# Supplementary material for: Construction and validation of an RNA-binding protein-associated prognostic model for colorectal cancer
Source: PeerJ. 2021 Apr 5;9:e11219. doi: 10.7717/peerj.11219 (PMC8029696; doi:10.7717/peerj.11219)
Supplement: Supplemental Information 2 [file peerj-09-11219-s002.xlsx]

## Sheet: up.GO 
ONTOLOGY	ID	Description	GeneRatio	BgRatio	pvalue	p.adjust	qvalue	geneID	Count
BP	GO:0034660	ncRNA metabolic process	32/98	470/17913	1.19514e-26	1.17841e-23	1.00895e-23	TRIM71/CD3EAP/BYSL/XPO5/METTL1/ADAT2/BOP1/EXOSC4/GTF3A/RRP9/PUS1/PUS7/DUS4L/MOV10L1/WDR4/PIWIL1/DKC1/EXOSC5/TRMT1/UTP14A/DDX47/DDX4/NOP56/NPM3/TSEN2/ZC3H8/DCAF13/POP1/RPP40/CTU1/LIN28A/LIN28B	32
BP	GO:0034470	ncRNA processing	24/98	293/17913	8.11474e-22	4.00057e-19	3.42527e-19	BYSL/METTL1/ADAT2/BOP1/EXOSC4/RRP9/PUS1/PUS7/DUS4L/WDR4/DKC1/EXOSC5/TRMT1/UTP14A/DDX47/NOP56/NPM3/TSEN2/DCAF13/POP1/RPP40/CTU1/LIN28A/LIN28B	24
BP	GO:0090501	RNA phosphodiester bond hydrolysis	17/98	132/17913	5.33934e-19	1.75486e-16	1.50251e-16	PNLDC1/BOP1/EXOSC4/AZGP1/RNASE10/RNASE9/PIWIL1/RNASE7/RNASE8/EXOSC5/RNASE11/RNASE12/TSEN2/POP1/RNASEH2A/RPP40/EXO1	17
BP	GO:0090305	nucleic acid phosphodiester bond hydrolysis	18/98	268/17913	5.61979e-15	1.38528e-12	1.18607e-12	PNLDC1/BOP1/EXOSC4/AZGP1/RNASE10/RNASE9/PIWIL1/RNASE7/RNASE8/EXOSC5/RNASE11/RNASE12/TSEN2/AEN/POP1/RNASEH2A/RPP40/EXO1	18
BP	GO:0006403	RNA localization	16/98	208/17913	2.50779e-14	4.94535e-12	4.2342e-12	XPO5/EIF5A2/IGF2BP1/IGF2BP3/RUVBL1/U2AF1/LUZP4/NXF5/NXF2B/NXF2/XPOT/DKC1/NXT1/RAE1/MEX3D/RANBP17	16
BP	GO:0042254	ribosome biogenesis	15/98	202/17913	2.88871e-13	4.74711e-11	4.06447e-11	BYSL/BOP1/EXOSC4/GTF3A/NOP2/RRP9/RRS1/DKC1/EXOSC5/UTP14A/DDX47/NOP56/DDX31/NPM3/DCAF13	15
BP	GO:0008033	tRNA processing	11/98	105/17913	1.20517e-11	1.45054e-09	1.24195e-09	METTL1/ADAT2/PUS1/PUS7/DUS4L/WDR4/TRMT1/TSEN2/POP1/RPP40/CTU1	11
BP	GO:0050657	nucleic acid transport	13/98	176/17913	1.32402e-11	1.45054e-09	1.24195e-09	XPO5/EIF5A2/IGF2BP1/IGF2BP3/U2AF1/LUZP4/NXF5/NXF2B/NXF2/XPOT/NXT1/RAE1/RANBP17	13
BP	GO:0050658	RNA transport	13/98	176/17913	1.32402e-11	1.45054e-09	1.24195e-09	XPO5/EIF5A2/IGF2BP1/IGF2BP3/U2AF1/LUZP4/NXF5/NXF2B/NXF2/XPOT/NXT1/RAE1/RANBP17	13
BP	GO:0051236	establishment of RNA localization	13/98	179/17913	1.64029e-11	1.61733e-09	1.38475e-09	XPO5/EIF5A2/IGF2BP1/IGF2BP3/U2AF1/LUZP4/NXF5/NXF2B/NXF2/XPOT/NXT1/RAE1/RANBP17	13
BP	GO:0022613	ribonucleoprotein complex biogenesis	17/98	381/17913	2.48836e-11	2.23048e-09	1.90973e-09	BYSL/BOP1/EXOSC4/GTF3A/NOP2/RRP9/RRS1/DKC1/EIF3CL/EXOSC5/NUFIP1/UTP14A/DDX47/NOP56/DDX31/NPM3/DCAF13	17
BP	GO:0016072	rRNA metabolic process	13/98	191/17913	3.7203e-11	3.05684e-09	2.61726e-09	CD3EAP/BYSL/BOP1/EXOSC4/GTF3A/RRP9/DKC1/EXOSC5/UTP14A/DDX47/NOP56/NPM3/DCAF13	13
BP	GO:0015931	nucleobase-containing compound transport	13/98	221/17913	2.29856e-10	1.74337e-08	1.49267e-08	XPO5/EIF5A2/IGF2BP1/IGF2BP3/U2AF1/LUZP4/NXF5/NXF2B/NXF2/XPOT/NXT1/RAE1/RANBP17	13
BP	GO:0051028	mRNA transport	11/98	146/17913	4.40531e-10	3.1026e-08	2.65643e-08	EIF5A2/IGF2BP1/IGF2BP3/U2AF1/LUZP4/NXF5/NXF2B/NXF2/NXT1/RAE1/RANBP17	11
BP	GO:0007281	germ cell development	13/98	238/17913	5.7332e-10	3.76862e-08	3.22668e-08	BOLL/DAZ1/DAZ2/DAZ3/DAZ4/TDRD5/ADAD1/MOV10L1/PIWIL1/NPM2/PABPC1L/NANOS3/LIN28A	13
BP	GO:0006364	rRNA processing	11/98	154/17913	7.80168e-10	4.80779e-08	4.11641e-08	BYSL/BOP1/EXOSC4/RRP9/DKC1/EXOSC5/UTP14A/DDX47/NOP56/NPM3/DCAF13	11
BP	GO:0006399	tRNA metabolic process	11/98	160/17913	1.17275e-09	6.80193e-08	5.82379e-08	METTL1/ADAT2/PUS1/PUS7/DUS4L/WDR4/TRMT1/TSEN2/POP1/RPP40/CTU1	11
BP	GO:0006400	tRNA modification	8/98	61/17913	1.39242e-09	7.44781e-08	6.37679e-08	METTL1/ADAT2/PUS1/PUS7/DUS4L/WDR4/TRMT1/CTU1	8
BP	GO:0006401	RNA catabolic process	15/98	368/17913	1.43518e-09	7.44781e-08	6.37679e-08	TRIM71/PNLDC1/EXOSC4/IGF2BP1/IGF2BP3/DKC1/DHX34/EXOSC5/MEX3D/POP1/RNASEH2A/NANOS2/NANOS3/LIN28A/LIN28B	15
BP	GO:0022412	cellular process involved in reproduction in multicellular organism	14/98	326/17913	2.72768e-09	1.34474e-07	1.15137e-07	BOLL/DAZ1/DAZ2/DAZ3/DAZ4/TDRD5/ADAD1/MOV10L1/PIWIL1/DDX4/NPM2/PABPC1L/NANOS3/LIN28A	14
BP	GO:0090502	RNA phosphodiester bond hydrolysis, endonucleolytic	8/98	70/17913	4.28748e-09	2.01307e-07	1.72359e-07	BOP1/PIWIL1/RNASE8/TSEN2/POP1/RNASEH2A/RPP40/EXO1	8
BP	GO:0009451	RNA modification	9/98	120/17913	1.91524e-08	8.58374e-07	7.34938e-07	METTL1/ADAT2/PUS1/PUS7/DUS4L/WDR4/DKC1/TRMT1/CTU1	9
BP	GO:1903311	regulation of mRNA metabolic process	12/98	275/17913	3.39121e-08	1.4538e-06	1.24474e-06	TRIM71/EXOSC4/IGF2BP1/IGF2BP3/RBMY1A1/DHX34/EXOSC5/RBM11/CELF5/MEX3D/NANOS2/NANOS3	12
BP	GO:0006304	DNA modification	8/98	114/17913	2.05273e-07	8.43329e-06	7.22056e-06	TDRD5/EXOSC4/MOV10L1/DNMT3B/EXOSC5/EZH2/DDX4/BRCA1	8
BP	GO:0006417	regulation of translation	13/98	397/17913	2.50118e-07	9.86467e-06	8.44611e-06	TRIM71/EIF5A2/BOLL/DAZ1/PUS7/IGF2BP1/IGF2BP3/PIWIL1/PIWIL3/MEX3D/NANOS2/NANOS3/LIN28A	13
BP	GO:0006405	RNA export from nucleus	8/98	122/17913	3.46524e-07	1.31413e-05	1.12515e-05	XPO5/U2AF1/NXF5/NXF2B/NXF2/XPOT/NXT1/RAE1	8
BP	GO:0061013	regulation of mRNA catabolic process	9/98	178/17913	5.68324e-07	2.07544e-05	1.77698e-05	TRIM71/EXOSC4/IGF2BP1/IGF2BP3/DHX34/EXOSC5/MEX3D/NANOS2/NANOS3	9
BP	GO:0034248	regulation of cellular amide metabolic process	13/98	452/17913	1.08283e-06	3.8131e-05	3.26477e-05	TRIM71/EIF5A2/BOLL/DAZ1/PUS7/IGF2BP1/IGF2BP3/PIWIL1/PIWIL3/MEX3D/NANOS2/NANOS3/LIN28A	13
BP	GO:0006305	DNA alkylation	6/98	71/17913	2.46917e-06	8.11535e-05	6.94834e-05	TDRD5/MOV10L1/DNMT3B/EZH2/DDX4/BRCA1	6
BP	GO:0006306	DNA methylation	6/98	71/17913	2.46917e-06	8.11535e-05	6.94834e-05	TDRD5/MOV10L1/DNMT3B/EZH2/DDX4/BRCA1	6
BP	GO:0006611	protein export from nucleus	8/98	163/17913	3.10977e-06	9.89107e-05	8.46871e-05	XPO5/U2AF1/NXF5/NXF2B/NXF2/XPOT/NXT1/RAE1	8
BP	GO:0071426	ribonucleoprotein complex export from nucleus	7/98	116/17913	3.38581e-06	0.000104325	8.93229e-05	U2AF1/NXF5/NXF2B/NXF2/XPOT/NXT1/RAE1	7
BP	GO:0071166	ribonucleoprotein complex localization	7/98	117/17913	3.5853e-06	0.000107124	9.17195e-05	U2AF1/NXF5/NXF2B/NXF2/XPOT/NXT1/RAE1	7
BP	GO:0051168	nuclear export	8/98	176/17913	5.49246e-06	0.000159281	0.000136376	XPO5/U2AF1/NXF5/NXF2B/NXF2/XPOT/NXT1/RAE1	8
BP	GO:0006913	nucleocytoplasmic transport	10/98	302/17913	6.04705e-06	0.000170354	0.000145857	XPO5/IPO4/U2AF1/NXF5/NXF2B/NXF2/XPOT/NXT1/RAE1/RANBP17	10
BP	GO:0051169	nuclear transport	10/98	305/17913	6.59587e-06	0.000180653	0.000154675	XPO5/IPO4/U2AF1/NXF5/NXF2B/NXF2/XPOT/NXT1/RAE1/RANBP17	10
BP	GO:0044728	DNA methylation or demethylation	6/98	89/17913	9.25604e-06	0.000246661	0.00021119	TDRD5/MOV10L1/DNMT3B/EZH2/DDX4/BRCA1	6
BP	GO:0017148	negative regulation of translation	8/98	198/17913	1.30069e-05	0.000337494	0.000288961	TRIM71/PUS7/IGF2BP1/IGF2BP3/MEX3D/NANOS2/NANOS3/LIN28A	8
BP	GO:0042273	ribosomal large subunit biogenesis	4/98	27/17913	1.34206e-05	0.0003393	0.000290508	BOP1/GTF3A/NOP2/RRS1	4
BP	GO:0051321	meiotic cell cycle	8/98	203/17913	1.55836e-05	0.000384135	0.000328896	BOLL/MOV10L1/PIWIL1/PIWIL3/DDX4/NPM2/EXO1/NANOS2	8
BP	GO:0006402	mRNA catabolic process	10/98	338/17913	1.61236e-05	0.000387753	0.000331993	TRIM71/PNLDC1/EXOSC4/IGF2BP1/IGF2BP3/DHX34/EXOSC5/MEX3D/NANOS2/NANOS3	10
BP	GO:0010586	miRNA metabolic process	4/98	30/17913	2.06947e-05	0.000485832	0.000415968	TRIM71/XPO5/LIN28A/LIN28B	4
BP	GO:0034249	negative regulation of cellular amide metabolic process	8/98	217/17913	2.51867e-05	0.00056873	0.000486945	TRIM71/PUS7/IGF2BP1/IGF2BP3/MEX3D/NANOS2/NANOS3/LIN28A	8
BP	GO:0000027	ribosomal large subunit assembly	3/98	11/17913	2.53795e-05	0.00056873	0.000486945	BOP1/NOP2/RRS1	3
BP	GO:0006406	mRNA export from nucleus	6/98	107/17913	2.65972e-05	0.000570106	0.000488123	U2AF1/NXF5/NXF2B/NXF2/NXT1/RAE1	6
BP	GO:0071427	mRNA-containing ribonucleoprotein complex export from nucleus	6/98	107/17913	2.65972e-05	0.000570106	0.000488123	U2AF1/NXF5/NXF2B/NXF2/NXT1/RAE1	6
BP	GO:0043487	regulation of RNA stability	7/98	163/17913	3.13714e-05	0.000658133	0.000563492	TRIM71/EXOSC4/IGF2BP1/IGF2BP3/DKC1/EXOSC5/MEX3D	7
BP	GO:0000288	nuclear-transcribed mRNA catabolic process, deadenylation-dependent decay	5/98	71/17913	4.32648e-05	0.000888732	0.00076093	PNLDC1/EXOSC4/EXOSC5/NANOS2/NANOS3	5
BP	GO:0001522	pseudouridine synthesis	3/98	14/17913	5.53244e-05	0.001091	0.000934109	PUS1/PUS7/DKC1	3
BP	GO:1902570	protein localization to nucleolus	3/98	14/17913	5.53244e-05	0.001091	0.000934109	BYSL/RRS1/TERT	3
BP	GO:0061014	positive regulation of mRNA catabolic process	4/98	44/17913	9.66714e-05	0.00186898	0.00160022	TRIM71/MEX3D/NANOS2/NANOS3	4
BP	GO:0034587	piRNA metabolic process	3/98	18/17913	0.000122068	0.00231459	0.00198174	MOV10L1/PIWIL1/DDX4	3
BP	GO:0031050	dsRNA processing	4/98	48/17913	0.000136265	0.00244404	0.00209258	TRIM71/TERT/LIN28A/LIN28B	4
BP	GO:0070918	production of small RNA involved in gene silencing by RNA	4/98	48/17913	0.000136265	0.00244404	0.00209258	TRIM71/TERT/LIN28A/LIN28B	4
BP	GO:0043414	macromolecule methylation	8/98	276/17913	0.000136331	0.00244404	0.00209258	METTL1/TDRD5/MOV10L1/DNMT3B/WDR4/EZH2/DDX4/BRCA1	8
BP	GO:0043046	DNA methylation involved in gamete generation	3/98	20/17913	0.000169186	0.00297888	0.00255051	TDRD5/MOV10L1/DDX4	3
BP	GO:0043488	regulation of mRNA stability	6/98	158/17913	0.000230978	0.00399552	0.00342095	TRIM71/EXOSC4/IGF2BP1/IGF2BP3/EXOSC5/MEX3D	6
BP	GO:0034661	ncRNA catabolic process	3/98	24/17913	0.000295648	0.00494082	0.00423032	POP1/LIN28A/LIN28B	3
BP	GO:0060148	positive regulation of posttranscriptional gene silencing	3/98	24/17913	0.000295648	0.00494082	0.00423032	TRIM71/XPO5/LIN28A	3
BP	GO:0031123	RNA 3'-end processing	5/98	107/17913	0.000302519	0.0049714	0.0042565	U2AF1/ZNF473/PABPC1L/LIN28A/LIN28B	5
BP	GO:0031503	protein-containing complex localization	7/98	238/17913	0.000331841	0.00536385	0.00459251	U2AF1/NXF5/NXF2B/NXF2/XPOT/NXT1/RAE1	7
BP	GO:0042255	ribosome assembly	3/98	26/17913	0.000376783	0.00599207	0.00513039	BOP1/NOP2/RRS1	3
BP	GO:0006397	mRNA processing	10/98	499/17913	0.000402003	0.00629166	0.0053869	RBM28/APOBEC4/U2AF1/RBMY1A1/DDX47/RBM11/TSEN2/ZNF473/CELF5/PABPC1L	10
BP	GO:0060147	regulation of posttranscriptional gene silencing	5/98	117/17913	0.000456732	0.00692827	0.00593197	TRIM71/XPO5/RAE1/TERT/LIN28A	5
BP	GO:0060966	regulation of gene silencing by RNA	5/98	117/17913	0.000456732	0.00692827	0.00593197	TRIM71/XPO5/RAE1/TERT/LIN28A	5
BP	GO:0032259	methylation	8/98	336/17913	0.000512677	0.00765909	0.00655769	METTL1/TDRD5/MOV10L1/DNMT3B/WDR4/EZH2/DDX4/BRCA1	8
BP	GO:0009303	rRNA transcription	3/98	30/17913	0.000579106	0.00852236	0.00729682	CD3EAP/GTF3A/NPM3	3
BP	GO:1903313	positive regulation of mRNA metabolic process	4/98	71/17913	0.000618116	0.00896268	0.00767382	TRIM71/MEX3D/NANOS2/NANOS3	4
BP	GO:0000956	nuclear-transcribed mRNA catabolic process	6/98	197/17913	0.000745891	0.0106587	0.00912592	PNLDC1/EXOSC4/DHX34/EXOSC5/NANOS2/NANOS3	6
BP	GO:0090503	RNA phosphodiester bond hydrolysis, exonucleolytic	3/98	33/17913	0.000769034	0.0108324	0.00927466	PNLDC1/EXOSC4/EXOSC5	3
BP	GO:0060968	regulation of gene silencing	5/98	139/17913	0.000997279	0.0138495	0.0118579	TRIM71/XPO5/RAE1/TERT/LIN28A	5
BP	GO:0048477	oogenesis	4/98	84/17913	0.00116277	0.0159234	0.0136336	TDRD5/NPM2/PABPC1L/NANOS3	4
BP	GO:0010587	miRNA catabolic process	2/98	10/17913	0.00129562	0.0174998	0.0149833	LIN28A/LIN28B	2
BP	GO:0071826	ribonucleoprotein complex subunit organization	6/98	221/17913	0.00135016	0.01799	0.015403	BOP1/TDRD5/NOP2/RRS1/EIF3CL/NUFIP1	6
BP	GO:0034504	protein localization to nucleus	6/98	223/17913	0.00141365	0.0185848	0.0159122	BYSL/IPO4/RRS1/DKC1/TERT/RANBP17	6
BP	GO:0000381	regulation of alternative mRNA splicing, via spliceosome	3/98	41/17913	0.00145574	0.0188863	0.0161704	RBMY1A1/RBM11/CELF5	3
BP	GO:0001682	tRNA 5'-leader removal	2/98	11/17913	0.0015779	0.0196938	0.0168618	POP1/RPP40	2
BP	GO:0045006	DNA deamination	2/98	11/17913	0.0015779	0.0196938	0.0168618	EXOSC4/EXOSC5	2
BP	GO:0051573	negative regulation of histone H3-K9 methylation	2/98	11/17913	0.0015779	0.0196938	0.0168618	DNMT3B/BRCA1	2
BP	GO:0035196	production of miRNAs involved in gene silencing by miRNA	3/98	44/17913	0.00178731	0.0220285	0.0188608	TRIM71/LIN28A/LIN28B	3
BP	GO:0000460	maturation of 5.8S rRNA	2/98	12/17913	0.00188674	0.022967	0.0196643	BOP1/EXOSC4	2
BP	GO:0016246	RNA interference	2/98	13/17913	0.00222185	0.0263945	0.0225989	XPO5/TERT	2
BP	GO:0031054	pre-miRNA processing	2/98	13/17913	0.00222185	0.0263945	0.0225989	LIN28A/LIN28B	2
BP	GO:0009994	oocyte differentiation	3/98	49/17913	0.00243777	0.0282781	0.0242117	TDRD5/NPM2/PABPC1L	3
BP	GO:1902369	negative regulation of RNA catabolic process	3/98	49/17913	0.00243777	0.0282781	0.0242117	IGF2BP1/DKC1/DHX34	3
BP	GO:0098781	ncRNA transcription	4/98	104/17913	0.00254995	0.0292355	0.0250313	CD3EAP/GTF3A/NPM3/ZC3H8	4
BP	GO:0006383	transcription by RNA polymerase III	3/98	51/17913	0.00273381	0.0309832	0.0265277	GTF3A/BRCA1/ZC3H8	3
BP	GO:1904874	positive regulation of telomerase RNA localization to Cajal body	2/98	15/17913	0.00296971	0.0332743	0.0284893	RUVBL1/DKC1	2
BP	GO:1901796	regulation of signal transduction by p53 class mediator	5/98	179/17913	0.00302548	0.0335183	0.0286983	BOP1/NOP2/RRS1/BRCA1/EXO1	5
BP	GO:0000380	alternative mRNA splicing, via spliceosome	3/98	54/17913	0.00321788	0.0351005	0.0300529	RBMY1A1/RBM11/CELF5	3
BP	GO:0072331	signal transduction by p53 class mediator	6/98	264/17913	0.00328997	0.0351005	0.0300529	BOP1/NOP2/RRS1/BRCA1/AEN/EXO1	6
BP	GO:0051571	positive regulation of histone H3-K4 methylation	2/98	16/17913	0.00338189	0.0351005	0.0300529	DNMT3B/BRCA1	2
BP	GO:0070200	establishment of protein localization to telomere	2/98	16/17913	0.00338189	0.0351005	0.0300529	DKC1/TERT	2
BP	GO:0099116	tRNA 5'-end processing	2/98	16/17913	0.00338189	0.0351005	0.0300529	POP1/RPP40	2
BP	GO:1900153	positive regulation of nuclear-transcribed mRNA catabolic process, deadenylation-dependent decay	2/98	16/17913	0.00338189	0.0351005	0.0300529	NANOS2/NANOS3	2
BP	GO:0045727	positive regulation of translation	4/98	117/17913	0.00389567	0.0400118	0.034258	EIF5A2/BOLL/DAZ1/LIN28A	4
BP	GO:0034471	ncRNA 5'-end processing	2/98	18/17913	0.00428134	0.0426404	0.0365086	POP1/RPP40	2
BP	GO:1900151	regulation of nuclear-transcribed mRNA catabolic process, deadenylation-dependent decay	2/98	18/17913	0.00428134	0.0426404	0.0365086	NANOS2/NANOS3	2
BP	GO:1904872	regulation of telomerase RNA localization to Cajal body	2/98	18/17913	0.00428134	0.0426404	0.0365086	RUVBL1/DKC1	2
BP	GO:0031061	negative regulation of histone methylation	2/98	19/17913	0.00476804	0.0452047	0.0387041	DNMT3B/BRCA1	2
BP	GO:0090670	RNA localization to Cajal body	2/98	19/17913	0.00476804	0.0452047	0.0387041	RUVBL1/DKC1	2
BP	GO:0090671	telomerase RNA localization to Cajal body	2/98	19/17913	0.00476804	0.0452047	0.0387041	RUVBL1/DKC1	2
BP	GO:0090672	telomerase RNA localization	2/98	19/17913	0.00476804	0.0452047	0.0387041	RUVBL1/DKC1	2
BP	GO:0090685	RNA localization to nucleus	2/98	19/17913	0.00476804	0.0452047	0.0387041	RUVBL1/DKC1	2
BP	GO:0000966	RNA 5'-end processing	2/98	20/17913	0.00527902	0.0495725	0.0424439	POP1/RPP40	2
CC	GO:0044452	nucleolar part	10/99	151/18678	7.44112e-09	9.07817e-07	7.20614e-07	CD3EAP/BOP1/RRP9/RRS1/DKC1/NUFIP1/RAE1/NOP56/POP1/RPP40	10
CC	GO:0036464	cytoplasmic ribonucleoprotein granule	10/99	176/18678	3.2277e-08	1.9689e-06	1.56289e-06	TRIM71/TDRD5/IGF2BP1/MOV10L1/PIWIL1/DDX4/MEX3A/NANOS2/NANOS3/LIN28A	10
CC	GO:0035770	ribonucleoprotein granule	10/99	188/18678	6.02577e-08	2.45048e-06	1.94516e-06	TRIM71/TDRD5/IGF2BP1/MOV10L1/PIWIL1/DDX4/MEX3A/NANOS2/NANOS3/LIN28A	10
CC	GO:0043186	P granule	4/99	14/18678	7.13601e-07	1.45099e-05	1.15178e-05	TDRD5/MOV10L1/PIWIL1/DDX4	4
CC	GO:0045495	pole plasm	4/99	14/18678	7.13601e-07	1.45099e-05	1.15178e-05	TDRD5/MOV10L1/PIWIL1/DDX4	4
CC	GO:0060293	germ plasm	4/99	14/18678	7.13601e-07	1.45099e-05	1.15178e-05	TDRD5/MOV10L1/PIWIL1/DDX4	4
CC	GO:0005732	small nucleolar ribonucleoprotein complex	4/99	26/18678	1.01496e-05	0.000176894	0.000140416	RRP9/DKC1/NOP56/POP1	4
CC	GO:0005643	nuclear pore	5/99	59/18678	1.50781e-05	0.000229941	0.000182524	EIF5A2/XPOT/NXT1/RAE1/RANBP17	5
CC	GO:0000932	P-body	5/99	63/18678	2.08178e-05	0.000282197	0.000224004	TRIM71/MEX3A/NANOS2/NANOS3/LIN28A	5
CC	GO:0015030	Cajal body	5/99	75/18678	4.86157e-05	0.000593112	0.000470805	RDM1/U2AF1/DKC1/ZNF473/ZC3H8	5
CC	GO:0001650	fibrillar center	6/99	131/18678	6.97251e-05	0.000773315	0.000613848	CD3EAP/RRS1/DKC1/NUFIP1/RAE1/NOP56	6
CC	GO:0035327	transcriptionally active chromatin	3/99	22/18678	0.000206738	0.00210183	0.00166841	EXOSC4/EXOSC5/ZC3H8	3
CC	GO:0030681	multimeric ribonuclease P complex	2/99	10/18678	0.00121731	0.011424	0.00906824	POP1/RPP40	2
CC	GO:0005635	nuclear envelope	8/99	420/18678	0.00176045	0.0153411	0.0121776	EIF5A2/MATR3/XPOT/NXT1/RAE1/AEN/RRP12/RANBP17	8
CC	GO:0033391	chromatoid body	2/99	13/18678	0.00208824	0.0169844	0.013482	TDRD5/PIWIL1	2
CC	GO:0030677	ribonuclease P complex	2/99	14/18678	0.00242788	0.0185126	0.0146951	POP1/RPP40	2
CC	GO:0010494	cytoplasmic stress granule	3/99	55/18678	0.00310346	0.0222719	0.0176792	IGF2BP1/NANOS3/LIN28A	3
CC	GO:0005697	telomerase holoenzyme complex	2/99	19/18678	0.00448428	0.0303935	0.024126	DKC1/TERT	2
CC	GO:0000785	chromatin	8/99	500/18678	0.00508745	0.0326668	0.0259305	IPO4/EXOSC4/RUVBL1/EXOSC5/NUFIP1/EZH2/NPM2/ZC3H8	8
CC	GO:0000178	exosome (RNase complex)	2/99	24/18678	0.00711428	0.0413306	0.0328077	EXOSC4/EXOSC5	2
CC	GO:1905354	exoribonuclease complex	2/99	24/18678	0.00711428	0.0413306	0.0328077	EXOSC4/EXOSC5	2
MF	GO:0140098	catalytic activity, acting on RNA	18/111	268/16969	1.35197e-13	2.10908e-11	1.48006e-11	CD3EAP/METTL1/PNLDC1/EXOSC4/AZGP1/PUS1/MOV10L1/WDR4/PIWIL1/RNASE7/RNASE8/EXOSC5/TRMT1/TERT/POP1/RNASEH2A/RPP40/EXO1	18
MF	GO:0004540	ribonuclease activity	11/111	94/16969	2.48336e-11	1.93702e-09	1.35931e-09	PNLDC1/EXOSC4/AZGP1/PIWIL1/RNASE7/RNASE8/EXOSC5/POP1/RNASEH2A/RPP40/EXO1	11
MF	GO:0004518	nuclease activity	13/111	171/16969	8.90998e-11	4.63319e-09	3.25136e-09	PNLDC1/EXOSC4/AZGP1/PIWIL1/RNASE7/RNASE8/EXOSC5/RNASE11/AEN/POP1/RNASEH2A/RPP40/EXO1	13
MF	GO:0004519	endonuclease activity	8/111	105/16969	4.27997e-07	1.66919e-05	1.17136e-05	PIWIL1/RNASE7/RNASE8/RNASE11/POP1/RNASEH2A/RPP40/EXO1	8
MF	GO:0000049	tRNA binding	6/111	47/16969	5.90201e-07	1.84143e-05	1.29223e-05	XPO5/METTL1/PUS1/XPOT/TRMT1/TERT	6
MF	GO:0004521	endoribonuclease activity	6/111	52/16969	1.08973e-06	2.8333e-05	1.98828e-05	PIWIL1/RNASE8/POP1/RNASEH2A/RPP40/EXO1	6
MF	GO:0030515	snoRNA binding	4/111	20/16969	7.74964e-06	0.000172706	0.000121197	RRP9/DKC1/NUFIP1/NOP56	4
MF	GO:0045182	translation regulator activity	5/111	48/16969	1.49699e-05	0.000291913	0.000204851	TRIM71/BOLL/DAZ1/IGF2BP1/IGF2BP3	5
MF	GO:0008536	Ran GTPase binding	4/111	28/16969	3.14553e-05	0.000493196	0.000346102	XPO5/IPO4/NXT1/RANBP17	4
MF	GO:0009982	pseudouridine synthase activity	3/111	10/16969	3.16151e-05	0.000493196	0.000346102	PUS1/PUS7/DKC1	3
MF	GO:0140101	catalytic activity, acting on a tRNA	6/111	99/16969	4.67621e-05	0.000618981	0.000434373	METTL1/PUS1/WDR4/TRMT1/POP1/RPP40	6
MF	GO:0016891	endoribonuclease activity, producing 5'-phosphomonoesters	4/111	31/16969	4.7614e-05	0.000618981	0.000434373	POP1/RNASEH2A/RPP40/EXO1	4
MF	GO:0004527	exonuclease activity	5/111	67/16969	7.65005e-05	0.000918006	0.000644215	PNLDC1/EXOSC4/EXOSC5/AEN/EXO1	5
MF	GO:0016893	endonuclease activity, active with either ribo- or deoxyribonucleic acids and producing 5'-phosphomonoesters	4/111	39/16969	0.000119553	0.00133217	0.000934854	POP1/RNASEH2A/RPP40/EXO1	4
MF	GO:0016796	exonuclease activity, active with either ribo- or deoxyribonucleic acids and producing 5'-phosphomonoesters	4/111	44/16969	0.000192419	0.00189342	0.00132871	PNLDC1/EXOSC4/EXOSC5/EXO1	4
MF	GO:0004386	helicase activity	6/111	128/16969	0.000194197	0.00189342	0.00132871	MOV10L1/RUVBL1/DDX47/DDX4/DDX31/DDX53	6
MF	GO:0016866	intramolecular transferase activity	3/111	21/16969	0.00033249	0.00305108	0.00214111	PUS1/PUS7/DKC1	3
MF	GO:0008175	tRNA methyltransferase activity	3/111	24/16969	0.00049881	0.00432302	0.0030337	METTL1/WDR4/TRMT1	3
MF	GO:0000175	3'-5'-exoribonuclease activity	3/111	29/16969	0.000879361	0.00722002	0.00506668	PNLDC1/EXOSC4/EXOSC5	3
MF	GO:0003730	mRNA 3'-UTR binding	4/111	67/16969	0.00096809	0.00726774	0.00510017	EXOSC4/IGF2BP1/IGF2BP3/MEX3D	4
MF	GO:0003727	single-stranded RNA binding	4/111	68/16969	0.00102346	0.00726774	0.00510017	PUS1/PIWIL1/RBM11/PABPC3	4
MF	GO:0016896	exoribonuclease activity, producing 5'-phosphomonoesters	3/111	31/16969	0.00107153	0.00726774	0.00510017	PNLDC1/EXOSC4/EXOSC5	3
MF	GO:0035198	miRNA binding	3/111	31/16969	0.00107153	0.00726774	0.00510017	TRIM71/MATR3/LIN28A	3
MF	GO:0004532	exoribonuclease activity	3/111	33/16969	0.00128832	0.00837407	0.00587654	PNLDC1/EXOSC4/EXOSC5	3
MF	GO:0061980	regulatory RNA binding	3/111	37/16969	0.00180024	0.0105558	0.00740761	TRIM71/MATR3/LIN28A	3
MF	GO:0004523	RNA-DNA hybrid ribonuclease activity	2/111	10/16969	0.00184398	0.0105558	0.00740761	RNASEH2A/EXO1	2
MF	GO:0033204	ribonuclease P RNA binding	2/111	10/16969	0.00184398	0.0105558	0.00740761	POP1/RPP40	2
MF	GO:0003729	mRNA binding	9/111	425/16969	0.00189464	0.0105558	0.00740761	XPO5/EXOSC4/IGF2BP1/IGF2BP3/PIWIL1/RBMY1A1/MEX3D/NANOS2/LIN28A	9
MF	GO:0008757	S-adenosylmethionine-dependent methyltransferase activity	5/111	136/16969	0.00199622	0.0107383	0.00753565	METTL1/DNMT3B/WDR4/EZH2/TRMT1	5
MF	GO:0008097	5S rRNA binding	2/111	11/16969	0.00224413	0.0116695	0.00818912	GTF3A/RRS1	2
MF	GO:0003964	RNA-directed DNA polymerase activity	2/111	12/16969	0.00268148	0.0130722	0.00917348	DKC1/TERT	2
MF	GO:0004526	ribonuclease P activity	2/111	12/16969	0.00268148	0.0130722	0.00917348	POP1/RPP40	2
MF	GO:0008408	3'-5' exonuclease activity	3/111	44/16969	0.00296845	0.01362	0.00955787	PNLDC1/EXOSC4/EXOSC5	3
MF	GO:0019843	rRNA binding	3/111	44/16969	0.00296845	0.01362	0.00955787	GTF3A/RRS1/RPS4Y2	3
MF	GO:0140097	catalytic activity, acting on DNA	5/111	152/16969	0.0032319	0.014405	0.0101088	RUVBL1/DNMT3B/DKC1/TERT/EXO1	5
MF	GO:0004549	tRNA-specific ribonuclease activity	2/111	14/16969	0.00366575	0.0158849	0.0111473	POP1/RPP40	2
MF	GO:0008173	RNA methyltransferase activity	3/111	48/16969	0.00380402	0.0160386	0.0112551	METTL1/WDR4/TRMT1	3
MF	GO:0016779	nucleotidyltransferase activity	4/111	103/16969	0.00466643	0.0191569	0.0134434	CD3EAP/DKC1/TERT/CTU1	4
MF	GO:0043021	ribonucleoprotein complex binding	4/111	107/16969	0.00533958	0.0213583	0.0149883	EIF5A2/PIWIL1/EZH2/LIN28A	4
MF	GO:0070034	telomerase RNA binding	2/111	21/16969	0.0082109	0.0312249	0.0219122	DKC1/TERT	2
MF	GO:0090079	translation regulator activity, nucleic acid binding	2/111	21/16969	0.0082109	0.0312249	0.0219122	BOLL/DAZ1	2
MF	GO:0008168	methyltransferase activity	5/111	191/16969	0.00840671	0.0312249	0.0219122	METTL1/DNMT3B/WDR4/EZH2/TRMT1	5
MF	GO:0034062	5'-3' RNA polymerase activity	2/111	23/16969	0.00980845	0.0340026	0.0238615	CD3EAP/TERT	2
MF	GO:0048027	mRNA 5'-UTR binding	2/111	23/16969	0.00980845	0.0340026	0.0238615	IGF2BP1/IGF2BP3	2
MF	GO:0097747	RNA polymerase activity	2/111	23/16969	0.00980845	0.0340026	0.0238615	CD3EAP/TERT	2
MF	GO:0016741	transferase activity, transferring one-carbon groups	5/111	201/16969	0.0103378	0.0350586	0.0246025	METTL1/DNMT3B/WDR4/EZH2/TRMT1	5
MF	GO:0017091	AU-rich element binding	2/111	25/16969	0.0115322	0.0374797	0.0263016	EXOSC4/MEX3D	2
MF	GO:0035925	mRNA 3'-UTR AU-rich region binding	2/111	25/16969	0.0115322	0.0374797	0.0263016	EXOSC4/MEX3D	2

## Sheet: down.GO
Table S2. The detailed information of GO terms
ONTOLOGY	ID	Description	GeneRatio	BgRatio	pvalue	p.adjust	qvalue	geneID	Count
BP	GO:0006397	mRNA processing	16/49	499/17913	1.48798e-13	1.63231e-10	1.30629e-10	RBFOX3/ELAVL4/MBNL1/AFF2/A1CF/RBM20/KHDRBS2/PPARGC1A/RBM24/SNRPN/PTBP2/CELF4/CPEB1/CPEB3/RNASEL/NOVA1	16
BP	GO:0008380	RNA splicing	11/49	440/17913	2.17956e-08	9.39735e-06	7.5204e-06	RBFOX3/MBNL1/AFF2/RBM20/KHDRBS2/PPARGC1A/RBM24/SNRPN/PTBP2/CELF4/NOVA1	11
BP	GO:0043484	regulation of RNA splicing	7/49	115/17913	2.56992e-08	9.39735e-06	7.5204e-06	MBNL1/AFF2/RBM20/KHDRBS2/RBM24/PTBP2/CELF4	7
BP	GO:0051607	defense response to virus	8/49	231/17913	1.9378e-07	5.31442e-05	4.25296e-05	OASL/RIOK3/RNASE6/TLR7/TLR3/DDX60/RNASEL/IFIT1	8
BP	GO:2000765	regulation of cytoplasmic translation	4/49	26/17913	7.06624e-07	0.000155033	0.000124068	RBM24/CPEB1/CPEB2/CPEB3	4
BP	GO:0009615	response to virus	8/49	323/17913	2.42881e-06	0.000444067	0.000355373	OASL/RIOK3/RNASE6/TLR7/TLR3/DDX60/RNASEL/IFIT1	8
BP	GO:0006417	regulation of translation	8/49	397/17913	1.10461e-05	0.00153656	0.00122966	RBMS3/SAMD4A/RBM24/CELF4/CPEB1/CPEB2/CPEB3/EIF4E3	8
BP	GO:0050684	regulation of mRNA processing	5/49	108/17913	1.12056e-05	0.00153656	0.00122966	KHDRBS2/RBM24/CELF4/CPEB1/CPEB3	5
BP	GO:0034248	regulation of cellular amide metabolic process	8/49	452/17913	2.80958e-05	0.0031328	0.00250708	RBMS3/SAMD4A/RBM24/CELF4/CPEB1/CPEB2/CPEB3/EIF4E3	8
BP	GO:0071359	cellular response to dsRNA	3/49	22/17913	2.85578e-05	0.0031328	0.00250708	RIOK3/TLR3/IFIT1	3
BP	GO:0002181	cytoplasmic translation	4/49	69/17913	3.74799e-05	0.00368703	0.00295061	RBM24/CPEB1/CPEB2/CPEB3	4
BP	GO:1903313	positive regulation of mRNA metabolic process	4/49	71/17913	4.19559e-05	0.00368703	0.00295061	RBM24/CELF4/CPEB1/CPEB3	4
BP	GO:0098542	defense response to other organism	8/49	481/17913	4.36931e-05	0.00368703	0.00295061	OASL/RIOK3/RNASE6/TLR7/TLR3/DDX60/RNASEL/IFIT1	8
BP	GO:0050685	positive regulation of mRNA processing	3/49	28/17913	6.00528e-05	0.00470557	0.00376572	CELF4/CPEB1/CPEB3	3
BP	GO:0032728	positive regulation of interferon-beta production	3/49	30/17913	7.41386e-05	0.005422	0.00433906	RIOK3/TLR7/TLR3	3
BP	GO:1903311	regulation of mRNA metabolic process	6/49	275/17913	9.96099e-05	0.0068295	0.00546544	KHDRBS2/RBM24/CELF4/CPEB1/CPEB3/RNASEL	6
BP	GO:0043331	response to dsRNA	3/49	38/17913	0.000151696	0.00978883	0.0078337	RIOK3/TLR3/IFIT1	3
BP	GO:0017148	negative regulation of translation	5/49	198/17913	0.000201543	0.012283	0.00982966	RBM24/CELF4/CPEB1/CPEB2/CPEB3	5
BP	GO:0032648	regulation of interferon-beta production	3/49	48/17913	0.000305096	0.0133196	0.0106593	RIOK3/TLR7/TLR3	3
BP	GO:0034249	negative regulation of cellular amide metabolic process	5/49	217/17913	0.000307912	0.0133196	0.0106593	RBM24/CELF4/CPEB1/CPEB2/CPEB3	5
BP	GO:0002182	cytoplasmic translational elongation	2/49	10/17913	0.00032528	0.0133196	0.0106593	CPEB2/CPEB3	2
BP	GO:0016553	base conversion or substitution editing	2/49	10/17913	0.00032528	0.0133196	0.0106593	A1CF/RBM47	2
BP	GO:0039530	MDA-5 signaling pathway	2/49	10/17913	0.00032528	0.0133196	0.0106593	RIOK3/DDX60	2
BP	GO:0045351	type I interferon biosynthetic process	2/49	10/17913	0.00032528	0.0133196	0.0106593	TLR7/TLR3	2
BP	GO:1900247	regulation of cytoplasmic translational elongation	2/49	10/17913	0.00032528	0.0133196	0.0106593	CPEB2/CPEB3	2
BP	GO:0000377	RNA splicing, via transesterification reactions with bulged adenosine as nucleophile	6/49	344/17913	0.000334721	0.0133196	0.0106593	KHDRBS2/RBM24/SNRPN/PTBP2/CELF4/NOVA1	6
BP	GO:0000398	mRNA splicing, via spliceosome	6/49	344/17913	0.000334721	0.0133196	0.0106593	KHDRBS2/RBM24/SNRPN/PTBP2/CELF4/NOVA1	6
BP	GO:0032608	interferon-beta production	3/49	50/17913	0.000344413	0.0133196	0.0106593	RIOK3/TLR7/TLR3	3
BP	GO:0000375	RNA splicing, via transesterification reactions	6/49	348/17913	0.000355998	0.0133196	0.0106593	KHDRBS2/RBM24/SNRPN/PTBP2/CELF4/NOVA1	6
BP	GO:0006414	translational elongation	4/49	124/17913	0.000364256	0.0133196	0.0106593	MRPL35/CPEB2/CPEB3/MRPS36	4
BP	GO:0031442	positive regulation of mRNA 3'-end processing	2/49	11/17913	0.00039687	0.0140441	0.011239	CPEB1/CPEB3	2
BP	GO:0045078	positive regulation of interferon-gamma biosynthetic process	2/49	12/17913	0.000475413	0.0162977	0.0130426	TLR7/TLR3	2
BP	GO:0045071	negative regulation of viral genome replication	3/49	59/17913	0.000561466	0.0186645	0.0149366	OASL/RNASEL/IFIT1	3
BP	GO:0061158	3'-UTR-mediated mRNA destabilization	2/49	15/17913	0.000752384	0.0235819	0.0188718	RBM24/CPEB3	2
BP	GO:1900363	regulation of mRNA polyadenylation	2/49	15/17913	0.000752384	0.0235819	0.0188718	CPEB1/CPEB3	2
BP	GO:0045072	regulation of interferon-gamma biosynthetic process	2/49	16/17913	0.000858366	0.0261563	0.0209321	TLR7/TLR3	2
BP	GO:0042095	interferon-gamma biosynthetic process	2/49	17/17913	0.000971118	0.0280346	0.0224352	TLR7/TLR3	2
BP	GO:0071360	cellular response to exogenous dsRNA	2/49	17/17913	0.000971118	0.0280346	0.0224352	TLR3/IFIT1	2
BP	GO:0050688	regulation of defense response to virus	3/49	73/17913	0.00104574	0.0288535	0.0230905	RIOK3/DDX60/IFIT1	3
BP	GO:0032481	positive regulation of type I interferon production	3/49	74/17913	0.00108784	0.0288535	0.0230905	RIOK3/TLR7/TLR3	3
BP	GO:0007252	I-kappaB phosphorylation	2/49	18/17913	0.0010906	0.0288535	0.0230905	TLR7/TLR3	2
BP	GO:0048024	regulation of mRNA splicing, via spliceosome	3/49	75/17913	0.00113099	0.0288535	0.0230905	KHDRBS2/RBM24/CELF4	3
BP	GO:1901224	positive regulation of NIK/NF-kappaB signaling	3/49	75/17913	0.00113099	0.0288535	0.0230905	TLR7/TLR3/PDCD4	3
BP	GO:0045088	regulation of innate immune response	6/49	440/17913	0.00121418	0.0296624	0.0237379	RIOK3/HEXIM1/TLR7/TLR3/DDX60/RNASEL	6
BP	GO:0006448	regulation of translational elongation	2/49	19/17913	0.00121678	0.0296624	0.0237379	CPEB2/CPEB3	2
BP	GO:0032727	positive regulation of interferon-alpha production	2/49	20/17913	0.00134962	0.0308943	0.0247237	TLR7/TLR3	2
BP	GO:0050657	nucleic acid transport	4/49	176/17913	0.0013518	0.0308943	0.0247237	SIDT1/SIDT2/MVP/TST	4
BP	GO:0050658	RNA transport	4/49	176/17913	0.0013518	0.0308943	0.0247237	SIDT1/SIDT2/MVP/TST	4
BP	GO:0051236	establishment of RNA localization	4/49	179/17913	0.00143854	0.0322057	0.0257732	SIDT1/SIDT2/MVP/TST	4
BP	GO:0039531	regulation of viral-induced cytoplasmic pattern recognition receptor signaling pathway	2/49	21/17913	0.00148908	0.0326705	0.0261452	RIOK3/DDX60	2
BP	GO:0043901	negative regulation of multi-organism process	4/49	182/17913	0.0015291	0.0328907	0.0263214	OASL/RIOK3/RNASEL/IFIT1	4
BP	GO:1903901	negative regulation of viral life cycle	3/49	85/17913	0.00162294	0.0342378	0.0273994	OASL/RNASEL/IFIT1	3
BP	GO:0002218	activation of innate immune response	5/49	319/17913	0.00174234	0.0360632	0.0288603	RIOK3/HEXIM1/TLR7/TLR3/DDX60	5
BP	GO:0051151	negative regulation of smooth muscle cell differentiation	2/49	23/17913	0.00178774	0.0363177	0.0290639	RBPMS2/PDCD4	2
BP	GO:0033119	negative regulation of RNA splicing	2/49	24/17913	0.00194687	0.0379791	0.0303935	PTBP2/CELF4	2
BP	GO:0060337	type I interferon signaling pathway	3/49	91/17913	0.00197339	0.0379791	0.0303935	OASL/RNASEL/IFIT1	3
BP	GO:0071357	cellular response to type I interferon	3/49	91/17913	0.00197339	0.0379791	0.0303935	OASL/RNASEL/IFIT1	3
BP	GO:0002221	pattern recognition receptor signaling pathway	4/49	197/17913	0.00204228	0.0386272	0.0309122	RIOK3/TLR7/TLR3/DDX60	4
BP	GO:0034340	response to type I interferon	3/49	95/17913	0.00223126	0.0397797	0.0318345	OASL/RNASEL/IFIT1	3
BP	GO:0045069	regulation of viral genome replication	3/49	95/17913	0.00223126	0.0397797	0.0318345	OASL/RNASEL/IFIT1	3
BP	GO:0031440	regulation of mRNA 3'-end processing	2/49	26/17913	0.00228452	0.0397797	0.0318345	CPEB1/CPEB3	2
BP	GO:0032647	regulation of interferon-alpha production	2/49	26/17913	0.00228452	0.0397797	0.0318345	TLR7/TLR3	2
BP	GO:0039528	cytoplasmic pattern recognition receptor signaling pathway in response to virus	2/49	26/17913	0.00228452	0.0397797	0.0318345	RIOK3/DDX60	2
BP	GO:0006403	RNA localization	4/49	208/17913	0.00248702	0.0423467	0.0338887	SIDT1/SIDT2/MVP/TST	4
BP	GO:0048525	negative regulation of viral process	3/49	99/17913	0.00250915	0.0423467	0.0338887	OASL/RNASEL/IFIT1	3
BP	GO:0032607	interferon-alpha production	2/49	28/17913	0.00264783	0.0433533	0.0346943	TLR7/TLR3	2
BP	GO:0061157	mRNA destabilization	2/49	28/17913	0.00264783	0.0433533	0.0346943	RBM24/CPEB3	2
BP	GO:0050779	RNA destabilization	2/49	30/17913	0.0030365	0.0484137	0.038744	RBM24/CPEB3	2
BP	GO:0043200	response to amino acid	3/49	106/17913	0.00304517	0.0484137	0.038744	PPARGC1A/CPEB1/CPEB3	3
BP	GO:0015931	nucleobase-containing compound transport	4/49	221/17913	0.00309373	0.0484832	0.0387996	SIDT1/SIDT2/MVP/TST	4
BP	GO:0006401	RNA catabolic process	5/49	368/17913	0.00323506	0.0486928	0.0389673	SIDT2/RNASE6/RBM24/CPEB3/RNASEL	5
BP	GO:0033120	positive regulation of RNA splicing	2/49	31/17913	0.00324027	0.0486928	0.0389673	RBM20/CELF4	2
BP	GO:0043330	response to exogenous dsRNA	2/49	31/17913	0.00324027	0.0486928	0.0389673	TLR3/IFIT1	2
CC	GO:0036020	endolysosome membrane	2/50	13/18678	0.000537574	0.0334556	0.0282465	TLR7/TLR3	2
CC	GO:0097440	apical dendrite	2/50	17/18678	0.000930914	0.0334556	0.0282465	PPARGC1A/CPEB3	2
CC	GO:0036019	endolysosome	2/50	18/18678	0.00104549	0.0334556	0.0282465	TLR7/TLR3	2
MF	GO:0017091	AU-rich element binding	7/54	25/16969	1.01506e-12	4.517e-11	2.56435e-11	RBMS3/ELAVL3/ELAVL4/RBM24/CPEB1/CPEB2/CPEB3	7
MF	GO:0035925	mRNA 3'-UTR AU-rich region binding	7/54	25/16969	1.01506e-12	4.517e-11	2.56435e-11	RBMS3/ELAVL3/ELAVL4/RBM24/CPEB1/CPEB2/CPEB3	7
MF	GO:0003730	mRNA 3'-UTR binding	7/54	67/16969	1.65828e-09	4.91957e-08	2.7929e-08	RBMS3/ELAVL3/ELAVL4/RBM24/CPEB1/CPEB2/CPEB3	7
MF	GO:0030371	translation repressor activity	5/54	23/16969	8.69608e-09	1.93488e-07	1.09845e-07	SAMD4A/CELF4/CPEB1/CPEB2/CPEB3	5
MF	GO:0003725	double-stranded RNA binding	6/54	62/16969	4.18303e-08	7.44579e-07	4.22706e-07	OASL/MBNL1/SIDT2/TLR7/TLR3/DDX60	6
MF	GO:0000900	translation repressor activity, mRNA regulatory element binding	4/54	14/16969	8.95275e-08	1.32799e-06	7.53915e-07	CELF4/CPEB1/CPEB2/CPEB3	4
MF	GO:0045182	translation regulator activity	5/54	48/16969	4.1666e-07	5.29753e-06	3.00747e-06	SAMD4A/CELF4/CPEB1/CPEB2/CPEB3	5
MF	GO:0090079	translation regulator activity, nucleic acid binding	4/54	21/16969	5.2652e-07	5.85753e-06	3.32539e-06	CELF4/CPEB1/CPEB2/CPEB3	4
MF	GO:0003729	mRNA binding	10/54	425/16969	7.80835e-07	7.72159e-06	4.38364e-06	RBMS3/ELAVL3/ELAVL4/RBM24/RBPMS2/PTBP2/CPEB1/CPEB2/CPEB3/NOVA1	10
MF	GO:0003727	single-stranded RNA binding	5/54	68/16969	2.41729e-06	2.15139e-05	1.22137e-05	RBMS3/A1CF/KHDRBS2/TLR7/DDX60	5
MF	GO:0004519	endonuclease activity	4/54	105/16969	0.0003451	0.00279217	0.00158515	ZC3H12C/RNASE1/RNASE6/RNASEL	4
MF	GO:0008143	poly(A) binding	2/54	15/16969	0.00101634	0.00753786	0.00427933	RBMS3/KHDRBS2	2
MF	GO:0022884	macromolecule transmembrane transporter activity	2/54	18/16969	0.00147192	0.010077	0.00572083	SIDT1/SIDT2	2
MF	GO:0008266	poly(U) RNA binding	2/54	20/16969	0.00182044	0.01154	0.0065514	RBMS3/KHDRBS2	2
MF	GO:0070717	poly-purine tract binding	2/54	21/16969	0.00200797	0.01154	0.0065514	RBMS3/KHDRBS2	2
MF	GO:0004518	nuclease activity	4/54	171/16969	0.00212693	0.01154	0.0065514	ZC3H12C/RNASE1/RNASE6/RNASEL	4
MF	GO:0008187	poly-pyrimidine tract binding	2/54	22/16969	0.00220427	0.01154	0.0065514	RBMS3/KHDRBS2	2
MF	GO:0015932	nucleobase-containing compound transmembrane transporter activity	2/54	27/16969	0.00331543	0.0155917	0.00885158	SIDT1/SIDT2	2
MF	GO:0004540	ribonuclease activity	3/54	94/16969	0.00332856	0.0155917	0.00885158	RNASE1/RNASE6/RNASEL	3
MF	GO:0030331	estrogen receptor binding	2/54	41/16969	0.00752828	0.0335008	0.0190188	PPARGC1A/PPARGC1B	2
MF	GO:0019843	rRNA binding	2/54	44/16969	0.00863239	0.0364722	0.0207057	RNASEL/TST	2
MF	GO:0030374	nuclear receptor transcription coactivator activity	2/54	45/16969	0.0090156	0.0364722	0.0207057	PPARGC1A/PPARGC1B	2
MF	GO:0035257	nuclear hormone receptor binding	3/54	147/16969	0.0114449	0.0441495	0.0250642	OASL/PPARGC1A/PPARGC1B	3
MF	GO:0004521	endoribonuclease activity	2/54	52/16969	0.0119055	0.0441495	0.0250642	RNASE1/RNASEL	2
MF	GO:0036002	pre-mRNA binding	2/54	54/16969	0.0127963	0.045555	0.0258621	RBM24/CELF4	2
