# Supplementary material for: Construction and validation of an RNA-binding protein-associated prognostic model for colorectal cancer
Source: PeerJ. 2021 Apr 5;9:e11219. doi: 10.7717/peerj.11219 (PMC8029696; doi:10.7717/peerj.11219)
Supplement: Supplemental Information 6 [file peerj-09-11219-s006.zip]

Archive with 251 entries (209 files):
- raw data/
- raw data/06.getClinical/
- raw data/06.getClinical/clinical.xls
- raw data/06.getClinical/getClinical.pl
- raw data/07.tcgaRBPexp/
- raw data/07.tcgaRBPexp/41576_2014_BFnrg3813_MOESM25_ESM.xls
- raw data/07.tcgaRBPexp/gene.txt
- raw data/07.tcgaRBPexp/RBP07.RBPexp.R
- raw data/09.geoAnn/
- raw data/09.geoAnn/colon/
- raw data/09.geoAnn/colon/metabolism09.probe2symbol.pl
- raw data/09.geoAnn/GEO merge/
- raw data/09.geoAnn/GEO merge/01.merge.pl
- raw data/09.geoAnn/RBP09.geoAnn.pl
- raw data/09.geoAnn/rectal/
- raw data/09.geoAnn/rectal/metabolism09.probe2symbol.pl
- raw data/10.diff/
- raw data/10.diff/all.xls
- raw data/10.diff/diff.txt
- raw data/10.diff/diff.xls
- raw data/10.diff/down.txt
- raw data/10.diff/heatmap.pdf
- raw data/10.diff/normalTumor.txt
- raw data/10.diff/RBP10.diff.R
- raw data/10.diff/tcgaDiffRBPexp.txt
- raw data/10.diff/up.txt
- raw data/10.diff/vol.pdf
- raw data/11.GO/
- raw data/11.GO/down.barplot.pdf
- raw data/11.GO/down.bubble.pdf
- raw data/11.GO/down.GO - 副本.xls
- raw data/11.GO/down.GO.txt
- raw data/11.GO/down.txt
- raw data/11.GO/RBP11.GO.R
- raw data/11.GO/RBP11.GO.R.bak
- raw data/11.GO/up.barplot.pdf
- raw data/11.GO/up.bubble.pdf
- raw data/11.GO/up.GO - 副本.xls
- raw data/11.GO/up.GO.txt
- raw data/11.GO/up.txt
- raw data/12.KEGG/
- raw data/12.KEGG/24.prepareGSEA/
- raw data/12.KEGG/24.prepareGSEA/geoRisk.txt
- raw data/12.KEGG/24.prepareGSEA/metabolism22.geoPreGSEA.pl
- raw data/12.KEGG/24.prepareGSEA/metabolism22.tcgaPreGSEA.pl
- raw data/12.KEGG/24.prepareGSEA/tcga.Risk.cls
- raw data/12.KEGG/24.prepareGSEA/tcgaRisk.txt
- raw data/12.KEGG/25.GSEA/
- raw data/12.KEGG/25.GSEA/TOP5-up and down/
- raw data/12.KEGG/25.GSEA/TOP5-up and down/1down.png
- raw data/12.KEGG/25.GSEA/TOP5-up and down/1up.png
- raw data/12.KEGG/25.GSEA/TOP5-up and down/2down.png
- raw data/12.KEGG/25.GSEA/TOP5-up and down/2up.png
- raw data/12.KEGG/25.GSEA/TOP5-up and down/3down.png
- raw data/12.KEGG/25.GSEA/TOP5-up and down/3up.png
- raw data/12.KEGG/25.GSEA/TOP5-up and down/4down.png
- raw data/12.KEGG/25.GSEA/TOP5-up and down/4up.png
- raw data/12.KEGG/25.GSEA/TOP5-up and down/5down.png
- raw data/12.KEGG/25.GSEA/TOP5-up and down/5up.png
- raw data/12.KEGG/down.KEGG.txt
- raw data/12.KEGG/down.txt
- raw data/12.KEGG/RBP12.KEGG.R
- raw data/12.KEGG/up.KEGG.txt
- raw data/12.KEGG/up.txt
- raw data/13.PPI/
- raw data/13.PPI/diff.xls
- raw data/13.PPI/string_interactions.tsv
- raw data/14.preCyto/
- raw data/14.preCyto/diff.txt
- raw data/14.preCyto/network.txt
- raw data/14.preCyto/node.txt
- raw data/14.preCyto/RBP14.preCyto.pl
- raw data/14.preCyto/string_interactions.tsv
- raw data/15.cytoscape/
- raw data/15.cytoscape/network.txt
- raw data/15.cytoscape/node.txt
- raw data/15.cytoscape/ppi.png
- raw data/15.cytoscape/subnetwork.txt
- raw data/15.cytoscape/subnetwork1.png
- raw data/15.cytoscape/subnetwork2.png
- raw data/15.cytoscape/subnetwork3.png
- raw data/15.cytoscape/subnetwork4.png
- raw data/16.subEnrich/
- raw data/16.subEnrich/all.list.txt
- raw data/16.subEnrich/gene.txt
- raw data/16.subEnrich/gene.txt.bak
- raw data/16.subEnrich/RBP16.subEnrich.R
- raw data/16.subEnrich/RBP16.subEnrich.R.bak
- raw data/16.subEnrich/subNet1.GO.txt
- raw data/16.subEnrich/subNet1.KEGG.txt
- raw data/16.subEnrich/subNet1.list.txt
- raw data/16.subEnrich/subNet2.GO.txt
- raw data/16.subEnrich/subNet2.KEGG.txt
- raw data/16.subEnrich/subNet2.list.txt
- raw data/16.subEnrich/subNet3.GO.txt
- raw data/16.subEnrich/subNet3.KEGG.txt
- raw data/16.subEnrich/subNet3.list.txt
- raw data/16.subEnrich/subNet4.GO.txt
- raw data/16.subEnrich/subNet4.KEGG.txt
- raw data/16.subEnrich/subNet4.list.txt
- raw data/16.subEnrich/subnetwork.txt
- raw data/17.subNetwork/
- raw data/17.subNetwork/all.list.txt
- raw data/17.subNetwork/network.txt
- raw data/17.subNetwork/node.txt
- raw data/17.subNetwork/subnet.cys
- raw data/17.subNetwork/subNet1.list.txt
- raw data/17.subNetwork/subNet2.list.txt
- raw data/17.subNetwork/subNet3.list.txt
- raw data/17.subNetwork/subNet4.list.txt
- raw data/17.subNetwork/subnetwork.png
- raw data/18.intersect/
- raw data/18.intersect/geoRBPexp.share.txt
- raw data/18.intersect/node.txt
- raw data/18.intersect/RBP18.intersect.R
- raw data/18.intersect/tcgaDiffRBPexp.txt
- raw data/18.intersect/tcgaRBPexp.share.txt
- raw data/19.tcgaMergeTime/
- raw data/19.tcgaMergeTime/RBP19.tcgaMergeTime.R
- raw data/19.tcgaMergeTime/tcgaExpTime.txt
- raw data/19.tcgaMergeTime/tcgaRBPexp.share.txt
- raw data/19.tcgaMergeTime/time.txt
- raw data/20.geoMergeTime/
- raw data/20.geoMergeTime/geoClinical.xlsx
- raw data/20.geoMergeTime/RBP20.geoMergeTime.R
- raw data/20.geoMergeTime/time.txt
- raw data/21.uniCox/
- raw data/21.uniCox/forest.pdf
- raw data/21.uniCox/RBP21.uniCox.R
- raw data/21.uniCox/tcgaExpTime.txt
- raw data/21.uniCox/tcgaUniCox.txt
- raw data/21.uniCox/tcgaUniSigExp.txt
- raw data/22.tcga-geoModel/
- raw data/22.tcga-geoModel/multiCox .xls
- raw data/22.tcga-geoModel/multiCox.pdf
- raw data/22.tcga-geoModel/multiCox.txt
- raw data/22.tcga-geoModel/RBP22.model.R
- raw data/22.tcga-geoModel/tcgaUniSigExp.txt
- raw data/22.tcga-geoModel/testRisk.txt
- raw data/22.tcga-geoModel/trainRisk.txt
- raw data/24.survival/
- raw data/24.survival/TCGA-GEOmodel/
- raw data/24.survival/TCGA-GEOmodel/RBP24.survial.R
- raw data/24.survival/TCGA-GEOmodel/RBP24.survial.R.bak
- raw data/24.survival/TCGA-GEOmodel/testRisk.txt
- raw data/24.survival/TCGA-GEOmodel/testSurv.pdf
- raw data/24.survival/TCGA-GEOmodel/trainRisk.txt
- raw data/24.survival/TCGA-GEOmodel/trainSurv.pdf
- raw data/25.ROC/
- raw data/25.ROC/TCGA-GEO model/
- raw data/25.ROC/TCGA-GEO model/RBP25.ROC.R
- raw data/25.ROC/TCGA-GEO model/RBP25.ROC.R.bak
- raw data/25.ROC/TCGA-GEO model/testRisk.txt
- raw data/25.ROC/TCGA-GEO model/testROC.pdf
- raw data/25.ROC/TCGA-GEO model/trainRisk.txt
- raw data/25.ROC/TCGA-GEO model/trainROC.pdf
- raw data/26.riskPlot/
- raw data/26.riskPlot/TCGA-GEO model/
- raw data/26.riskPlot/TCGA-GEO model/RBP26.riskPlot.R
- raw data/26.riskPlot/TCGA-GEO model/test.heatmap.pdf
- raw data/26.riskPlot/TCGA-GEO model/test.riskScore.pdf
- raw data/26.riskPlot/TCGA-GEO model/test.survStat.pdf
- raw data/26.riskPlot/TCGA-GEO model/testRisk.txt
- raw data/26.riskPlot/TCGA-GEO model/train.heatmap.pdf
- raw data/26.riskPlot/TCGA-GEO model/train.riskScore.pdf
- raw data/26.riskPlot/TCGA-GEO model/train.survStat.pdf
- raw data/26.riskPlot/TCGA-GEO model/trainRisk.txt
- raw data/27.trainIndep/
- raw data/27.trainIndep/clinical.txt
- raw data/27.trainIndep/clinical.xls
- raw data/27.trainIndep/RBP27.trainIndep.R
- raw data/27.trainIndep/RBP27.trainIndep.R.bak
- raw data/27.trainIndep/train.multiCox .xls
- raw data/27.trainIndep/train.multiCox.txt
- raw data/27.trainIndep/train.multiForest.pdf
- raw data/27.trainIndep/train.uniCox .xls
- raw data/27.trainIndep/train.uniCox.txt
- raw data/27.trainIndep/train.uniForest.pdf
- raw data/27.trainIndep/trainRisk.txt
- raw data/27.trainIndep/备注:采用数据为TCGA-GEO模型.txt
- raw data/28.testIndep/
- raw data/28.testIndep/clinical.txt
- raw data/28.testIndep/geoClinical.xlsx
- raw data/28.testIndep/RBP28.testIndep.R
- raw data/28.testIndep/test.multiCox .xls
- raw data/28.testIndep/test.multiCox.txt
- raw data/28.testIndep/test.multiForest.pdf
- raw data/28.testIndep/test.uniCox .xls
- raw data/28.testIndep/test.uniCox.txt
- raw data/28.testIndep/test.uniForest.pdf
- raw data/28.testIndep/testRisk.txt
- raw data/29.nomogram/
- raw data/29.nomogram/20.C-index/
- raw data/29.nomogram/20.C-index/GEO/
- raw data/29.nomogram/20.C-index/GEO/5_Calibration/
- raw data/29.nomogram/20.C-index/GEO/5_Calibration/3points/
- raw data/29.nomogram/20.C-index/GEO/5_Calibration/3points/calibrate1.pdf
- raw data/29.nomogram/20.C-index/GEO/5_Calibration/3points/calibrate3.pdf
- raw data/29.nomogram/20.C-index/GEO/5_Calibration/3points/calibrate5.pdf
- raw data/29.nomogram/20.C-index/GEO/5_Calibration/3points/Calibration.R
- raw data/29.nomogram/20.C-index/GEO/5_Calibration/3points/Calibration.R.bak
- raw data/29.nomogram/20.C-index/GEO/5_Calibration/3points/seer.txt
- raw data/29.nomogram/20.C-index/GEO/C-index.R
- raw data/29.nomogram/20.C-index/GEO/c-index.txt
- raw data/29.nomogram/20.C-index/GEO/geoClinical.xlsx
- raw data/29.nomogram/20.C-index/GEO/seer.txt
- raw data/29.nomogram/20.C-index/TCGA/
- raw data/29.nomogram/20.C-index/TCGA/5_Calibration/
- raw data/29.nomogram/20.C-index/TCGA/5_Calibration/3points/
- raw data/29.nomogram/20.C-index/TCGA/5_Calibration/3points/calibrate1.pdf
- raw data/29.nomogram/20.C-index/TCGA/5_Calibration/3points/calibrate3.pdf
- raw data/29.nomogram/20.C-index/TCGA/5_Calibration/3points/calibrate5.pdf
- raw data/29.nomogram/20.C-index/TCGA/5_Calibration/3points/Calibration.R
- raw data/29.nomogram/20.C-index/TCGA/5_Calibration/3points/seer.txt
- raw data/29.nomogram/20.C-index/TCGA/C-index.R
- raw data/29.nomogram/20.C-index/TCGA/c-index.txt
- raw data/29.nomogram/20.C-index/TCGA/clinical.xls
- raw data/29.nomogram/20.C-index/TCGA/seer.txt
- raw data/29.nomogram/RBP29.Nomogram.R
- raw data/29.nomogram/train.Nomogram.pdf
- raw data/29.nomogram/trainRisk.txt
- raw data/31.conexpression/
- raw data/31.conexpression/17.cor/
- raw data/31.conexpression/17.cor/cor.CELF4_LUZP4.pdf
- raw data/31.conexpression/17.cor/cor.NOVA1_AFF3.pdf
- raw data/31.conexpression/17.cor/cor.NOVA1_CPEB1.pdf
- raw data/31.conexpression/17.cor/cor.NOVA1_DZIP1.pdf
- raw data/31.conexpression/17.cor/cor.NOVA1_ELAVL4.pdf
- raw data/31.conexpression/17.cor/cor.NOVA1_ENOX1.pdf
- raw data/31.conexpression/17.cor/cor.NOVA1_RBFOX3.pdf
- raw data/31.conexpression/17.cor/cor.NOVA1_RBM20.pdf
- raw data/31.conexpression/17.cor/cor.NOVA1_RBPMS2.pdf
- raw data/31.conexpression/17.cor/cor.NOVA1_SAMD4A.pdf
- raw data/31.conexpression/17.cor/cor.NOVA1_ZCCHC24.pdf
- raw data/31.conexpression/17.cor/cor.PPARGC1A_CPEB3.pdf
- raw data/31.conexpression/17.cor/cor.PPARGC1A_RAVER2.pdf
- raw data/31.conexpression/17.cor/cor.PPARGC1A_RBM47.pdf
- raw data/31.conexpression/17.cor/cor.PPARGC1B_LRRFIP2.pdf
- raw data/31.conexpression/17.cor/cor.PPARGC1B_RAVER2.pdf
- raw data/31.conexpression/17.cor/cor.PPARGC1B_RBM47.pdf
- raw data/31.conexpression/17.cor/cor.RRS1_BOP1.pdf
- raw data/31.conexpression/17.cor/cor.txt
- raw data/31.conexpression/17.cor/cor.xls
- raw data/31.conexpression/17.cor/impute.txt
- raw data/31.conexpression/17.cor/risk.txt
- raw data/31.conexpression/17.cor/TCPA17.cor.R
- raw data/31.conexpression/18.ggalluvial/
- raw data/31.conexpression/18.ggalluvial/cor.txt
- raw data/31.conexpression/18.ggalluvial/ggalluvial.pdf
- raw data/31.conexpression/18.ggalluvial/TCPA18.ggalluvial.R
- raw data/31.conexpression/18.ggalluvial/TCPA18.ggalluvial.R.bak
