# Supplementary material for: Construction and validation of an RNA-binding protein-associated prognostic model for colorectal cancer
Source: PeerJ. 2021 Apr 5;9:e11219. doi: 10.7717/peerj.11219 (PMC8029696; doi:10.7717/peerj.11219)
Supplement: Supplemental Information 6 [file peerj-09-11219-s006.zip › raw data/07.tcgaRBPexp/41576_2014_BFnrg3813_MOESM25_ESM.xls]

## Sheet: Legend
S2. Legend for RBP table
Column name	Description
gene name	official gene name according to Ensembl v75
description	gene description according to Ensembl v75
gene id	Ensembl gene id
protein id	Ensembl protein id
number of domains	total number of Pfam defined protein domains
domains[count]	Pfam domain [ count ]
paralogous family ID	given ID for each paralogous family grouped by 20% homology
members of paralogous family	gene names of members in paralogous family
representative family member	chosen one representative family member against which all other family members are compared for % identity scores for representation
paralog [ % identity representative member:paralog , % identity paralog: representative member]	offical gene name of paralog [pairwise alignment score representative family member to paralog, and paralog to representative family member
consensus RNA target	consensus RNA target
putative RNA target	putative RNA targets determined by literature reports
supporting evidence (# pubmed ID)	supporting evidence why protein was taken into census , given numbers are the pubmed IDs
category in Baltz et al.	identified in RNA-protein crosslinking experiment by Baltz et al. 2012
category in Castello et al.	identified in RNA-protein crosslinking experiment by Castello et al. 2012
found in both human mass spec	overlapping proteins found in Castello et al. and Baltz et al.
human cell lines mass spec	union of proteins identified in Castello et al. and Baltz et al.
category in Kwon et al. mouse mESC	mouse homolog identified in RNA-protein crosslinking experiment by Kwon et al. 2012
Toronto RBPDB	RBPDB database http://rbpdb.ccbr.utoronto.ca/
GO RNA related category	Gene Ontology IDs related to RNA
GO RNA related category description	Gene Ontology terms related to RNA
GO general category	all Gene Ontology IDs associated with gene
GO general category description	all Gene Ontology terms associated with gene
OMIM	genes for which genetic diseases are listed in Online Mendelian Inheritance in Man database

## Sheet: RBP table
gene name	description	gene id	protein id	number of domains	domains[count]	paralogous family ID	members of paralogous family	representative family member	paralog [ % identity representative member:paralog , % identity paralog: representative member]	consensus RNA target	putative RNA target	supporting evidence (# pubmed ID)	category in Baltz et al.	category in Castello et al.	found in both human mass spec	human cell lines mass spec	category in Kwon et al. mouse mESC	Toronto RBPDB	GO RNA related category	GO RNA related category description	GO general category	GO general category description	OMIM
RPS11	ribosomal protein S11 [Source:HGNC Symbol;Acc:10384]	ENSG00000142534	ENSP00000470447	1	Ribosomal_S17[1]	family-1	RPS11	.	.	ribosome	ribosome	established RBP	.	RNAbinding	.	1	1	.	GO:0003735,GO:0022627,GO:0005840,GO:0006412,GO:0019843,GO:0016070,GO:0016071,GO:0006414,GO:0006413,GO:0000184,GO:0006415	structural constituent of ribosome,cytosolic small ribosomal subunit,ribosome,translation,rRNA binding,RNA metabolic process,mRNA metabolic process,translational elongation,translational initiation,nuclear-transcribed mRNA catabolic process, nonsense-mediated decay,translational termination	GO:0003735,GO:0005622,GO:0022627,GO:0005840,GO:0006412,GO:0019843,GO:0005829,GO:0016032,GO:0010467,GO:0016070,GO:0016071,GO:0044267,GO:0006614,GO:0006414,GO:0019058,GO:0006413,GO:0000184,GO:0006415,GO:0019083	structural constituent of ribosome,intracellular,cytosolic small ribosomal subunit,ribosome,translation,rRNA binding,cytosol,viral process,gene expression,RNA metabolic process,mRNA metabolic process,cellular protein metabolic process,SRP-dependent cotranslational protein targeting to membrane,translational elongation,viral life cycle,translational initiation,nuclear-transcribed mRNA catabolic pr…	.
ERAL1	Era G-protein-like 1 (E. coli) [Source:HGNC Symbol;Acc:3424]	ENSG00000132591	ENSP00000254928	2	MMR_HSR1[1],KH_1[1]	family-10	ERAL1	.	.	rRNA	rRNA	20604745	RNAbinding	experimentally validated	1	1	1	.	GO:0003723,GO:0019843,GO:0043024,GO:0000028	RNA binding,rRNA binding,ribosomal small subunit binding,ribosomal small subunit assembly	GO:0003723,GO:0005525,GO:0003924,GO:0015093,GO:0016021,GO:0005622,GO:0007264,GO:0015684,GO:0019843,GO:0043024,GO:0005759,GO:0005743,GO:0000028	RNA binding,GTP binding,GTPase activity,ferrous iron transmembrane transporter activity,integral to membrane,intracellular,small GTPase mediated signal transduction,ferrous iron transport,rRNA binding,ribosomal small subunit binding,mitochondrial matrix,mitochondrial inner membrane,ribosomal small subunit assembly	.
DDX27	DEAD (Asp-Glu-Ala-Asp) box polypeptide 27 [Source:HGNC Symbol;Acc:15837]	ENSG00000124228	ENSP00000360828	2	Helicase_C[1],DEAD[1]	family-100	DDX27	.	.	rRNA	putative rRNA	DRS1 yeast homolog	helicase	novel	1	1	1	.	.	.	GO:0005524,GO:0003676,GO:0008026,GO:0004386,GO:0005634	ATP binding,nucleic acid binding,ATP-dependent helicase activity,helicase activity,nucleus	.
DEK	DEK oncogene [Source:HGNC Symbol;Acc:2768]	ENSG00000124795	ENSP00000380414	2	SAP[1],DEK_C[1]	family-1000	DEK	.	.	mRNA	mRNA	This gene encodes a protein with one SAP domain. This protein binds to cruciform and superhelical DNA and induces positive supercoils into closed circular DNA, and is also involved in splice site selection during mRNA processing. Chromosomal aberrations involving this region, increased expression of this gene, and the presence of antibodies against this protein are all associated with various dis…	candidate mRNA binder	RNArelated	1	1	.	.	.	.	GO:0003676,GO:2001032,GO:0003677,GO:0042393,GO:0005634,GO:0006366,GO:0007165,GO:0006357,GO:0016568,GO:0019079,GO:2000779	nucleic acid binding,regulation of double-strand break repair via nonhomologous end joining,DNA binding,histone binding,nucleus,transcription from RNA polymerase II promoter,signal transduction,regulation of transcription from RNA polymerase II promoter,chromatin modification,viral genome replication,regulation of double-strand break repair	.
PSMA6	proteasome (prosome, macropain) subunit, alpha type, 6 [Source:HGNC Symbol;Acc:9535]	ENSG00000100902	ENSP00000261479	2	Proteasome[1],Proteasome_A_N[1]	family-1001	PSMA6	.	.	unknown	unknown	7681138	.	.	.	.	.	.	GO:0003723,GO:0000932,GO:0016070,GO:0016071	RNA binding,cytoplasmic mRNA processing body,RNA metabolic process,mRNA metabolic process	GO:0004298,GO:0005839,GO:0051603,GO:0004175,GO:0005634,GO:0005737,GO:0019773,GO:0006511,GO:0003723,GO:0005739,GO:0000932,GO:0016363,GO:0030017,GO:0005515,GO:0051059,GO:0035639,GO:0030016,GO:0005829,GO:0005654,GO:0005844,GO:0006915,GO:0042981,GO:0043066,GO:0044281,GO:0000209,GO:0002474,GO:0000278,GO:0016032,GO:0002479,GO:0006521,GO:0006977,GO:0010467,GO:0016070,GO:0016071,GO:0031145,GO:0034641,GO:…	threonine-type endopeptidase activity,proteasome core complex,proteolysis involved in cellular protein catabolic process,endopeptidase activity,nucleus,cytoplasm,proteasome core complex, alpha-subunit complex,ubiquitin-dependent protein catabolic process,RNA binding,mitochondrion,cytoplasmic mRNA processing body,nuclear matrix,sarcomere,protein binding,NF-kappaB binding,purine ribonucleoside trip…	.
TRIM56	tripartite motif containing 56 [Source:HGNC Symbol;Acc:19028]	ENSG00000169871	ENSP00000305161	3	zf-C3HC4[1],zf-B_box[2]	family-1002	TRIM45,TRIM56,TRIM71,TRIM3,TRIM2	TRIM45	TRIM56[22,17],TRIM71[23,15],TRIM3[22,17],TRIM2[22,17]	unknown	unknown	21074459	candidate mRNA binder	novel	1	1	.	.	.	.	GO:0005515,GO:0008270,GO:0046872,GO:0005622,GO:0004842,GO:0005737,GO:0005829,GO:0051607,GO:0070534,GO:0032608,GO:0034340,GO:0045087,GO:0032481,GO:0032479	protein binding,zinc ion binding,metal ion binding,intracellular,ubiquitin-protein ligase activity,cytoplasm,cytosol,defense response to virus,protein K63-linked ubiquitination,interferon-beta production,response to type I interferon,innate immune response,positive regulation of type I interferon production,regulation of type I interferon production	.
TRIM71	TRIM71 tripartite motif containing 71, E3 ubiquitin protein ligase [ Homo sapiens (human) ]	ENSG00000206557	ENSP00000373272	10	NHL[6],zf-RING_5[1],Filamin[1],zf-B_box[2]	family-1002	TRIM45,TRIM56,TRIM71,TRIM3,TRIM2	TRIM45	TRIM56[22,17],TRIM71[23,15],TRIM3[22,17],TRIM2[22,17]	ncRNA	miRNA	24602972	.	.	.	.	1	.	GO:0035198,GO:0000932,GO:0060964,GO:0010586	miRNA binding,cytoplasmic mRNA processing body,regulation of gene silencing by miRNA,miRNA metabolic process	GO:0004842,GO:0035198,GO:0005515,GO:0008270,GO:0000932,GO:0005622,GO:0000082,GO:0021915,GO:0051865,GO:0071310,GO:0060964,GO:0008543,GO:0010586,GO:0051246,GO:0072089,GO:2000177,GO:0035278,GO:2000637,GO:0001843	ubiquitin-protein ligase activity,miRNA binding,protein binding,zinc ion binding,cytoplasmic mRNA processing body,intracellular,G1/S transition of mitotic cell cycle,neural tube development,protein autoubiquitination,cellular response to organic substance,regulation of gene silencing by miRNA,fibroblast growth factor receptor signaling pathway,miRNA metabolic process,regulation of protein metabol…	.
UPF2	UPF2 regulator of nonsense transcripts homolog (yeast) [Source:HGNC Symbol;Acc:17854]	ENSG00000151461	ENSP00000348708	4	MIF4G[3],Upf2[1]	family-1003	UPF2	.	.	mRNA	mRNA	This gene encodes a protein that is part of a post-splicing multiprotein complex involved in both mRNA nuclear export and mRNA surveillance. mRNA surveillance detects exported mRNAs with truncated open reading frames and initiates nonsense-mediated mRNA decay (NMD). When translation ends upstream from the last exon-exon junction, this triggers NMD to degrade mRNAs containing premature stop codons…	.	.	.	.	.	.	GO:0003723,GO:0016070,GO:0016071,GO:0006406,GO:0000184	RNA binding,RNA metabolic process,mRNA metabolic process,mRNA export from nucleus,nuclear-transcribed mRNA catabolic process, nonsense-mediated decay	GO:0005488,GO:0003723,GO:0005515,GO:0005634,GO:0005737,GO:0005829,GO:0048471,GO:0035145,GO:0010467,GO:0016070,GO:0016071,GO:0001889,GO:0031100,GO:0006406,GO:0000184	binding,RNA binding,protein binding,nucleus,cytoplasm,cytosol,perinuclear region of cytoplasm,exon-exon junction complex,gene expression,RNA metabolic process,mRNA metabolic process,liver development,organ regeneration,mRNA export from nucleus,nuclear-transcribed mRNA catabolic process, nonsense-mediated decay	.
FARS2	phenylalanyl-tRNA synthetase 2, mitochondrial [Source:HGNC Symbol;Acc:21062]	ENSG00000145982	ENSP00000316335	3	FDX-ACB[1],tRNA-synt_2d[2]	family-1004	FARS2,FDXACB1	FARS2	FDXACB1[21,15]	tRNA	tRNA	established RBP	.	.	.	.	.	.	GO:0000049,GO:0004812,GO:0043039,GO:0004826,GO:0008033,GO:0006418,GO:0006432	tRNA binding,aminoacyl-tRNA ligase activity,tRNA aminoacylation,phenylalanine-tRNA ligase activity,tRNA processing,tRNA aminoacylation for protein translation,phenylalanyl-tRNA aminoacylation	GO:0005524,GO:0000049,GO:0004812,GO:0005737,GO:0043039,GO:0000166,GO:0000287,GO:0004826,GO:0005739,GO:0005759,GO:0010467,GO:0008033,GO:0006418,GO:0006432	ATP binding,tRNA binding,aminoacyl-tRNA ligase activity,cytoplasm,tRNA aminoacylation,nucleotide binding,magnesium ion binding,phenylalanine-tRNA ligase activity,mitochondrion,mitochondrial matrix,gene expression,tRNA processing,tRNA aminoacylation for protein translation,phenylalanyl-tRNA aminoacylation	COMBINED OXIDATIVE PHOSPHORYLATION DEFICIENCY 14; COXPD14
FDXACB1	ferredoxin-fold anticodon binding domain containing 1 [Source:HGNC Symbol;Acc:25110]	ENSG00000262028	ENSP00000460095	2	FDX-ACB[1],DUF2431[1]	family-1004	FARS2,FDXACB1	FARS2	FDXACB1[21,15]	tRNA	putative tRNA	This gene encodes a protein which contains a ferredoxin-fold anticodon-binding domain which is contained in a subset of phenylalanyl tRNA synthetases. Alternative splicing results in multiple transcript variants. [provided by RefSeq, Aug 2011]	.	.	.	.	.	.	GO:0000049,GO:0004826,GO:0008033,GO:0006432	tRNA binding,phenylalanine-tRNA ligase activity,tRNA processing,phenylalanyl-tRNA aminoacylation	GO:0005524,GO:0000287,GO:0000049,GO:0004826,GO:0008033,GO:0006432	ATP binding,magnesium ion binding,tRNA binding,phenylalanine-tRNA ligase activity,tRNA processing,phenylalanyl-tRNA aminoacylation	.
ALKBH8	alkB, alkylation repair homolog 8 (E. coli) [Source:HGNC Symbol;Acc:25189]	ENSG00000137760	ENSP00000415885	4	Methyltransf_11[1],2OG-FeII_Oxy_2[1],RRM_1[1],DUF1891[1]	family-1005	ALKBH8,KIAA1456	ALKBH8	KIAA1456[17,25]	tRNA	tRNA	20123966, 21285950	.	.	.	.	.	1	GO:0003723,GO:0016300,GO:0030488	RNA binding,tRNA (uracil) methyltransferase activity,tRNA methylation	GO:0000166,GO:0003676,GO:0016706,GO:0008168,GO:0055114,GO:0003723,GO:0005515,GO:0016491,GO:0046872,GO:0016300,GO:0005634,GO:0005737,GO:0005829,GO:0015630,GO:0006974,GO:0008152,GO:0030488	nucleotide binding,nucleic acid binding,oxidoreductase activity, acting on paired donors, with incorporation or reduction of molecular oxygen, 2-oxoglutarate as one donor, and incorporation of one atom each of oxygen into both donors,methyltransferase activity,oxidation-reduction process,RNA binding,protein binding,oxidoreductase activity,metal ion binding,tRNA (uracil) methyltransferase activity…	.
ZNF579	zinc finger protein 579 [Source:HGNC Symbol;Acc:26646]	ENSG00000218891	ENSP00000320188	6	zf-C2H2_4[1],zf-H2C2_2[1],zf-C2H2[4]	family-1006	ZNF579	.	.	unknown	unknown	established RBP	candidate mRNA binder	.	.	1	.	.	.	.	GO:0046872,GO:0003677,GO:0005634,GO:0006351,GO:0006355	metal ion binding,DNA binding,nucleus,transcription, DNA-templated,regulation of transcription, DNA-dependent	.
POLR2B	polymerase (RNA) II (DNA directed) polypeptide B, 140kDa [Source:HGNC Symbol;Acc:9188]	ENSG00000047315	ENSP00000391452	6	RNA_pol_Rpb2_7[1],RNA_pol_Rpb2_4[1],RNA_pol_Rpb2_1[1],RNA_pol_Rpb2_3[1],RNA_pol_Rpb2_5[1],RNA_pol_Rpb2_6[1]	family-1007	POLR1B,POLR3B,POLR2B	POLR1B	POLR3B[30,30],POLR2B[28,27]	mRNA	mRNA	This gene encodes the second largest subunit of RNA polymerase II, the polymerase responsible for synthesizing messenger RNA in eukaryotes. This subunit, in combination with at least two other polymerase subunits, forms a structure within the polymerase that maintains contact in the active site of the enzyme between the DNA template and the newly synthesized RNA. [provided by RefSeq, Jul 2008]	RNAbinding	RNArelated	1	1	.	.	GO:0032549,GO:0008380,GO:0000398,GO:0006370	ribonucleoside binding,RNA splicing,mRNA splicing, via spliceosome,7-methylguanosine mRNA capping	GO:0005515,GO:0046872,GO:0003677,GO:0003682,GO:0001055,GO:0003899,GO:0032549,GO:0005634,GO:0005654,GO:0005665,GO:0006351,GO:0006366,GO:0006289,GO:0006281,GO:0016032,GO:0010467,GO:0008380,GO:0000398,GO:0006367,GO:0006368,GO:0006370,GO:0006283,GO:0050434	protein binding,metal ion binding,DNA binding,chromatin binding,RNA polymerase II activity,DNA-directed RNA polymerase activity,ribonucleoside binding,nucleus,nucleoplasm,DNA-directed RNA polymerase II, core complex,transcription, DNA-templated,transcription from RNA polymerase II promoter,nucleotide-excision repair,DNA repair,viral process,gene expression,RNA splicing,mRNA splicing, via spliceos…	.
WDR12	WD repeat domain 12 [Source:HGNC Symbol;Acc:14098]	ENSG00000138442	ENSP00000261015	8	WD40[7],NLE[1]	family-1008	WDR12,WDR37	WDR12	WDR37[23,20]	rRNA	putative rRNA	16043514	.	.	.	.	.	.	GO:0043021,GO:0030687,GO:0000463,GO:0000466,GO:0042273	ribonucleoprotein complex binding,preribosome, large subunit precursor,maturation of LSU-rRNA from tricistronic rRNA transcript (SSU-rRNA, 5.8S rRNA, LSU-rRNA),maturation of 5.8S rRNA from tricistronic rRNA transcript (SSU-rRNA, 5.8S rRNA, LSU-rRNA),ribosomal large subunit biogenesis	GO:0005515,GO:0043021,GO:0005634,GO:0005730,GO:0005654,GO:0030687,GO:0070545,GO:0008283,GO:0007219,GO:0000463,GO:0000466,GO:0042273	protein binding,ribonucleoprotein complex binding,nucleus,nucleolus,nucleoplasm,preribosome, large subunit precursor,PeBoW complex,cell proliferation,Notch signaling pathway,maturation of LSU-rRNA from tricistronic rRNA transcript (SSU-rRNA, 5.8S rRNA, LSU-rRNA),maturation of 5.8S rRNA from tricistronic rRNA transcript (SSU-rRNA, 5.8S rRNA, LSU-rRNA),ribosomal large subunit biogenesis	.
RPF1	ribosome production factor 1 homolog (S. cerevisiae) [Source:HGNC Symbol;Acc:30350]	ENSG00000117133	ENSP00000359688	1	Brix[1]	family-1009	RPF1	.	.	rRNA	putative rRNA	RPF1 yeast homolog , 11864606	RNAbinding	.	.	1	1	.	GO:0003723,GO:0019843,GO:0006364	RNA binding,rRNA binding,rRNA processing	GO:0003723,GO:0019843,GO:0005730,GO:0006364	RNA binding,rRNA binding,nucleolus,rRNA processing	.
MRPS34	mitochondrial ribosomal protein S34 [Source:HGNC Symbol;Acc:16618]	ENSG00000074071	ENSP00000380531	.	.	family-101	MRPS34	.	.	ribosome	mitochondrial ribosome	established RBP	.	.	.	.	.	.	GO:0005840	ribosome	GO:0005739,GO:0005840	mitochondrion,ribosome	.
UBTF	upstream binding transcription factor, RNA polymerase I [Source:HGNC Symbol;Acc:12511]	ENSG00000108312	ENSP00000302640	6	HMG_box[3],HMG_box_5[1],HMG_box_2[2]	family-1010	UBTF	.	.	rRNA	putative rRNA	This gene encodes a member of the HMG-box DNA-binding protein family. The encoded protein plays a critical role in ribosomal RNA transcription as a key component of the pre-initiation complex, mediating the recruitment of RNA polymerase I to rDNA promoter regions. The encoded protein may also play important roles in chromatin remodeling and pre-rRNA processing, and its activity is regulated by bo…	candidate mRNA binder	.	.	1	.	.	.	.	GO:0005634,GO:0005737,GO:0007566,GO:0010468,GO:0001832,GO:0005488,GO:0005515,GO:0003677,GO:0005730,GO:0005654,GO:0010467,GO:0006360,GO:0006361,GO:0006362,GO:0006363,GO:0045943,GO:0006356,GO:0000183	nucleus,cytoplasm,embryo implantation,regulation of gene expression,blastocyst growth,binding,protein binding,DNA binding,nucleolus,nucleoplasm,gene expression,transcription from RNA polymerase I promoter,transcription initiation from RNA polymerase I promoter,transcription elongation from RNA polymerase I promoter,termination of RNA polymerase I transcription,positive regulation of transcription…	.
CDC5L	cell division cycle 5-like [Source:HGNC Symbol;Acc:1743]	ENSG00000096401	ENSP00000360532	2	Myb_Cef[1],Myb_DNA-bind_6[1]	family-1011	CDC5L	.	.	mRNA	mRNA	The protein encoded by this gene shares a significant similarity with Schizosaccharomyces pombe cdc5 gene product, which is a cell cycle regulator important for G2/M transition. This protein has been demonstrated to act as a positive regulator of cell cycle G2/M progression. It was also found to be an essential component of a non-snRNA spliceosome, which contains at least five additional protein …	RNAbinding	.	.	1	.	.	GO:0003723,GO:0071013,GO:0000398,GO:0008380	RNA binding,catalytic step 2 spliceosome,mRNA splicing, via spliceosome,RNA splicing	GO:0019904,GO:0003723,GO:0005515,GO:0003677,GO:0003682,GO:0071987,GO:0016607,GO:0005634,GO:0005737,GO:0005730,GO:0071013,GO:0000974,GO:0000398,GO:0008380,GO:0006351,GO:0006355,GO:0007049	protein domain specific binding,RNA binding,protein binding,DNA binding,chromatin binding,WD40-repeat domain binding,nuclear speck,nucleus,cytoplasm,nucleolus,catalytic step 2 spliceosome,Prp19 complex,mRNA splicing, via spliceosome,RNA splicing,transcription, DNA-templated,regulation of transcription, DNA-dependent,cell cycle	.
DAZAP1	DAZ associated protein 1 [Source:HGNC Symbol;Acc:2683]	ENSG00000071626	ENSP00000233078	2	RRM_1[2]	family-1012	DAZAP1,MSI2,MSI1,TARDBP	DAZAP1	MSI2[28,35],MSI1[30,33],TARDBP[21,21]	mRNA	mRNA	established RBP	RNAbinding	experimentally validated	1	1	1	1	GO:0003723,GO:0035613	RNA binding,RNA stem-loop binding	GO:0000166,GO:0003676,GO:0003723,GO:0035613,GO:0005737,GO:0005634,GO:0008283,GO:0030154,GO:0007283,GO:0001893	nucleotide binding,nucleic acid binding,RNA binding,RNA stem-loop binding,cytoplasm,nucleus,cell proliferation,cell differentiation,spermatogenesis,maternal placenta development	.
MSI1	musashi RNA-binding protein 1 [Source:HGNC Symbol;Acc:7330]	ENSG00000135097	ENSP00000257552	2	RRM_1[2]	family-1012	DAZAP1,MSI2,MSI1,TARDBP	DAZAP1	MSI2[28,35],MSI1[30,33],TARDBP[21,21]	mRNA	mRNA	established RBP	RNAbinding	.	.	1	1	1	GO:0003727,GO:0003723,GO:0008266	single-stranded RNA binding,RNA binding,poly(U) RNA binding	GO:0003676,GO:0003727,GO:0000166,GO:0003723,GO:0008266,GO:0005634,GO:0005737,GO:0005844,GO:0030855,GO:0007399,GO:0009725	nucleic acid binding,single-stranded RNA binding,nucleotide binding,RNA binding,poly(U) RNA binding,nucleus,cytoplasm,polysome,epithelial cell differentiation,nervous system development,response to hormone	.
MSI2	musashi RNA-binding protein 2 [Source:HGNC Symbol;Acc:18585]	ENSG00000153944	ENSP00000414671	2	RRM_1[2]	family-1012	DAZAP1,MSI2,MSI1,TARDBP	DAZAP1	MSI2[28,35],MSI1[30,33],TARDBP[21,21]	mRNA	mRNA	established RBP	RNAbinding	experimentally validated	1	1	1	1	GO:0008266,GO:0003727	poly(U) RNA binding,single-stranded RNA binding	GO:0000166,GO:0003676,GO:0008266,GO:0005737,GO:0005844,GO:0048864,GO:0003727	nucleotide binding,nucleic acid binding,poly(U) RNA binding,cytoplasm,polysome,stem cell development,single-stranded RNA binding	.
TARDBP	TAR DNA binding protein [Source:HGNC Symbol;Acc:11571]	ENSG00000120948	ENSP00000404666	2	RRM_1[2]	family-1012	DAZAP1,MSI2,MSI1,TARDBP	DAZAP1	MSI2[28,35],MSI1[30,33],TARDBP[21,21]	mRNA	mRNA	established RBP	RNAbinding	experimentally validated	1	1	1	1	GO:0003723,GO:0003730,GO:0006397,GO:0008380,GO:0070935	RNA binding,mRNA 3'-UTR binding,mRNA processing,RNA splicing,3'-UTR-mediated mRNA stabilization	GO:0000166,GO:0003676,GO:0003677,GO:0005634,GO:0005515,GO:0003723,GO:0003700,GO:0003690,GO:0042802,GO:0003730,GO:0006366,GO:0006397,GO:0008380,GO:0008219,GO:0043922,GO:0070935	nucleotide binding,nucleic acid binding,DNA binding,nucleus,protein binding,RNA binding,sequence-specific DNA binding transcription factor activity,double-stranded DNA binding,identical protein binding,mRNA 3'-UTR binding,transcription from RNA polymerase II promoter,mRNA processing,RNA splicing,cell death,negative regulation by host of viral transcription,3'-UTR-mediated mRNA stabilization	AMYOTROPHIC LATERAL SCLEROSIS 10, WITH OR WITHOUT FRONTOTEMPORAL DEMENTIA;
TRIT1	tRNA isopentenyltransferase 1 [Source:HGNC Symbol;Acc:20286]	ENSG00000043514	ENSP00000361905	2	IPPT[1],zf-C2H2_jaz[1]	family-1013	TRIT1	.	.	tRNA	tRNA	24126054	.	.	.	.	.	.	GO:0008033,GO:0052381	tRNA processing,tRNA dimethylallyltransferase activity	GO:0005524,GO:0016740,GO:0004161,GO:0008033,GO:0009058,GO:0008270,GO:0003676,GO:0005739,GO:0046872,GO:0052381	ATP binding,transferase activity,dimethylallyltranstransferase activity,tRNA processing,biosynthetic process,zinc ion binding,nucleic acid binding,mitochondrion,metal ion binding,tRNA dimethylallyltransferase activity	.
MRPL36	mitochondrial ribosomal protein L36 [Source:HGNC Symbol;Acc:14490]	ENSG00000171421	ENSP00000372093	1	Ribosomal_L36[1]	family-1014	MRPL36	.	.	ribosome	mitochondrial ribosome	established RBP	.	.	.	.	.	.	GO:0003735,GO:0005840,GO:0005762,GO:0006412	structural constituent of ribosome,ribosome,mitochondrial large ribosomal subunit,translation	GO:0005739,GO:0003735,GO:0005622,GO:0005840,GO:0005762,GO:0006412	mitochondrion,structural constituent of ribosome,intracellular,ribosome,mitochondrial large ribosomal subunit,translation	.
KPNB1	karyopherin (importin) beta 1 [Source:HGNC Symbol;Acc:6400]	ENSG00000108424	ENSP00000290158	2	IBN_N[1],HEAT_EZ[1]	family-1015	KPNB1	.	.	mRNA	transport mRBP	9144189	candidate mRNA binder	.	.	1	.	.	GO:0006610	ribosomal protein import into nucleus	GO:0005515,GO:0008565,GO:0005488,GO:0005737,GO:0031965,GO:0043234,GO:0006913,GO:0006610,GO:0008270,GO:0019904,GO:0008536,GO:0008139,GO:0005829,GO:0005654,GO:0005643,GO:0006606,GO:0006915,GO:0044281,GO:0016032,GO:0006886,GO:0019221,GO:0006309,GO:0006607,GO:0000060,GO:0019048,GO:0019058,GO:0006921,GO:0075733	protein binding,protein transporter activity,binding,cytoplasm,nuclear membrane,protein complex,nucleocytoplasmic transport,ribosomal protein import into nucleus,zinc ion binding,protein domain specific binding,Ran GTPase binding,nuclear localization sequence binding,cytosol,nucleoplasm,nuclear pore,protein import into nucleus,apoptotic process,small molecule metabolic process,viral process,intra…	.
ZNFX1	zinc finger, NFX1-type containing 1 [Source:HGNC Symbol;Acc:29271]	ENSG00000124201	ENSP00000379412	2	AAA_11[1],AAA_12[1]	family-1016	ZNFX1	.	.	unknown	unknown	established RBP	candidate mRNA binder	RNArelated	1	1	.	.	.	.	GO:0005488,GO:0003700,GO:0008270,GO:0046872,GO:0005634,GO:0006355,GO:0005524,GO:0003677,GO:0016787	binding,sequence-specific DNA binding transcription factor activity,zinc ion binding,metal ion binding,nucleus,regulation of transcription, DNA-dependent,ATP binding,DNA binding,hydrolase activity	.
SNRNP27	small nuclear ribonucleoprotein 27kDa (U4/U6.U5) [Source:HGNC Symbol;Acc:30240]	ENSG00000124380	ENSP00000244227	1	DUF1777[1]	family-1017	SNRNP27	.	.	snRNA	snRNA	established RBP	.	.	.	.	.	.	GO:0006397,GO:0008380	mRNA processing,RNA splicing	GO:0005515,GO:0003676,GO:0005634,GO:0006397,GO:0008380	protein binding,nucleic acid binding,nucleus,mRNA processing,RNA splicing	.
RBMS2	RNA binding motif, single stranded interacting protein 2 [Source:HGNC Symbol;Acc:9909]	ENSG00000076067	ENSP00000262031	2	RRM_1[2]	family-1018	RBMS1,RBMS2,RBMS3	RBMS1	RBMS2[68,68],RBMS3[74,69]	mRNA	putative mRNA	The protein encoded by this gene is a member of a small family of proteins which bind single stranded DNA/RNA. These proteins are characterized by the presence of two sets of ribonucleoprotein consensus sequence (RNP-CS) that contain conserved motifs, RNP1 and RNP2, originally described in RNA binding proteins, and required for DNA binding. The RBMS proteins have been implicated in such diverse f…	RNAbinding	experimentally validated	1	1	1	1	GO:0003723,GO:0006396	RNA binding,RNA processing	GO:0000166,GO:0003676,GO:0003723,GO:0005634,GO:0006396	nucleotide binding,nucleic acid binding,RNA binding,nucleus,RNA processing	.
RBMS1	RNA binding motif, single stranded interacting protein 1 [Source:HGNC Symbol;Acc:9907]	ENSG00000153250	ENSP00000387280	2	RRM_1[2]	family-1018	RBMS1,RBMS2,RBMS3	RBMS1	RBMS2[68,68],RBMS3[74,69]	mRNA	putative mRNA	This gene encodes a member of a small family of proteins which bind single stranded DNA/RNA. These proteins are characterized by the presence of two sets of ribonucleoprotein consensus sequence (RNP-CS) that contain conserved motifs, RNP1 and RNP2, originally described in RNA binding proteins, and required for DNA binding. These proteins have been implicated in such diverse functions as DNA repli…	RNAbinding	RNAbinding	1	1	1	1	GO:0003723,GO:0006396	RNA binding,RNA processing	GO:0000166,GO:0003723,GO:0003676,GO:0005515,GO:0003690,GO:0003697,GO:0005634,GO:0006260,GO:0006396	nucleotide binding,RNA binding,nucleic acid binding,protein binding,double-stranded DNA binding,single-stranded DNA binding,nucleus,DNA replication,RNA processing	.
RBMS3	RNA binding motif, single stranded interacting protein 3 [Source:HGNC Symbol;Acc:13427]	ENSG00000144642	ENSP00000391934	2	RRM_1[2]	family-1018	RBMS1,RBMS2,RBMS3	RBMS1	RBMS2[68,68],RBMS3[74,69]	mRNA	putative mRNA	This gene encodes an RNA-binding protein that belongs to the c-myc gene single-strand binding protein family. These proteins are characterized by the presence of two sets of ribonucleoprotein consensus sequence (RNP-CS) that contain conserved motifs, RNP1 and RNP2, originally described in RNA binding proteins, and required for DNA binding. These proteins have been implicated in such diverse funct…	.	.	.	.	.	1	GO:0003723	RNA binding	GO:0000166,GO:0003723,GO:0003676,GO:0005737,GO:0043231	nucleotide binding,RNA binding,nucleic acid binding,cytoplasm,intracellular membrane-bounded organelle	.
LARS2	leucyl-tRNA synthetase 2, mitochondrial [Source:HGNC Symbol;Acc:17095]	ENSG00000011376	ENSP00000412893	4	Anticodon_1[1],tRNA-synt_1[3]	family-1019	LARS2	.	.	tRNA	tRNA	established RBP	.	.	.	.	.	.	GO:0004812,GO:0004823,GO:0006418,GO:0006429,GO:0002161	aminoacyl-tRNA ligase activity,leucine-tRNA ligase activity,tRNA aminoacylation for protein translation,leucyl-tRNA aminoacylation,aminoacyl-tRNA editing activity	GO:0000166,GO:0005524,GO:0004812,GO:0004823,GO:0005739,GO:0006418,GO:0006429,GO:0002161,GO:0005759,GO:0010467	nucleotide binding,ATP binding,aminoacyl-tRNA ligase activity,leucine-tRNA ligase activity,mitochondrion,tRNA aminoacylation for protein translation,leucyl-tRNA aminoacylation,aminoacyl-tRNA editing activity,mitochondrial matrix,gene expression	PERRAULT SYNDROME 4; PRLTS4
KIAA0020	KIAA0020 [Source:HGNC Symbol;Acc:29676]	ENSG00000080608	ENSP00000380982	1	CPL[1]	family-102	KIAA0020	.	.	mRNA	putative mRNA	mRNA based on relationship tp PUF 21266351	RNAbinding	RNAbinding	1	1	1	1	GO:0003723	RNA binding	GO:0003723,GO:0005488,GO:0005783,GO:0005730	RNA binding,binding,endoplasmic reticulum,nucleolus	.
RBFOX1	RNA binding protein, fox-1 homolog (C. elegans) 1 [Source:HGNC Symbol;Acc:18222]	ENSG00000078328	ENSP00000344196	2	Fox-1_C[1],RRM_1[1]	family-1020	RBFOX1,RBFOX2,RBFOX3	RBFOX1	RBFOX2[61,57],RBFOX3[56,75]	mRNA	mRNA	established RBP	.	.	.	.	.	1	GO:0003723,GO:0006397,GO:0008380,GO:0043484,GO:0050658	RNA binding,mRNA processing,RNA splicing,regulation of RNA splicing,RNA transport	GO:0000166,GO:0003723,GO:0003676,GO:0005634,GO:0006397,GO:0008380,GO:0043484,GO:0005515,GO:0008022,GO:0005737,GO:0005802,GO:0050885,GO:0050658	nucleotide binding,RNA binding,nucleic acid binding,nucleus,mRNA processing,RNA splicing,regulation of RNA splicing,protein binding,protein C-terminus binding,cytoplasm,trans-Golgi network,neuromuscular process controlling balance,RNA transport	.
RBFOX2	RNA binding protein, fox-1 homolog (C. elegans) 2 [Source:HGNC Symbol;Acc:9906]	ENSG00000100320	ENSP00000352328	2	Fox-1_C[1],RRM_1[1]	family-1020	RBFOX1,RBFOX2,RBFOX3	RBFOX1	RBFOX2[61,57],RBFOX3[56,75]	mRNA	mRNA	established RBP	RNAbinding	experimentally validated	1	1	1	1	GO:0003723,GO:0003729,GO:0000381,GO:0016070,GO:0006397,GO:0008380,GO:0043484	RNA binding,mRNA binding,regulation of alternative mRNA splicing, via spliceosome,RNA metabolic process,mRNA processing,RNA splicing,regulation of RNA splicing	GO:0000166,GO:0003676,GO:0005634,GO:0005737,GO:0005515,GO:0003723,GO:0003714,GO:0003729,GO:0008134,GO:0000381,GO:0045892,GO:0016070,GO:0042127,GO:0006397,GO:0008380,GO:0050885,GO:0043484,GO:0048813,GO:0021942,GO:0030520,GO:0010724	nucleotide binding,nucleic acid binding,nucleus,cytoplasm,protein binding,RNA binding,transcription corepressor activity,mRNA binding,transcription factor binding,regulation of alternative mRNA splicing, via spliceosome,negative regulation of transcription, DNA-dependent,RNA metabolic process,regulation of cell proliferation,mRNA processing,RNA splicing,neuromuscular process controlling balance,r…	.
RBFOX3	RNA binding protein, fox-1 homolog (C. elegans) 3 [Source:HGNC Symbol;Acc:27097]	ENSG00000267483	ENSP00000467132	2	Fox-1_C[1],RRM_1[1]	family-1020	RBFOX1,RBFOX2,RBFOX3	RBFOX1	RBFOX2[61,57],RBFOX3[56,75]	mRNA	mRNA	established RBP	.	.	.	.	.	1	GO:0003723,GO:0006397,GO:0008380,GO:0000381,GO:0043484	RNA binding,mRNA processing,RNA splicing,regulation of alternative mRNA splicing, via spliceosome,regulation of RNA splicing	GO:0000166,GO:0003723,GO:0003676,GO:0003677,GO:0005634,GO:0005737,GO:0043025,GO:0006397,GO:0008380,GO:0000381,GO:0043484,GO:0005515,GO:0005622,GO:0043204	nucleotide binding,RNA binding,nucleic acid binding,DNA binding,nucleus,cytoplasm,neuronal cell body,mRNA processing,RNA splicing,regulation of alternative mRNA splicing, via spliceosome,regulation of RNA splicing,protein binding,intracellular,perikaryon	.
CWF19L1	CWF19-like 1, cell cycle control (S. pombe) [Source:HGNC Symbol;Acc:25613]	ENSG00000095485	ENSP00000326411	3	Metallophos_3[1],CwfJ_C_1[1],CwfJ_C_2[1]	family-1021	CWF19L1,CWF19L2	CWF19L1	CWF19L2[20,12]	mRNA	putative mRNA	by domain, 11884590	.	.	.	.	.	.	.	.	GO:0003824	catalytic activity	.
CWF19L2	CWF19-like 2, cell cycle control (S. pombe) [Source:HGNC Symbol;Acc:26508]	ENSG00000152404	ENSP00000282251	2	CwfJ_C_1[1],CwfJ_C_2[1]	family-1021	CWF19L1,CWF19L2	CWF19L1	CWF19L2[20,12]	mRNA	putative mRNA	by domain, 11884590	.	.	.	.	.	.	.	.	GO:0003824	catalytic activity	.
ZC3H15	zinc finger CCCH-type containing 15 [Source:HGNC Symbol;Acc:29528]	ENSG00000065548	ENSP00000338788	1	zf-CCCH[1]	family-1022	ZC3H15	.	.	unknown	unknown	by homology	candidate mRNA binder	novel	1	1	.	1	.	.	GO:0005634,GO:0005737,GO:0005515,GO:0046872,GO:0005730,GO:0019221	nucleus,cytoplasm,protein binding,metal ion binding,nucleolus,cytokine-mediated signaling pathway	.
LONP1	lon peptidase 1, mitochondrial [Source:HGNC Symbol;Acc:9479] [Type: protein coding Ensembl/Havana merge]	ENSG00000196365	ENSP00000353826	3	LON[1],Lon_C[1],AAA[1]	family-1023	LONP1,LONP2	LONP1	LONP2[30,34]	diverse	RNA,DNA	14739292	.	.	.	.	.	.	GO:0003727	single-stranded RNA binding	GO:0005524,GO:0004252,GO:0004176,GO:0030163,GO:0016887,GO:0009378,GO:0006281,GO:0006310,GO:0006508,GO:0000166,GO:0043565,GO:0017111,GO:0005759,GO:0006515,GO:0034599,GO:0051131,GO:0070407,GO:0090296,GO:0003697,GO:0070361,GO:0005737,GO:0005739,GO:0001666,GO:0007568,GO:0009725,GO:0007005,GO:0010044,GO:0005515,GO:0003727,GO:0043531,GO:0051880,GO:0070182,GO:0070362,GO:0042645,GO:0043623,GO:0006200,GO:…	ATP binding,serine-type endopeptidase activity,ATP-dependent peptidase activity,protein catabolic process,ATPase activity,four-way junction helicase activity,DNA repair,DNA recombination,proteolysis,nucleotide binding,sequence-specific DNA binding,nucleoside-triphosphatase activity,mitochondrial matrix,misfolded or incompletely synthesized protein catabolic process,cellular response to oxidative …	.
DBR1	debranching enzyme homolog 1 (S. cerevisiae) [Source:HGNC Symbol;Acc:15594]	ENSG00000138231	ENSP00000260803	2	Metallophos[1],DBR1[1]	family-1024	DBR1	.	.	mRNA	mRNA	The protein encoded by this gene is an RNA lariat debranching enzyme that hydrolyzes 2'-5' prime branched phosphodiester bonds. The encoded protein specifically targets the bonds at the branch point of excised lariat intron RNA, converting them to linear molecules that are then degraded. This protein may also be involved in retroviral replication. [provided by RefSeq, Nov 2011]	.	RNArelated	.	1	.	.	GO:0006397,GO:0000398,GO:0008419,GO:0000375	mRNA processing,mRNA splicing, via spliceosome,RNA lariat debranching enzyme activity,RNA splicing, via transesterification reactions	GO:0016788,GO:0006397,GO:0000398,GO:0016787,GO:0046872,GO:0008419,GO:0005634,GO:0000375	hydrolase activity, acting on ester bonds,mRNA processing,mRNA splicing, via spliceosome,hydrolase activity,metal ion binding,RNA lariat debranching enzyme activity,nucleus,RNA splicing, via transesterification reactions	.
RRP15	ribosomal RNA processing 15 homolog (S. cerevisiae) [Source:HGNC Symbol;Acc:24255]	ENSG00000067533	ENSP00000355899	1	Rrp15p[1]	family-1025	RRP15	.	.	rRNA	putative rRNA	This gene encodes a protein that co-purifies with human nucleoli. A similar protein in budding yeast is a component of pre-60S ribosomal particles, and is required for the early maturation steps of the 60S subunit. [provided by RefSeq, Jul 2008]Nucleolar protein; constituent of pre-60S ribosomal particles; required for proper processing of the 27S pre-rRNA at the A3 and B1 sites to yield mature 5…	.	.	.	.	1	.	.	.	GO:0005634,GO:0005739,GO:0005730	nucleus,mitochondrion,nucleolus	.
L1TD1	INE-1 type transposase domain containing 1 [Source:HGNC Symbol;Acc:25595]	ENSG00000240563	ENSP00000419901	2	Transposase_22[2]	family-1026	L1TD1	.	.	mRNA	mRNA	22162396	.	.	.	.	1	.	.	.	GO:0003700,GO:0004871,GO:0006355,GO:0007165	sequence-specific DNA binding transcription factor activity,signal transducer activity,regulation of transcription, DNA-dependent,signal transduction	.
NMD3	NMD3 homolog (S. cerevisiae) [Source:HGNC Symbol;Acc:24250]	ENSG00000169251	ENSP00000418908	1	NMD3[1]	family-1027	NMD3	.	.	mRNA	mRNA	established RBP	.	novel	.	1	1	.	.	.	GO:0005634,GO:0005737,GO:0005730,GO:0005654,GO:0015031	nucleus,cytoplasm,nucleolus,nucleoplasm,protein transport	.
SRSF10	cDNA FLJ30749 fis, clone FEBRA2000402, highly similar to FUS-interacting serine-arginine-rich protein 1; cDNA FLJ43846 fis, clone TESTI4006393, highly similar to FUS-interacting serine-arginine-rich protein 1 [Source:UniProtKB/TrEMBL;Acc:B3KNY6]	ENSG00000215699	ENSP00000363573	1	RRM_1[1]	family-1028	SRSF10,SRSF12,SRSF8,SRSF2,SRSF12,SRSF8,SRSF2	SRSF10	SRSF12[53,53],SRSF8[25,23],SRSF2[35,42],SRSF12[53,53],SRSF8[25,23],SRSF2[35,42]	mRNA	mRNA	established RBP	RNAbinding	RNAbinding	1	1	1	1	GO:0003723,GO:0000398,GO:0006376,GO:0006406,GO:0048025,GO:0000375	RNA binding,mRNA splicing, via spliceosome,mRNA splice site selection,mRNA export from nucleus,negative regulation of mRNA splicing, via spliceosome,RNA splicing, via transesterification reactions	GO:0000166,GO:0003676,GO:0003723,GO:0005515,GO:0051082,GO:0050733,GO:0005634,GO:0005737,GO:0005654,GO:0016607,GO:0006355,GO:0000398,GO:0006376,GO:0006406,GO:0000244,GO:0048025,GO:0000375,GO:0016482	nucleotide binding,nucleic acid binding,RNA binding,protein binding,unfolded protein binding,RS domain binding,nucleus,cytoplasm,nucleoplasm,nuclear speck,regulation of transcription, DNA-dependent,mRNA splicing, via spliceosome,mRNA splice site selection,mRNA export from nucleus,spliceosomal tri-snRNP complex assembly,negative regulation of mRNA splicing, via spliceosome,RNA splicing, via transe…	.
SRSF12	serine/arginine-rich splicing factor 12 [Source:HGNC Symbol;Acc:21220]	ENSG00000154548	ENSP00000414302	1	RRM_1[1]	family-1028	SRSF10,SRSF12,SRSF8,SRSF2,SRSF12,SRSF8,SRSF2	SRSF10	SRSF12[53,53],SRSF8[25,23],SRSF2[35,42],SRSF12[53,53],SRSF8[25,23],SRSF2[35,42]	mRNA	mRNA	established RBP	RNAbinding	.	.	1	.	1	GO:0003723,GO:0000381,GO:0048025,GO:0000395	RNA binding,regulation of alternative mRNA splicing, via spliceosome,negative regulation of mRNA splicing, via spliceosome,mRNA 5'-splice site recognition	GO:0000166,GO:0003723,GO:0003676,GO:0051082,GO:0050733,GO:0005654,GO:0000381,GO:0000244,GO:0048025,GO:0000395,GO:0016482	nucleotide binding,RNA binding,nucleic acid binding,unfolded protein binding,RS domain binding,nucleoplasm,regulation of alternative mRNA splicing, via spliceosome,spliceosomal tri-snRNP complex assembly,negative regulation of mRNA splicing, via spliceosome,mRNA 5'-splice site recognition,cytoplasmic transport	.
SRSF2	serine/arginine-rich splicing factor 2 [Source:HGNC Symbol;Acc:10783]	ENSG00000161547	ENSP00000463317	1	RRM_1[1]	family-1028	SRSF10,SRSF12,SRSF8,SRSF2,SRSF12,SRSF8,SRSF2	SRSF10	SRSF12[53,53],SRSF8[25,23],SRSF2[35,42],SRSF12[53,53],SRSF8[25,23],SRSF2[35,42]	mRNA	mRNA	established RBP	RNAbinding	experimentally validated	1	1	1	1	GO:0003723,GO:0006397,GO:0008380,GO:0000398,GO:0006406,GO:0031124	RNA binding,mRNA processing,RNA splicing,mRNA splicing, via spliceosome,mRNA export from nucleus,mRNA 3'-end processing	GO:0000166,GO:0003676,GO:0003723,GO:0003714,GO:0005515,GO:0005634,GO:0005654,GO:0016607,GO:0006366,GO:0010467,GO:0006397,GO:0008380,GO:0000398,GO:0006406,GO:0031124,GO:0006369	nucleotide binding,nucleic acid binding,RNA binding,transcription corepressor activity,protein binding,nucleus,nucleoplasm,nuclear speck,transcription from RNA polymerase II promoter,gene expression,mRNA processing,RNA splicing,mRNA splicing, via spliceosome,mRNA export from nucleus,mRNA 3'-end processing,termination of RNA polymerase II transcription	.
SRSF8	serine/arginine-rich splicing factor 8 [Source:HGNC Symbol;Acc:16988]	ENSG00000180771	ensembl pseudogene- ncbi protein coding gene	1	RRM_1[1]	family-1028	SRSF10,SRSF12,SRSF8,SRSF2,SRSF12,SRSF8,SRSF2	SRSF10	SRSF12[53,53],SRSF8[25,23],SRSF2[35,42],SRSF12[53,53],SRSF8[25,23],SRSF2[35,42]	mRNA	mRNA	established RBP	RNAbinding	novel	1	1	.	1	.	.	.	.	.
RSL1D1	ribosomal L1 domain containing 1 [Source:HGNC Symbol;Acc:24534]	ENSG00000171490	ENSP00000460343	1	Ribosomal_L1[1]	family-1029	RSL1D1	.	.	unknown	unknown	by domain	ribosomal	RNAbinding	1	1	1	.	GO:0003723	RNA binding	GO:0003723,GO:0005730,GO:0005515,GO:0032880	RNA binding,nucleolus,protein binding,regulation of protein localization	.
DAP3	death associated protein 3 [Source:HGNC Symbol;Acc:2673]	ENSG00000132676	ENSP00000341692	1	DAP3[1]	family-103	DAP3	.	.	ribosome	mitochondrial ribosome	Mammalian mitochondrial ribosomal proteins are encoded by nuclear genes and help in protein synthesis within the mitochondrion. Mitochondrial ribosomes (mitoribosomes) consist of a small 28S subunit and a large 39S subunit. They have an estimated 75% protein to rRNA composition compared to prokaryotic ribosomes, where this ratio is reversed. Another difference between mammalian mitoribosomes and …	ribosomal	RNArelated	1	1	.	.	GO:0015935,GO:0005761	small ribosomal subunit,mitochondrial ribosome	GO:0005515,GO:0005634,GO:0005739,GO:0005730,GO:0015935,GO:0005761,GO:0008637,GO:0097190,GO:0005759	protein binding,nucleus,mitochondrion,nucleolus,small ribosomal subunit,mitochondrial ribosome,apoptotic mitochondrial changes,apoptotic signaling pathway,mitochondrial matrix	.
NARS2	asparaginyl-tRNA synthetase 2, mitochondrial (putative) [Source:HGNC Symbol;Acc:26274]	ENSG00000137513	ENSP00000432240	2	tRNA-synt_2[1],tRNA_anti-codon[1]	family-1030	NARS2	.	.	tRNA	tRNA	established RBP	.	.	.	.	.	.	GO:0004812,GO:0004816,GO:0006418,GO:0006421	aminoacyl-tRNA ligase activity,asparagine-tRNA ligase activity,tRNA aminoacylation for protein translation,asparaginyl-tRNA aminoacylation	GO:0000166,GO:0005524,GO:0003676,GO:0004812,GO:0004816,GO:0005737,GO:0006418,GO:0006421,GO:0005739,GO:0005759,GO:0010467	nucleotide binding,ATP binding,nucleic acid binding,aminoacyl-tRNA ligase activity,asparagine-tRNA ligase activity,cytoplasm,tRNA aminoacylation for protein translation,asparaginyl-tRNA aminoacylation,mitochondrion,mitochondrial matrix,gene expression	.
RBM25	RNA binding motif protein 25 [Source:HGNC Symbol;Acc:23244]	ENSG00000119707	ENSP00000431150	2	RRM_1[1],PWI[1]	family-1031	RBM25	.	.	mRNA	mRNA	18663000	RNAbinding	experimentally validated	1	1	.	1	GO:0003729,GO:0005681,GO:0006397,GO:0008380,GO:0000381	mRNA binding,spliceosomal complex,mRNA processing,RNA splicing,regulation of alternative mRNA splicing, via spliceosome	GO:0000166,GO:0005515,GO:0003676,GO:0003729,GO:0005634,GO:0005737,GO:0005681,GO:0016607,GO:0042981,GO:0006397,GO:0008380,GO:0000381	nucleotide binding,protein binding,nucleic acid binding,mRNA binding,nucleus,cytoplasm,spliceosomal complex,nuclear speck,regulation of apoptotic process,mRNA processing,RNA splicing,regulation of alternative mRNA splicing, via spliceosome	.
POLR2E	polymerase (RNA) II (DNA directed) polypeptide E, 25kDa [Source:HGNC Symbol;Acc:9192]	ENSG00000099817	ENSP00000215587	2	RNA_pol_Rpb5_N[1],RNA_pol_Rpb5_C[1]	family-1032	POLR2E	.	.	mRNA	mRNA	Pol II complex	.	.	.	.	.	.	GO:0008380,GO:0000398,GO:0006370	RNA splicing,mRNA splicing, via spliceosome,7-methylguanosine mRNA capping	GO:0003677,GO:0003899,GO:0005634,GO:0006351,GO:0005515,GO:0001055,GO:0001056,GO:0001054,GO:0005829,GO:0005654,GO:0005665,GO:0005736,GO:0005666,GO:0045087,GO:0006366,GO:0006289,GO:0006281,GO:0016032,GO:0010467,GO:0006383,GO:0008380,GO:0000398,GO:0006367,GO:0006368,GO:0006360,GO:0006370,GO:0032481,GO:0006283,GO:0019048,GO:0050434,GO:0006385,GO:0006386	DNA binding,DNA-directed RNA polymerase activity,nucleus,transcription, DNA-templated,protein binding,RNA polymerase II activity,RNA polymerase III activity,RNA polymerase I activity,cytosol,nucleoplasm,DNA-directed RNA polymerase II, core complex,DNA-directed RNA polymerase I complex,DNA-directed RNA polymerase III complex,innate immune response,transcription from RNA polymerase II promoter,nucl…	.
TOE1	target of EGR1, member 1 (nuclear) [Source:HGNC Symbol;Acc:15954]	ENSG00000132773	ENSP00000361162	1	CAF1[1]	family-1033	TOE1	.	.	unknown	unknown	by domain	.	.	.	.	.	1	.	.	GO:0003676,GO:0046872,GO:0005634,GO:0005515,GO:0005730,GO:0016607	nucleic acid binding,metal ion binding,nucleus,protein binding,nucleolus,nuclear speck	.
TSFM	Ts translation elongation factor, mitochondrial [Source:HGNC Symbol;Acc:12367]	ENSG00000123297	ENSP00000313877	2	EF_TS[1],UBA[1]	family-1034	TSFM	.	.	mRNA	mRNA	22904065	RNAbinding	.	.	1	.	.	GO:0003746,GO:0006414	translation elongation factor activity,translational elongation	GO:0003746,GO:0005634,GO:0005739,GO:0005622,GO:0006414,GO:0005515,GO:0032784	translation elongation factor activity,nucleus,mitochondrion,intracellular,translational elongation,protein binding,regulation of DNA-dependent transcription, elongation	COMBINED OXIDATIVE PHOSPHORYLATION DEFICIENCY 3; COXPD3
TPR	translocated promoter region, nuclear basket protein [Source:HGNC Symbol;Acc:12017]	ENSG00000047410	ENSP00000356448	2	TPR_MLP1_2[2]	family-1035	TPR	.	.	mRNA	mRNA	This gene encodes a large coiled-coil protein that forms intranuclear filaments attached to the inner surface of nuclear pore complexes (NPCs). The protein directly interacts with several components of the NPC. It is required for the nuclear export of mRNAs and some proteins. Oncogenic fusions of the 5' end of this gene with several different kinase genes occur in some neoplasias. [provided by Re…	.	RNArelated	.	1	.	.	GO:0003729,GO:0004828,GO:0006434,GO:0006405,GO:0006404,GO:0031990,GO:0046832	mRNA binding,serine-tRNA ligase activity,seryl-tRNA aminoacylation,RNA export from nucleus,RNA import into nucleus,mRNA export from nucleus in response to heat stress,negative regulation of RNA export from nucleus	GO:0005515,GO:0000166,GO:0042803,GO:0005524,GO:0003682,GO:0031072,GO:0003729,GO:0004828,GO:0015631,GO:0051019,GO:0005487,GO:0070840,GO:0005635,GO:0031965,GO:0044615,GO:0034399,GO:0042405,GO:0005634,GO:0005737,GO:0019898,GO:0005654,GO:0005643,GO:0000776,GO:0072686,GO:0005868,GO:0035457,GO:0046827,GO:0000122,GO:0055085,GO:0007067,GO:0044281,GO:0000278,GO:0016032,GO:0005975,GO:0006606,GO:0019221,GO:…	protein binding,nucleotide binding,protein homodimerization activity,ATP binding,chromatin binding,heat shock protein binding,mRNA binding,serine-tRNA ligase activity,tubulin binding,mitogen-activated protein kinase binding,nucleocytoplasmic transporter activity,dynein complex binding,nuclear envelope,nuclear membrane,nuclear pore nuclear basket,nuclear periphery,nuclear inclusion body,nucleus,cy…	THYROID CARCINOMA, PAPILLARY
STAU1	staufen, RNA binding protein, homolog 1 (Drosophila) [Source:HGNC Symbol;Acc:11370]	ENSG00000124214	ENSP00000360893	3	dsrm[3]	family-1036	STAU1,STAU2	STAU1	STAU2[42,42]	mRNA	mRNA	established RBP	RNAbinding	.	.	1	.	.	GO:0003725,GO:0010494,GO:0008298,GO:0003723,GO:0030529	double-stranded RNA binding,cytoplasmic stress granule,intracellular mRNA localization,RNA binding,ribonucleoprotein complex	GO:0005515,GO:0003725,GO:0005737,GO:0005875,GO:0010494,GO:0005791,GO:0008298,GO:0003723,GO:0008157,GO:0030529,GO:0043005,GO:0043025	protein binding,double-stranded RNA binding,cytoplasm,microtubule associated complex,cytoplasmic stress granule,rough endoplasmic reticulum,intracellular mRNA localization,RNA binding,protein phosphatase 1 binding,ribonucleoprotein complex,neuron projection,neuronal cell body	.
STAU2	staufen, RNA binding protein, homolog 2 (Drosophila) [Source:HGNC Symbol;Acc:11371]	ENSG00000040341	ENSP00000429973	4	dsrm[4]	family-1036	STAU1,STAU2	STAU1	STAU2[42,42]	mRNA	mRNA	established RBP	RNAbinding	experimentally validated	1	1	.	.	GO:0003725	double-stranded RNA binding	GO:0005515,GO:0003725,GO:0005783,GO:0005730,GO:0005874,GO:0006810	protein binding,double-stranded RNA binding,endoplasmic reticulum,nucleolus,microtubule,transport	.
TRMT1L	tRNA methyltransferase 1 homolog (S. cerevisiae)-like [Source:HGNC Symbol;Acc:16782]	ENSG00000121486	ENSP00000356476	2	TRM[2]	family-1037	TRMT1L	.	.	tRNA	tRNA	This gene encodes a protein that has some similarity to N2,N2-dimethylguanosine tRNA methyltransferase from other organisms. Studies of the mouse ortholog have shown that this protein plays a role in motor coordination and exploratory behavior, and it may also be involved in modulating postnatal neuronal functions. Alternatively spliced transcripts have been identified for this gene. [provided by…	.	RNAbinding	.	1	.	1	GO:0003723,GO:0000049,GO:0004809,GO:0008033	RNA binding,tRNA binding,tRNA (guanine-N2-)-methyltransferase activity,tRNA processing	GO:0003723,GO:0046872,GO:0016740,GO:0000049,GO:0004809,GO:0008033,GO:0008344,GO:0030534	RNA binding,metal ion binding,transferase activity,tRNA binding,tRNA (guanine-N2-)-methyltransferase activity,tRNA processing,adult locomotory behavior,adult behavior	.
METTL3	methyltransferase like 3 [Source:HGNC Symbol;Acc:17563]	ENSG00000165819	ENSP00000298717	1	MT-A70[1]	family-1038	METTL3	.	.	mRNA	mRNA	24481042	.	.	.	.	.	.	GO:0016422,GO:0003723,GO:0006397,GO:0001510,GO:0080009	mRNA (2'-O-methyladenosine-N6-)-methyltransferase activity,RNA binding,mRNA processing,RNA methylation,mRNA methylation	GO:0008168,GO:0016422,GO:0005634,GO:0003723,GO:0005654,GO:0016607,GO:0010467,GO:0006397,GO:0007623,GO:0001510,GO:0006139,GO:0080009	methyltransferase activity,mRNA (2'-O-methyladenosine-N6-)-methyltransferase activity,nucleus,RNA binding,nucleoplasm,nuclear speck,gene expression,mRNA processing,circadian rhythm,RNA methylation,nucleobase-containing compound metabolic process,mRNA methylation	.
REXO2	REX2, RNA exonuclease 2 homolog (S. cerevisiae) [Source:HGNC Symbol;Acc:17851]	ENSG00000076043	ENSP00000442162	1	RNase_T[1]	family-1039	REXO2	.	.	rRNA	putative rRNA	Rex2p	.	.	.	.	.	.	GO:0004527,GO:0008408	exonuclease activity,3'-5' exonuclease activity	GO:0003676,GO:0004527,GO:0005886,GO:0005739,GO:0005730,GO:0008408,GO:0005634,GO:0006139,GO:0009117	nucleic acid binding,exonuclease activity,plasma membrane,mitochondrion,nucleolus,3'-5' exonuclease activity,nucleus,nucleobase-containing compound metabolic process,nucleotide metabolic process	.
MRPL52	mitochondrial ribosomal protein L52 [Source:HGNC Symbol;Acc:16655]	ENSG00000172590	ENSP00000347277	.	.	family-104	MRPL52	.	.	ribosome	mitochondrial ribosome	established RBP	.	.	.	.	.	.	GO:0003735,GO:0005762,GO:0006412,GO:0005840	structural constituent of ribosome,mitochondrial large ribosomal subunit,translation,ribosome	GO:0003735,GO:0005762,GO:0006412,GO:0005840,GO:0005739	structural constituent of ribosome,mitochondrial large ribosomal subunit,translation,ribosome,mitochondrion	.
WDR3	WD repeat domain 3 [Source:HGNC Symbol;Acc:12755]	ENSG00000065183	ENSP00000308179	11	Utp12[1],WD40[10]	family-1040	WDR3	.	.	snoRNA	putative snoRNA	UTP12 yeast homolog	.	novel	.	1	1	.	.	.	GO:0005515,GO:0005634,GO:0005730,GO:0031965	protein binding,nucleus,nucleolus,nuclear membrane	.
CNOT11	CCR4-NOT transcription complex, subunit 11 [Source:HGNC Symbol;Acc:25217] [Type: protein coding Ensembl/Havana merge]	ENSG00000158435	ENSP00000289382	1	DUF2363[1]	family-1041	CNOT11	.	.	mRNA	mRNA	established RBP	.	.	.	.	.	.	GO:0016070,GO:0016071,GO:0000288,GO:0000289,GO:0006417,GO:0031047	RNA metabolic process,mRNA metabolic process,nuclear-transcribed mRNA catabolic process, deadenylation-dependent decay,nuclear-transcribed mRNA poly(A) tail shortening,regulation of translation,gene silencing by RNA	GO:0005515,GO:0005634,GO:0005829,GO:0030014,GO:0006351,GO:0008283,GO:0006355,GO:0010467,GO:0016070,GO:0016071,GO:0000288,GO:0000289,GO:0006417,GO:0031047	protein binding,nucleus,cytosol,CCR4-NOT complex,transcription, DNA-templated,cell proliferation,regulation of transcription, DNA-dependent,gene expression,RNA metabolic process,mRNA metabolic process,nuclear-transcribed mRNA catabolic process, deadenylation-dependent decay,nuclear-transcribed mRNA poly(A) tail shortening,regulation of translation,gene silencing by RNA	.
YTHDC1	YTH domain-containing protein 1 [Source:UniProtKB/TrEMBL;Acc:J3KS01]	ENSG00000257413	ENSP00000447653	1	YTH[1]	family-1042	YTHDC1	.	.	mRNA	putative mRNA	established RBP	RNAbinding	experimentally validated	1	1	1	1	GO:0006397,GO:0008380	mRNA processing,RNA splicing	GO:0005515,GO:0005634,GO:0006397,GO:0008380	protein binding,nucleus,mRNA processing,RNA splicing	.
METTL2A	methyltransferase like 2A [Source:HGNC Symbol;Acc:25755]	ENSG00000087995	ENSP00000309610	1	Methyltransf_23[1]	family-1043	METTL2A,METTL2B,METTL8,METTL6	METTL2A	METTL2B[98,98],METTL8[49,49],METTL6[32,43]	tRNA	putative tRNA	by homology	.	.	.	.	.	.	GO:0016427,GO:0030488	tRNA (cytosine) methyltransferase activity,tRNA methylation	GO:0008168,GO:0016427,GO:0008152,GO:0030488	methyltransferase activity,tRNA (cytosine) methyltransferase activity,metabolic process,tRNA methylation	.
METTL2B	methyltransferase like 2B [Source:HGNC Symbol;Acc:18272]	ENSG00000165055	ENSP00000262432	1	Methyltransf_23[1]	family-1043	METTL2A,METTL2B,METTL8,METTL6	METTL2A	METTL2B[98,98],METTL8[49,49],METTL6[32,43]	tRNA	putative tRNA	by homology	.	.	.	.	.	.	GO:0016427,GO:0030488	tRNA (cytosine) methyltransferase activity,tRNA methylation	GO:0008168,GO:0008152,GO:0016427,GO:0030488	methyltransferase activity,metabolic process,tRNA (cytosine) methyltransferase activity,tRNA methylation	.
ZNF326	zinc finger protein 326 [Source:HGNC Symbol;Acc:14104]	ENSG00000162664	ENSP00000403470	1	AKAP95[1]	family-1044	AKAP8,ZNF326,AKAP8L	AKAP8	ZNF326[21,25],AKAP8L[28,30]	mRNA	mRNA	22446626	RNAbinding	novel	1	1	.	.	GO:0005681,GO:0044609,GO:0006397,GO:0008380	spliceosomal complex,DBIRD complex,mRNA processing,RNA splicing	GO:0005515,GO:0008270,GO:0003677,GO:0000993,GO:0005634,GO:0005681,GO:0016363,GO:0044609,GO:0006351,GO:0045893,GO:0006397,GO:0008380,GO:0032784	protein binding,zinc ion binding,DNA binding,RNA polymerase II core binding,nucleus,spliceosomal complex,nuclear matrix,DBIRD complex,transcription, DNA-templated,positive regulation of transcription, DNA-dependent,mRNA processing,RNA splicing,regulation of DNA-dependent transcription, elongation	.
AKAP8	A kinase (PRKA) anchor protein 8 [Source:HGNC Symbol;Acc:378]	ENSG00000105127	ENSP00000269701	1	AKAP95[1]	family-1044	AKAP8,ZNF326,AKAP8L	AKAP8	ZNF326[21,25],AKAP8L[28,30]	mRNA	putative mRNA	22658674, 22681889	candidate mRNA binder	novel	1	1	1	.	.	.	GO:0005515,GO:0008270,GO:0003677,GO:0003690,GO:0034237,GO:0005634,GO:0016363,GO:0005739,GO:0005794,GO:0000793,GO:0001939,GO:0007067,GO:0007165,GO:0007076	protein binding,zinc ion binding,DNA binding,double-stranded DNA binding,protein kinase A regulatory subunit binding,nucleus,nuclear matrix,mitochondrion,Golgi apparatus,condensed chromosome,female pronucleus,mitosis,signal transduction,mitotic chromosome condensation	.
AKAP8L	A kinase (PRKA) anchor protein 8-like [Source:HGNC Symbol;Acc:29857]	ENSG00000011243	ENSP00000470952	1	AKAP95[1]	family-1044	AKAP8,ZNF326,AKAP8L	AKAP8	ZNF326[21,25],AKAP8L[28,30]	mRNA	putative mRNA	22658674, 22681889	helicase	novel	1	1	.	.	GO:0017151	DEAD/H-box RNA helicase binding	GO:0003677,GO:0005634,GO:0005515,GO:0046872,GO:0017151,GO:0005737,GO:0016363	DNA binding,nucleus,protein binding,metal ion binding,DEAD/H-box RNA helicase binding,cytoplasm,nuclear matrix	.
RPS14	ribosomal protein S14 [Source:HGNC Symbol;Acc:10387]	ENSG00000164587	ENSP00000428536	1	Ribosomal_S11[1]	family-1045	RPS14	.	.	ribosome	ribosome	established RBP	ribosomal	.	.	1	1	.	GO:0003723,GO:0003735,GO:0045182,GO:0048027,GO:0022627,GO:0005840,GO:0000028,GO:0006412,GO:0016070,GO:0016071,GO:0006417,GO:0006414,GO:0006413,GO:0000184,GO:0006415,GO:0030490	RNA binding,structural constituent of ribosome,translation regulator activity,mRNA 5'-UTR binding,cytosolic small ribosomal subunit,ribosome,ribosomal small subunit assembly,translation,RNA metabolic process,mRNA metabolic process,regulation of translation,translational elongation,translational initiation,nuclear-transcribed mRNA catabolic process, nonsense-mediated decay,translational terminatio…	GO:0003723,GO:0003735,GO:0045182,GO:0048027,GO:0005739,GO:0005829,GO:0005730,GO:0022627,GO:0005840,GO:0000122,GO:0000028,GO:0006412,GO:0016032,GO:0010467,GO:0016070,GO:0016071,GO:0006417,GO:0030218,GO:0044267,GO:0006614,GO:0006414,GO:0019058,GO:0006413,GO:0000184,GO:0006415,GO:0019083,GO:0030490	RNA binding,structural constituent of ribosome,translation regulator activity,mRNA 5'-UTR binding,mitochondrion,cytosol,nucleolus,cytosolic small ribosomal subunit,ribosome,negative regulation of transcription from RNA polymerase II promoter,ribosomal small subunit assembly,translation,viral process,gene expression,RNA metabolic process,mRNA metabolic process,regulation of translation,erythrocyte…	.
ELAVL1	ELAV (embryonic lethal, abnormal vision, Drosophila)-like 1 (Hu antigen R) [Source:HGNC Symbol;Acc:3312]	ENSG00000066044	ENSP00000472197	3	RRM_1[3]	family-1046	ELAVL1,ELAVL2,ELAVL4,ELAVL3	ELAVL1	ELAVL2[73,67],ELAVL4[73,62],ELAVL3[70,62]	mRNA	mRNA	established RBP	RNAbinding	experimentally validated	1	1	1	1	GO:0003723,GO:0003725,GO:0003729,GO:0017091,GO:0035925,GO:0016070,GO:0016071,GO:0006417,GO:0045727,GO:0048255,GO:0070935	RNA binding,double-stranded RNA binding,mRNA binding,AU-rich element binding,mRNA 3'-UTR AU-rich region binding,RNA metabolic process,mRNA metabolic process,regulation of translation,positive regulation of translation,mRNA stabilization,3'-UTR-mediated mRNA stabilization	GO:0000166,GO:0003723,GO:0005515,GO:0003676,GO:0003725,GO:0019901,GO:0003729,GO:0017091,GO:0035925,GO:0005634,GO:0005737,GO:0005829,GO:0005654,GO:0007275,GO:0010467,GO:0016070,GO:0016071,GO:0006417,GO:0045727,GO:0048255,GO:0070935	nucleotide binding,RNA binding,protein binding,nucleic acid binding,double-stranded RNA binding,protein kinase binding,mRNA binding,AU-rich element binding,mRNA 3'-UTR AU-rich region binding,nucleus,cytoplasm,cytosol,nucleoplasm,multicellular organismal development,gene expression,RNA metabolic process,mRNA metabolic process,regulation of translation,positive regulation of translation,mRNA stabil…	.
ELAVL2	ELAV (embryonic lethal, abnormal vision, Drosophila)-like 2 (Hu antigen B) [Source:HGNC Symbol;Acc:3313]	ENSG00000107105	ENSP00000369460	3	RRM_1[3]	family-1046	ELAVL1,ELAVL2,ELAVL4,ELAVL3	ELAVL1	ELAVL2[73,67],ELAVL4[73,62],ELAVL3[70,62]	mRNA	mRNA	established RBP	RNAbinding	experimentally validated	1	1	1	1	GO:0003723,GO:0003730	RNA binding,mRNA 3'-UTR binding	GO:0000166,GO:0003723,GO:0005515,GO:0003676,GO:0003730,GO:0006355	nucleotide binding,RNA binding,protein binding,nucleic acid binding,mRNA 3'-UTR binding,regulation of transcription, DNA-dependent	.
ELAVL3	ELAV (embryonic lethal, abnormal vision, Drosophila)-like 3 (Hu antigen C) [Source:HGNC Symbol;Acc:3314]	ENSG00000196361	ENSP00000390878	3	RRM_1[3]	family-1046	ELAVL1,ELAVL2,ELAVL4,ELAVL3	ELAVL1	ELAVL2[73,67],ELAVL4[73,62],ELAVL3[70,62]	mRNA	mRNA	established RBP	.	.	.	.	1	1	GO:0003723,GO:0017091	RNA binding,AU-rich element binding	GO:0000166,GO:0003676,GO:0003723,GO:0017091,GO:0030154,GO:0007399	nucleotide binding,nucleic acid binding,RNA binding,AU-rich element binding,cell differentiation,nervous system development	.
ELAVL4	ELAV (embryonic lethal, abnormal vision, Drosophila)-like 4 [Source:HGNC Symbol;Acc:3315]	ENSG00000162374	ENSP00000399939	3	RRM_1[3]	family-1046	ELAVL1,ELAVL2,ELAVL4,ELAVL3	ELAVL1	ELAVL2[73,67],ELAVL4[73,62],ELAVL3[70,62]	mRNA	mRNA	established RBP	.	.	.	.	1	1	GO:0003723,GO:0003730,GO:0017091,GO:0006397,GO:0006396	RNA binding,mRNA 3'-UTR binding,AU-rich element binding,mRNA processing,RNA processing	GO:0000166,GO:0003723,GO:0003676,GO:0003730,GO:0017091,GO:0006397,GO:0006396	nucleotide binding,RNA binding,nucleic acid binding,mRNA 3'-UTR binding,AU-rich element binding,mRNA processing,RNA processing	.
PNN	pinin, desmosome associated protein [Source:HGNC Symbol;Acc:9162]	ENSG00000100941	ENSP00000216832	2	Pinin_SDK_N[1],Pinin_SDK_memA[1]	family-1047	PNN	.	.	mRNA	putative mRNA	12051732	candidate mRNA binder	RNArelated	1	1	.	.	GO:0071013,GO:0000398	catalytic step 2 spliceosome,mRNA splicing, via spliceosome	GO:0005198,GO:0003677,GO:0005634,GO:0005886,GO:0005737,GO:0005882,GO:0005911,GO:0016607,GO:0030057,GO:0035145,GO:0071013,GO:0006351,GO:0006355,GO:0007155,GO:0000398	structural molecule activity,DNA binding,nucleus,plasma membrane,cytoplasm,intermediate filament,cell-cell junction,nuclear speck,desmosome,exon-exon junction complex,catalytic step 2 spliceosome,transcription, DNA-templated,regulation of transcription, DNA-dependent,cell adhesion,mRNA splicing, via spliceosome	.
DDX41	DEAD (Asp-Glu-Ala-Asp) box polypeptide 41 [Source:HGNC Symbol;Acc:18674]	ENSG00000183258	ENSP00000330349	2	Helicase_C[1],DEAD[1]	family-1048	DDX41	.	.	mRNA	mRNA	by homology	helicase	RNAbinding	1	1	.	.	GO:0003723,GO:0071013,GO:0000398,GO:0006396	RNA binding,catalytic step 2 spliceosome,mRNA splicing, via spliceosome,RNA processing	GO:0005634,GO:0005524,GO:0003676,GO:0008026,GO:0005515,GO:0003723,GO:0008270,GO:0003677,GO:0004386,GO:0005829,GO:0005783,GO:0071013,GO:0045944,GO:0045087,GO:0006915,GO:0007275,GO:0000398,GO:0006396,GO:0035458,GO:0051607,GO:0032481,GO:0032479	nucleus,ATP binding,nucleic acid binding,ATP-dependent helicase activity,protein binding,RNA binding,zinc ion binding,DNA binding,helicase activity,cytosol,endoplasmic reticulum,catalytic step 2 spliceosome,positive regulation of transcription from RNA polymerase II promoter,innate immune response,apoptotic process,multicellular organismal development,mRNA splicing, via spliceosome,RNA processing…	.
TNPO2	transportin 2 [Source:HGNC Symbol;Acc:19998]	ENSG00000105576	ENSP00000397379	5	IBN_N[1],HEAT_2[1],Arm[1],HEAT_EZ[1],HEAT[1]	family-1049	TNPO1,TNPO2	TNPO1	TNPO2[84,84]	mRNA	putative mRNA	9298975	.	.	.	.	.	.	.	.	GO:0005488,GO:0005515,GO:0008536,GO:0008139,GO:0005634,GO:0005737,GO:0006886	binding,protein binding,Ran GTPase binding,nuclear localization sequence binding,nucleus,cytoplasm,intracellular protein transport	.
TNPO1	transportin 1 [Source:HGNC Symbol;Acc:6401]	ENSG00000083312	ENSP00000336712	4	IBN_N[1],HEAT_2[1],HEAT_EZ[1],HEAT[1]	family-1049	TNPO1,TNPO2	TNPO1	TNPO2[84,84]	mRNA	mRBP transport	19124606	candidate mRNA binder	RNArelated	1	1	1	.	GO:0016070,GO:0016071	RNA metabolic process,mRNA metabolic process	GO:0005488,GO:0008536,GO:0005634,GO:0006886,GO:0005515,GO:0008139,GO:0005737,GO:0005829,GO:0010467,GO:0016070,GO:0016071,GO:0000060,GO:0019048	binding,Ran GTPase binding,nucleus,intracellular protein transport,protein binding,nuclear localization sequence binding,cytoplasm,cytosol,gene expression,RNA metabolic process,mRNA metabolic process,protein import into nucleus, translocation,modulation by virus of host morphology or physiology	.
PUSL1	pseudouridylate synthase-like 1 [Source:HGNC Symbol;Acc:26914]	ENSG00000169972	ENSP00000368318	2	PseudoU_synth_1[2]	family-105	PUSL1	.	.	tRNA	putative tRNA	by homology	.	.	.	.	.	.	GO:0003723,GO:0008033,GO:0009451	RNA binding,tRNA processing,RNA modification	GO:0003723,GO:0009982,GO:0008033,GO:0001522,GO:0009451	RNA binding,pseudouridine synthase activity,tRNA processing,pseudouridine synthesis,RNA modification	.
RBM43	RNA binding motif protein 43 [Source:HGNC Symbol;Acc:24790]	ENSG00000184898	ENSP00000331211	1	RRM_6[1]	family-1050	RBM43	.	.	mRNA	putative mRNA	by homology	.	.	.	.	.	1	GO:0003723	RNA binding	GO:0000166,GO:0003723,GO:0003676	nucleotide binding,RNA binding,nucleic acid binding	.
ZGPAT	zinc finger, CCCH-type with G patch domain [Source:HGNC Symbol;Acc:15948]	ENSG00000197114	ENSP00000332013	3	G-patch[1],Laminin_I[1],zf-CCCH[1]	family-1051	ZGPAT	.	.	unknown	unknown	by domain	.	.	.	.	.	1	.	.	GO:0003700,GO:0005515,GO:0003676,GO:0046872,GO:0043565,GO:0005634,GO:0006351,GO:0045892,GO:0007175	sequence-specific DNA binding transcription factor activity,protein binding,nucleic acid binding,metal ion binding,sequence-specific DNA binding,nucleus,transcription, DNA-templated,negative regulation of transcription, DNA-dependent,negative regulation of epidermal growth factor-activated receptor activity	.
SCAF11	SR-related CTD-associated factor 11 [Source:HGNC Symbol;Acc:10784]	ENSG00000139218	ENSP00000358374	1	zf-RING_2[1]	family-1052	SCAF11	.	.	mRNA	mRNA	9447963	candidate mRNA binder	RNArelated	1	1	.	.	GO:0006397,GO:0008380,GO:0000245,GO:0000375	mRNA processing,RNA splicing,spliceosomal complex assembly,RNA splicing, via transesterification reactions	GO:0005515,GO:0008270,GO:0005634,GO:0006397,GO:0008380,GO:0000245,GO:0000375,GO:0046872	protein binding,zinc ion binding,nucleus,mRNA processing,RNA splicing,spliceosomal complex assembly,RNA splicing, via transesterification reactions,metal ion binding	.
USP39	ubiquitin specific peptidase 39 [Source:HGNC Symbol;Acc:20071]	ENSG00000168883	ENSP00000312981	2	UCH[1],zf-UBP[1]	family-1053	USP39	.	.	snRNA	putative snRNA	11350945	.	.	.	.	.	.	GO:0005681,GO:0006397,GO:0008380,GO:0000245	spliceosomal complex,mRNA processing,RNA splicing,spliceosomal complex assembly	GO:0008270,GO:0004221,GO:0005681,GO:0006511,GO:0051301,GO:0007049,GO:0006397,GO:0008380,GO:0000245	zinc ion binding,ubiquitin thiolesterase activity,spliceosomal complex,ubiquitin-dependent protein catabolic process,cell division,cell cycle,mRNA processing,RNA splicing,spliceosomal complex assembly	.
RPL38	ribosomal protein L38 [Source:HGNC Symbol;Acc:10349]	ENSG00000172809	ENSP00000462580	1	Ribosomal_L38e[1]	family-1054	RPL38	.	.	ribosome	ribosome	established RBP	.	.	.	.	.	.	GO:0003723,GO:0003735,GO:0005840,GO:0022625,GO:0033291,GO:0006412,GO:0016070,GO:0016071,GO:0006417,GO:0006414,GO:0034463,GO:0006413,GO:0000184,GO:0006415	RNA binding,structural constituent of ribosome,ribosome,cytosolic large ribosomal subunit,eukaryotic 80S initiation complex,translation,RNA metabolic process,mRNA metabolic process,regulation of translation,translational elongation,90S preribosome assembly,translational initiation,nuclear-transcribed mRNA catabolic process, nonsense-mediated decay,translational termination	GO:0003723,GO:0003735,GO:0005829,GO:0005622,GO:0005840,GO:0022625,GO:0033291,GO:0001501,GO:0006412,GO:0016032,GO:0010467,GO:0016070,GO:0016071,GO:0006417,GO:0007605,GO:0042474,GO:0001503,GO:0044267,GO:0006614,GO:0006414,GO:0034463,GO:0048318,GO:0019058,GO:0006413,GO:0000184,GO:0006415,GO:0019083	RNA binding,structural constituent of ribosome,cytosol,intracellular,ribosome,cytosolic large ribosomal subunit,eukaryotic 80S initiation complex,skeletal system development,translation,viral process,gene expression,RNA metabolic process,mRNA metabolic process,regulation of translation,sensory perception of sound,middle ear morphogenesis,ossification,cellular protein metabolic process,SRP-depende…	.
NARS	asparaginyl-tRNA synthetase [Source:HGNC Symbol;Acc:7643]	ENSG00000134440	ENSP00000256854	2	tRNA-synt_2[1],tRNA_anti-codon[1]	family-1055	NARS	.	.	tRNA	tRNA	established RBP	.	.	.	.	.	.	GO:0004812,GO:0004816,GO:0006418,GO:0006421	aminoacyl-tRNA ligase activity,asparagine-tRNA ligase activity,tRNA aminoacylation for protein translation,asparaginyl-tRNA aminoacylation	GO:0000166,GO:0005524,GO:0004812,GO:0004816,GO:0005737,GO:0006418,GO:0006421,GO:0003676,GO:0005739,GO:0005829,GO:0010467	nucleotide binding,ATP binding,aminoacyl-tRNA ligase activity,asparagine-tRNA ligase activity,cytoplasm,tRNA aminoacylation for protein translation,asparaginyl-tRNA aminoacylation,nucleic acid binding,mitochondrion,cytosol,gene expression	.
RPS16	ribosomal protein S16 [Source:HGNC Symbol;Acc:10396]	ENSG00000105193	ENSP00000251453	1	Ribosomal_S9[1]	family-1056	RPS16	.	.	ribosome	ribosome	established RBP	ribosomal	.	.	1	1	.	GO:0003735,GO:0005840,GO:0006412,GO:0003723,GO:0022627,GO:0015935,GO:0016070,GO:0016071,GO:0006364,GO:0006414,GO:0006413,GO:0000184,GO:0006415,GO:0042274	structural constituent of ribosome,ribosome,translation,RNA binding,cytosolic small ribosomal subunit,small ribosomal subunit,RNA metabolic process,mRNA metabolic process,rRNA processing,translational elongation,translational initiation,nuclear-transcribed mRNA catabolic process, nonsense-mediated decay,translational termination,ribosomal small subunit biogenesis	GO:0003735,GO:0005840,GO:0006412,GO:0003723,GO:0022627,GO:0005829,GO:0015935,GO:0016032,GO:0010467,GO:0016070,GO:0016071,GO:0006364,GO:0044267,GO:0006614,GO:0006414,GO:0019058,GO:0006413,GO:0000184,GO:0006415,GO:0019083,GO:0042274	structural constituent of ribosome,ribosome,translation,RNA binding,cytosolic small ribosomal subunit,cytosol,small ribosomal subunit,viral process,gene expression,RNA metabolic process,mRNA metabolic process,rRNA processing,cellular protein metabolic process,SRP-dependent cotranslational protein targeting to membrane,translational elongation,viral life cycle,translational initiation,nuclear-tran…	.
CLASRP	CLK4-associating serine/arginine rich protein [Source:HGNC Symbol;Acc:17731]	ENSG00000104859	ENSP00000465562	1	DRY_EERY[1]	family-1057	CLASRP	.	.	mRNA	mRNA	12169693	.	.	.	.	.	1	GO:0006397,GO:0008380	mRNA processing,RNA splicing	GO:0005634,GO:0006397,GO:0008380	nucleus,mRNA processing,RNA splicing	.
RPS9	ribosomal protein S9 [Source:HGNC Symbol;Acc:10442]	ENSG00000170889	ENSP00000302896	2	Ribosomal_S4[1],S4[1]	family-1058	RPS9	.	.	ribosome	ribosome	established RBP	.	RNAbinding	.	1	.	.	GO:0003723,GO:0003735,GO:0019843,GO:0045182,GO:0022627,GO:0005840,GO:0030529,GO:0015935,GO:0006412,GO:0016070,GO:0016071,GO:0006417,GO:0006414,GO:0006413,GO:0000184,GO:0006415	RNA binding,structural constituent of ribosome,rRNA binding,translation regulator activity,cytosolic small ribosomal subunit,ribosome,ribonucleoprotein complex,small ribosomal subunit,translation,RNA metabolic process,mRNA metabolic process,regulation of translation,translational elongation,translational initiation,nuclear-transcribed mRNA catabolic process, nonsense-mediated decay,translational …	GO:0003723,GO:0005515,GO:0003735,GO:0019843,GO:0045182,GO:0005737,GO:0005829,GO:0005622,GO:0005730,GO:0022627,GO:0005840,GO:0030529,GO:0015935,GO:0006412,GO:0008284,GO:0016032,GO:0010467,GO:0016070,GO:0016071,GO:0006417,GO:0044267,GO:0006614,GO:0006414,GO:0019058,GO:0006413,GO:0000184,GO:0006415,GO:0019083	RNA binding,protein binding,structural constituent of ribosome,rRNA binding,translation regulator activity,cytoplasm,cytosol,intracellular,nucleolus,cytosolic small ribosomal subunit,ribosome,ribonucleoprotein complex,small ribosomal subunit,translation,positive regulation of cell proliferation,viral process,gene expression,RNA metabolic process,mRNA metabolic process,regulation of translation,ce…	.
TOP3B	topoisomerase (DNA) III beta [Source:HGNC Symbol;Acc:11993]	ENSG00000100038	ENSP00000349705	2	Topoisom_bac[1],Toprim[1]	family-1059	TOP3A,TOP3B	TOP3A	TOP3B[28,33]	mRNA	mRNA	23912948	candidate mRNA binder	novel	1	1	.	.	.	.	GO:0003677,GO:0003917,GO:0003916,GO:0005694,GO:0006265,GO:0000793,GO:0007059,GO:0005524,GO:0005634	DNA binding,DNA topoisomerase type I activity,DNA topoisomerase activity,chromosome,DNA topological change,condensed chromosome,chromosome segregation,ATP binding,nucleus	.
NCBP2L	nuclear cap binding protein subunit 2-like [Source:HGNC Symbol;Acc:31795]	ENSG00000170935	ENSP00000361454	1	RRM_1[1]	family-106	NCBP2,NCBP2L	NCBP2	NCBP2L[63,64]	mRNA	mRNA	by homology	.	.	.	.	.	1	GO:0000339,GO:0045292	RNA cap binding,mRNA cis splicing, via spliceosome	GO:0000166,GO:0003676,GO:0000339,GO:0005846,GO:0045292	nucleotide binding,nucleic acid binding,RNA cap binding,nuclear cap binding complex,mRNA cis splicing, via spliceosome	.
NCBP2	nuclear cap binding protein subunit 2, 20kDa [Source:HGNC Symbol;Acc:7659]	ENSG00000114503	ENSP00000389315	1	RRM_5[1]	family-106	NCBP2,NCBP2L	NCBP2	NCBP2L[63,64]	mRNA	mRNA	The product of this gene is a component of the nuclear cap-binding protein complex (CBC), which binds to the monomethylated 5' cap of nascent pre-mRNA in the nucleoplasm. The encoded protein has an RNP domain commonly found in RNA binding proteins, and contains the cap-binding activity. The CBC promotes pre-mRNA splicing, 3'-end processing, RNA nuclear export, and nonsense-mediated mRNA decay. Mu…	RNAbinding	experimentally validated	1	1	.	.	GO:0000339,GO:0045292,GO:0000340,GO:0005845,GO:0016070,GO:0016071,GO:0031047,GO:0008380,GO:0000398,GO:0006446,GO:0006370,GO:0006406,GO:0031124,GO:0000387,GO:0034660,GO:0000184,GO:0008334,GO:0006408,GO:0046833	RNA cap binding,mRNA cis splicing, via spliceosome,RNA 7-methylguanosine cap binding,mRNA cap binding complex,RNA metabolic process,mRNA metabolic process,gene silencing by RNA,RNA splicing,mRNA splicing, via spliceosome,regulation of translational initiation,7-methylguanosine mRNA capping,mRNA export from nucleus,mRNA 3'-end processing,spliceosomal snRNP assembly,ncRNA metabolic process,nuclear-…	GO:0000166,GO:0003676,GO:0000339,GO:0005846,GO:0045292,GO:0005515,GO:0000340,GO:0005634,GO:0005737,GO:0005829,GO:0005654,GO:0005845,GO:0006366,GO:0016032,GO:0010467,GO:0016070,GO:0016071,GO:0031047,GO:0008380,GO:0000398,GO:0006446,GO:0006368,GO:0006370,GO:0006406,GO:0031124,GO:0000387,GO:0050434,GO:0034660,GO:0000184,GO:0006369,GO:0008334,GO:0006408,GO:0046833	nucleotide binding,nucleic acid binding,RNA cap binding,nuclear cap binding complex,mRNA cis splicing, via spliceosome,protein binding,RNA 7-methylguanosine cap binding,nucleus,cytoplasm,cytosol,nucleoplasm,mRNA cap binding complex,transcription from RNA polymerase II promoter,viral process,gene expression,RNA metabolic process,mRNA metabolic process,gene silencing by RNA,RNA splicing,mRNA splici…	.
SMG9	smg-9 homolog, nonsense mediated mRNA decay factor (C. elegans) [Source:HGNC Symbol;Acc:25763]	ENSG00000105771	ENSP00000270066	1	DUF2146[1]	family-1060	SMG9	.	.	mRNA	mRNA	19417104	.	.	.	.	.	.	GO:0016070,GO:0016071,GO:0000184	RNA metabolic process,mRNA metabolic process,nuclear-transcribed mRNA catabolic process, nonsense-mediated decay	GO:0005515,GO:0042802,GO:0005829,GO:0005622,GO:0010467,GO:0016070,GO:0016071,GO:0000184	protein binding,identical protein binding,cytosol,intracellular,gene expression,RNA metabolic process,mRNA metabolic process,nuclear-transcribed mRNA catabolic process, nonsense-mediated decay	.
FTSJ2	FtsJ RNA methyltransferase homolog 2 (E. coli) [Source:HGNC Symbol;Acc:16352]	ENSG00000122687	ENSP00000392343	1	FtsJ[1]	family-1061	FTSJ2	.	.	rRNA	putative rRNA	MRM2 yeast homolog	.	.	.	.	.	.	GO:0001510,GO:0008650,GO:0006364,GO:0031167	RNA methylation,rRNA (uridine-2'-O-)-methyltransferase activity,rRNA processing,rRNA methylation	GO:0008168,GO:0001510,GO:0032259,GO:0008650,GO:0005739,GO:0005730,GO:0008283,GO:0006364,GO:0031167	methyltransferase activity,RNA methylation,methylation,rRNA (uridine-2'-O-)-methyltransferase activity,mitochondrion,nucleolus,cell proliferation,rRNA processing,rRNA methylation	.
DDX56	DEAD (Asp-Glu-Ala-Asp) box helicase 56 [Source:HGNC Symbol;Acc:18193]	ENSG00000136271	ENSP00000258772	3	Helicase_C[2],DEAD[1]	family-1062	DDX56	.	.	rRNA	rRNA	yeast homolog DBP9	.	RNAbinding	.	1	1	.	GO:0003723,GO:0004004,GO:0006364	RNA binding,ATP-dependent RNA helicase activity,rRNA processing	GO:0005524,GO:0003676,GO:0008026,GO:0003723,GO:0003677,GO:0016787,GO:0004386,GO:0004004,GO:0005730,GO:0006364	ATP binding,nucleic acid binding,ATP-dependent helicase activity,RNA binding,DNA binding,hydrolase activity,helicase activity,ATP-dependent RNA helicase activity,nucleolus,rRNA processing	.
RBM28	RNA binding motif protein 28 [Source:HGNC Symbol;Acc:21863]	ENSG00000106344	ENSP00000223073	4	RRM_1[3],RRM_6[1]	family-1063	RBM28	.	.	snRNA	snRNA/mRNA	The protein encoded by this gene is a specific nucleolar component of the spliceosomal small nuclear ribonucleoprotein (snRNP)complexes . It specifically associates with U1, U2, U4, U5, and U6 small nuclear RNAs (snRNAs), possibly coordinating their transition through the nucleolus. Mutation in this gene causes alopecia, progressive neurological defects, and endocrinopathy (ANE syndrome), a pleio…	RNAbinding	experimentally validated	1	1	1	1	GO:0003723,GO:0005681,GO:0006397,GO:0008380	RNA binding,spliceosomal complex,mRNA processing,RNA splicing	GO:0000166,GO:0003676,GO:0003723,GO:0005730,GO:0005794,GO:0005681,GO:0006397,GO:0008380	nucleotide binding,nucleic acid binding,RNA binding,nucleolus,Golgi apparatus,spliceosomal complex,mRNA processing,RNA splicing	ALOPECIA, NEUROLOGIC DEFECTS, AND ENDOCRINOPATHY SYNDROME
UTP11L	UTP11-like, U3 small nucleolar ribonucleoprotein, (yeast) [Source:HGNC Symbol;Acc:24329]	ENSG00000183520	ENSP00000362105	1	Utp11[1]	family-1064	UTP11L	.	.	snoRNA	snoRNA/rRNA	established RBP	RNAbinding	RNArelated	1	1	.	.	GO:0006364,GO:0042274	rRNA processing,ribosomal small subunit biogenesis	GO:0032040,GO:0006364,GO:0005515,GO:0005737,GO:0005615,GO:0005730,GO:0043065,GO:0007399,GO:0042274	small-subunit processome,rRNA processing,protein binding,cytoplasm,extracellular space,nucleolus,positive regulation of apoptotic process,nervous system development,ribosomal small subunit biogenesis	.
MRPS18B	mitochondrial ribosomal protein S18B [Source:HGNC Symbol;Acc:14516]	ENSG00000223775	ENSP00000402718	1	Ribosomal_S18[1]	family-1065	MRPS18B	.	.	ribosome	mitochondrial ribosome	established RBP	.	.	.	.	.	.	GO:0003735,GO:0005840,GO:0005763,GO:0006412	structural constituent of ribosome,ribosome,mitochondrial small ribosomal subunit,translation	GO:0003735,GO:0005622,GO:0005840,GO:0005763,GO:0006412,GO:0005739	structural constituent of ribosome,intracellular,ribosome,mitochondrial small ribosomal subunit,translation,mitochondrion	.
RPL14	ribosomal protein L14 [Source:HGNC Symbol;Acc:10305]	ENSG00000188846	ENSP00000379506	2	KOW[1],Ribosomal_L14e[1]	family-1066	RPL14	.	.	ribosome	ribosome	established RBP	ribosomal	RNAbinding	1	1	1	.	GO:0003735,GO:0005840,GO:0006412,GO:0003723,GO:0022625,GO:0016070,GO:0016071,GO:0006364,GO:0042273,GO:0006414,GO:0006413,GO:0000184,GO:0006415	structural constituent of ribosome,ribosome,translation,RNA binding,cytosolic large ribosomal subunit,RNA metabolic process,mRNA metabolic process,rRNA processing,ribosomal large subunit biogenesis,translational elongation,translational initiation,nuclear-transcribed mRNA catabolic process, nonsense-mediated decay,translational termination	GO:0003735,GO:0005622,GO:0005840,GO:0006412,GO:0003723,GO:0005515,GO:0005737,GO:0005829,GO:0022625,GO:0016032,GO:0010467,GO:0016070,GO:0016071,GO:0006364,GO:0044267,GO:0006614,GO:0042273,GO:0006414,GO:0019058,GO:0006413,GO:0000184,GO:0006415,GO:0019083	structural constituent of ribosome,intracellular,ribosome,translation,RNA binding,protein binding,cytoplasm,cytosol,cytosolic large ribosomal subunit,viral process,gene expression,RNA metabolic process,mRNA metabolic process,rRNA processing,cellular protein metabolic process,SRP-dependent cotranslational protein targeting to membrane,ribosomal large subunit biogenesis,translational elongation,vir…	.
RPL37	ribosomal protein L37 [Source:HGNC Symbol;Acc:10347]	ENSG00000145592	ENSP00000422823	1	Ribosomal_L37e[1]	family-1067	RPL37	.	.	ribosome	ribosome	established RBP	.	.	.	.	.	.	GO:0003735,GO:0019843,GO:0005840,GO:0006412,GO:0003723,GO:0022625,GO:0016070,GO:0016071,GO:0006414,GO:0006413,GO:0000184,GO:0006415	structural constituent of ribosome,rRNA binding,ribosome,translation,RNA binding,cytosolic large ribosomal subunit,RNA metabolic process,mRNA metabolic process,translational elongation,translational initiation,nuclear-transcribed mRNA catabolic process, nonsense-mediated decay,translational termination	GO:0046872,GO:0003735,GO:0019843,GO:0005622,GO:0005840,GO:0006412,GO:0003723,GO:0005829,GO:0022625,GO:0016032,GO:0010467,GO:0016070,GO:0016071,GO:0044267,GO:0006614,GO:0006414,GO:0019058,GO:0006413,GO:0000184,GO:0006415,GO:0019083	metal ion binding,structural constituent of ribosome,rRNA binding,intracellular,ribosome,translation,RNA binding,cytosol,cytosolic large ribosomal subunit,viral process,gene expression,RNA metabolic process,mRNA metabolic process,cellular protein metabolic process,SRP-dependent cotranslational protein targeting to membrane,translational elongation,viral life cycle,translational initiation,nuclear…	.
GEMIN5	gem (nuclear organelle) associated protein 5 [Source:HGNC Symbol;Acc:20043]	ENSG00000082516	ENSP00000285873	4	WD40[4]	family-1068	GEMIN5	.	.	snRNA	snRNA	established RBP	.	experimentally validated	.	1	.	.	GO:0017069,GO:0005681,GO:0016070,GO:0000398,GO:0000387,GO:0034660	snRNA binding,spliceosomal complex,RNA metabolic process,mRNA splicing, via spliceosome,spliceosomal snRNP assembly,ncRNA metabolic process	GO:0005515,GO:0017069,GO:0005634,GO:0005737,GO:0005829,GO:0005654,GO:0005681,GO:0016604,GO:0097504,GO:0010467,GO:0016070,GO:0000398,GO:0006461,GO:0000387,GO:0034660	protein binding,snRNA binding,nucleus,cytoplasm,cytosol,nucleoplasm,spliceosomal complex,nuclear body,Gemini of coiled bodies,gene expression,RNA metabolic process,mRNA splicing, via spliceosome,protein complex assembly,spliceosomal snRNP assembly,ncRNA metabolic process	.
MKRN1	makorin ring finger protein 1 [Source:HGNC Symbol;Acc:7112]	ENSG00000133606	ENSP00000416369	4	zf-C3HC4[1],zf-CCCH[3]	family-1069	MKRN1,MKRN3,MKRN2	MKRN1	MKRN3[51,49],MKRN2[39,45]	mRNA	mRNA	22128154	.	novel	.	1	.	1	.	.	GO:0005515,GO:0008270,GO:0046872,GO:0003682,GO:0016874,GO:0016567	protein binding,zinc ion binding,metal ion binding,chromatin binding,ligase activity,protein ubiquitination	.
MKRN2	makorin ring finger protein 2 [Source:HGNC Symbol;Acc:7113]	ENSG00000075975	ENSP00000170447	5	zf-RING_2[1],zf-CCCH[4]	family-1069	MKRN1,MKRN3,MKRN2	MKRN1	MKRN3[51,49],MKRN2[39,45]	mRNA	putative mRNA	by homology	RNAbinding	.	.	1	.	1	.	.	GO:0005515,GO:0008270,GO:0046872,GO:0016874,GO:0005622,GO:0016567	protein binding,zinc ion binding,metal ion binding,ligase activity,intracellular,protein ubiquitination	.
MKRN3	makorin ring finger protein 3 [Source:HGNC Symbol;Acc:7114]	ENSG00000179455	ENSP00000313881	2	zf-C3HC4[1],zf-CCCH[1]	family-1069	MKRN1,MKRN3,MKRN2	MKRN1	MKRN3[51,49],MKRN2[39,45]	mRNA	putative mRNA	by homology	.	.	.	.	.	1	GO:0030529	ribonucleoprotein complex	GO:0005515,GO:0008270,GO:0016874,GO:0046872,GO:0030529,GO:0016567	protein binding,zinc ion binding,ligase activity,metal ion binding,ribonucleoprotein complex,protein ubiquitination	PRECOCIOUS PUBERTY, CENTRAL, 2; CPPB2
NOA1	nitric oxide associated 1 [Source:HGNC Symbol;Acc:28473]	ENSG00000084092	ENSP00000264230	1	MMR_HSR1[1]	family-107	NOA1	.	.	rRNA	rRNA	22447445	.	novel	.	1	1	.	GO:0032543,GO:0042254	mitochondrial translation,ribosome biogenesis	GO:0005515,GO:0005525,GO:0003924,GO:0005739,GO:0005743,GO:0031314,GO:0043457,GO:0010941,GO:0032543,GO:0006915,GO:0042254,GO:0006184	protein binding,GTP binding,GTPase activity,mitochondrion,mitochondrial inner membrane,extrinsic to mitochondrial inner membrane,regulation of cellular respiration,regulation of cell death,mitochondrial translation,apoptotic process,ribosome biogenesis,GTP catabolic process	.
PINX1	PIN2/TERF1 interacting, telomerase inhibitor 1 [Source:HGNC Symbol;Acc:30046]	ENSG00000254093	ENSP00000318966	1	G-patch[1]	family-1070	PINX1	.	.	ncRNA	teloRNA	21119197	.	.	.	.	.	.	GO:0070034	telomeric RNA binding	GO:0003676,GO:0005634,GO:0005737,GO:0005739,GO:0043231,GO:0005730,GO:0005515,GO:0070034,GO:0010521,GO:0005819,GO:0000777,GO:0000781,GO:0000776,GO:0000228,GO:0008285,GO:0007080,GO:0051974,GO:0007004,GO:0051972	nucleic acid binding,nucleus,cytoplasm,mitochondrion,intracellular membrane-bounded organelle,nucleolus,protein binding,telomeric RNA binding,telomerase inhibitor activity,spindle,condensed chromosome kinetochore,chromosome, telomeric region,kinetochore,nuclear chromosome,negative regulation of cell proliferation,mitotic metaphase plate congression,negative regulation of telomerase activity,telom…	.
HRSP12	heat-responsive protein 12 [Source:HGNC Symbol;Acc:16897]	ENSG00000132541	ENSP00000428596	1	Ribonuc_L-PSP[1]	family-1071	HRSP12	.	.	unknown	unknown	8530410	.	novel	.	1	.	.	GO:0006449	regulation of translational termination	GO:0019239,GO:0004519,GO:0005634,GO:0005737,GO:0005739,GO:0006449	deaminase activity,endonuclease activity,nucleus,cytoplasm,mitochondrion,regulation of translational termination	.
TDRD9	tudor domain containing 9 [Source:HGNC Symbol;Acc:20122]	ENSG00000156414	ENSP00000343545	4	TUDOR[1],HA2[1],Helicase_C[1],DEAD[1]	family-1072	DHX36,DHX30,YTHDC2,DHX9,DHX29,DHX57,TDRD9	DHX36	DHX30[29,25],YTHDC2[34,24],DHX9[31,24],DHX29[35,26],DHX57[42,30],TDRD9[24,18]	ncRNA	piRNA related	20059948	.	.	.	.	.	.	GO:0071547,GO:0031047,GO:0034587	piP-body,gene silencing by RNA,piRNA metabolic process	GO:0005524,GO:0003676,GO:0008026,GO:0004386,GO:0005634,GO:0071547,GO:0030154,GO:0007275,GO:0007283,GO:0007140,GO:0009566,GO:0031047,GO:0034587,GO:0043046,GO:0005515	ATP binding,nucleic acid binding,ATP-dependent helicase activity,helicase activity,nucleus,piP-body,cell differentiation,multicellular organismal development,spermatogenesis,male meiosis,fertilization,gene silencing by RNA,piRNA metabolic process,DNA methylation involved in gamete generation,protein binding	.
DHX30	DEAH (Asp-Glu-Ala-His) box polypeptide 30 [Source:HGNC Symbol;Acc:16716]	ENSG00000132153	ENSP00000343442	5	OB_NTP_bind[1],HA2[1],Helicase_C[1],dsrm[1],DEAD[1]	family-1072	DHX36,DHX30,YTHDC2,DHX9,DHX29,DHX57,TDRD9	DHX36	DHX30[29,25],YTHDC2[34,24],DHX9[31,24],DHX29[35,26],DHX57[42,30],TDRD9[24,18]	mRNA	mRNA	21204022	helicase	RNAbinding	1	1	.	.	GO:0003725	double-stranded RNA binding	GO:0005515,GO:0005524,GO:0003676,GO:0003725,GO:0008026,GO:0003682,GO:0004386,GO:0005737,GO:0005739,GO:0042645	protein binding,ATP binding,nucleic acid binding,double-stranded RNA binding,ATP-dependent helicase activity,chromatin binding,helicase activity,cytoplasm,mitochondrion,mitochondrial nucleoid	.
DHX29	DEAH (Asp-Glu-Ala-His) box polypeptide 29 [Source:HGNC Symbol;Acc:15815]	ENSG00000067248	ENSP00000251636	4	OB_NTP_bind[1],HA2[1],Helicase_C[1],DEAD[1]	family-1072	DHX36,DHX30,YTHDC2,DHX9,DHX29,DHX57,TDRD9	DHX36	DHX30[29,25],YTHDC2[34,24],DHX9[31,24],DHX29[35,26],DHX57[42,30],TDRD9[24,18]	mRNA	mRNA	23047696	helicase	.	.	1	.	.	GO:0003743,GO:0043024,GO:0016282	translation initiation factor activity,ribosomal small subunit binding,eukaryotic 43S preinitiation complex	GO:0005524,GO:0003676,GO:0008026,GO:0003743,GO:0004386,GO:0043024,GO:0005739,GO:0016282	ATP binding,nucleic acid binding,ATP-dependent helicase activity,translation initiation factor activity,helicase activity,ribosomal small subunit binding,mitochondrion,eukaryotic 43S preinitiation complex	.
DHX57	DEAH (Asp-Glu-Ala-Asp/His) box polypeptide 57 [Source:HGNC Symbol;Acc:20086]	ENSG00000163214	ENSP00000295373	5	OB_NTP_bind[1],HA2[1],Helicase_C[1],DEAD[1],RWD[1]	family-1072	DHX36,DHX30,YTHDC2,DHX9,DHX29,DHX57,TDRD9	DHX36	DHX30[29,25],YTHDC2[34,24],DHX9[31,24],DHX29[35,26],DHX57[42,30],TDRD9[24,18]	mRNA	mRNA	by homology	helicase	novel	1	1	.	1	.	.	GO:0005515,GO:0046872,GO:0005524,GO:0003676,GO:0004386,GO:0008026	protein binding,metal ion binding,ATP binding,nucleic acid binding,helicase activity,ATP-dependent helicase activity	.
YTHDC2	YTH domain containing 2 [Source:HGNC Symbol;Acc:24721]	ENSG00000047188	ENSP00000161863	7	OB_NTP_bind[1],Ank_2[1],HA2[1],Helicase_C[1],YTH[1],R3H[1],DEAD[1]	family-1072	DHX36,DHX30,YTHDC2,DHX9,DHX29,DHX57,TDRD9	DHX36	DHX30[29,25],YTHDC2[34,24],DHX9[31,24],DHX29[35,26],DHX57[42,30],TDRD9[24,18]	mRNA	mRNA	established RBP	helicase	novel	1	1	.	1	.	.	GO:0003676,GO:0005515,GO:0005524,GO:0008026,GO:0004386	nucleic acid binding,protein binding,ATP binding,ATP-dependent helicase activity,helicase activity	.
DHX36	DEAH (Asp-Glu-Ala-His) box polypeptide 36 [Source:HGNC Symbol;Acc:14410]	ENSG00000174953	ENSP00000417078	4	OB_NTP_bind[1],HA2[1],Helicase_C[1],DEAD[1]	family-1072	DHX36,DHX30,YTHDC2,DHX9,DHX29,DHX57,TDRD9	DHX36	DHX30[29,25],YTHDC2[34,24],DHX9[31,24],DHX29[35,26],DHX57[42,30],TDRD9[24,18]	mRNA	mRNA	The protein encoded by this gene has been shown to enhance the deadenylation and decay of mRNAs with 3'-UTR AU-rich elements (ARE-mRNA). The protein has also been shown to resolve into single strands the highly stable tetramolecular DNA configuration (G4) that can form spontaneously in guanine-rich regions of DNA. Alternative splicing results in multiple transcript variants encoding different iso…	helicase	novel	1	1	.	.	GO:0003725,GO:0043330	double-stranded RNA binding,response to exogenous dsRNA	GO:0005524,GO:0003676,GO:0008026,GO:0004386,GO:0005634,GO:0005737,GO:0003725,GO:0009615,GO:0043330,GO:0005515,GO:0005829,GO:0045087,GO:0032481	ATP binding,nucleic acid binding,ATP-dependent helicase activity,helicase activity,nucleus,cytoplasm,double-stranded RNA binding,response to virus,response to exogenous dsRNA,protein binding,cytosol,innate immune response,positive regulation of type I interferon production	.
DHX9	DEAH (Asp-Glu-Ala-His) box polypeptide 9 [Source:HGNC Symbol;Acc:2750]	ENSG00000135829	ENSP00000356520	6	OB_NTP_bind[1],HA2[1],Helicase_C[1],dsrm[2],DEAD[1]	family-1072	DHX36,DHX30,YTHDC2,DHX9,DHX29,DHX57,TDRD9	DHX36	DHX30[29,25],YTHDC2[34,24],DHX9[31,24],DHX29[35,26],DHX57[42,30],TDRD9[24,18]	ncRNA	viral RNA	This protein localizes to both the nucleus and the cytoplasm and functions as a transcriptional regulator. This protein may also be involved in the expression and nuclear export of retroviral RNAs. Alternate splicing results in multiple transcript variants. Pseudogenes of this gene are found on chromosomes 11 and 13.[provided by RefSeq, Feb 2010]	helicase	RNAbinding	1	1	1	.	GO:0003723,GO:0003724,GO:0004004,GO:0030529,GO:0070937,GO:0008380,GO:0000398,GO:0070934	RNA binding,RNA helicase activity,ATP-dependent RNA helicase activity,ribonucleoprotein complex,CRD-mediated mRNA stability complex,RNA splicing,mRNA splicing, via spliceosome,CRD-mediated mRNA stabilization	GO:0005515,GO:0003723,GO:0005524,GO:0003676,GO:0003677,GO:0008026,GO:0004003,GO:0004386,GO:0001085,GO:0003724,GO:0004004,GO:0005634,GO:0005737,GO:0005829,GO:0005730,GO:0005654,GO:0005813,GO:0030529,GO:0070937,GO:0045087,GO:0010467,GO:0008380,GO:0000398,GO:0007623,GO:0034605,GO:0032481,GO:0070934	protein binding,RNA binding,ATP binding,nucleic acid binding,DNA binding,ATP-dependent helicase activity,ATP-dependent DNA helicase activity,helicase activity,RNA polymerase II transcription factor binding,RNA helicase activity,ATP-dependent RNA helicase activity,nucleus,cytoplasm,cytosol,nucleolus,nucleoplasm,centrosome,ribonucleoprotein complex,CRD-mediated mRNA stability complex,innate immune …	.
EIF3G	eukaryotic translation initiation factor 3, subunit G [Source:HGNC Symbol;Acc:3274]	ENSG00000130811	ENSP00000466860	2	RRM_1[1],eIF3g[1]	family-1073	EIF3G	.	.	mRNA	mRNA	16766523	translationfactor	RNAbinding	1	1	1	1	GO:0003743,GO:0005852,GO:0016282,GO:0033290,GO:0006413,GO:0006412,GO:0001731,GO:0006446	translation initiation factor activity,eukaryotic translation initiation factor 3 complex,eukaryotic 43S preinitiation complex,eukaryotic 48S preinitiation complex,translational initiation,translation,formation of translation preinitiation complex,regulation of translational initiation	GO:0003743,GO:0005852,GO:0005737,GO:0000166,GO:0003676,GO:0005515,GO:0005634,GO:0005829,GO:0048471,GO:0016282,GO:0033290,GO:0006413,GO:0006412,GO:0010467,GO:0001731,GO:0006446,GO:0044267	translation initiation factor activity,eukaryotic translation initiation factor 3 complex,cytoplasm,nucleotide binding,nucleic acid binding,protein binding,nucleus,cytosol,perinuclear region of cytoplasm,eukaryotic 43S preinitiation complex,eukaryotic 48S preinitiation complex,translational initiation,translation,gene expression,formation of translation preinitiation complex,regulation of transla…	.
NOL10	nucleolar protein 10 [Source:HGNC Symbol;Acc:25862]	ENSG00000115761	ENSP00000263837	1	NUC153[1]	family-1074	NOL10	.	.	rRNA	putative rRNA	ENP2 yeast homolog	candidate mRNA binder	novel	1	1	1	.	.	.	GO:0005515,GO:0005634,GO:0005730	protein binding,nucleus,nucleolus	.
UTP15	UTP15, U3 small nucleolar ribonucleoprotein, homolog (S. cerevisiae) [Source:HGNC Symbol;Acc:25758]	ENSG00000164338	ENSP00000421669	4	UTP15_C[1],WD40[3]	family-1075	UTP15	.	.	snoRNA	snoRNA/rRNA	established RBP	candidate mRNA binder	RNArelated	1	1	1	.	GO:0006364	rRNA processing	GO:0005515,GO:0005730,GO:0006364,GO:0005737	protein binding,nucleolus,rRNA processing,cytoplasm	.
GATC	glutamyl-tRNA(Gln) amidotransferase, subunit C [Source:HGNC Symbol;Acc:25068]	ENSG00000257218	ENSP00000446872	1	Glu-tRNAGln[1]	family-1076	GATC	.	.	tRNA	tRNA	established RBP	.	.	.	.	.	.	GO:0006450,GO:0050567,GO:0030956,GO:0032543	regulation of translational fidelity,glutaminyl-tRNA synthase (glutamine-hydrolyzing) activity,glutamyl-tRNA(Gln) amidotransferase complex,mitochondrial translation	GO:0006450,GO:0005524,GO:0050567,GO:0005739,GO:0030956,GO:0032543,GO:0070681	regulation of translational fidelity,ATP binding,glutaminyl-tRNA synthase (glutamine-hydrolyzing) activity,mitochondrion,glutamyl-tRNA(Gln) amidotransferase complex,mitochondrial translation,glutaminyl-tRNAGln biosynthesis via transamidation	.
TCOF1	Treacher Collins-Franceschetti syndrome 1 [Source:HGNC Symbol;Acc:11654]	ENSG00000070814	ENSP00000409944	3	Treacle[3]	family-1077	TCOF1	.	.	rRNA	putative rRNA	15930015	candidate mRNA binder	RNArelated	1	1	1	.	.	.	GO:0005515,GO:0005215,GO:0005634,GO:0005737,GO:0005730,GO:0001501,GO:0042790	protein binding,transporter activity,nucleus,cytoplasm,nucleolus,skeletal system development,transcription of nuclear large rRNA transcript from RNA polymerase I promoter	TREACHER COLLINS SYNDROME 1; TCS1
NONO	non-POU domain containing, octamer-binding [Source:HGNC Symbol;Acc:7871]	ENSG00000147140	ENSP00000441364	3	RRM_1[2],NOPS[1]	family-1078	NONO,PSPC1,SFPQ	NONO	PSPC1[60,54],SFPQ[59,39]	ncRNA	lincRNA/mRNA	19217333	RNAbinding	experimentally validated	1	1	1	1	GO:0003723,GO:0006397,GO:0008380	RNA binding,mRNA processing,RNA splicing	GO:0000166,GO:0003723,GO:0005515,GO:0003676,GO:0003677,GO:0042802,GO:0005634,GO:0005730,GO:0016363,GO:0016607,GO:0042382,GO:0006351,GO:0006355,GO:0006281,GO:0006310,GO:0006397,GO:0008380	nucleotide binding,RNA binding,protein binding,nucleic acid binding,DNA binding,identical protein binding,nucleus,nucleolus,nuclear matrix,nuclear speck,paraspeckles,transcription, DNA-templated,regulation of transcription, DNA-dependent,DNA repair,DNA recombination,mRNA processing,RNA splicing	.
PSPC1	paraspeckle component 1 [Source:HGNC Symbol;Acc:20320]	ENSG00000121390	ENSP00000393069	3	RRM_1[2],NOPS[1]	family-1078	NONO,PSPC1,SFPQ	NONO	PSPC1[60,54],SFPQ[59,39]	ncRNA	lincRNA	22102035	RNAbinding	RNAbinding	1	1	1	1	GO:0003723	RNA binding	GO:0003676,GO:0005515,GO:0000166,GO:0003723,GO:0005654,GO:0005634,GO:0005737,GO:0005730,GO:0016363,GO:0016607,GO:0042382,GO:0006351,GO:0006355	nucleic acid binding,protein binding,nucleotide binding,RNA binding,nucleoplasm,nucleus,cytoplasm,nucleolus,nuclear matrix,nuclear speck,paraspeckles,transcription, DNA-templated,regulation of transcription, DNA-dependent	.
SFPQ	splicing factor proline/glutamine-rich [Source:HGNC Symbol;Acc:10774]	ENSG00000116560	ENSP00000349748	3	RRM_1[2],NOPS[1]	family-1078	NONO,PSPC1,SFPQ	NONO	PSPC1[60,54],SFPQ[59,39]	mRNA	mRNA	established RBP	RNAbinding	experimentally validated	1	1	1	1	GO:0003723,GO:0006397,GO:0008380,GO:0000380	RNA binding,mRNA processing,RNA splicing,alternative mRNA splicing, via spliceosome	GO:0005515,GO:0000166,GO:0003723,GO:0003676,GO:0003677,GO:0042382,GO:0005737,GO:0005654,GO:0016363,GO:0000122,GO:0006351,GO:0006281,GO:0006310,GO:0006397,GO:0008380,GO:0000380	protein binding,nucleotide binding,RNA binding,nucleic acid binding,DNA binding,paraspeckles,cytoplasm,nucleoplasm,nuclear matrix,negative regulation of transcription from RNA polymerase II promoter,transcription, DNA-templated,DNA repair,DNA recombination,mRNA processing,RNA splicing,alternative mRNA splicing, via spliceosome	.
NUDT21	nudix (nucleoside diphosphate linked moiety X)-type motif 21 [Source:HGNC Symbol;Acc:13870]	ENSG00000167005	ENSP00000300291	1	NUDIX_2[1]	family-1079	NUDT21	.	.	mRNA	mRNA	The protein encoded by this gene is one subunit of a cleavage factor required for 3' RNA cleavage and polyadenylation processing. The interaction of the protein with the RNA is one of the earliest steps in the assembly of the 3' end processing complex and facilitates the recruitment of other processing factors. This gene encodes the 25kD subunit of the protein complex, which is composed of four p…	RNAbinding	experimentally validated	1	1	1	.	GO:0003729,GO:0005849,GO:0006378,GO:0003723,GO:0017091,GO:0006397,GO:0008380,GO:0000398,GO:0031124	mRNA binding,mRNA cleavage factor complex,mRNA polyadenylation,RNA binding,AU-rich element binding,mRNA processing,RNA splicing,mRNA splicing, via spliceosome,mRNA 3'-end processing	GO:0016787,GO:0003729,GO:0005849,GO:0006378,GO:0003723,GO:0005515,GO:0042803,GO:0042826,GO:0017091,GO:0005634,GO:0005654,GO:0005813,GO:0042382,GO:0006366,GO:0010467,GO:0006397,GO:0008380,GO:0000398,GO:0051262,GO:0031124,GO:0006369	hydrolase activity,mRNA binding,mRNA cleavage factor complex,mRNA polyadenylation,RNA binding,protein binding,protein homodimerization activity,histone deacetylase binding,AU-rich element binding,nucleus,nucleoplasm,centrosome,paraspeckles,transcription from RNA polymerase II promoter,gene expression,mRNA processing,RNA splicing,mRNA splicing, via spliceosome,protein tetramerization,mRNA 3'-end p…	.
MRPL19	mitochondrial ribosomal protein L19 [Source:HGNC Symbol;Acc:14052]	ENSG00000115364	ENSP00000377486	1	Ribosomal_L19[1]	family-108	MRPL19	.	.	ribosome	mitochondrial ribosome	established RBP	.	.	.	.	1	.	GO:0003735,GO:0005840,GO:0006412	structural constituent of ribosome,ribosome,translation	GO:0003735,GO:0005739,GO:0005840,GO:0006412,GO:0005622,GO:0005634,GO:0031965	structural constituent of ribosome,mitochondrion,ribosome,translation,intracellular,nucleus,nuclear membrane	.
URM1	ubiquitin related modifier 1 [Source:HGNC Symbol;Acc:28378]	ENSG00000167118	ENSP00000361941	1	Urm1[1]	family-1080	URM1	.	.	tRNA	putative tRNA	19017811	.	.	.	.	.	.	GO:0002098,GO:0034227	tRNA wobble uridine modification,tRNA thio-modification	GO:0005515,GO:0016783,GO:0005737,GO:0005829,GO:0002098,GO:0034227	protein binding,sulfurtransferase activity,cytoplasm,cytosol,tRNA wobble uridine modification,tRNA thio-modification	.
MRPL53	mitochondrial ribosomal protein L53 [Source:HGNC Symbol;Acc:16684]	ENSG00000204822	ENSP00000258105	1	MRP_L53[1]	family-1081	MRPL53	.	.	ribosome	mitochondrial ribosome	established RBP	.	.	.	.	.	.	GO:0005840	ribosome	GO:0005739,GO:0005840	mitochondrion,ribosome	.
RBM48	RNA binding motif protein 48 [Source:HGNC Symbol;Acc:21785]	ENSG00000127993	ENSP00000419242	1	RRM_5[1]	family-1082	RBM48	.	.	mRNA	putative mRNA	by homology	.	.	.	.	.	.	GO:0003723	RNA binding	GO:0000166,GO:0005634,GO:0003723	nucleotide binding,nucleus,RNA binding	.
REPIN1	replication initiator 1 [Source:HGNC Symbol;Acc:17922]	ENSG00000214022	ENSP00000417291	10	zf-C2H2_4[1],zf-Di19[1],zf-H2C2_2[7],zf-C2H2[1]	family-1083	REPIN1	.	.	unknown	unknown	established RBP	.	novel	.	1	.	.	GO:0022626	cytosolic ribosome	GO:0046872,GO:0003677,GO:0005634,GO:0031965,GO:0005664,GO:0005811,GO:0022626,GO:0006260,GO:2000191,GO:2001273,GO:0003676,GO:0005829	metal ion binding,DNA binding,nucleus,nuclear membrane,nuclear origin of replication recognition complex,lipid particle,cytosolic ribosome,DNA replication,regulation of fatty acid transport,regulation of glucose import in response to insulin stimulus,nucleic acid binding,cytosol	.
ZC3H12B	zinc finger CCCH-type containing 12B [Source:HGNC Symbol;Acc:17407]	ENSG00000102053	ENSP00000408077	1	RNase_Zc3h12a[1]	family-1084	ZC3H12A,ZC3H12B,ZC3H12C,ZC3H12D	ZC3H12A	ZC3H12B[45,32],ZC3H12C[46,31],ZC3H12D[38,43]	unknown	unknown	18178554	.	.	.	.	.	1	.	.	GO:0046872,GO:0004519	metal ion binding,endonuclease activity	.
ZC3H12C	zinc finger CCCH-type containing 12C [Source:HGNC Symbol;Acc:29362]	ENSG00000149289	ENSP00000278590	1	RNase_Zc3h12a[1]	family-1084	ZC3H12A,ZC3H12B,ZC3H12C,ZC3H12D	ZC3H12A	ZC3H12B[45,32],ZC3H12C[46,31],ZC3H12D[38,43]	unknown	unknown	18178554	.	.	.	.	.	1	.	.	GO:0046872,GO:0004519	metal ion binding,endonuclease activity	.
ZC3H12D	zinc finger CCCH-type containing 12D [Source:HGNC Symbol;Acc:21175]	ENSG00000178199	ENSP00000374592	1	RNase_Zc3h12a[1]	family-1084	ZC3H12A,ZC3H12B,ZC3H12C,ZC3H12D	ZC3H12A	ZC3H12B[45,32],ZC3H12C[46,31],ZC3H12D[38,43]	unknown	unknown	18178554	.	.	.	.	.	1	.	.	GO:0046872,GO:0004519,GO:0005634,GO:0005737,GO:0043231,GO:0030308,GO:2000134	metal ion binding,endonuclease activity,nucleus,cytoplasm,intracellular membrane-bounded organelle,negative regulation of cell growth,negative regulation of G1/S transition of mitotic cell cycle	.
ZC3H12A	zinc finger CCCH-type containing 12A [Source:HGNC Symbol;Acc:26259]	ENSG00000163874	ENSP00000362179	1	RNase_Zc3h12a[1]	family-1084	ZC3H12A,ZC3H12B,ZC3H12C,ZC3H12D	ZC3H12A	ZC3H12B[45,32],ZC3H12C[46,31],ZC3H12D[38,43]	ncRNA	viral RNA	23355615	.	.	.	.	.	1	.	.	GO:0005515,GO:0046872,GO:0004519,GO:0005634,GO:0005886,GO:0005737,GO:0010629,GO:0010508,GO:0010884,GO:0006915,GO:0030154,GO:0045600,GO:0001525,GO:0010628,GO:0032088,GO:0071222,GO:2000379,GO:0032720,GO:0045019,GO:0043031,GO:0032715	protein binding,metal ion binding,endonuclease activity,nucleus,plasma membrane,cytoplasm,negative regulation of gene expression,positive regulation of autophagy,positive regulation of lipid storage,apoptotic process,cell differentiation,positive regulation of fat cell differentiation,angiogenesis,positive regulation of gene expression,negative regulation of NF-kappaB transcription factor activit…	.
TRMT5	tRNA methyltransferase 5 homolog (S. cerevisiae) [Source:HGNC Symbol;Acc:23141]	ENSG00000126814	ENSP00000261249	1	Met_10[1]	family-1085	TRMT5	.	.	tRNA	tRNA	tRNAs contain as many as 13 or 14 nucleotides that are modified posttranscriptionally by enzymes that are highly specific for particular nucleotides in the tRNA structure. TRMT5 methylates the N1 position of guanosine-37 (G37) in selected tRNAs using S-adenosyl methionine (Brule et al., 2004 [PubMed 15248782]).[supplied by OMIM, Mar 2008]	.	.	.	.	.	.	GO:0052906	tRNA (guanine(37)-N(1))-methyltransferase activity	GO:0016740,GO:0052906,GO:0005634,GO:0005759	transferase activity,tRNA (guanine(37)-N(1))-methyltransferase activity,nucleus,mitochondrial matrix	.
TRMT61A	tRNA methyltransferase 61 homolog A (S. cerevisiae) [Source:HGNC Symbol;Acc:23790]	ENSG00000166166	ENSP00000299202	1	GCD14[1]	family-1086	TRMT61A	.	.	tRNA	putative tRNA	16043508	.	.	.	.	.	.	GO:0016429,GO:0031515,GO:0030488	tRNA (adenine-N1-)-methyltransferase activity,tRNA (m1A) methyltransferase complex,tRNA methylation	GO:0016429,GO:0031515,GO:0030488,GO:0005634	tRNA (adenine-N1-)-methyltransferase activity,tRNA (m1A) methyltransferase complex,tRNA methylation,nucleus	.
PABPN1L	poly(A) binding protein, nuclear 1-like (cytoplasmic) [Source:HGNC Symbol;Acc:37237]	ENSG00000205022	ENSP00000408598	1	RRM_1[1]	family-1087	PABPN1,PABPN1L	PABPN1	PABPN1L[34,38]	mRNA	mRNA	15083517	.	.	.	.	.	1	GO:0003723	RNA binding	GO:0000166,GO:0003723,GO:0003676,GO:0005737	nucleotide binding,RNA binding,nucleic acid binding,cytoplasm	.
PABPN1	poly(A) binding protein, nuclear 1 [Source:HGNC Symbol;Acc:8565]	ENSG00000100836	ENSP00000216727	1	RRM_1[1]	family-1087	PABPN1,PABPN1L	PABPN1	PABPN1L[34,38]	mRNA	mRNA	22502866	RNAbinding	experimentally validated	1	1	1	1	GO:0003723,GO:0030529,GO:0008380,GO:0000398,GO:0006396,GO:0016973,GO:0031124,GO:0046778	RNA binding,ribonucleoprotein complex,RNA splicing,mRNA splicing, via spliceosome,RNA processing,poly(A)+ mRNA export from nucleus,mRNA 3'-end processing,modification by virus of host mRNA processing	GO:0003676,GO:0000166,GO:0005634,GO:0005737,GO:0003723,GO:0005515,GO:0005654,GO:0030529,GO:0006366,GO:0010467,GO:0008380,GO:0000398,GO:0006396,GO:0016973,GO:0006936,GO:0031124,GO:0019048,GO:0019058,GO:0006369,GO:0019054,GO:0046778	nucleic acid binding,nucleotide binding,nucleus,cytoplasm,RNA binding,protein binding,nucleoplasm,ribonucleoprotein complex,transcription from RNA polymerase II promoter,gene expression,RNA splicing,mRNA splicing, via spliceosome,RNA processing,poly(A)+ mRNA export from nucleus,muscle contraction,mRNA 3'-end processing,modulation by virus of host morphology or physiology,viral life cycle,terminat…	OCULOPHARYNGEAL MUSCULAR DYSTROPHY; OPMD
LSG1	large subunit GTPase 1 homolog (S. cerevisiae) [Source:HGNC Symbol;Acc:25652]	ENSG00000041802	ENSP00000265245	1	MMR_HSR1[1]	family-1088	GNL1,LSG1	GNL1	LSG1[24,22]	rRNA	putative rRNA	15660131	.	.	.	.	1	.	GO:0042254	ribosome biogenesis	GO:0005634,GO:0005737,GO:0005525,GO:0003924,GO:0005829,GO:0005783,GO:0015030,GO:0015031,GO:0042254,GO:0006184,GO:0051168	nucleus,cytoplasm,GTP binding,GTPase activity,cytosol,endoplasmic reticulum,Cajal body,protein transport,ribosome biogenesis,GTP catabolic process,nuclear export	.
GNL1	guanine nucleotide binding protein-like 1 [Source:HGNC Symbol;Acc:4413]	ENSG00000206412	ENSP00000372942	1	MMR_HSR1[1]	family-1088	GNL1,LSG1	GNL1	LSG1[24,22]	rRNA	putative rRNA	by homology	.	.	.	.	.	.	GO:0042254	ribosome biogenesis	GO:0005525,GO:0005198,GO:0003924,GO:0005829,GO:0005615,GO:0006974,GO:0042254,GO:0007165,GO:0006184,GO:0002456	GTP binding,structural molecule activity,GTPase activity,cytosol,extracellular space,cellular response to DNA damage stimulus,ribosome biogenesis,signal transduction,GTP catabolic process,T cell mediated immunity	.
EEF1G	eukaryotic translation elongation factor 1 gamma [Source:HGNC Symbol;Acc:3213]	ENSG00000254772	ENSP00000331901	3	EF1G[1],GST_C[1],GST_N[1]	family-1089	EEF1G	.	.	tRNA	tRNA/mRNA	This gene encodes a subunit of the elongation factor-1 complex, which is responsible for the enzymatic delivery of aminoacyl tRNAs to the ribosome. This subunit contains an N-terminal glutathione transferase domain, which may be involved in regulating the assembly of multisubunit complexes containing this elongation factor and aminoacyl-tRNA synthetases. [provided by RefSeq, Jul 2008]	.	.	.	.	1	.	GO:0003746,GO:0005853,GO:0006414,GO:0006412	translation elongation factor activity,eukaryotic translation elongation factor 1 complex,translational elongation,translation	GO:0005515,GO:0003746,GO:0005853,GO:0006414,GO:0005829,GO:0005622,GO:0009615,GO:0006412,GO:0010467,GO:0044267	protein binding,translation elongation factor activity,eukaryotic translation elongation factor 1 complex,translational elongation,cytosol,intracellular,response to virus,translation,gene expression,cellular protein metabolic process	.
RBM33	RNA binding motif protein 33 [Source:HGNC Symbol;Acc:27223]	ENSG00000184863	ENSP00000376510	1	RRM_6[1]	family-109	RBM33	.	.	mRNA	putative mRNA	by homology	RNAbinding	RNAbinding	1	1	.	1	GO:0003723	RNA binding	GO:0003676,GO:0000166,GO:0003723	nucleic acid binding,nucleotide binding,RNA binding	.
RPP25	ribonuclease P/MRP 25kDa subunit [Source:HGNC Symbol;Acc:30361]	ENSG00000178718	ENSP00000317691	1	Alba[1]	family-1090	RPP25,RPP25L	RPP25	RPP25L[36,44]	ncRNA	P/MRP RNA	12003489	.	RNAbinding	.	1	.	.	GO:0003723,GO:0004526,GO:0008033	RNA binding,ribonuclease P activity,tRNA processing	GO:0003723,GO:0005515,GO:0003676,GO:0004526,GO:0005634,GO:0005739,GO:0005813,GO:0008033	RNA binding,protein binding,nucleic acid binding,ribonuclease P activity,nucleus,mitochondrion,centrosome,tRNA processing	.
RPP25L	ribonuclease P/MRP 25kDa subunit-like [Source:HGNC Symbol;Acc:19909]	ENSG00000164967	ENSP00000297613	1	Alba[1]	family-1090	RPP25,RPP25L	RPP25	RPP25L[36,44]	ncRNA	P/MRP RNA	by homology	RNAbinding	.	.	1	.	.	.	.	GO:0003676,GO:0005634	nucleic acid binding,nucleus	.
RPP38	ribonuclease P/MRP 38kDa subunit [Source:HGNC Symbol;Acc:30329]	ENSG00000152464	ENSP00000367443	1	Ribosomal_L7Ae[1]	family-1091	RPP38	.	.	ncRNA	P/MRP RNA	11455963	.	.	.	.	.	.	GO:0004526,GO:0005655,GO:0008033	ribonuclease P activity,nucleolar ribonuclease P complex,tRNA processing	GO:0005515,GO:0004526,GO:0005634,GO:0005655,GO:0008033	protein binding,ribonuclease P activity,nucleus,nucleolar ribonuclease P complex,tRNA processing	.
GARS	glycyl-tRNA synthetase [Source:HGNC Symbol;Acc:4162]	ENSG00000106105	ENSP00000373918	3	tRNA-synt_2b[1],HGTP_anticodon[1],WHEP-TRS[1]	family-1092	GARS	.	.	tRNA	tRNA	established RBP	.	.	.	.	.	.	GO:0004812,GO:0004820,GO:0006418,GO:0006426	aminoacyl-tRNA ligase activity,glycine-tRNA ligase activity,tRNA aminoacylation for protein translation,glycyl-tRNA aminoacylation	GO:0005515,GO:0000166,GO:0005524,GO:0046983,GO:0004812,GO:0004820,GO:0005739,GO:0005737,GO:0005829,GO:0005759,GO:0030141,GO:0010467,GO:0006418,GO:0008219,GO:0015966,GO:0006426	protein binding,nucleotide binding,ATP binding,protein dimerization activity,aminoacyl-tRNA ligase activity,glycine-tRNA ligase activity,mitochondrion,cytoplasm,cytosol,mitochondrial matrix,secretory granule,gene expression,tRNA aminoacylation for protein translation,cell death,diadenosine tetraphosphate biosynthetic process,glycyl-tRNA aminoacylation	NEURONOPATHY, DISTAL HEREDITARY MOTOR, TYPE VA; HMN5A
DRG2	developmentally regulated GTP binding protein 2 [Source:HGNC Symbol;Acc:3030]	ENSG00000108591	ENSP00000225729	2	MMR_HSR1[1],TGS[1]	family-1093	DRG2	.	.	mRNA	putative mRNA	RBG1 yeast homolog	.	.	.	.	.	.	.	.	GO:0005525,GO:0015093,GO:0016021,GO:0015684,GO:0005737,GO:0005739,GO:0007165	GTP binding,ferrous iron transmembrane transporter activity,integral to membrane,ferrous iron transport,cytoplasm,mitochondrion,signal transduction	.
TRMU	tRNA 5-methylaminomethyl-2-thiouridylate methyltransferase [Source:HGNC Symbol;Acc:25481]	ENSG00000100416	ENSP00000370407	1	tRNA_Me_trans[1]	family-1094	TRMU	.	.	tRNA	tRNA	This nuclear gene encodes a mitochondrial tRNA-modifying enzyme. The encoded protein catalyzes the 2-thiolation of uridine on the wobble positions of tRNA(Lys), tRNA(Glu), and tRNA(Gln), resulting in the formation of 5-taurinomethyl-2-thiouridine moieties. Mutations in this gene may cause transient infantile liver failure. Polymorphisms in this gene may also influence the severity of deafness cau…	.	.	.	.	.	.	GO:0008033,GO:0000049,GO:0004808,GO:0006399	tRNA processing,tRNA binding,tRNA (5-methylaminomethyl-2-thiouridylate)-methyltransferase activity,tRNA metabolic process	GO:0016740,GO:0008168,GO:0005737,GO:0008033,GO:0005524,GO:0000049,GO:0004066,GO:0004808,GO:0016783,GO:0005739,GO:0006529,GO:0006399	transferase activity,methyltransferase activity,cytoplasm,tRNA processing,ATP binding,tRNA binding,asparagine synthase (glutamine-hydrolyzing) activity,tRNA (5-methylaminomethyl-2-thiouridylate)-methyltransferase activity,sulfurtransferase activity,mitochondrion,asparagine biosynthetic process,tRNA metabolic process	DEAFNESS, AMINOGLYCOSIDE-INDUCED
GNL2	guanine nucleotide binding protein-like 2 (nucleolar) [Source:HGNC Symbol;Acc:29925]	ENSG00000134697	ENSP00000362153	2	MMR_HSR1[1],NGP1NT[1]	family-1095	GNL2	.	.	rRNA	putative rRNA	NOG2 yeast homolog	candidate mRNA binder	novel	1	1	1	.	GO:0042254	ribosome biogenesis	GO:0005525,GO:0015093,GO:0016021,GO:0015684,GO:0003924,GO:0005634,GO:0005730,GO:0042254,GO:0006184	GTP binding,ferrous iron transmembrane transporter activity,integral to membrane,ferrous iron transport,GTPase activity,nucleus,nucleolus,ribosome biogenesis,GTP catabolic process	.
CPSF2	cleavage and polyadenylation specific factor 2, 100kDa [Source:HGNC Symbol;Acc:2325]	ENSG00000165934	ENSP00000298875	4	RMMBL[1],Beta-Casp[1],Lactamase_B[1],CPSF100_C[1]	family-1096	CPSF2	.	.	mRNA	mRNA	established RBP	.	.	.	.	.	.	GO:0005847,GO:0006379,GO:0006378,GO:0003723,GO:0008380,GO:0000398,GO:0006406,GO:0006398,GO:0031124	mRNA cleavage and polyadenylation specificity factor complex,mRNA cleavage,mRNA polyadenylation,RNA binding,RNA splicing,mRNA splicing, via spliceosome,mRNA export from nucleus,histone mRNA 3'-end processing,mRNA 3'-end processing	GO:0016787,GO:0005847,GO:0006379,GO:0006378,GO:0003723,GO:0005515,GO:0005654,GO:0006366,GO:0010467,GO:0008380,GO:0000398,GO:0006406,GO:0006398,GO:0031124,GO:0006369	hydrolase activity,mRNA cleavage and polyadenylation specificity factor complex,mRNA cleavage,mRNA polyadenylation,RNA binding,protein binding,nucleoplasm,transcription from RNA polymerase II promoter,gene expression,RNA splicing,mRNA splicing, via spliceosome,mRNA export from nucleus,histone mRNA 3'-end processing,mRNA 3'-end processing,termination of RNA polymerase II transcription	.
CD3EAP	CD3e molecule, epsilon associated protein [Source:HGNC Symbol;Acc:24219]	ENSG00000117877	ENSP00000310966	1	RNA_polI_A34[1]	family-1097	CD3EAP	.	.	rRNA	putative rRNA	16809778	.	RNArelated	.	1	.	.	GO:0009303	rRNA transcription	GO:0003899,GO:0005634,GO:0005737,GO:0005739,GO:0005694,GO:0005730,GO:0000120,GO:0005736,GO:0007169,GO:0009303,GO:0005515	DNA-directed RNA polymerase activity,nucleus,cytoplasm,mitochondrion,chromosome,nucleolus,RNA polymerase I transcription factor complex,DNA-directed RNA polymerase I complex,transmembrane receptor protein tyrosine kinase signaling pathway,rRNA transcription,protein binding	.
HDLBP	high density lipoprotein binding protein [Source:HGNC Symbol;Acc:4857]	ENSG00000115677	ENSP00000312042	14	KH_1[14]	family-1098	HDLBP	.	.	mRNA	mRNA	established RBP	RNAbinding	RNAbinding	1	1	1	1	GO:0003723	RNA binding	GO:0003723,GO:0008289,GO:0005634,GO:0005886,GO:0005737,GO:0034364,GO:0008203,GO:0006869	RNA binding,lipid binding,nucleus,plasma membrane,cytoplasm,high-density lipoprotein particle,cholesterol metabolic process,lipid transport	.
RDM1	RAD52 motif 1 [Source:HGNC Symbol;Acc:19950]	ENSG00000187456	ENSP00000378035	1	RRM_1[1]	family-1099	RDM1	.	.	unknown	unknown	15611051	.	.	.	.	.	1	GO:0003723	RNA binding	GO:0000166,GO:0003723,GO:0003676,GO:0003677,GO:0005737,GO:0005730,GO:0016605,GO:0015030,GO:0006281,GO:0006310	nucleotide binding,RNA binding,nucleic acid binding,DNA binding,cytoplasm,nucleolus,PML body,Cajal body,DNA repair,DNA recombination	.
BYSL	bystin-like [Source:HGNC Symbol;Acc:1157]	ENSG00000112578	ENSP00000230340	1	Bystin[1]	family-11	BYSL	.	.	rRNA	rRNA	20805244	.	novel	.	1	1	.	GO:0000462	maturation of SSU-rRNA from tricistronic rRNA transcript (SSU-rRNA, 5.8S rRNA, LSU-rRNA)	GO:0005634,GO:0043231,GO:0005730,GO:0005515,GO:0005737,GO:0045177,GO:0001701,GO:0001825,GO:0008283,GO:0007155,GO:0007565,GO:0001829,GO:0000462	nucleus,intracellular membrane-bounded organelle,nucleolus,protein binding,cytoplasm,apical part of cell,in utero embryonic development,blastocyst formation,cell proliferation,cell adhesion,female pregnancy,trophectodermal cell differentiation,maturation of SSU-rRNA from tricistronic rRNA transcript (SSU-rRNA, 5.8S rRNA, LSU-rRNA)	.
GEMIN8	gem (nuclear organelle) associated protein 8 [Source:HGNC Symbol;Acc:26044]	ENSG00000046647	ENSP00000369895	1	GEMIN8[1]	family-110	GEMIN8	.	.	snRNA	snRNA	established RBP	.	.	.	.	.	.	GO:0005681,GO:0032797,GO:0000387	spliceosomal complex,SMN complex,spliceosomal snRNP assembly	GO:0005515,GO:0005634,GO:0005737,GO:0005681,GO:0097504,GO:0032797,GO:0000387	protein binding,nucleus,cytoplasm,spliceosomal complex,Gemini of coiled bodies,SMN complex,spliceosomal snRNP assembly	.
XPO5	exportin 5 [Source:HGNC Symbol;Acc:17675]	ENSG00000124571	ENSP00000265351	1	Xpo1[1]	family-1100	XPO5	.	.	ncRNA	miRNA/tRNA/mRNA/viral RNA	21297638	RNAbinding	experimentally validated	1	1	1	.	GO:0000049,GO:0003723,GO:0031047	tRNA binding,RNA binding,gene silencing by RNA	GO:0000049,GO:0008565,GO:0005488,GO:0006611,GO:0003723,GO:0005515,GO:0008536,GO:0005634,GO:0005737,GO:0005829,GO:0005654,GO:0010467,GO:0031047,GO:0006886	tRNA binding,protein transporter activity,binding,protein export from nucleus,RNA binding,protein binding,Ran GTPase binding,nucleus,cytoplasm,cytosol,nucleoplasm,gene expression,gene silencing by RNA,intracellular protein transport	.
ZNF622	zinc finger protein 622 [Source:HGNC Symbol;Acc:30958]	ENSG00000173545	ENSP00000310042	2	zf-C2H2_jaz[1],zf-C2H2_2[1]	family-1101	ZNF622	.	.	unknown	RNA related	established RBP	.	novel	.	1	.	.	.	.	GO:0005515,GO:0008270,GO:0003676,GO:0005737,GO:0005730,GO:0005794,GO:0043065,GO:0046330,GO:0043410,GO:0008631,GO:0033674	protein binding,zinc ion binding,nucleic acid binding,cytoplasm,nucleolus,Golgi apparatus,positive regulation of apoptotic process,positive regulation of JNK cascade,positive regulation of MAPK cascade,intrinsic apoptotic signaling pathway in response to oxidative stress,positive regulation of kinase activity	.
DZIP1	DAZ interacting protein 1 [Source:HGNC Symbol;Acc:20908]	ENSG00000134874	ENSP00000257312	2	Dzip-like_N[1],zf-C2H2[1]	family-1102	DZIP1,DZIP1L	DZIP1	DZIP1L[26,30]	mRNA	mRNA	12511597	.	.	.	.	.	.	.	.	GO:0005515,GO:0046872,GO:0005634,GO:0036064,GO:0005737,GO:0005814,GO:0043234,GO:0042384,GO:0007275,GO:0007283,GO:0007281	protein binding,metal ion binding,nucleus,ciliary basal body,cytoplasm,centriole,protein complex,cilium assembly,multicellular organismal development,spermatogenesis,germ cell development	.
DZIP1L	DAZ interacting zinc finger protein 1-like [Source:HGNC Symbol;Acc:26551]	ENSG00000158163	ENSP00000332148	1	Dzip-like_N[1]	family-1102	DZIP1,DZIP1L	DZIP1	DZIP1L[26,30]	mRNA	putative mRNA	by homology	.	.	.	.	.	.	.	.	GO:0046872,GO:0036064,GO:0005814,GO:0042384	metal ion binding,ciliary basal body,centriole,cilium assembly	.
GSPT1	G1 to S phase transition 1 [Source:HGNC Symbol;Acc:4621]	ENSG00000103342	ENSP00000408399	3	PAM2[1],GTP_EFTU_D3[1],GTP_EFTU[1]	family-1103	GSPT1,GSPT2,HBS1L	GSPT1	GSPT2[86,87],HBS1L[33,31]	mRNA	mRNA	23019593, 15326224	candidate mRNA binder	RNArelated	1	1	1	.	GO:0003747,GO:0000184	translation release factor activity,nuclear-transcribed mRNA catabolic process, nonsense-mediated decay	GO:0005525,GO:0003924,GO:0005515,GO:0003747,GO:0005622,GO:0006479,GO:0000082,GO:0006184,GO:0000184	GTP binding,GTPase activity,protein binding,translation release factor activity,intracellular,protein methylation,G1/S transition of mitotic cell cycle,GTP catabolic process,nuclear-transcribed mRNA catabolic process, nonsense-mediated decay	.
HBS1L	HBS1-like (S. cerevisiae) [Source:HGNC Symbol;Acc:4834]	ENSG00000112339	ENSP00000389826	4	HBS1_N[1],GTP_EFTU_D2[1],GTP_EFTU_D3[1],GTP_EFTU[1]	family-1103	GSPT1,GSPT2,HBS1L	GSPT1	GSPT2[86,87],HBS1L[33,31]	mRNA	putative mRNA	HBS1 yeast homolog: GTPase with similarity to translation release factors; together with binding partner Dom34p, facilitates ribosomal subunit dissociation and peptidyl-tRNA release when translation is stalled; genetically implicated in mRNA no-go decay; HBS1 has a paralog, SKI7, that arose from the whole genome duplication	.	.	.	.	.	.	GO:0003746,GO:0006412	translation elongation factor activity,translation	GO:0005525,GO:0003924,GO:0003746,GO:0006412,GO:0007165	GTP binding,GTPase activity,translation elongation factor activity,translation,signal transduction	.
GSPT2	G1 to S phase transition 2 [Source:HGNC Symbol;Acc:4622]	ENSG00000268273	ENSP00000470900	3	PAM2[1],GTP_EFTU_D3[1],GTP_EFTU[1]	family-1103	GSPT1,GSPT2,HBS1L	GSPT1	GSPT2[86,87],HBS1L[33,31]	mRNA	mRNA	This gene encodes a GTPase that belongs to the GTP-binding elongation factor family. The encoded protein is a polypeptide release factor that complexes with eukaryotic peptide chain release factor 1 to mediate translation termination. This protein may also be involved in mRNA stability.[provided by RefSeq, Mar 2010]	candidate mRNA binder	novel	1	1	.	.	GO:0006412,GO:0016070,GO:0016071,GO:0000184,GO:0006415	translation,RNA metabolic process,mRNA metabolic process,nuclear-transcribed mRNA catabolic process, nonsense-mediated decay,translational termination	GO:0005515,GO:0005525,GO:0003924,GO:0005829,GO:0006412,GO:0010467,GO:0016070,GO:0016071,GO:0007049,GO:0044267,GO:0000184,GO:0006415	protein binding,GTP binding,GTPase activity,cytosol,translation,gene expression,RNA metabolic process,mRNA metabolic process,cell cycle,cellular protein metabolic process,nuclear-transcribed mRNA catabolic process, nonsense-mediated decay,translational termination	.
EIF2D	eukaryotic translation initiation factor 2D [Source:HGNC Symbol;Acc:6583]	ENSG00000143486	ENSP00000271764	2	PUA[1],SUI1[1]	family-1104	EIF2D	.	.	tRNA	tRNA	EIF2D This gene encodes a translation initiation factor involved in the recruitment and delivery of aminoacyl-tRNAs to the P-site of the eukaryotic ribosome in a GTP-independent manner. This gene was previously referred to as ligatin, but is now known to localize to the cytoplasm and localize and function with translation factors. Multiple transcript variants encoding different isoforms have been…	.	.	.	.	1	1	GO:0003723,GO:0003743,GO:0006413	RNA binding,translation initiation factor activity,translational initiation	GO:0003723,GO:0005515,GO:0004872,GO:0003743,GO:0005737,GO:0006886,GO:0006413	RNA binding,protein binding,receptor activity,translation initiation factor activity,cytoplasm,intracellular protein transport,translational initiation	.
METTL1	methyltransferase like 1 [Source:HGNC Symbol;Acc:7030]	ENSG00000037897	ENSP00000314441	1	Methyltransf_4[1]	family-1105	METTL1	.	.	tRNA	tRNA	12403464	.	.	.	.	.	.	GO:0008176,GO:0006400,GO:0000049,GO:0036265	tRNA (guanine-N7-)-methyltransferase activity,tRNA modification,tRNA binding,RNA (guanine-N7)-methylation	GO:0008176,GO:0006400,GO:0005515,GO:0000049,GO:0005634,GO:0005737,GO:0043231,GO:0036265	tRNA (guanine-N7-)-methyltransferase activity,tRNA modification,protein binding,tRNA binding,nucleus,cytoplasm,intracellular membrane-bounded organelle,RNA (guanine-N7)-methylation	.
RNASEH1	ribonuclease H1 [Source:HGNC Symbol;Acc:18466]	ENSG00000171865	ENSP00000313350	2	RNase_H[1],Cauli_VI[1]	family-1106	RNASEH1	.	.	diverse	RNA/DNA	established RBP	.	.	.	.	.	.	GO:0003723,GO:0004540,GO:0004523,GO:0006401	RNA binding,ribonuclease activity,ribonuclease H activity,RNA catabolic process	GO:0003723,GO:0042803,GO:0003676,GO:0000287,GO:0004540,GO:0004523,GO:0005634,GO:0005739,GO:0006264,GO:0006401	RNA binding,protein homodimerization activity,nucleic acid binding,magnesium ion binding,ribonuclease activity,ribonuclease H activity,nucleus,mitochondrion,mitochondrial DNA replication,RNA catabolic process	.
ZNHIT6	zinc finger, HIT-type containing 6 [Source:HGNC Symbol;Acc:26089]	ENSG00000117174	ENSP00000414344	1	zf-HIT[1]	family-1107	ZNHIT6	.	.	snoRNA	snoRNA	17636026	.	.	.	.	1	.	GO:0070761,GO:0042254,GO:0000492	pre-snoRNP complex,ribosome biogenesis,box C/D snoRNP assembly	GO:0005515,GO:0046872,GO:0042802,GO:0070761,GO:0042254,GO:0000492	protein binding,metal ion binding,identical protein binding,pre-snoRNP complex,ribosome biogenesis,box C/D snoRNP assembly	.
DARS2	aspartyl-tRNA synthetase 2, mitochondrial [Source:HGNC Symbol;Acc:25538]	ENSG00000117593	ENSP00000355086	2	tRNA-synt_2[1],tRNA_anti-codon[1]	family-1108	DARS2	.	.	tRNA	tRNA	established RBP	.	.	.	.	.	.	GO:0004812,GO:0006418,GO:0000049,GO:0004815,GO:0043039,GO:0070145	aminoacyl-tRNA ligase activity,tRNA aminoacylation for protein translation,tRNA binding,aspartate-tRNA ligase activity,tRNA aminoacylation,mitochondrial asparaginyl-tRNA aminoacylation	GO:0000166,GO:0005524,GO:0004812,GO:0005737,GO:0006418,GO:0005515,GO:0042803,GO:0016874,GO:0003676,GO:0000049,GO:0004815,GO:0050560,GO:0005739,GO:0005634,GO:0005759,GO:0010467,GO:0043039,GO:0070145	nucleotide binding,ATP binding,aminoacyl-tRNA ligase activity,cytoplasm,tRNA aminoacylation for protein translation,protein binding,protein homodimerization activity,ligase activity,nucleic acid binding,tRNA binding,aspartate-tRNA ligase activity,aspartate-tRNA(Asn) ligase activity,mitochondrion,nucleus,mitochondrial matrix,gene expression,tRNA aminoacylation,mitochondrial asparaginyl-tRNA aminoa…	LEUKOENCEPHALOPATHY WITH BRAINSTEM AND SPINAL CORD INVOLVEMENT AND
SNRPD2	small nuclear ribonucleoprotein D2 polypeptide 16.5kDa [Source:HGNC Symbol;Acc:11159]	ENSG00000125743	ENSP00000468247	1	LSM[1]	family-1109	SNRPD2	.	.	snRNA	snRNA	established RBP	.	RNArelated	.	1	.	1	GO:0030532,GO:0008380,GO:0005681,GO:0005689,GO:0071013,GO:0016070,GO:0000398,GO:0000245,GO:0000387,GO:0034660	small nuclear ribonucleoprotein complex,RNA splicing,spliceosomal complex,U12-type spliceosomal complex,catalytic step 2 spliceosome,RNA metabolic process,mRNA splicing, via spliceosome,spliceosomal complex assembly,spliceosomal snRNP assembly,ncRNA metabolic process	GO:0030532,GO:0008380,GO:0005515,GO:0005829,GO:0005654,GO:0005681,GO:0005689,GO:0071013,GO:0010467,GO:0016070,GO:0000398,GO:0000245,GO:0000387,GO:0034660	small nuclear ribonucleoprotein complex,RNA splicing,protein binding,cytosol,nucleoplasm,spliceosomal complex,U12-type spliceosomal complex,catalytic step 2 spliceosome,gene expression,RNA metabolic process,mRNA splicing, via spliceosome,spliceosomal complex assembly,spliceosomal snRNP assembly,ncRNA metabolic process	.
DICER1	dicer 1, ribonuclease type III [Source:HGNC Symbol;Acc:17098]	ENSG00000100697	ENSP00000437256	7	Helicase_C[1],Dicer_dimer[1],dsrm[1],PAZ[1],DEAD[1],Ribonuclease_3[2]	family-111	DICER1	.	.	ncRNA	miRNA	established RBP	.	.	.	.	.	.	GO:0003723,GO:0003725,GO:0004525,GO:0035198,GO:0016891,GO:0006396,GO:0031054,GO:0030422,GO:2000630,GO:0035196,GO:0030423	RNA binding,double-stranded RNA binding,ribonuclease III activity,miRNA binding,endoribonuclease activity, producing 5'-phosphomonoesters,RNA processing,pre-miRNA processing,production of siRNA involved in RNA interference,positive regulation of miRNA metabolic process,production of miRNAs involved in gene silencing by miRNA,targeting of mRNA for destruction involved in RNA interference	GO:0003723,GO:0005515,GO:0005524,GO:0003676,GO:0046872,GO:0003677,GO:0003725,GO:0008026,GO:0016787,GO:0004386,GO:0004525,GO:0035198,GO:0016891,GO:0005829,GO:0016442,GO:0000122,GO:0045944,GO:0006915,GO:0043066,GO:0035264,GO:0001525,GO:0051225,GO:0010467,GO:0009791,GO:0006396,GO:0021889,GO:0021987,GO:0051726,GO:0060119,GO:0019827,GO:0055013,GO:0031069,GO:0035116,GO:0048754,GO:0051607,GO:0021675,GO:…	RNA binding,protein binding,ATP binding,nucleic acid binding,metal ion binding,DNA binding,double-stranded RNA binding,ATP-dependent helicase activity,hydrolase activity,helicase activity,ribonuclease III activity,miRNA binding,endoribonuclease activity, producing 5'-phosphomonoesters,cytosol,RISC complex,negative regulation of transcription from RNA polymerase II promoter,positive regulation of …	GOITER, MULTINODULAR 1, WITH OR WITHOUT SERTOLI-LEYDIG CELL TUMORS;
DYNLL1	dynein, light chain, LC8-type 1 [Source:HGNC Symbol;Acc:15476]	ENSG00000088986	ENSP00000376297	1	Dynein_light[1]	family-1110	DNAL4,DYNLL2,DYNLL1	DNAL4	DYNLL2[27,31],DYNLL1[29,34]	mRNA	mRNA	10683380	.	.	.	.	.	.	.	.	GO:0042803,GO:0019904,GO:0019899,GO:0008022,GO:0030235,GO:0016020,GO:0005829,GO:0005875,GO:0007017,GO:0005515,GO:0003774,GO:0005634,GO:0005886,GO:0005737,GO:0005739,GO:0005874,GO:0008180,GO:0005813,GO:0000776,GO:0072686,GO:0005868,GO:0006351,GO:0006915,GO:0006355,GO:0000278,GO:0006810,GO:0030036,GO:0000086,GO:0097193,GO:0007292,GO:0042326,GO:0019886,GO:0019048,GO:0009653,GO:1900740,GO:0005856	protein homodimerization activity,protein domain specific binding,enzyme binding,protein C-terminus binding,nitric-oxide synthase regulator activity,membrane,cytosol,microtubule associated complex,microtubule-based process,protein binding,motor activity,nucleus,plasma membrane,cytoplasm,mitochondrion,microtubule,COP9 signalosome,centrosome,kinetochore,mitotic spindle,cytoplasmic dynein complex,tr…	.
ZNF638	zinc finger protein 638 [Source:HGNC Symbol;Acc:17894]	ENSG00000075292	ENSP00000386433	4	RRM_5[2],zf-C2H2_jaz[1],RRM_6[1]	family-1111	ZNF638	.	.	mRNA	putative mRNA	8647861	RNAbinding	RNAbinding	1	1	.	1	GO:0003723,GO:0008380	RNA binding,RNA splicing	GO:0000166,GO:0003723,GO:0008270,GO:0003676,GO:0003690,GO:0005634,GO:0005737,GO:0043231,GO:0005654,GO:0016607,GO:0006351,GO:0006355,GO:0008380	nucleotide binding,RNA binding,zinc ion binding,nucleic acid binding,double-stranded DNA binding,nucleus,cytoplasm,intracellular membrane-bounded organelle,nucleoplasm,nuclear speck,transcription, DNA-templated,regulation of transcription, DNA-dependent,RNA splicing	.
SAMD4B	sterile alpha motif domain containing 4B [Source:HGNC Symbol;Acc:25492]	ENSG00000179134	ENSP00000317224	2	PHAT[1],SAM_1[1]	family-112	SAMD4A,SAMD4B	SAMD4A	SAMD4B[62,64]	mRNA	mRNA	16221671	candidate mRNA binder	.	.	1	.	1	.	.	GO:0005515,GO:0005634,GO:0005737,GO:0006351,GO:0006355	protein binding,nucleus,cytoplasm,transcription, DNA-templated,regulation of transcription, DNA-dependent	.
SAMD4A	sterile alpha motif domain containing 4A [Source:HGNC Symbol;Acc:23023] [Type: protein coding Ensembl/Havana merge]	ENSG00000020577	ENSP00000375919	1	SAM_1[1]	family-112	SAMD4A,SAMD4B	SAMD4A	SAMD4B[62,64]	mRNA	mRNA	Sterile alpha motifs (SAMs) in proteins such as SAMD4A are part of an RNA-binding domain that functions as a posttranscriptional regulator by binding to an RNA sequence motif known as the Smaug recognition element, which was named after the Drosophila Smaug protein (Baez and Boccaccio, 2005 [PubMed 16221671]).[supplied by OMIM, Mar 2008]	.	novel	.	1	.	1	GO:0030371,GO:0045727	translation repressor activity,positive regulation of translation	GO:0005515,GO:0045202,GO:0030371,GO:0005737,GO:0030054,GO:0030425,GO:0045727,GO:0017148	protein binding,synapse,translation repressor activity,cytoplasm,cell junction,dendrite,positive regulation of translation,negative regulation of translation	.
RTF1	Rtf1, Paf1/RNA polymerase II complex component, homolog (S. cerevisiae) [Source:HGNC Symbol;Acc:28996]	ENSG00000137815	ENSP00000452973	2	Plus-3[1],SYF2[1]	family-113	RTF1	.	.	mRNA	putative mRNA	RNA pol II complex	.	RNArelated	.	1	.	.	.	.	GO:0003677,GO:0005634,GO:0006352,GO:0016570,GO:0005515,GO:0003697,GO:0005730,GO:0016593,GO:0000122,GO:0019827,GO:0001711,GO:0045944,GO:0016055,GO:0051571,GO:0080182,GO:0032968	DNA binding,nucleus,DNA-dependent transcription, initiation,histone modification,protein binding,single-stranded DNA binding,nucleolus,Cdc73/Paf1 complex,negative regulation of transcription from RNA polymerase II promoter,stem cell maintenance,endodermal cell fate commitment,positive regulation of transcription from RNA polymerase II promoter,Wnt signaling pathway,positive regulation of histone …	.
CNOT4	CCR4-NOT transcription complex, subunit 4 [Source:HGNC Symbol;Acc:7880]	ENSG00000080802	ENSP00000388491	2	RRM_5[1],zf-RING_4[1]	family-114	CNOT4	.	.	mRNA	mRNA	established RBP	RNAbinding	.	.	1	1	1	GO:0003723,GO:0016070,GO:0016071,GO:0000288,GO:0000289	RNA binding,RNA metabolic process,mRNA metabolic process,nuclear-transcribed mRNA catabolic process, deadenylation-dependent decay,nuclear-transcribed mRNA poly(A) tail shortening	GO:0000166,GO:0003723,GO:0005515,GO:0008270,GO:0003676,GO:0004842,GO:0005634,GO:0005829,GO:0030014,GO:0010467,GO:0016070,GO:0016071,GO:0000288,GO:0000289,GO:0051865	nucleotide binding,RNA binding,protein binding,zinc ion binding,nucleic acid binding,ubiquitin-protein ligase activity,nucleus,cytosol,CCR4-NOT complex,gene expression,RNA metabolic process,mRNA metabolic process,nuclear-transcribed mRNA catabolic process, deadenylation-dependent decay,nuclear-transcribed mRNA poly(A) tail shortening,protein autoubiquitination	.
TARBP2	TAR (HIV-1) RNA binding protein 2 [Source:HGNC Symbol;Acc:11569]	ENSG00000139546	ENSP00000266987	2	dsrm[2]	family-115	PRKRA,TARBP2	PRKRA	TARBP2[48,41]	mRNA	mRNA	established RBP	.	.	.	.	.	.	GO:0003725,GO:0035197,GO:0035198,GO:0006417,GO:0031054,GO:0030422,GO:0035280,GO:0030423	double-stranded RNA binding,siRNA binding,miRNA binding,regulation of translation,pre-miRNA processing,production of siRNA involved in RNA interference,miRNA loading onto RISC involved in gene silencing by miRNA,targeting of mRNA for destruction involved in RNA interference	GO:0005515,GO:0042803,GO:0003725,GO:0035197,GO:0035198,GO:0005634,GO:0005737,GO:0005829,GO:0048471,GO:0016442,GO:0006355,GO:0010467,GO:0006417,GO:0006357,GO:0006469,GO:0031054,GO:0030422,GO:0035280,GO:0046782,GO:0050689,GO:0045070,GO:0030423	protein binding,protein homodimerization activity,double-stranded RNA binding,siRNA binding,miRNA binding,nucleus,cytoplasm,cytosol,perinuclear region of cytoplasm,RISC complex,regulation of transcription, DNA-dependent,gene expression,regulation of translation,regulation of transcription from RNA polymerase II promoter,negative regulation of protein kinase activity,pre-miRNA processing,productio…	.
PRKRA	protein kinase, interferon-inducible double stranded RNA dependent activator [Source:HGNC Symbol;Acc:9438]	ENSG00000180228	ENSP00000430604	2	dsrm[2]	family-115	PRKRA,TARBP2	PRKRA	TARBP2[48,41]	ncRNA	viral RNA/ miRNA, siRNA	This gene encodes a protein kinase activated by double-stranded RNA which mediates the effects of interferon in response to viral infection. Mutations in this gene have been associated with dystonia. Alternative splicing results in multiple transcript variants. [provided by RefSeq, Nov 2008]	RNAbinding	.	.	1	.	.	GO:0003723,GO:0030422	RNA binding,production of siRNA involved in RNA interference	GO:0016301,GO:0005622,GO:0006950,GO:0006468,GO:0042473,GO:0042474,GO:0048705,GO:0003723,GO:0005515,GO:0042803,GO:0008047,GO:0005737,GO:0005829,GO:0048471,GO:0008285,GO:0009615,GO:0006955,GO:0010467,GO:0043085,GO:0030422,GO:0034599,GO:2001244	kinase activity,intracellular,response to stress,protein phosphorylation,outer ear morphogenesis,middle ear morphogenesis,skeletal system morphogenesis,RNA binding,protein binding,protein homodimerization activity,enzyme activator activity,cytoplasm,cytosol,perinuclear region of cytoplasm,negative regulation of cell proliferation,response to virus,immune response,gene expression,positive regulati…	DYSTONIA 16; DYT16
GLE1	GLE1 RNA export mediator homolog (yeast) [Source:HGNC Symbol;Acc:4315]	ENSG00000119392	ENSP00000438670	1	GLE1[1]	family-116	GLE1	.	.	mRNA	mRNA	This gene encodes a predicted 75-kDa polypeptide with high sequence and structure homology to yeast Gle1p, which is nuclear protein with a leucine-rich nuclear export sequence essential for poly(A)+RNA export. Inhibition of human GLE1L by microinjection of antibodies against GLE1L in HeLa cells resulted in inhibition of poly(A)+RNA export. Immunoflourescence studies show that GLE1L is localized a…	.	.	.	.	.	.	GO:0016973,GO:0006406	poly(A)+ mRNA export from nucleus,mRNA export from nucleus	GO:0005643,GO:0016973,GO:0005737,GO:0015031,GO:0006406	nuclear pore,poly(A)+ mRNA export from nucleus,cytoplasm,protein transport,mRNA export from nucleus	LETHAL CONGENITAL CONTRACTURE SYNDROME 1; LCCS1
EXOSC2	exosome component 2 [Source:HGNC Symbol;Acc:17097]	ENSG00000130713	ENSP00000361427	1	ECR1_N[1]	family-117	EXOSC2	.	.	diverse	diverse	established RBP	.	.	.	.	1	.	GO:0003723,GO:0004527,GO:0000178,GO:0008312,GO:0000175,GO:0016070,GO:0016071,GO:0000288,GO:0006364,GO:0043928	RNA binding,exonuclease activity,exosome (RNase complex),7S RNA binding,3'-5'-exoribonuclease activity,RNA metabolic process,mRNA metabolic process,nuclear-transcribed mRNA catabolic process, deadenylation-dependent decay,rRNA processing,exonucleolytic nuclear-transcribed mRNA catabolic process involved in deadenylation-dependent decay	GO:0003723,GO:0004527,GO:0000178,GO:0005515,GO:0008312,GO:0000175,GO:0005634,GO:0005737,GO:0005829,GO:0005730,GO:0010467,GO:0016070,GO:0016071,GO:0000288,GO:0006364,GO:0030307,GO:0043928	RNA binding,exonuclease activity,exosome (RNase complex),protein binding,7S RNA binding,3'-5'-exoribonuclease activity,nucleus,cytoplasm,cytosol,nucleolus,gene expression,RNA metabolic process,mRNA metabolic process,nuclear-transcribed mRNA catabolic process, deadenylation-dependent decay,rRNA processing,positive regulation of cell growth,exonucleolytic nuclear-transcribed mRNA catabolic process …	.
SSU72	SSU72 RNA polymerase II CTD phosphatase homolog (S. cerevisiae) [Source:HGNC Symbol;Acc:25016]	ENSG00000160075	ENSP00000291386	1	Ssu72[1]	family-118	SSU72	.	.	mRNA	putative mRNA	12944462	.	.	.	.	.	.	GO:0006397,GO:0006378	mRNA processing,mRNA polyadenylation	GO:0005515,GO:0004721,GO:0008420,GO:0005634,GO:0005737,GO:0006397,GO:0006378,GO:0070940	protein binding,phosphoprotein phosphatase activity,CTD phosphatase activity,nucleus,cytoplasm,mRNA processing,mRNA polyadenylation,dephosphorylation of RNA polymerase II C-terminal domain	.
GTPBP10	GTP-binding protein 10 (putative) [Source:HGNC Symbol;Acc:25106]	ENSG00000105793	ENSP00000222511	2	MMR_HSR1[1],GTP1_OBG[1]	family-119	GTPBP10,MTG2	GTPBP10	MTG2[34,33]	unknown	RNA related	established RBP	.	novel	.	1	.	.	GO:0042254	ribosome biogenesis	GO:0005525,GO:0000287,GO:0003924,GO:0005739,GO:0005694,GO:0005730,GO:0042254,GO:0015093,GO:0016021,GO:0015684	GTP binding,magnesium ion binding,GTPase activity,mitochondrion,chromosome,nucleolus,ribosome biogenesis,ferrous iron transmembrane transporter activity,integral to membrane,ferrous iron transport	.
RPL10A	ribosomal protein L10a [Source:HGNC Symbol;Acc:10299]	ENSG00000198755	ENSP00000363018	1	Ribosomal_L1[1]	family-12	RPL10A	.	.	ribosome	ribosome	established RBP	ribosomal	RNAbinding	1	1	1	.	GO:0003723,GO:0003735,GO:0022625,GO:0015934,GO:0006412,GO:0016070,GO:0016071,GO:0006414,GO:0006413,GO:0000184,GO:0006415	RNA binding,structural constituent of ribosome,cytosolic large ribosomal subunit,large ribosomal subunit,translation,RNA metabolic process,mRNA metabolic process,translational elongation,translational initiation,nuclear-transcribed mRNA catabolic process, nonsense-mediated decay,translational termination	GO:0003723,GO:0003735,GO:0005829,GO:0022625,GO:0015934,GO:0006412,GO:0016032,GO:0010467,GO:0016070,GO:0016071,GO:0044267,GO:0006614,GO:0006414,GO:0019058,GO:0006413,GO:0009653,GO:0000184,GO:0006415,GO:0019083	RNA binding,structural constituent of ribosome,cytosol,cytosolic large ribosomal subunit,large ribosomal subunit,translation,viral process,gene expression,RNA metabolic process,mRNA metabolic process,cellular protein metabolic process,SRP-dependent cotranslational protein targeting to membrane,translational elongation,viral life cycle,translational initiation,anatomical structure morphogenesis,nu…	.
HENMT1	HEN1 methyltransferase homolog 1 (Arabidopsis) [Source:HGNC Symbol;Acc:26400] [Type: protein coding Ensembl/Havana merge]	ENSG00000162639	ENSP00000359049	1	Methyltransf_23[1]	family-120	HENMT1	.	.	ncRNA	piRNA/miRNA	17604629	.	.	.	.	.	.	GO:0003723,GO:0008173,GO:0043186,GO:0031047,GO:0001510,GO:0034587	RNA binding,RNA methyltransferase activity,P granule,gene silencing by RNA,RNA methylation,piRNA metabolic process	GO:0003723,GO:0046872,GO:0008171,GO:0008173,GO:0043186,GO:0031047,GO:0001510,GO:0034587	RNA binding,metal ion binding,O-methyltransferase activity,RNA methyltransferase activity,P granule,gene silencing by RNA,RNA methylation,piRNA metabolic process	.
THOC2	THO complex 2 [Source:HGNC Symbol;Acc:19073]	ENSG00000125676	ENSP00000347959	2	Tho2[1],Thoc2[1]	family-121	THOC2	.	.	mRNA	mRNA	The TREX multiprotein complex binds specifically to spliced mRNAs to facilitate mRNA export. The protein encoded by this gene is a member of the THO complex, a subset of the TREX complex. The encoded protein interacts with the THOC1 protein.[provided by RefSeq, Jun 2010]	.	.	.	.	.	.	GO:0003723,GO:0000347,GO:0000445,GO:0006397,GO:0008380,GO:0016973,GO:0006406	RNA binding,THO complex,THO complex part of transcription export complex,mRNA processing,RNA splicing,poly(A)+ mRNA export from nucleus,mRNA export from nucleus	GO:0003723,GO:0005515,GO:0016607,GO:0000346,GO:0000347,GO:0000445,GO:0006397,GO:0008380,GO:0016973,GO:0006406,GO:0046784	RNA binding,protein binding,nuclear speck,transcription export complex,THO complex,THO complex part of transcription export complex,mRNA processing,RNA splicing,poly(A)+ mRNA export from nucleus,mRNA export from nucleus,viral mRNA export from host cell nucleus	.
ENDOG	endonuclease G [Source:HGNC Symbol;Acc:3346]	ENSG00000167136	ENSP00000361725	1	Endonuclease_NS[1]	family-122	ENDOG,EXOG	ENDOG	EXOG[33,27]	diverse	diverse	established RBP	.	.	.	.	.	.	.	.	GO:0003676,GO:0046872,GO:0004519,GO:0016787,GO:0005739,GO:0046677,GO:0006310,GO:0001701,GO:0043065,GO:0034612,GO:0006309	nucleic acid binding,metal ion binding,endonuclease activity,hydrolase activity,mitochondrion,response to antibiotic,DNA recombination,in utero embryonic development,positive regulation of apoptotic process,response to tumor necrosis factor,apoptotic DNA fragmentation	.
EXOG	endo/exonuclease (5'-3'), endonuclease G-like [Source:HGNC Symbol;Acc:3347]	ENSG00000157036	ENSP00000350987	1	Endonuclease_NS[1]	family-122	ENDOG,EXOG	ENDOG	EXOG[33,27]	diverse	RNA,DNA	established RBP	.	.	.	.	.	.	.	.	GO:0003676,GO:0046872,GO:0004519,GO:0016787,GO:0005743,GO:0005739	nucleic acid binding,metal ion binding,endonuclease activity,hydrolase activity,mitochondrial inner membrane,mitochondrion	.
ASH1L	ash1 (absent, small, or homeotic)-like (Drosophila) [Source:HGNC Symbol;Acc:19088]	ENSG00000116539	ENSP00000357330	4	BAH[1],SET[1],PHD[1],Bromodomain[1]	family-123	ASH1L,SUV39H1,SUV39H2,SETBP1,WHSC1,WHSC1L1	ASH1L	SUV39H1[3,21],SUV39H2[3,20],SETBP1[11,20],WHSC1[10,21],WHSC1L1[10,21]	ncRNA	lincRNA	22541069	.	.	.	.	.	.	.	.	GO:0005515,GO:0008270,GO:0003677,GO:0018024,GO:0003682,GO:0005634,GO:0005737,GO:0005923,GO:0005694,GO:0005794,GO:0006366,GO:0006355,GO:0007267,GO:0006323	protein binding,zinc ion binding,DNA binding,histone-lysine N-methyltransferase activity,chromatin binding,nucleus,cytoplasm,tight junction,chromosome,Golgi apparatus,transcription from RNA polymerase II promoter,regulation of transcription, DNA-dependent,cell-cell signaling,DNA packaging	.
TRMT10C	tRNA methyltransferase 10 homolog C (S. cerevisiae) [Source:HGNC Symbol;Acc:26022]	ENSG00000174173	ENSP00000312356	1	tRNA_m1G_MT[1]	family-124	TRMT10B,TRMT10C,TRMT10A	TRMT10B	TRMT10C[23,18],TRMT10A[25,24]	ncRNA	RNase P	21857155 This gene encodes the precursor of a subunit of the mitochondrial ribonuclease P, which is involved in 5' processing of mitochondrial tRNAs. The encoded protein may confer RNA-binding capacity to mitochondrial ribonuclease P and may be essential for transcript processing, RNA modification, translation and mitochondrial respiration. [provided by RefSeq, Nov 2012]	nuclease	RNArelated	1	1	.	.	GO:0008033,GO:0000964	tRNA processing,mitochondrial RNA 5'-end processing	GO:0005634,GO:0005739,GO:0005515,GO:0008168,GO:0042645,GO:0008033,GO:0000964	nucleus,mitochondrion,protein binding,methyltransferase activity,mitochondrial nucleoid,tRNA processing,mitochondrial RNA 5'-end processing	.
TRMT10A	tRNA methyltransferase 10 homolog A (S. cerevisiae) [Source:HGNC Symbol;Acc:28403]	ENSG00000145331	ENSP00000423628	1	tRNA_m1G_MT[1]	family-124	TRMT10B,TRMT10C,TRMT10A	TRMT10B	TRMT10C[23,18],TRMT10A[25,24]	tRNA	putative tRNA	by homology	.	novel	.	1	.	.	.	.	GO:0008168	methyltransferase activity	.
TRMT10B	tRNA methyltransferase 10 homolog B (S. cerevisiae) [Source:HGNC Symbol;Acc:26454]	ENSG00000165275	ENSP00000366982	1	tRNA_m1G_MT[1]	family-124	TRMT10B,TRMT10C,TRMT10A	TRMT10B	TRMT10C[23,18],TRMT10A[25,24]	tRNA	putative tRNA	by homology	.	.	.	.	.	.	.	.	GO:0008168	methyltransferase activity	.
MRPL33	mitochondrial ribosomal protein L33 [Source:HGNC Symbol;Acc:14487]	ENSG00000243147	ENSP00000296102	1	Ribosomal_L33[1]	family-125	MRPL33	.	.	ribosome	mitochondrial ribosome	established RBP	.	.	.	.	.	.	GO:0003735,GO:0005840,GO:0006412	structural constituent of ribosome,ribosome,translation	GO:0003735,GO:0005739,GO:0005622,GO:0005840,GO:0006412	structural constituent of ribosome,mitochondrion,intracellular,ribosome,translation	.
SSB	Sjogren syndrome antigen B (autoantigen La) [Source:HGNC Symbol;Acc:11316]	ENSG00000138385	ENSP00000260956	3	La[1],RRM_1[1],RRM_3[1]	family-126	LARP7,SSB	LARP7	SSB[17,25]	tRNA	tRNA	The protein encoded by this gene is involved in diverse aspects of RNA metabolism, including binding and protecting poly(U) termini of nascent RNA polymerase III transcripts from exonuclease digestion, processing 5' and 3' ends of pre-tRNA precursors, acting as an RNA chaperone, and binding viral RNAs associated with hepatitis C virus. Autoantibodies reacting with this protein are found in the se…	RNAbinding	experimentally validated	1	1	1	1	GO:0003723,GO:0000049,GO:0003729,GO:0030529,GO:0006396,GO:0006400,GO:0008334	RNA binding,tRNA binding,mRNA binding,ribonucleoprotein complex,RNA processing,tRNA modification,histone mRNA metabolic process	GO:0000166,GO:0003723,GO:0003676,GO:0000049,GO:0003729,GO:0005634,GO:0030529,GO:0006396,GO:0006400,GO:0008334	nucleotide binding,RNA binding,nucleic acid binding,tRNA binding,mRNA binding,nucleus,ribonucleoprotein complex,RNA processing,tRNA modification,histone mRNA metabolic process	.
LARP7	La ribonucleoprotein domain family, member 7 [Source:HGNC Symbol;Acc:24912]	ENSG00000174720	ENSP00000422626	3	La[1],RRM_1[1],RRM_3[1]	family-126	LARP7,SSB	LARP7	SSB[17,25]	ncRNA	7SK/mRNA	This gene encodes a protein which is found in the 7SK snRNP (small nuclear ribonucleoprotein). This snRNP complex inhibits a cyclin-dependent kinase, positive transcription elongation factor b, which is required for paused RNA polymerase II at a promoter to begin transcription elongation. A pseudogene of this gene is located on chromosome 3. Alternative splicing results in multiple transcript var…	RNAbinding	experimentally validated	1	1	1	1	GO:0003723,GO:0030529,GO:0006396	RNA binding,ribonucleoprotein complex,RNA processing	GO:0000166,GO:0003723,GO:0005515,GO:0003676,GO:0005634,GO:0005737,GO:0005654,GO:0030529,GO:0006396	nucleotide binding,RNA binding,protein binding,nucleic acid binding,nucleus,cytoplasm,nucleoplasm,ribonucleoprotein complex,RNA processing	ALAZAMI SYNDROME; ALAZS
MRPL24	mitochondrial ribosomal protein L24 [Source:HGNC Symbol;Acc:14037]	ENSG00000143314	ENSP00000411369	1	KOW[1]	family-127	MRPL24	.	.	ribosome	mitochondrial ribosome	established RBP	.	.	.	.	.	.	GO:0003735,GO:0005840,GO:0006412	structural constituent of ribosome,ribosome,translation	GO:0003735,GO:0005622,GO:0005840,GO:0006412,GO:0005739	structural constituent of ribosome,intracellular,ribosome,translation,mitochondrion	.
RNASEK	ribonuclease, RNase K [Source:HGNC Symbol;Acc:33911]	ENSG00000219200	ENSP00000385440	1	DUF2650[1]	family-128	RNASEK	.	.	diverse	diverse	established RBP	.	.	.	.	.	.	GO:0004521,GO:0009303	endoribonuclease activity,rRNA transcription	GO:0004521,GO:0016021,GO:0009303	endoribonuclease activity,integral to membrane,rRNA transcription	.
PELO	pelota homolog (Drosophila) [Source:HGNC Symbol;Acc:8829]	ENSG00000152684	ENSP00000274311	3	eRF1_1[1],eRF1_2[1],eRF1_3[1]	family-129	PELO	.	.	mRNA	mRNA	20406461	.	.	.	.	.	.	.	.	GO:0046872,GO:0004519,GO:0005634,GO:0005737,GO:0008283,GO:0051301,GO:0007049,GO:0051276	metal ion binding,endonuclease activity,nucleus,cytoplasm,cell proliferation,cell division,cell cycle,chromosome organization	.
QARS	glutaminyl-tRNA synthetase [Source:HGNC Symbol;Acc:9751]	ENSG00000172053	ENSP00000307567	4	tRNA-synt_1c[1],tRNA_synt_1c_R1[1],tRNA-synt_1c_C[1],tRNA_synt_1c_R2[1]	family-13	QARS	.	.	tRNA	tRNA	established RBP	.	.	.	.	.	.	GO:0004812,GO:0004819,GO:0006418,GO:0016876,GO:0006412,GO:0043039	aminoacyl-tRNA ligase activity,glutamine-tRNA ligase activity,tRNA aminoacylation for protein translation,ligase activity, forming aminoacyl-tRNA and related compounds,translation,tRNA aminoacylation	GO:0000166,GO:0005524,GO:0004812,GO:0004819,GO:0005737,GO:0006418,GO:0006425,GO:0016876,GO:0006412,GO:0043039,GO:0005829,GO:0005759,GO:0010467	nucleotide binding,ATP binding,aminoacyl-tRNA ligase activity,glutamine-tRNA ligase activity,cytoplasm,tRNA aminoacylation for protein translation,glutaminyl-tRNA aminoacylation,ligase activity, forming aminoacyl-tRNA and related compounds,translation,tRNA aminoacylation,cytosol,mitochondrial matrix,gene expression	.
IPO4	importin 4 [Source:HGNC Symbol;Acc:19426]	ENSG00000196497	ENSP00000346453	3	IBN_N[1],HEAT_2[1],HEAT_EZ[1]	family-130	IPO4	.	.	mRNA	putative mRBP transport	by homology	.	.	.	.	.	.	.	.	GO:0005488,GO:0008536,GO:0005634,GO:0006886,GO:0005515,GO:0005737,GO:0005643,GO:0015031	binding,Ran GTPase binding,nucleus,intracellular protein transport,protein binding,cytoplasm,nuclear pore,protein transport	.
CAPRIN1	cell cycle associated protein 1 [Source:HGNC Symbol;Acc:6743]	ENSG00000135387	ENSP00000374296	1	Caprin-1_C[1]	family-131	CAPRIN1,CAPRIN2	CAPRIN1	CAPRIN2[34,22]	mRNA	mRNA	17210633	RNAbinding	experimentally validated	1	1	1	.	GO:0003723,GO:0000932,GO:0010494	RNA binding,cytoplasmic mRNA processing body,cytoplasmic stress granule	GO:0003723,GO:0005737,GO:0000932,GO:0010494,GO:0050775,GO:0017148,GO:0061003,GO:0005887,GO:0005829,GO:0030425	RNA binding,cytoplasm,cytoplasmic mRNA processing body,cytoplasmic stress granule,positive regulation of dendrite morphogenesis,negative regulation of translation,positive regulation of dendritic spine morphogenesis,integral to plasma membrane,cytosol,dendrite	.
CAPRIN2	caprin family member 2 [Source:HGNC Symbol;Acc:21259]	ENSG00000110888	ENSP00000251071	2	C1q[1],Caprin-1_C[1]	family-131	CAPRIN1,CAPRIN2	CAPRIN1	CAPRIN2[34,22]	mRNA	putative mRNA	20516077	.	.	.	.	.	.	GO:0003723	RNA binding	GO:0005515,GO:0003723,GO:0005102,GO:0005737,GO:0005739,GO:0043235,GO:0045944,GO:0030308,GO:0032092,GO:0090263,GO:0033138,GO:0050775,GO:0017148,GO:0061003,GO:0000166,GO:0003824,GO:0044237	protein binding,RNA binding,receptor binding,cytoplasm,mitochondrion,receptor complex,positive regulation of transcription from RNA polymerase II promoter,negative regulation of cell growth,positive regulation of protein binding,positive regulation of canonical Wnt signaling pathway,positive regulation of peptidyl-serine phosphorylation,positive regulation of dendrite morphogenesis,negative regul…	.
PNLDC1	poly(A)-specific ribonuclease (PARN)-like domain containing 1 [Source:HGNC Symbol;Acc:21185]	ENSG00000146453	ENSP00000275275	.	.	family-132	PARN,PNLDC1	PARN	PNLDC1[20,25]	mRNA	mRNA	by homology	.	.	.	.	.	.	.	.	GO:0003676,GO:0016021,GO:0005634	nucleic acid binding,integral to membrane,nucleus	.
PARN	poly(A)-specific ribonuclease [Source:HGNC Symbol;Acc:8609]	ENSG00000140694	ENSP00000444381	3	CAF1[2],RNA_bind[1]	family-132	PARN,PNLDC1	PARN	PNLDC1[20,25]	mRNA	mRNA	established RBP	.	experimentally validated	.	1	.	1	GO:0003723,GO:0004535,GO:0006402,GO:0003730,GO:0016070,GO:0016071,GO:0000288,GO:0000289,GO:0009451,GO:0000184	RNA binding,poly(A)-specific ribonuclease activity,mRNA catabolic process,mRNA 3'-UTR binding,RNA metabolic process,mRNA metabolic process,nuclear-transcribed mRNA catabolic process, deadenylation-dependent decay,nuclear-transcribed mRNA poly(A) tail shortening,RNA modification,nuclear-transcribed mRNA catabolic process, nonsense-mediated decay	GO:0003676,GO:0005634,GO:0000166,GO:0003723,GO:0046872,GO:0004535,GO:0005737,GO:0006402,GO:0005515,GO:0019901,GO:0004518,GO:0003730,GO:0005829,GO:0005730,GO:0010467,GO:0016070,GO:0016071,GO:0000288,GO:0000289,GO:0007292,GO:0009451,GO:0000184,GO:0090305	nucleic acid binding,nucleus,nucleotide binding,RNA binding,metal ion binding,poly(A)-specific ribonuclease activity,cytoplasm,mRNA catabolic process,protein binding,protein kinase binding,nuclease activity,mRNA 3'-UTR binding,cytosol,nucleolus,gene expression,RNA metabolic process,mRNA metabolic process,nuclear-transcribed mRNA catabolic process, deadenylation-dependent decay,nuclear-transcribed…	.
TIAL1	TIA1 cytotoxic granule-associated RNA binding protein-like 1 [Source:HGNC Symbol;Acc:11804]	ENSG00000151923	ENSP00000394902	3	RRM_1[3]	family-133	TIA1,TIAL1	TIA1	TIAL1[77,76]	mRNA	mRNA	established RBP	RNAbinding	experimentally validated	1	1	1	1	GO:0003723,GO:0017091,GO:0010494	RNA binding,AU-rich element binding,cytoplasmic stress granule	GO:0000166,GO:0003676,GO:0003723,GO:0017091,GO:0005634,GO:0005737,GO:0005764,GO:0010494,GO:0006915,GO:0008284,GO:0006357,GO:0006952,GO:0007281,GO:0017145,GO:0005515	nucleotide binding,nucleic acid binding,RNA binding,AU-rich element binding,nucleus,cytoplasm,lysosome,cytoplasmic stress granule,apoptotic process,positive regulation of cell proliferation,regulation of transcription from RNA polymerase II promoter,defense response,germ cell development,stem cell division,protein binding	.
TIA1	TIA1 cytotoxic granule-associated RNA binding protein [Source:HGNC Symbol;Acc:11802]	ENSG00000116001	ENSP00000282574	3	RRM_1[3]	family-133	TIA1,TIAL1	TIA1	TIAL1[77,76]	mRNA	mRNA	established RBP	RNAbinding	experimentally validated	1	1	1	1	GO:0017091,GO:0010494,GO:0008143,GO:0048024	AU-rich element binding,cytoplasmic stress granule,poly(A) RNA binding,regulation of mRNA splicing, via spliceosome	GO:0003676,GO:0000166,GO:0017091,GO:0005634,GO:0010494,GO:0017148,GO:0042036,GO:0005515,GO:0008143,GO:0006915,GO:0048024,GO:0005737	nucleic acid binding,nucleotide binding,AU-rich element binding,nucleus,cytoplasmic stress granule,negative regulation of translation,negative regulation of cytokine biosynthetic process,protein binding,poly(A) RNA binding,apoptotic process,regulation of mRNA splicing, via spliceosome,cytoplasm	WELANDER DISTAL MYOPATHY; WDM
CDC40	cell division cycle 40 homolog (S. cerevisiae) [Source:HGNC Symbol;Acc:17350]	ENSG00000168438	ENSP00000357928	5	WD40[5]	family-134	CDC40,WDR25	CDC40	WDR25[19,20]	mRNA	mRNA	Pre-mRNA splicing occurs in two sequential transesterification steps. The protein encoded by this gene is found to be essential for the catalytic step II in pre-mRNA splicing process. It is found in the spliceosome, and contains seven WD repeats, which function in protein-protein interactions. This protein has a sequence similarity to yeast Prp17 protein, which functions in two different cellular…	.	RNArelated	.	1	.	.	GO:0005681,GO:0071013,GO:0008380,GO:0000398,GO:0006406,GO:0031124	spliceosomal complex,catalytic step 2 spliceosome,RNA splicing,mRNA splicing, via spliceosome,mRNA export from nucleus,mRNA 3'-end processing	GO:0005515,GO:0005654,GO:0005681,GO:0071013,GO:0006366,GO:0010467,GO:0008380,GO:0000398,GO:0006406,GO:0031124,GO:0006369	protein binding,nucleoplasm,spliceosomal complex,catalytic step 2 spliceosome,transcription from RNA polymerase II promoter,gene expression,RNA splicing,mRNA splicing, via spliceosome,mRNA export from nucleus,mRNA 3'-end processing,termination of RNA polymerase II transcription	.
ZNF598	zinc finger protein 598 [Source:HGNC Symbol;Acc:28079]	ENSG00000167962	ENSP00000455882	.	.	family-135	ZNF598	.	.	mRNA	mRNA	22751931	candidate mRNA binder	RNArelated	1	1	.	.	.	.	GO:0005515,GO:0008270,GO:0046872,GO:0005634,GO:0006355	protein binding,zinc ion binding,metal ion binding,nucleus,regulation of transcription, DNA-dependent	.
RCL1	RNA terminal phosphate cyclase-like 1 [Source:HGNC Symbol;Acc:17687]	ENSG00000120158	ENSP00000412000	1	RTC_insert[1]	family-136	RCL1,RTCA	RCL1	RTCA[24,23]	rRNA	rRNA	10790377	.	.	.	.	.	.	GO:0042254,GO:0006396,GO:0003963	ribosome biogenesis,RNA processing,RNA-3'-phosphate cyclase activity	GO:0003824,GO:0005730,GO:0042254,GO:0006396,GO:0003963	catalytic activity,nucleolus,ribosome biogenesis,RNA processing,RNA-3'-phosphate cyclase activity	.
RTCA	RNA 3'-terminal phosphate cyclase [Source:HGNC Symbol;Acc:17981]	ENSG00000137996	ENSP00000359146	1	RTC[1]	family-136	RCL1,RTCA	RCL1	RTCA[24,23]	tRNA	putative tRNA / snoRNA	19690099	.	RNAbinding	.	1	.	.	GO:0006396,GO:0003723,GO:0003963	RNA processing,RNA binding,RNA-3'-phosphate cyclase activity	GO:0003824,GO:0006396,GO:0003723,GO:0005524,GO:0003963,GO:0005634,GO:0005654	catalytic activity,RNA processing,RNA binding,ATP binding,RNA-3'-phosphate cyclase activity,nucleus,nucleoplasm	.
MRPL38	mitochondrial ribosomal protein L38 [Source:HGNC Symbol;Acc:14033]	ENSG00000204316	ENSP00000308275	1	PBP[1]	family-137	PEBP1,PEBP4,MRPL38	PEBP1	PEBP4[29,24],MRPL38[30,15]	ribosome	mitochondrial ribosome	established RBP	.	.	.	.	.	.	GO:0005840	ribosome	GO:0005739,GO:0005840,GO:0005737,GO:0015629	mitochondrion,ribosome,cytoplasm,actin cytoskeleton	.
ADAT2	adenosine deaminase, tRNA-specific 2 [Source:HGNC Symbol;Acc:21172]	ENSG00000189007	ENSP00000237283	1	dCMP_cyt_deam_1[1]	family-138	ADAT2	.	.	tRNA	tRNA	established RBP	.	.	.	.	.	.	GO:0008033	tRNA processing	GO:0008270,GO:0003824,GO:0016787,GO:0008033	zinc ion binding,catalytic activity,hydrolase activity,tRNA processing	.
BOP1	block of proliferation 1 [Source:HGNC Symbol;Acc:15519]	ENSG00000261236	ENSP00000455106	4	BOP1NT[1],WD40[3]	family-139	BOP1	.	.	rRNA	rRNA	established RBP	.	RNArelated	.	1	1	.	GO:0006364,GO:0043021,GO:0030529,GO:0030687,GO:0042254,GO:0000463,GO:0000466	rRNA processing,ribonucleoprotein complex binding,ribonucleoprotein complex,preribosome, large subunit precursor,ribosome biogenesis,maturation of LSU-rRNA from tricistronic rRNA transcript (SSU-rRNA, 5.8S rRNA, LSU-rRNA),maturation of 5.8S rRNA from tricistronic rRNA transcript (SSU-rRNA, 5.8S rRNA, LSU-rRNA)	GO:0006364,GO:0005515,GO:0043021,GO:0005730,GO:0005654,GO:0030529,GO:0030687,GO:0070545,GO:0008283,GO:0042254,GO:0051726,GO:0000463,GO:0000466	rRNA processing,protein binding,ribonucleoprotein complex binding,nucleolus,nucleoplasm,ribonucleoprotein complex,preribosome, large subunit precursor,PeBoW complex,cell proliferation,ribosome biogenesis,regulation of cell cycle,maturation of LSU-rRNA from tricistronic rRNA transcript (SSU-rRNA, 5.8S rRNA, LSU-rRNA),maturation of 5.8S rRNA from tricistronic rRNA transcript (SSU-rRNA, 5.8S rRNA, L…	.
U2SURP	U2 snRNP-associated SURP domain containing [Source:HGNC Symbol;Acc:30855]	ENSG00000163714	ENSP00000422011	4	cwf21[1],RRM_1[1],Surp[1],CTK3[1]	family-14	U2SURP	.	.	snRNA	snRNA	established RBP	RNAbinding	.	.	1	1	1	GO:0003723,GO:0006396	RNA binding,RNA processing	GO:0000166,GO:0003723,GO:0005515,GO:0005634,GO:0006396,GO:0003676	nucleotide binding,RNA binding,protein binding,nucleus,RNA processing,nucleic acid binding	.
DUS3L	dihydrouridine synthase 3-like (S. cerevisiae) [Source:HGNC Symbol;Acc:26920]	ENSG00000141994	ENSP00000311977	2	Dus[1],zf-CCCH[1]	family-140	DUS3L	.	.	tRNA	putative tRNA	by homology	candidate mRNA binder	.	.	1	.	1	GO:0017150,GO:0008033	tRNA dihydrouridine synthase activity,tRNA processing	GO:0050660,GO:0017150,GO:0055114,GO:0008033,GO:0046872	flavin adenine dinucleotide binding,tRNA dihydrouridine synthase activity,oxidation-reduction process,tRNA processing,metal ion binding	.
CSTF3	cleavage stimulation factor, 3' pre-RNA, subunit 3, 77kDa [Source:HGNC Symbol;Acc:2485]	ENSG00000176102	ENSP00000315791	2	Suf[1],TPR_16[1]	family-141	CSTF3	.	.	mRNA	mRNA	established RBP	RNAbinding	.	.	1	.	.	GO:0003723,GO:0008380,GO:0000398,GO:0006379,GO:0031124,GO:0006378,GO:0006396,GO:0006397	RNA binding,RNA splicing,mRNA splicing, via spliceosome,mRNA cleavage,mRNA 3'-end processing,mRNA polyadenylation,RNA processing,mRNA processing	GO:0003723,GO:0005634,GO:0005654,GO:0006366,GO:0010467,GO:0008380,GO:0000398,GO:0006379,GO:0031124,GO:0006378,GO:0006369,GO:0005622,GO:0006396,GO:0006397	RNA binding,nucleus,nucleoplasm,transcription from RNA polymerase II promoter,gene expression,RNA splicing,mRNA splicing, via spliceosome,mRNA cleavage,mRNA 3'-end processing,mRNA polyadenylation,termination of RNA polymerase II transcription,intracellular,RNA processing,mRNA processing	.
SRSF11	serine/arginine-rich splicing factor 11 [Source:HGNC Symbol;Acc:10782]	ENSG00000116754	ENSP00000378568	1	RRM_1[1]	family-142	SREK1,SRSF11	SREK1	SRSF11[34,44]	mRNA	mRNA	established RBP	RNAbinding	RNAbinding	1	1	1	1	GO:0003723,GO:0006397,GO:0008380,GO:0000398,GO:0006406,GO:0031124	RNA binding,mRNA processing,RNA splicing,mRNA splicing, via spliceosome,mRNA export from nucleus,mRNA 3'-end processing	GO:0000166,GO:0003676,GO:0003723,GO:0005515,GO:0005634,GO:0005654,GO:0006366,GO:0010467,GO:0006397,GO:0008380,GO:0000398,GO:0006406,GO:0031124,GO:0006369	nucleotide binding,nucleic acid binding,RNA binding,protein binding,nucleus,nucleoplasm,transcription from RNA polymerase II promoter,gene expression,mRNA processing,RNA splicing,mRNA splicing, via spliceosome,mRNA export from nucleus,mRNA 3'-end processing,termination of RNA polymerase II transcription	.
SREK1	splicing regulatory glutamine/lysine-rich protein 1 [Source:HGNC Symbol;Acc:17882]	ENSG00000153914	ENSP00000334538	2	RRM_1[1],RRM_6[1]	family-142	SREK1,SRSF11	SREK1	SRSF11[34,44]	mRNA	mRNA	This gene encodes a member of a family of serine/arginine-rich (SR) splicing proteins containing RNA recognition motif (RRM) domains. The encoded protein interacts with other SR proteins to modulate splice site selection. Alternatively spliced transcript variants encoding multiple isoforms have been observed for this gene. [provided by RefSeq, Jul 2012]	RNAbinding	.	.	1	.	1	GO:0005681,GO:0006397,GO:0008380	spliceosomal complex,mRNA processing,RNA splicing	GO:0000166,GO:0003676,GO:0005634,GO:0005739,GO:0043231,GO:0005681,GO:0006397,GO:0008380	nucleotide binding,nucleic acid binding,nucleus,mitochondrion,intracellular membrane-bounded organelle,spliceosomal complex,mRNA processing,RNA splicing	.
POLR1E	polymerase (RNA) I polypeptide E, 53kDa [Source:HGNC Symbol;Acc:17631]	ENSG00000137054	ENSP00000367029	1	RNA_pol_I_A49[1]	family-143	POLR1E	.	.	rRNA	rRNA	Pol I complex	.	.	.	.	1	.	GO:0009303	rRNA transcription	GO:0003677,GO:0003899,GO:0005634,GO:0006351,GO:0005737,GO:0030054,GO:0005730,GO:0009303,GO:0005515	DNA binding,DNA-directed RNA polymerase activity,nucleus,transcription, DNA-templated,cytoplasm,cell junction,nucleolus,rRNA transcription,protein binding	.
EXOSC7	exosome component 7 [Source:HGNC Symbol;Acc:28112]	ENSG00000075914	ENSP00000265564	2	RNase_PH[1],RNase_PH_C[1]	family-144	EXOSC7,EXOSC8,EXOSC9	EXOSC7	EXOSC8[23,25],EXOSC9[24,15]	diverse	diverse	established RBP	.	.	.	.	.	.	GO:0003723,GO:0000175,GO:0000178,GO:0016070,GO:0016071,GO:0000288,GO:0006364,GO:0006401,GO:0043928	RNA binding,3'-5'-exoribonuclease activity,exosome (RNase complex),RNA metabolic process,mRNA metabolic process,nuclear-transcribed mRNA catabolic process, deadenylation-dependent decay,rRNA processing,RNA catabolic process,exonucleolytic nuclear-transcribed mRNA catabolic process involved in deadenylation-dependent decay	GO:0003723,GO:0005515,GO:0000175,GO:0005829,GO:0005730,GO:0000178,GO:0010467,GO:0016070,GO:0016071,GO:0000288,GO:0006364,GO:0006401,GO:0043928	RNA binding,protein binding,3'-5'-exoribonuclease activity,cytosol,nucleolus,exosome (RNase complex),gene expression,RNA metabolic process,mRNA metabolic process,nuclear-transcribed mRNA catabolic process, deadenylation-dependent decay,rRNA processing,RNA catabolic process,exonucleolytic nuclear-transcribed mRNA catabolic process involved in deadenylation-dependent decay	.
EXOSC8	exosome component 8 [Source:HGNC Symbol;Acc:17035]	ENSG00000120699	ENSP00000374354	2	RNase_PH[1],RNase_PH_C[1]	family-144	EXOSC7,EXOSC8,EXOSC9	EXOSC7	EXOSC8[23,25],EXOSC9[24,15]	diverse	diverse	established RBP	.	.	.	.	.	.	GO:0017091,GO:0000178,GO:0016070,GO:0016071,GO:0000288,GO:0006364,GO:0043928	AU-rich element binding,exosome (RNase complex),RNA metabolic process,mRNA metabolic process,nuclear-transcribed mRNA catabolic process, deadenylation-dependent decay,rRNA processing,exonucleolytic nuclear-transcribed mRNA catabolic process involved in deadenylation-dependent decay	GO:0005515,GO:0017091,GO:0005634,GO:0005737,GO:0005829,GO:0005730,GO:0000178,GO:0010467,GO:0016070,GO:0016071,GO:0000288,GO:0006364,GO:0043928	protein binding,AU-rich element binding,nucleus,cytoplasm,cytosol,nucleolus,exosome (RNase complex),gene expression,RNA metabolic process,mRNA metabolic process,nuclear-transcribed mRNA catabolic process, deadenylation-dependent decay,rRNA processing,exonucleolytic nuclear-transcribed mRNA catabolic process involved in deadenylation-dependent decay	.
EXOSC9	exosome component 9 [Source:HGNC Symbol;Acc:9137]	ENSG00000123737	ENSP00000243498	2	RNase_PH[1],RNase_PH_C[1]	family-144	EXOSC7,EXOSC8,EXOSC9	EXOSC7	EXOSC8[23,25],EXOSC9[24,15]	diverse	diverse	established RBP	.	RNAbinding	.	1	1	.	GO:0003723,GO:0017091,GO:0000175,GO:0000178,GO:0000176,GO:0016070,GO:0016071,GO:0000288,GO:0006364,GO:0043928,GO:0071028,GO:0000956,GO:0071035	RNA binding,AU-rich element binding,3'-5'-exoribonuclease activity,exosome (RNase complex),nuclear exosome (RNase complex),RNA metabolic process,mRNA metabolic process,nuclear-transcribed mRNA catabolic process, deadenylation-dependent decay,rRNA processing,exonucleolytic nuclear-transcribed mRNA catabolic process involved in deadenylation-dependent decay,nuclear mRNA surveillance,nuclear-transcr…	GO:0003723,GO:0005515,GO:0017091,GO:0000175,GO:0005634,GO:0005737,GO:0005829,GO:0005730,GO:0000178,GO:0000176,GO:0006955,GO:0010467,GO:0016070,GO:0016071,GO:0000288,GO:0006364,GO:0030307,GO:0043928,GO:0071028,GO:0000956,GO:0071035	RNA binding,protein binding,AU-rich element binding,3'-5'-exoribonuclease activity,nucleus,cytoplasm,cytosol,nucleolus,exosome (RNase complex),nuclear exosome (RNase complex),immune response,gene expression,RNA metabolic process,mRNA metabolic process,nuclear-transcribed mRNA catabolic process, deadenylation-dependent decay,rRNA processing,positive regulation of cell growth,exonucleolytic nuclear…	.
MRPL12	mitochondrial ribosomal protein L12 [Source:HGNC Symbol;Acc:10378]	ENSG00000262814	ENSP00000333837	1	Ribosomal_L12[1]	family-145	MRPL12	.	.	ribosome	mitochondrial ribosome	established RBP	.	.	.	.	.	.	GO:0003723,GO:0003735,GO:0005840,GO:0005762,GO:0006412	RNA binding,structural constituent of ribosome,ribosome,mitochondrial large ribosomal subunit,translation	GO:0003723,GO:0005515,GO:0003735,GO:0005739,GO:0005622,GO:0005840,GO:0005762,GO:0045893,GO:0006412,GO:0006390	RNA binding,protein binding,structural constituent of ribosome,mitochondrion,intracellular,ribosome,mitochondrial large ribosomal subunit,positive regulation of transcription, DNA-dependent,translation,transcription from mitochondrial promoter	.
RPS28	ribosomal protein S28 [Source:HGNC Symbol;Acc:10418]	ENSG00000233927	ENSP00000472469	1	Ribosomal_S28e[1]	family-146	RPS28	.	.	ribosome	ribosome	established RBP	ribosomal	RNArelated	1	1	.	.	GO:0003735,GO:0022627,GO:0005840,GO:0015935,GO:0006412,GO:0016070,GO:0016071,GO:0006364,GO:0006414,GO:0006413,GO:0000184,GO:0006415,GO:0042274	structural constituent of ribosome,cytosolic small ribosomal subunit,ribosome,small ribosomal subunit,translation,RNA metabolic process,mRNA metabolic process,rRNA processing,translational elongation,translational initiation,nuclear-transcribed mRNA catabolic process, nonsense-mediated decay,translational termination,ribosomal small subunit biogenesis	GO:0003735,GO:0022627,GO:0005829,GO:0005622,GO:0005840,GO:0015935,GO:0006412,GO:0016032,GO:0010467,GO:0016070,GO:0016071,GO:0006364,GO:0044267,GO:0006614,GO:0006414,GO:0019058,GO:0006413,GO:0000184,GO:0006415,GO:0019083,GO:0042274	structural constituent of ribosome,cytosolic small ribosomal subunit,cytosol,intracellular,ribosome,small ribosomal subunit,translation,viral process,gene expression,RNA metabolic process,mRNA metabolic process,rRNA processing,cellular protein metabolic process,SRP-dependent cotranslational protein targeting to membrane,translational elongation,viral life cycle,translational initiation,nuclear-tr…	.
TEFM	transcription elongation factor, mitochondrial [Source:HGNC Symbol;Acc:26223]	ENSG00000172171	ENSP00000462963	1	HHH_3[1]	family-147	TEFM	.	.	mRNA	putative mRNA	21278163	candidate mRNA binder	novel	1	1	.	.	GO:0030529	ribonucleoprotein complex	GO:0005515,GO:0003676,GO:0030337,GO:0005759,GO:0030529,GO:0042645,GO:0006355,GO:0006390,GO:0006119	protein binding,nucleic acid binding,DNA polymerase processivity factor activity,mitochondrial matrix,ribonucleoprotein complex,mitochondrial nucleoid,regulation of transcription, DNA-dependent,transcription from mitochondrial promoter,oxidative phosphorylation	.
RPL12	ribosomal protein L12 [Source:HGNC Symbol;Acc:10302]	ENSG00000197958	ENSP00000354739	2	Ribosomal_L11[1],Ribosomal_L11_N[1]	family-148	RPL12	.	.	ribosome	ribosome	established RBP	ribosomal	.	.	1	.	.	GO:0003723,GO:0003735,GO:0005840,GO:0022625,GO:0006412,GO:0016070,GO:0016071,GO:0006414,GO:0006413,GO:0000184,GO:0006415	RNA binding,structural constituent of ribosome,ribosome,cytosolic large ribosomal subunit,translation,RNA metabolic process,mRNA metabolic process,translational elongation,translational initiation,nuclear-transcribed mRNA catabolic process, nonsense-mediated decay,translational termination	GO:0003723,GO:0005515,GO:0003735,GO:0005829,GO:0005840,GO:0022625,GO:0006412,GO:0016032,GO:0010467,GO:0016070,GO:0016071,GO:0044267,GO:0006614,GO:0006414,GO:0019058,GO:0006413,GO:0000184,GO:0006415,GO:0019083	RNA binding,protein binding,structural constituent of ribosome,cytosol,ribosome,cytosolic large ribosomal subunit,translation,viral process,gene expression,RNA metabolic process,mRNA metabolic process,cellular protein metabolic process,SRP-dependent cotranslational protein targeting to membrane,translational elongation,viral life cycle,translational initiation,nuclear-transcribed mRNA catabolic p…	.
ZC3H3	zinc finger CCCH-type containing 3 [Source:HGNC Symbol;Acc:28972]	ENSG00000014164	ENSP00000262577	3	zf-CCCH[3]	family-149	ZC3H3	.	.	mRNA	mRNA	19364924	.	.	.	.	.	1	GO:0016973,GO:0006378,GO:0010793	poly(A)+ mRNA export from nucleus,mRNA polyadenylation,regulation of mRNA export from nucleus	GO:0046872,GO:0005634,GO:0016973,GO:0006378,GO:0010793	metal ion binding,nucleus,poly(A)+ mRNA export from nucleus,mRNA polyadenylation,regulation of mRNA export from nucleus	.
EIF6	eukaryotic translation initiation factor 6 [Source:HGNC Symbol;Acc:6159]	ENSG00000242372	ENSP00000363574	1	eIF-6[1]	family-15	EIF6	.	.	mRNA	putative mRNA	The encoded protein, which is insoluble and found both in the nucleus and in the cytoplasm, can function as a translation initiation factor and prevent the association of the 40S and 60S ribosomal subunits. Multiple non-protein coding transcript variants and variants encoding two different isoforms have been found for this gene. [provided by RefSeq, Jun 2012]	.	.	.	.	.	.	GO:0043022,GO:0042256,GO:0003743	ribosome binding,mature ribosome assembly,translation initiation factor activity	GO:0043022,GO:0005638,GO:0042256,GO:0005515,GO:0003743,GO:0005882,GO:0005634,GO:0005737	ribosome binding,lamin filament,mature ribosome assembly,protein binding,translation initiation factor activity,intermediate filament,nucleus,cytoplasm	.
NELFE	negative elongation factor complex member E [Source:HGNC Symbol;Acc:13974]	ENSG00000206268	ENSP00000407528	1	RRM_1[1]	family-150	NELFE	.	.	mRNA	mRNA	18303858, The protein encoded by this gene is part of a complex termed negative elongation factor (NELF) which represses RNA polymerase II transcript elongation. This protein bears similarity to nuclear RNA-binding proteins; however, it has not been demonstrated that this protein binds RNA. The protein contains a tract of alternating basic and acidic residues, largely arginine (R) and aspartic ac…	.	experimentally validated	.	1	.	1	GO:0003723,GO:0003746	RNA binding,translation elongation factor activity	GO:0005634,GO:0005739,GO:0034244,GO:0000166,GO:0003676,GO:0003723,GO:0005515,GO:0005654,GO:0032021,GO:0006366,GO:0016032,GO:0010467,GO:0006368,GO:0050434,GO:0003746	nucleus,mitochondrion,negative regulation of transcription elongation from RNA polymerase II promoter,nucleotide binding,nucleic acid binding,RNA binding,protein binding,nucleoplasm,NELF complex,transcription from RNA polymerase II promoter,viral process,gene expression,transcription elongation from RNA polymerase II promoter,positive regulation of viral transcription,translation elongation facto…	.
EIF2B3	eukaryotic translation initiation factor 2B, subunit 3 gamma, 58kDa [Source:HGNC Symbol;Acc:3259] [Type: protein coding Ensembl/Havana merge]	ENSG00000070785	ENSP00000353575	1	NTP_transferase[1]	family-151	EIF2B3	.	.	mRNA	putative mRNA	eiF2B complex	.	.	.	.	.	.	GO:0003743,GO:0008135,GO:0005851,GO:0006412,GO:0006413,GO:0006417	translation initiation factor activity,translation factor activity, nucleic acid binding,eukaryotic translation initiation factor 2B complex,translation,translational initiation,regulation of translation	GO:0016779,GO:0009058,GO:0005515,GO:0005085,GO:0003743,GO:0008135,GO:0005737,GO:0005829,GO:0005851,GO:0006412,GO:0014003,GO:0010467,GO:0009749,GO:0009408,GO:0044267,GO:0043434,GO:0032057,GO:0006413,GO:0051716,GO:0006417	nucleotidyltransferase activity,biosynthetic process,protein binding,guanyl-nucleotide exchange factor activity,translation initiation factor activity,translation factor activity, nucleic acid binding,cytoplasm,cytosol,eukaryotic translation initiation factor 2B complex,translation,oligodendrocyte development,gene expression,response to glucose,response to heat,cellular protein metabolic process,…	LEUKOENCEPHALOPATHY WITH VANISHING WHITE MATTER; VWM
APOBEC2	apolipoprotein B mRNA editing enzyme, catalytic polypeptide-like 2 [Source:HGNC Symbol;Acc:605]	ENSG00000124701	ENSP00000244669	1	APOBEC_N[1]	family-152	AICDA,APOBEC2,APOBEC3D,APOBEC3F,APOBEC1,APOBEC3C,APOBEC3B,APOBEC3H,APOBEC3G,APOBEC3A	AICDA	APOBEC2[29,26],APOBEC3D[36,18],APOBEC3F[38,20],APOBEC1[28,23],APOBEC3C[39,41],APOBEC3B[39,20],APOBEC3H[33,33],APOBEC3G[40,21],APOBEC3A[39,39]	mRNA	mRNA	17187054	.	.	.	.	.	.	GO:0003723,GO:0006397,GO:0016556	RNA binding,mRNA processing,mRNA modification	GO:0003723,GO:0008270,GO:0003824,GO:0016814,GO:0004126,GO:0006397,GO:0080111,GO:0009972,GO:0016556	RNA binding,zinc ion binding,catalytic activity,hydrolase activity, acting on carbon-nitrogen (but not peptide) bonds, in cyclic amidines,cytidine deaminase activity,mRNA processing,DNA demethylation,cytidine deamination,mRNA modification	.
APOBEC3H	apolipoprotein B mRNA editing enzyme, catalytic polypeptide-like 3H [Source:HGNC Symbol;Acc:24100]	ENSG00000100298	ENSP00000216123	1	APOBEC_N[1]	family-152	AICDA,APOBEC2,APOBEC3D,APOBEC3F,APOBEC1,APOBEC3C,APOBEC3B,APOBEC3H,APOBEC3G,APOBEC3A	AICDA	APOBEC2[29,26],APOBEC3D[36,18],APOBEC3F[38,20],APOBEC1[28,23],APOBEC3C[39,41],APOBEC3B[39,20],APOBEC3H[33,33],APOBEC3G[40,21],APOBEC3A[39,39]	ncRNA	7SL, viral RNA	22859935	.	.	.	.	1	.	GO:0000932	cytoplasmic mRNA processing body	GO:0005515,GO:0008270,GO:0003824,GO:0016787,GO:0016814,GO:0004126,GO:0005634,GO:0005737,GO:0000932,GO:0045087,GO:0051607,GO:0009972,GO:0010529,GO:0070383,GO:0045869,GO:0048525	protein binding,zinc ion binding,catalytic activity,hydrolase activity,hydrolase activity, acting on carbon-nitrogen (but not peptide) bonds, in cyclic amidines,cytidine deaminase activity,nucleus,cytoplasm,cytoplasmic mRNA processing body,innate immune response,defense response to virus,cytidine deamination,negative regulation of transposition,DNA cytosine deamination,negative regulation of sing…	.
APOBEC3F	apolipoprotein B mRNA editing enzyme, catalytic polypeptide-like 3F [Source:HGNC Symbol;Acc:17356]	ENSG00000128394	ENSP00000309749	2	APOBEC_N[2]	family-152	AICDA,APOBEC2,APOBEC3D,APOBEC3F,APOBEC1,APOBEC3C,APOBEC3B,APOBEC3H,APOBEC3G,APOBEC3A	AICDA	APOBEC2[29,26],APOBEC3D[36,18],APOBEC3F[38,20],APOBEC1[28,23],APOBEC3C[39,41],APOBEC3B[39,20],APOBEC3H[33,33],APOBEC3G[40,21],APOBEC3A[39,39]	mRNA	mRNA, DNA	24651717	RNAmod	.	.	1	.	.	GO:0003723,GO:0000932,GO:0030529,GO:0030895	RNA binding,cytoplasmic mRNA processing body,ribonucleoprotein complex,apolipoprotein B mRNA editing enzyme complex	GO:0003723,GO:0005515,GO:0008270,GO:0016814,GO:0004126,GO:0005737,GO:0000932,GO:0030529,GO:0030895,GO:0045087,GO:0045071,GO:0002230,GO:0051607,GO:0080111,GO:0009972,GO:0010529,GO:0070383,GO:0045869,GO:0016553,GO:0048525,GO:0003824	RNA binding,protein binding,zinc ion binding,hydrolase activity, acting on carbon-nitrogen (but not peptide) bonds, in cyclic amidines,cytidine deaminase activity,cytoplasm,cytoplasmic mRNA processing body,ribonucleoprotein complex,apolipoprotein B mRNA editing enzyme complex,innate immune response,negative regulation of viral genome replication,positive regulation of defense response to virus by…	.
APOBEC3G	apolipoprotein B mRNA editing enzyme, catalytic polypeptide-like 3G [Source:HGNC Symbol;Acc:17357]	ENSG00000239713	ENSP00000385057	2	APOBEC_N[2]	family-152	AICDA,APOBEC2,APOBEC3D,APOBEC3F,APOBEC1,APOBEC3C,APOBEC3B,APOBEC3H,APOBEC3G,APOBEC3A	AICDA	APOBEC2[29,26],APOBEC3D[36,18],APOBEC3F[38,20],APOBEC1[28,23],APOBEC3C[39,41],APOBEC3B[39,20],APOBEC3H[33,33],APOBEC3G[40,21],APOBEC3A[39,39]	mRNA	mRNA, DNA	16887808, 24651717	.	.	.	.	.	.	GO:0003723,GO:0000932,GO:0030529,GO:0030895	RNA binding,cytoplasmic mRNA processing body,ribonucleoprotein complex,apolipoprotein B mRNA editing enzyme complex	GO:0003723,GO:0005515,GO:0042803,GO:0008270,GO:0003824,GO:0016814,GO:0004126,GO:0047844,GO:0005737,GO:0005739,GO:0005829,GO:0000932,GO:0030529,GO:0030895,GO:0045087,GO:0016032,GO:0045071,GO:0002230,GO:0051607,GO:0019048,GO:0009972,GO:0010529,GO:0070383,GO:0045869,GO:0016553,GO:0048525	RNA binding,protein binding,protein homodimerization activity,zinc ion binding,catalytic activity,hydrolase activity, acting on carbon-nitrogen (but not peptide) bonds, in cyclic amidines,cytidine deaminase activity,deoxycytidine deaminase activity,cytoplasm,mitochondrion,cytosol,cytoplasmic mRNA processing body,ribonucleoprotein complex,apolipoprotein B mRNA editing enzyme complex,innate immune …	.
APOBEC1	apolipoprotein B mRNA editing enzyme, catalytic polypeptide 1 [Source:HGNC Symbol;Acc:604]	ENSG00000111701	ENSP00000229304	1	APOBEC_N[1]	family-152	AICDA,APOBEC2,APOBEC3D,APOBEC3F,APOBEC1,APOBEC3C,APOBEC3B,APOBEC3H,APOBEC3G,APOBEC3A	AICDA	APOBEC2[29,26],APOBEC3D[36,18],APOBEC3F[38,20],APOBEC1[28,23],APOBEC3C[39,41],APOBEC3B[39,20],APOBEC3H[33,33],APOBEC3G[40,21],APOBEC3A[39,39]	mRNA	mRNA	This gene encodes a member of the cytidine deaminase enzyme family. The encoded protein forms a multiple-protein editing holoenzyme with APOBEC1 complementation factor (ACF) and APOBEC1 stimulating protein (ASP). This holoenzyme is involved in the editing of C-to-U nucleotide bases in apolipoprotein B and neurofibromatosis-1 mRNAs. [provided by RefSeq, Jul 2008]	.	.	.	.	.	.	GO:0003723,GO:0017091,GO:0016556,GO:0006397,GO:0006396,GO:0048255	RNA binding,AU-rich element binding,mRNA modification,mRNA processing,RNA processing,mRNA stabilization	GO:0005515,GO:0003723,GO:0008270,GO:0003824,GO:0016814,GO:0017091,GO:0004126,GO:0005737,GO:0005654,GO:0042157,GO:0080111,GO:0090310,GO:0016554,GO:0016556,GO:0006629,GO:0042493,GO:0010467,GO:0042127,GO:0006397,GO:0006396,GO:0042953,GO:0006970,GO:0032869,GO:0010043,GO:0010332,GO:0045471,GO:0051607,GO:0051592,GO:0042158,GO:0048255,GO:0009972	protein binding,RNA binding,zinc ion binding,catalytic activity,hydrolase activity, acting on carbon-nitrogen (but not peptide) bonds, in cyclic amidines,AU-rich element binding,cytidine deaminase activity,cytoplasm,nucleoplasm,lipoprotein metabolic process,DNA demethylation,negative regulation of methylation-dependent chromatin silencing,cytidine to uridine editing,mRNA modification,lipid metabo…	.
ZC3H7A	zinc finger CCCH-type containing 7A [Source:HGNC Symbol;Acc:30959]	ENSG00000122299	ENSP00000347999	3	TPR_11[1],zf-C2H2_jaz[1],zf-CCCH[1]	family-153	ZC3H7A,ZC3H7B	ZC3H7A	ZC3H7B[45,45]	unknown	unknown	by homology	RNAbinding	novel	1	1	.	1	.	.	GO:0046872,GO:0005634	metal ion binding,nucleus	.
ZC3H7B	zinc finger CCCH-type containing 7B [Source:HGNC Symbol;Acc:30869]	ENSG00000100403	ENSP00000263243	4	TPR_11[1],zf-C2H2_jaz[1],zf-CCCH[2]	family-153	ZC3H7A,ZC3H7B	ZC3H7A	ZC3H7B[45,45]	unknown	unknown	by homology	candidate mRNA binder	experimentally validated	1	1	.	1	.	.	GO:0005515,GO:0046872,GO:0005634,GO:0019048	protein binding,metal ion binding,nucleus,modulation by virus of host morphology or physiology	.
NOP9	NOP9 nucleolar protein homolog (yeast) [Source:HGNC Symbol;Acc:19826]	ENSG00000196943	ENSP00000267425	.	.	family-154	NOP9	.	.	rRNA	putative rRNA	1795697	RNAbinding	RNAbinding	1	1	1	1	GO:0003723	RNA binding	GO:0005488,GO:0003723	binding,RNA binding	.
PQBP1	polyglutamine binding protein 1 [Source:HGNC Symbol;Acc:9330]	ENSG00000102103	ENSP00000218224	1	WW[1]	family-155	PQBP1	.	.	mRNA	putative mRNA	16162498	.	.	.	.	1	.	GO:0010494,GO:0071598	cytoplasmic stress granule,neuronal ribonucleoprotein granule	GO:0003677,GO:0003713,GO:0005634,GO:0005737,GO:0010494,GO:0071598,GO:0006351,GO:0006355,GO:0005515,GO:0034063	DNA binding,transcription coactivator activity,nucleus,cytoplasm,cytoplasmic stress granule,neuronal ribonucleoprotein granule,transcription, DNA-templated,regulation of transcription, DNA-dependent,protein binding,stress granule assembly	RENPENNING SYNDROME 1; RENS1
PATL2	protein associated with topoisomerase II homolog 2 (yeast) [Source:HGNC Symbol;Acc:33630]	ENSG00000229474	ENSP00000416673	1	PAT1[1]	family-156	PATL1,PATL2	PATL1	PATL2[23,33]	mRNA	mRNA	17936923	.	.	.	.	.	.	GO:0003723,GO:0000932,GO:0030529,GO:0010607	RNA binding,cytoplasmic mRNA processing body,ribonucleoprotein complex,negative regulation of cytoplasmic mRNA processing body assembly	GO:0003723,GO:0005515,GO:0005737,GO:0005634,GO:0000932,GO:0030529,GO:0017148,GO:0010607	RNA binding,protein binding,cytoplasm,nucleus,cytoplasmic mRNA processing body,ribonucleoprotein complex,negative regulation of translation,negative regulation of cytoplasmic mRNA processing body assembly	.
PATL1	protein associated with topoisomerase II homolog 1 (yeast) [Source:HGNC Symbol;Acc:26721]	ENSG00000166889	ENSP00000300146	1	PAT1[1]	family-156	PATL1,PATL2	PATL1	PATL2[23,33]	mRNA	mRNA	20852261	RNAbinding	experimentally validated	1	1	.	.	GO:0003723,GO:0034046,GO:0008266,GO:0000932,GO:0016070,GO:0016071,GO:0000288,GO:0000290,GO:0033962,GO:0043928	RNA binding,poly(G) RNA binding,poly(U) RNA binding,cytoplasmic mRNA processing body,RNA metabolic process,mRNA metabolic process,nuclear-transcribed mRNA catabolic process, deadenylation-dependent decay,deadenylation-dependent decapping of nuclear-transcribed mRNA,cytoplasmic mRNA processing body assembly,exonucleolytic nuclear-transcribed mRNA catabolic process involved in deadenylation-depende…	GO:0003723,GO:0005515,GO:0034046,GO:0008266,GO:0005829,GO:0000932,GO:0043231,GO:0016605,GO:0030014,GO:0016607,GO:0010467,GO:0016070,GO:0016071,GO:0000288,GO:0000290,GO:0033962,GO:0043928	RNA binding,protein binding,poly(G) RNA binding,poly(U) RNA binding,cytosol,cytoplasmic mRNA processing body,intracellular membrane-bounded organelle,PML body,CCR4-NOT complex,nuclear speck,gene expression,RNA metabolic process,mRNA metabolic process,nuclear-transcribed mRNA catabolic process, deadenylation-dependent decay,deadenylation-dependent decapping of nuclear-transcribed mRNA,cytoplasmic …	.
EDC3	enhancer of mRNA decapping 3 homolog (S. cerevisiae) [Source:HGNC Symbol;Acc:26114]	ENSG00000179151	ENSP00000455580	2	LSM14[1],YjeF_N[1]	family-157	EDC3	.	.	mRNA	mRNA	established RBP	.	.	.	.	.	.	GO:0003723,GO:0000932,GO:0016070,GO:0016071,GO:0000288,GO:0043928	RNA binding,cytoplasmic mRNA processing body,RNA metabolic process,mRNA metabolic process,nuclear-transcribed mRNA catabolic process, deadenylation-dependent decay,exonucleolytic nuclear-transcribed mRNA catabolic process involved in deadenylation-dependent decay	GO:0003723,GO:0005515,GO:0042802,GO:0005829,GO:0000932,GO:0010467,GO:0016070,GO:0016071,GO:0000288,GO:0043928	RNA binding,protein binding,identical protein binding,cytosol,cytoplasmic mRNA processing body,gene expression,RNA metabolic process,mRNA metabolic process,nuclear-transcribed mRNA catabolic process, deadenylation-dependent decay,exonucleolytic nuclear-transcribed mRNA catabolic process involved in deadenylation-dependent decay	.
WBP4	WW domain binding protein 4 [Source:HGNC Symbol;Acc:12739]	ENSG00000120688	ENSP00000439301	3	WW[2],zf-U1[1]	family-158	WBP4	.	.	mRNA	mRNA	This gene encodes WW domain-containing binding protein 4. The WW domain represents a small and compact globular structure that interacts with proline-rich ligands. This encoded protein is a general spliceosomal protein that may play a role in cross-intron bridging of U1 and U2 snRNPs in the spliceosomal complex A. [provided by RefSeq, Jul 2008]	.	.	.	.	.	.	GO:0005681,GO:0045292	spliceosomal complex,mRNA cis splicing, via spliceosome	GO:0005515,GO:0008270,GO:0003676,GO:0070064,GO:0005634,GO:0005886,GO:0005681,GO:0016607,GO:0045292	protein binding,zinc ion binding,nucleic acid binding,proline-rich region binding,nucleus,plasma membrane,spliceosomal complex,nuclear speck,mRNA cis splicing, via spliceosome	.
GLTSCR2	glioma tumor suppressor candidate region gene 2 [Source:HGNC Symbol;Acc:4333]	ENSG00000105373	ENSP00000470263	2	Nop53[1],DUF4081[1]	family-159	GLTSCR2	.	.	rRNA	putative rRNA	15686447	candidate mRNA binder	novel	1	1	1	.	.	.	GO:0005622,GO:0043231,GO:0005730	intracellular,intracellular membrane-bounded organelle,nucleolus	.
RPS18	ribosomal protein S18 [Source:HGNC Symbol;Acc:10401]	ENSG00000226225	ENSP00000403175	1	Ribosomal_S13[1]	family-16	RPS18	.	.	ribosome	ribosome	established RBP	ribosomal	.	.	1	1	.	GO:0003723,GO:0003735,GO:0022627,GO:0005840,GO:0006412,GO:0019843,GO:0015935,GO:0042254,GO:0016070,GO:0016071,GO:0006414,GO:0006413,GO:0000184,GO:0006415	RNA binding,structural constituent of ribosome,cytosolic small ribosomal subunit,ribosome,translation,rRNA binding,small ribosomal subunit,ribosome biogenesis,RNA metabolic process,mRNA metabolic process,translational elongation,translational initiation,nuclear-transcribed mRNA catabolic process, nonsense-mediated decay,translational termination	GO:0003723,GO:0003676,GO:0003735,GO:0005622,GO:0022627,GO:0005840,GO:0005581,GO:0006412,GO:0019843,GO:0005829,GO:0015935,GO:0042254,GO:0016032,GO:0010467,GO:0016070,GO:0016071,GO:0044267,GO:0006614,GO:0006414,GO:0019058,GO:0006413,GO:0000184,GO:0006415,GO:0019083	RNA binding,nucleic acid binding,structural constituent of ribosome,intracellular,cytosolic small ribosomal subunit,ribosome,collagen,translation,rRNA binding,cytosol,small ribosomal subunit,ribosome biogenesis,viral process,gene expression,RNA metabolic process,mRNA metabolic process,cellular protein metabolic process,SRP-dependent cotranslational protein targeting to membrane,translational elon…	.
ASCC1	activating signal cointegrator 1 complex subunit 1 [Source:HGNC Symbol;Acc:24268]	ENSG00000138303	ENSP00000378373	2	AKAP7_NLS[1],KH_1[1]	family-160	ASCC1	.	.	unknown	unknown	established RBP	.	.	.	.	.	1	GO:0003723	RNA binding	GO:0003723,GO:0003824,GO:0005667,GO:0005737,GO:0006351,GO:0006355	RNA binding,catalytic activity,transcription factor complex,cytoplasm,transcription, DNA-templated,regulation of transcription, DNA-dependent	BARRETT ESOPHAGUS
EIF5A	eukaryotic translation initiation factor 5A [Source:HGNC Symbol;Acc:3300]	ENSG00000132507	ENSP00000460284	2	KOW[1],eIF-5a[1]	family-161	EIF5A,EIF5AL1,EIF5A2	EIF5A	EIF5AL1[82,98],EIF5A2[68,82]	mRNA	mRNA	24220243	translationfactor	.	.	1	.	.	GO:0003723,GO:0043022,GO:0003746,GO:0017070,GO:0006406,GO:0006452,GO:0045901,GO:0045905	RNA binding,ribosome binding,translation elongation factor activity,U6 snRNA binding,mRNA export from nucleus,translational frameshifting,positive regulation of translational elongation,positive regulation of translational termination	GO:0003723,GO:0005515,GO:0043022,GO:0003746,GO:0047485,GO:0017070,GO:0005634,GO:0005737,GO:0005789,GO:0005829,GO:0005643,GO:0005642,GO:0006915,GO:0006611,GO:0008284,GO:0006406,GO:0008612,GO:0044267,GO:0006913,GO:0043687,GO:0006452,GO:0045901,GO:0045905	RNA binding,protein binding,ribosome binding,translation elongation factor activity,protein N-terminus binding,U6 snRNA binding,nucleus,cytoplasm,endoplasmic reticulum membrane,cytosol,nuclear pore,annulate lamellae,apoptotic process,protein export from nucleus,positive regulation of cell proliferation,mRNA export from nucleus,peptidyl-lysine modification to hypusine,cellular protein metabolic pr…	.
EIF5A2	eukaryotic translation initiation factor 5A2 [Source:HGNC Symbol;Acc:3301]	ENSG00000163577	ENSP00000417133	2	KOW[1],eIF-5a[1]	family-161	EIF5A,EIF5AL1,EIF5A2	EIF5A	EIF5AL1[82,98],EIF5A2[68,82]	mRNA	putative mRNA	by homology	.	.	.	.	1	.	GO:0003723,GO:0043022,GO:0003746,GO:0006452,GO:0045901,GO:0045905,GO:0051028	RNA binding,ribosome binding,translation elongation factor activity,translational frameshifting,positive regulation of translational elongation,positive regulation of translational termination,mRNA transport	GO:0003723,GO:0043022,GO:0003746,GO:0008612,GO:0006452,GO:0045901,GO:0045905,GO:0005515,GO:0005789,GO:0005829,GO:0005643,GO:0007283,GO:0015031,GO:0008284,GO:0051028,GO:0044267,GO:0043687,GO:0010509	RNA binding,ribosome binding,translation elongation factor activity,peptidyl-lysine modification to hypusine,translational frameshifting,positive regulation of translational elongation,positive regulation of translational termination,protein binding,endoplasmic reticulum membrane,cytosol,nuclear pore,spermatogenesis,protein transport,positive regulation of cell proliferation,mRNA transport,cellul…	.
EIF5AL1	eukaryotic translation initiation factor 5A-like 1 [Source:HGNC Symbol;Acc:17419]	ENSG00000253626	ENSP00000430706	1	eIF-5a[1]	family-161	EIF5A,EIF5AL1,EIF5A2	EIF5A	EIF5AL1[82,98],EIF5A2[68,82]	mRNA	putative mRNA	by homology	.	.	.	.	.	.	GO:0003723,GO:0043022,GO:0003746,GO:0051028,GO:0006452,GO:0045901,GO:0045905	RNA binding,ribosome binding,translation elongation factor activity,mRNA transport,translational frameshifting,positive regulation of translational elongation,positive regulation of translational termination	GO:0003723,GO:0043022,GO:0003746,GO:0005789,GO:0005643,GO:0043025,GO:0030425,GO:0043066,GO:0015031,GO:0007568,GO:0051028,GO:0008612,GO:0006452,GO:0045901,GO:0045905,GO:0051149	RNA binding,ribosome binding,translation elongation factor activity,endoplasmic reticulum membrane,nuclear pore,neuronal cell body,dendrite,negative regulation of apoptotic process,protein transport,aging,mRNA transport,peptidyl-lysine modification to hypusine,translational frameshifting,positive regulation of translational elongation,positive regulation of translational termination,positive regu…	.
MRPL47	mitochondrial ribosomal protein L47 [Source:HGNC Symbol;Acc:16652]	ENSG00000136522	ENSP00000376427	1	MRP-L47[1]	family-162	MRPL47	.	.	ribosome	mitochondrial ribosome	established RBP	.	.	.	.	.	.	GO:0003735,GO:0005761,GO:0006412	structural constituent of ribosome,mitochondrial ribosome,translation	GO:0003735,GO:0005761,GO:0006412,GO:0005739	structural constituent of ribosome,mitochondrial ribosome,translation,mitochondrion	.
BOLL	bol, boule-like (Drosophila) [Source:HGNC Symbol;Acc:14273]	ENSG00000152430	ENSP00000397711	1	RRM_1[1]	family-163	DAZ1,DAZ3,DAZ4,DAZ2,DAZL,BOLL	DAZ1	DAZ3[53,90],DAZ4[78,100],DAZ2[52,60],DAZL[24,56],BOLL[9,24]	mRNA	mRNA	established RBP	.	.	.	.	.	1	GO:0003723,GO:0008494,GO:0045948	RNA binding,translation activator activity,positive regulation of translational initiation	GO:0000166,GO:0003723,GO:0005515,GO:0003676,GO:0008494,GO:0005737,GO:0030154,GO:0007275,GO:0007283,GO:0007126,GO:0045948	nucleotide binding,RNA binding,protein binding,nucleic acid binding,translation activator activity,cytoplasm,cell differentiation,multicellular organismal development,spermatogenesis,meiosis,positive regulation of translational initiation	.
DAZL	deleted in azoospermia-like [Source:HGNC Symbol;Acc:2685]	ENSG00000092345	ENSP00000398109	1	RRM_1[1]	family-163	DAZ1,DAZ3,DAZ4,DAZ2,DAZL,BOLL	DAZ1	DAZ3[53,90],DAZ4[78,100],DAZ2[52,60],DAZL[24,56],BOLL[9,24]	mRNA	mRNA	established RBP	.	.	.	.	1	1	GO:0003723,GO:0008494,GO:0045948,GO:0003730	RNA binding,translation activator activity,positive regulation of translational initiation,mRNA 3'-UTR binding	GO:0000166,GO:0003676,GO:0003723,GO:0005515,GO:0008494,GO:0005634,GO:0005737,GO:0007275,GO:0007283,GO:0007281,GO:0045948,GO:0042802,GO:0003730,GO:0005844,GO:0045836	nucleotide binding,nucleic acid binding,RNA binding,protein binding,translation activator activity,nucleus,cytoplasm,multicellular organismal development,spermatogenesis,germ cell development,positive regulation of translational initiation,identical protein binding,mRNA 3'-UTR binding,polysome,positive regulation of meiosis	.
DAZ1	deleted in azoospermia 1 [Source:HGNC Symbol;Acc:2682]	ENSG00000188120	ENSP00000371950	3	RRM_1[3]	family-163	DAZ1,DAZ3,DAZ4,DAZ2,DAZL,BOLL	DAZ1	DAZ3[53,90],DAZ4[78,100],DAZ2[52,60],DAZL[24,56],BOLL[9,24]	mRNA	mRNA	established RBP	.	.	.	.	.	1	GO:0003723,GO:0008494,GO:0045948	RNA binding,translation activator activity,positive regulation of translational initiation	GO:0000166,GO:0003676,GO:0003723,GO:0005634,GO:0005737,GO:0030154,GO:0007275,GO:0007283,GO:0005515,GO:0008494,GO:0045948	nucleotide binding,nucleic acid binding,RNA binding,nucleus,cytoplasm,cell differentiation,multicellular organismal development,spermatogenesis,protein binding,translation activator activity,positive regulation of translational initiation	SPERMATOGENIC FAILURE, Y-LINKED, 2; SPGFY2
DAZ2	deleted in azoospermia 2 [Source:HGNC Symbol;Acc:15964]	ENSG00000205944	ENSP00000371871	1	RRM_1[1]	family-163	DAZ1,DAZ3,DAZ4,DAZ2,DAZL,BOLL	DAZ1	DAZ3[53,90],DAZ4[78,100],DAZ2[52,60],DAZL[24,56],BOLL[9,24]	mRNA	mRNA	established RBP	.	.	.	.	.	1	GO:0003723	RNA binding	GO:0000166,GO:0003676,GO:0003723,GO:0005634,GO:0005737,GO:0030154,GO:0007275,GO:0007283,GO:0007338	nucleotide binding,nucleic acid binding,RNA binding,nucleus,cytoplasm,cell differentiation,multicellular organismal development,spermatogenesis,single fertilization	SPERMATOGENIC FAILURE, Y-LINKED, 2; SPGFY2
DAZ3	deleted in azoospermia 3 [Source:HGNC Symbol;Acc:15965]	ENSG00000187191	ENSP00000401049	1	RRM_1[1]	family-163	DAZ1,DAZ3,DAZ4,DAZ2,DAZL,BOLL	DAZ1	DAZ3[53,90],DAZ4[78,100],DAZ2[52,60],DAZL[24,56],BOLL[9,24]	mRNA	mRNA	established RBP	.	.	.	.	.	1	GO:0003723	RNA binding	GO:0000166,GO:0003676,GO:0003723,GO:0005634,GO:0005737,GO:0030154,GO:0007275,GO:0007283	nucleotide binding,nucleic acid binding,RNA binding,nucleus,cytoplasm,cell differentiation,multicellular organismal development,spermatogenesis	SPERMATOGENIC FAILURE, Y-LINKED, 2; SPGFY2
DAZ4	deleted in azoospermia 4 [Source:HGNC Symbol;Acc:15966]	ENSG00000205916	ENSP00000401363	2	RRM_1[2]	family-163	DAZ1,DAZ3,DAZ4,DAZ2,DAZL,BOLL	DAZ1	DAZ3[53,90],DAZ4[78,100],DAZ2[52,60],DAZL[24,56],BOLL[9,24]	mRNA	mRNA	established RBP	.	.	.	.	.	1	GO:0003723	RNA binding	GO:0000166,GO:0003676,GO:0003723,GO:0005634,GO:0005737,GO:0030154,GO:0007275,GO:0007283	nucleotide binding,nucleic acid binding,RNA binding,nucleus,cytoplasm,cell differentiation,multicellular organismal development,spermatogenesis	SPERMATOGENIC FAILURE, Y-LINKED, 2; SPGFY2
INTS1	integrator complex subunit 1 [Source:HGNC Symbol;Acc:24555]	ENSG00000164880	ENSP00000385722	1	DUF3677[1]	family-164	INTS1	.	.	snRNA	snRNA	established RBP	.	.	.	.	.	.	GO:0032039,GO:0016180,GO:0034474	integrator complex,snRNA processing,U2 snRNA 3'-end processing	GO:0005488,GO:0005634,GO:0016021,GO:0031965,GO:0032039,GO:0001832,GO:0043066,GO:0043154,GO:0001833,GO:0016180,GO:0034474	binding,nucleus,integral to membrane,nuclear membrane,integrator complex,blastocyst growth,negative regulation of apoptotic process,negative regulation of cysteine-type endopeptidase activity involved in apoptotic process,inner cell mass cell proliferation,snRNA processing,U2 snRNA 3'-end processing	.
RPLP1	ribosomal protein, large, P1 [Source:HGNC Symbol;Acc:10372]	ENSG00000137818	ENSP00000346037	1	Ribosomal_60s[1]	family-165	RPLP1	.	.	ribosome	ribosome	established RBP	.	.	.	.	.	.	GO:0003723,GO:0003735,GO:0005840,GO:0022625,GO:0006412,GO:0016070,GO:0016071,GO:0006414,GO:0006413,GO:0000184,GO:0006415	RNA binding,structural constituent of ribosome,ribosome,cytosolic large ribosomal subunit,translation,RNA metabolic process,mRNA metabolic process,translational elongation,translational initiation,nuclear-transcribed mRNA catabolic process, nonsense-mediated decay,translational termination	GO:0003723,GO:0005515,GO:0003735,GO:0005737,GO:0005829,GO:0005622,GO:0005840,GO:0022625,GO:0006412,GO:0016032,GO:0010467,GO:0016070,GO:0016071,GO:0044267,GO:0006614,GO:0006414,GO:0019058,GO:0006413,GO:0000184,GO:0006415,GO:0019083	RNA binding,protein binding,structural constituent of ribosome,cytoplasm,cytosol,intracellular,ribosome,cytosolic large ribosomal subunit,translation,viral process,gene expression,RNA metabolic process,mRNA metabolic process,cellular protein metabolic process,SRP-dependent cotranslational protein targeting to membrane,translational elongation,viral life cycle,translational initiation,nuclear-tran…	.
MRPS11	mitochondrial ribosomal protein S11 [Source:HGNC Symbol;Acc:14050]	ENSG00000181991	ENSP00000317376	1	Ribosomal_S11[1]	family-166	MRPS11	.	.	ribosome	mitochondrial ribosome	established RBP	ribosomal	RNArelated	1	1	.	.	GO:0003735,GO:0005840,GO:0005763,GO:0006412	structural constituent of ribosome,ribosome,mitochondrial small ribosomal subunit,translation	GO:0003735,GO:0005840,GO:0005763,GO:0006412,GO:0042769,GO:0005739	structural constituent of ribosome,ribosome,mitochondrial small ribosomal subunit,translation,DNA damage response, detection of DNA damage,mitochondrion	.
WDR43	WD repeat domain 43 [Source:HGNC Symbol;Acc:28945]	ENSG00000163811	ENSP00000384302	3	Utp12[1],WD40[2]	family-167	WDR43	.	.	rRNA	U3 snoRNA/ rRNA	UTP5 Subunit of U3-containing Small Subunit (SSU) processome complex involved in production of 18S rRNA and assembly of small ribosomal subunit [Source: SGD; acc: S000002806]	.	novel	.	1	1	.	.	.	GO:0005488,GO:0005515,GO:0005730	binding,protein binding,nucleolus	.
TRMT112	tRNA methyltransferase 11-2 homolog (S. cerevisiae) [Source:HGNC Symbol;Acc:26940]	ENSG00000173113	ENSP00000309433	1	Trm112p[1]	family-168	TRMT112	.	.	tRNA	putative tRNA	Catalytic subunit of adoMet-dependent tRNA methyltransferase complex; required for the methylation of the guanosine nucleotide at position 10 (m2G10) in tRNAs; contains a THUMP domain and a methyltransferase domain; another complex member is Trm112p	.	.	.	.	.	.	.	.	GO:0005515,GO:0008276,GO:0043234,GO:0018364	protein binding,protein methyltransferase activity,protein complex,peptidyl-glutamine methylation	.
PPP1R8	protein phosphatase 1, regulatory subunit 8 [Source:HGNC Symbol;Acc:9296]	ENSG00000117751	ENSP00000311677	1	FHA[1]	family-169	PPP1R8	.	.	diverse	diverse	10432294, This gene, through alternative splicing, encodes three different isoforms. Two of the protein isoforms encoded by this gene are specific inhibitors of type 1 serine/threonine protein phosphatases and can bind but not cleave RNA. The third protein isoform lacks the phosphatase inhibitory function but is a single-strand endoribonuclease comparable to RNase E of E. coli. This isoform requi…	.	.	.	.	.	.	GO:0003723,GO:0008995,GO:0005681,GO:0006397,GO:0008380,GO:0006401	RNA binding,ribonuclease E activity,spliceosomal complex,mRNA processing,RNA splicing,RNA catabolic process	GO:0003723,GO:0005515,GO:0003677,GO:0004519,GO:0008599,GO:0004865,GO:0008995,GO:0005634,GO:0005737,GO:0005681,GO:0016607,GO:0006351,GO:0008283,GO:0006355,GO:0006397,GO:0008380,GO:0006401	RNA binding,protein binding,DNA binding,endonuclease activity,protein phosphatase type 1 regulator activity,protein serine/threonine phosphatase inhibitor activity,ribonuclease E activity,nucleus,cytoplasm,spliceosomal complex,nuclear speck,transcription, DNA-templated,cell proliferation,regulation of transcription, DNA-dependent,mRNA processing,RNA splicing,RNA catabolic process	.
FBXO17	F-box protein 17 [Source:HGNC Symbol;Acc:18754]	ENSG00000104835	ENSP00000292852	2	F-box-like[1],FBA[1]	family-17	FBXO17,FBXO27,NCCRP1,FBXO6,FBXO44,FBXO2	FBXO17	FBXO27[58,57],NCCRP1[25,25],FBXO6[33,31],FBXO44[32,35],FBXO2[36,34]	unknown	unknown	established RBP	.	.	.	.	.	.	.	.	GO:0030163,GO:0005515,GO:0001948,GO:0019005	protein catabolic process,protein binding,glycoprotein binding,SCF ubiquitin ligase complex	.
MTHFSD	methenyltetrahydrofolate synthetase domain containing [Source:HGNC Symbol;Acc:25778]	ENSG00000103248	ENSP00000370612	2	RRM_1[1],5-FTHF_cyc-lig[1]	family-170	MTHFSD	.	.	mRNA	putative mRNA	by domain	RNAbinding	RNAbinding	1	1	.	1	GO:0003723	RNA binding	GO:0000166,GO:0003723,GO:0005524,GO:0003676,GO:0030272,GO:0009396	nucleotide binding,RNA binding,ATP binding,nucleic acid binding,5-formyltetrahydrofolate cyclo-ligase activity,folic acid-containing compound biosynthetic process	.
SON	SON DNA binding protein [Source:HGNC Symbol;Acc:11183]	ENSG00000159140	ENSP00000348984	2	G-patch[1],DND1_DSRM[1]	family-171	SON	.	.	mRNA	mRNA	This gene encodes a protein that contains multiple simple repeats. The encoded protein binds RNA and promotes pre-mRNA splicing, particularly of transcripts with poor splice sites. The protein also recognizes a specific DNA sequence found in the human hepatitis B virus (HBV) and represses HBV core promoter activity. There is a pseudogene for this gene on chromosome 1. Alternative splicing results…	RNAbinding	experimentally validated	1	1	.	.	GO:0003723,GO:0006397,GO:0008380,GO:0043484	RNA binding,mRNA processing,RNA splicing,regulation of RNA splicing	GO:0003723,GO:0005515,GO:0003676,GO:0003677,GO:0050733,GO:0005634,GO:0016607,GO:0043066,GO:0000910,GO:0006397,GO:0008380,GO:0043484,GO:0051726,GO:0000226	RNA binding,protein binding,nucleic acid binding,DNA binding,RS domain binding,nucleus,nuclear speck,negative regulation of apoptotic process,cytokinesis,mRNA processing,RNA splicing,regulation of RNA splicing,regulation of cell cycle,microtubule cytoskeleton organization	.
SPATS2L	spermatogenesis associated, serine-rich 2-like [Source:HGNC Symbol;Acc:24574]	ENSG00000196141	ENSP00000405751	2	GVQW[1],DUF1387[1]	family-172	SPATS2,SPATS2L	SPATS2	SPATS2L[36,35]	mRNA	putative mRNA/ rRNA	19005571	candidate mRNA binder	novel	1	1	.	.	.	.	GO:0005515,GO:0005737,GO:0005730,GO:0043234	protein binding,cytoplasm,nucleolus,protein complex	.
SPATS2	spermatogenesis associated, serine-rich 2 [Source:HGNC Symbol;Acc:18650]	ENSG00000123352	ENSP00000326841	1	DUF1387[1]	family-172	SPATS2,SPATS2L	SPATS2	SPATS2L[36,35]	mRNA	mRNA	by homology	.	novel	.	1	.	.	.	.	GO:0005737,GO:0005515	cytoplasm,protein binding	.
MAEL	maelstrom spermatogenic transposon silencer [Source:HGNC Symbol;Acc:25929]	ENSG00000143194	ENSP00000356846	2	Maelstrom[1],HMG_box_2[1]	family-173	MAEL	.	.	ncRNA	piRNA	established RBP	.	.	.	.	.	.	GO:0071547,GO:0043186,GO:0031047,GO:0034587	piP-body,P granule,gene silencing by RNA,piRNA metabolic process	GO:0005515,GO:0003677,GO:0005634,GO:0005737,GO:0048471,GO:0043231,GO:0000785,GO:0001741,GO:0033391,GO:0071547,GO:0043186,GO:0030849,GO:0000122,GO:0030154,GO:0007275,GO:0043066,GO:0007283,GO:0006974,GO:0007140,GO:0009566,GO:0031047,GO:0000902,GO:0007129,GO:0046620,GO:0034587,GO:0043046,GO:0010629,GO:0008630	protein binding,DNA binding,nucleus,cytoplasm,perinuclear region of cytoplasm,intracellular membrane-bounded organelle,chromatin,XY body,chromatoid body,piP-body,P granule,autosome,negative regulation of transcription from RNA polymerase II promoter,cell differentiation,multicellular organismal development,negative regulation of apoptotic process,spermatogenesis,cellular response to DNA damage st…	.
RRP1B	ribosomal RNA processing 1 homolog B (S. cerevisiae) [Source:HGNC Symbol;Acc:23818]	ENSG00000160208	ENSP00000339145	1	Nop52[1]	family-174	RRP1,RRP1B	RRP1	RRP1B[44,27]	rRNA	rRNA	20926688, Essential evolutionarily conserved nucleolar protein; necessary for biogenesis of 60S ribosomal subunits and for processing of pre-rRNAs to mature rRNA; associated with several distinct 66S pre-ribosomal particles	candidate mRNA binder	RNArelated	1	1	1	.	GO:0030688,GO:0006364	preribosome, small subunit precursor,rRNA processing	GO:0005515,GO:0005634,GO:0005829,GO:0005730,GO:0000792,GO:0030688,GO:0000791,GO:0006364,GO:0010923	protein binding,nucleus,cytosol,nucleolus,heterochromatin,preribosome, small subunit precursor,euchromatin,rRNA processing,negative regulation of phosphatase activity	.
RRP1	ribosomal RNA processing 1 homolog (S. cerevisiae) [Source:HGNC Symbol;Acc:18785]	ENSG00000160214	ENSP00000417464	1	Nop52[1]	family-174	RRP1,RRP1B	RRP1	RRP1B[44,27]	rRNA	putative rRNA	The protein encoded by this gene is the putative homolog of the yeast ribosomal RNA processing protein RRP1. The encoded protein is involved in the late stages of nucleologenesis at the end of mitosis, and may be required for the generation of 28S rRNA. [provided by RefSeq, Jul 2008]	candidate mRNA binder	RNArelated	1	1	1	.	GO:0030688,GO:0006364	preribosome, small subunit precursor,rRNA processing	GO:0030688,GO:0006364,GO:0005634,GO:0005730	preribosome, small subunit precursor,rRNA processing,nucleus,nucleolus	.
ZC3HAV1	zinc finger CCCH-type, antiviral 1 [Source:HGNC Symbol;Acc:23721]	ENSG00000105939	ENSP00000418385	1	PARP[1]	family-175	PARP11,PARP12,TIPARP,ZC3HAV1,PARP10,PARP14,PARP15	PARP11	PARP12[35,17],TIPARP[29,15],ZC3HAV1[27,10],PARP10[22,7],PARP14[28,5],PARP15[26,13]	ncRNA	viral RNA	20451500	RNAbinding	RNAbinding	1	1	.	1	GO:0003723,GO:0071360,GO:0061014	RNA binding,cellular response to exogenous dsRNA,positive regulation of mRNA catabolic process	GO:0003723,GO:0005515,GO:0046872,GO:0003950,GO:0005634,GO:0005886,GO:0005737,GO:0005794,GO:0045087,GO:0043123,GO:0009615,GO:0032728,GO:0045071,GO:0071360,GO:0051607,GO:0032727,GO:0032481,GO:1900246,GO:0061014	RNA binding,protein binding,metal ion binding,NAD+ ADP-ribosyltransferase activity,nucleus,plasma membrane,cytoplasm,Golgi apparatus,innate immune response,positive regulation of I-kappaB kinase/NF-kappaB signaling,response to virus,positive regulation of interferon-beta production,negative regulation of viral genome replication,cellular response to exogenous dsRNA,defense response to virus,posit…	.
PARP12	poly (ADP-ribose) polymerase family, member 12 [Source:HGNC Symbol;Acc:21919]	ENSG00000059378	ENSP00000263549	2	PARP[1],zf-CCCH[1]	family-175	PARP11,PARP12,TIPARP,ZC3HAV1,PARP10,PARP14,PARP15	PARP11	PARP12[35,17],TIPARP[29,15],ZC3HAV1[27,10],PARP10[22,7],PARP14[28,5],PARP15[26,13]	unknown	unknown	by homology	.	novel	.	1	.	1	.	.	GO:0003950,GO:0046872,GO:0005634	NAD+ ADP-ribosyltransferase activity,metal ion binding,nucleus	.
TIPARP	TCDD-inducible poly(ADP-ribose) polymerase [Source:HGNC Symbol;Acc:23696]	ENSG00000163659	ENSP00000420141	2	PARP[1],WWE[1]	family-175	PARP11,PARP12,TIPARP,ZC3HAV1,PARP10,PARP14,PARP15	PARP11	PARP12[35,17],TIPARP[29,15],ZC3HAV1[27,10],PARP10[22,7],PARP14[28,5],PARP15[26,13]	unknown	unknown	This gene encodes a member of the poly(ADP-ribose) polymerase superfamily. Studies of the mouse ortholog have shown that the encoded protein catalyzes histone poly(ADP-ribosyl)ation and may be involved in T-cell function. Alternative splicing results in multiple transcript variants. [provided by RefSeq, May 2010]	.	.	.	.	.	1	.	.	GO:0046872,GO:0003950,GO:0008585,GO:0009791,GO:0006807,GO:0048745,GO:0048008,GO:0030097,GO:0006471,GO:0001822,GO:0048705,GO:0060021,GO:0001570,GO:0008209,GO:0008210,GO:0044236,GO:0060325	metal ion binding,NAD+ ADP-ribosyltransferase activity,female gonad development,post-embryonic development,nitrogen compound metabolic process,smooth muscle tissue development,platelet-derived growth factor receptor signaling pathway,hemopoiesis,protein ADP-ribosylation,kidney development,skeletal system morphogenesis,palate development,vasculogenesis,androgen metabolic process,estrogen metabolic…	.
MRPS17	mitochondrial ribosomal protein S17 [Source:HGNC Symbol;Acc:14047]	ENSG00000239789	ENSP00000401349	1	Ribosomal_S17[1]	family-176	MRPS17	.	.	ribosome	mitochondrial ribosome	established RBP	.	.	.	.	.	.	GO:0003735,GO:0005840,GO:0006412,GO:0019843,GO:0005763	structural constituent of ribosome,ribosome,translation,rRNA binding,mitochondrial small ribosomal subunit	GO:0003735,GO:0005622,GO:0005840,GO:0006412,GO:0019843,GO:0005763,GO:0003676,GO:0006355	structural constituent of ribosome,intracellular,ribosome,translation,rRNA binding,mitochondrial small ribosomal subunit,nucleic acid binding,regulation of transcription, DNA-dependent	.
U2AF2	U2 small nuclear RNA auxiliary factor 2 [Source:HGNC Symbol;Acc:23156]	ENSG00000063244	ENSP00000307863	4	RRM_1[2],Transformer[1],RRM_6[1]	family-177	U2AF2,UHMK1	U2AF2	UHMK1[20,22]	mRNA	mRNA	binds polypyrimidine tracts in introns	RNAbinding	experimentally validated	1	1	1	1	GO:0003723,GO:0006397,GO:0005681,GO:0008380,GO:0000398,GO:0006406,GO:0031124,GO:0048025	RNA binding,mRNA processing,spliceosomal complex,RNA splicing,mRNA splicing, via spliceosome,mRNA export from nucleus,mRNA 3'-end processing,negative regulation of mRNA splicing, via spliceosome	GO:0000166,GO:0003723,GO:0003676,GO:0005634,GO:0006397,GO:0005515,GO:0019899,GO:0070742,GO:0005654,GO:0005681,GO:0008380,GO:0006366,GO:0010467,GO:0000398,GO:0006406,GO:0031124,GO:0048025,GO:0006369	nucleotide binding,RNA binding,nucleic acid binding,nucleus,mRNA processing,protein binding,enzyme binding,C2H2 zinc finger domain binding,nucleoplasm,spliceosomal complex,RNA splicing,transcription from RNA polymerase II promoter,gene expression,mRNA splicing, via spliceosome,mRNA export from nucleus,mRNA 3'-end processing,negative regulation of mRNA splicing, via spliceosome,termination of RNA …	.
UHMK1	U2AF homology motif (UHM) kinase 1 [Source:HGNC Symbol;Acc:19683]	ENSG00000152332	ENSP00000420270	2	RRM_5[1],Pkinase[1]	family-177	U2AF2,UHMK1	U2AF2	UHMK1[20,22]	mRNA	putative mRNA	by homology	.	.	.	.	.	1	GO:0003723,GO:0043021,GO:0071598,GO:0045948	RNA binding,ribonucleoprotein complex binding,neuronal ribonucleoprotein granule,positive regulation of translational initiation	GO:0003723,GO:0005515,GO:0005524,GO:0004674,GO:0016740,GO:0004672,GO:0019899,GO:0004713,GO:0043021,GO:0016772,GO:0005634,GO:0030424,GO:0032839,GO:0071598,GO:0006468,GO:0007050,GO:0018105,GO:0046777,GO:0031175,GO:0046825,GO:0045948,GO:0003676,GO:0005737	RNA binding,protein binding,ATP binding,protein serine/threonine kinase activity,transferase activity,protein kinase activity,enzyme binding,protein tyrosine kinase activity,ribonucleoprotein complex binding,transferase activity, transferring phosphorus-containing groups,nucleus,axon,dendrite cytoplasm,neuronal ribonucleoprotein granule,protein phosphorylation,cell cycle arrest,peptidyl-serine ph…	.
NUP153	nucleoporin 153kDa [Source:HGNC Symbol;Acc:8062]	ENSG00000124789	ENSP00000262077	6	Nup153[1],zf-RanBP[4],Nup_retrotrp_bd[1]	family-178	NUP153	.	.	diverse	diverse	11567018	.	.	.	.	.	.	GO:0051028,GO:0046832	mRNA transport,negative regulation of RNA export from nucleus	GO:0008270,GO:0005737,GO:0005730,GO:0031965,GO:0005515,GO:0005215,GO:0003677,GO:0042802,GO:0017056,GO:0005487,GO:0043495,GO:0005654,GO:0005643,GO:0034399,GO:0042405,GO:0044615,GO:0055085,GO:0044281,GO:0015031,GO:0000278,GO:0016032,GO:0005975,GO:0051028,GO:0019221,GO:0010827,GO:0015758,GO:0006913,GO:0019048,GO:0046718,GO:0075732,GO:0007077,GO:0008645,GO:0046832,GO:0051292	zinc ion binding,cytoplasm,nucleolus,nuclear membrane,protein binding,transporter activity,DNA binding,identical protein binding,structural constituent of nuclear pore,nucleocytoplasmic transporter activity,protein anchor,nucleoplasm,nuclear pore,nuclear periphery,nuclear inclusion body,nuclear pore nuclear basket,transmembrane transport,small molecule metabolic process,protein transport,mitotic …	.
CSDE1	cold shock domain containing E1, RNA-binding [Source:HGNC Symbol;Acc:29905]	ENSG00000009307	ENSP00000407724	6	SUZ-C[1],CSD[5]	family-179	CSDE1	.	.	mRNA	mRNA	17947529	RNAbinding	experimentally validated	1	1	1	1	GO:0003723,GO:0070937,GO:0070966	RNA binding,CRD-mediated mRNA stability complex,nuclear-transcribed mRNA catabolic process, no-go decay	GO:0005743,GO:0003676,GO:0003677,GO:0006355,GO:0003723,GO:0070937,GO:0008584,GO:0070966	mitochondrial inner membrane,nucleic acid binding,DNA binding,regulation of transcription, DNA-dependent,RNA binding,CRD-mediated mRNA stability complex,male gonad development,nuclear-transcribed mRNA catabolic process, no-go decay	.
POLR2L	polymerase (RNA) II (DNA directed) polypeptide L, 7.6kDa [Source:HGNC Symbol;Acc:9199]	ENSG00000177700	ENSP00000324124	1	RNA_pol_N[1]	family-18	POLR2L	.	.	mRNA	mRNA	Pol II complex	.	.	.	.	.	.	GO:0008380,GO:0000398,GO:0006370	RNA splicing,mRNA splicing, via spliceosome,7-methylguanosine mRNA capping	GO:0008270,GO:0003677,GO:0001055,GO:0003899,GO:0001056,GO:0001054,GO:0005634,GO:0005829,GO:0005654,GO:0005665,GO:0005736,GO:0005666,GO:0006351,GO:0045087,GO:0006366,GO:0006289,GO:0006281,GO:0016032,GO:0010467,GO:0006383,GO:0008380,GO:0000398,GO:0006367,GO:0006368,GO:0006370,GO:0032481,GO:0006283,GO:0050434,GO:0006385,GO:0006386,GO:0006356	zinc ion binding,DNA binding,RNA polymerase II activity,DNA-directed RNA polymerase activity,RNA polymerase III activity,RNA polymerase I activity,nucleus,cytosol,nucleoplasm,DNA-directed RNA polymerase II, core complex,DNA-directed RNA polymerase I complex,DNA-directed RNA polymerase III complex,transcription, DNA-templated,innate immune response,transcription from RNA polymerase II promoter,nuc…	.
NKRF	NFKB repressing factor [Source:HGNC Symbol;Acc:19374]	ENSG00000186416	ENSP00000442308	3	DUF3469[1],dsrm[1],R3H[1]	family-180	NKRF	.	.	unknown	unknown	established RBP	RNAbinding	RNAbinding	1	1	.	.	.	.	GO:0005515,GO:0003676,GO:0003677,GO:0005634,GO:0005730,GO:0006351,GO:0045892	protein binding,nucleic acid binding,DNA binding,nucleus,nucleolus,transcription, DNA-templated,negative regulation of transcription, DNA-dependent	.
MRPL48	mitochondrial ribosomal protein L48 [Source:HGNC Symbol;Acc:16653]	ENSG00000175581	ENSP00000399076	1	Ribosomal_S10[1]	family-181	MRPL48	.	.	ribosome	mitochondrial ribosome	established RBP	.	.	.	.	.	.	GO:0005761	mitochondrial ribosome	GO:0005761,GO:0005515,GO:0005739	mitochondrial ribosome,protein binding,mitochondrion	.
XRCC6	X-ray repair complementing defective repair in Chinese hamster cells 6 [Source:HGNC Symbol;Acc:4055]	ENSG00000196419	ENSP00000403679	4	SAP[1],Ku[1],Ku_C[1],Ku_N[1]	family-182	XRCC6	.	.	mRNA	putative mRNA	22190748	helicase	RNArelated	1	1	.	.	.	.	GO:0003676,GO:0003677,GO:0004003,GO:0003684,GO:0042162,GO:0005634,GO:0005737,GO:0043564,GO:0000723,GO:0006303,GO:0010212,GO:0050769,GO:0033151,GO:0005515,GO:0005524,GO:0003690,GO:0008022,GO:0044212,GO:0051575,GO:0003691,GO:0005667,GO:0016020,GO:0005829,GO:0005654,GO:0000783,GO:0070419,GO:0006351,GO:0045944,GO:0045087,GO:0045893,GO:0045892,GO:0006281,GO:0016032,GO:0006302,GO:0032481,GO:0075713,GO:…	nucleic acid binding,DNA binding,ATP-dependent DNA helicase activity,damaged DNA binding,telomeric DNA binding,nucleus,cytoplasm,Ku70:Ku80 complex,telomere maintenance,double-strand break repair via nonhomologous end joining,response to ionizing radiation,positive regulation of neurogenesis,V(D)J recombination,protein binding,ATP binding,double-stranded DNA binding,protein C-terminus binding,tran…	.
SUPT5H	suppressor of Ty 5 homolog (S. cerevisiae) [Source:HGNC Symbol;Acc:11469]	ENSG00000196235	ENSP00000469090	6	KOW[3],CTD[1],Spt5-NGN[1],Spt5_N[1]	family-183	SUPT5H	.	.	mRNA	mRNA	23041311	RNAbinding	RNArelated	1	1	.	.	GO:0006370	7-methylguanosine mRNA capping	GO:0005515,GO:0046982,GO:0019899,GO:0003682,GO:0005634,GO:0005654,GO:0032044,GO:0000122,GO:0045944,GO:0006366,GO:0006355,GO:0016032,GO:0010467,GO:0007049,GO:0006357,GO:0006368,GO:0006370,GO:0006338,GO:0010033,GO:0016239,GO:0032784,GO:0032786,GO:0006354,GO:0032785,GO:0039692,GO:0050434	protein binding,protein heterodimerization activity,enzyme binding,chromatin binding,nucleus,nucleoplasm,DSIF complex,negative regulation of transcription from RNA polymerase II promoter,positive regulation of transcription from RNA polymerase II promoter,transcription from RNA polymerase II promoter,regulation of transcription, DNA-dependent,viral process,gene expression,cell cycle,regulation of…	.
TSR3	TSR3, 20S rRNA accumulation, homolog (S. cerevisiae) [Source:HGNC Symbol;Acc:14175]	ENSG00000007520	ENSP00000007390	2	DUF367[1],RLI[1]	family-184	TSR3	.	.	rRNA	rRNA	by homology	.	.	.	.	.	.	GO:0006364	rRNA processing	GO:0006364	rRNA processing	.
XRN2	5'-3' exoribonuclease 2 [Source:HGNC Symbol;Acc:12836]	ENSG00000088930	ENSP00000413548	1	XRN_N[1]	family-185	XRN2	.	.	diverse	diverse	established RBP	nuclease	RNArelated	1	1	1	.	GO:0004527,GO:0004534,GO:0008409,GO:0016070,GO:0006397,GO:0006396,GO:0006401	exonuclease activity,5'-3' exoribonuclease activity,5'-3' exonuclease activity,RNA metabolic process,mRNA processing,RNA processing,RNA catabolic process	GO:0008270,GO:0003676,GO:0004527,GO:0004518,GO:0004534,GO:0008409,GO:0005634,GO:0005622,GO:0005730,GO:0016235,GO:0007283,GO:0006355,GO:0016070,GO:0006397,GO:0006396,GO:0016049,GO:0006139,GO:0006401,GO:0006353,GO:0000738,GO:0005515	zinc ion binding,nucleic acid binding,exonuclease activity,nuclease activity,5'-3' exoribonuclease activity,5'-3' exonuclease activity,nucleus,intracellular,nucleolus,aggresome,spermatogenesis,regulation of transcription, DNA-dependent,RNA metabolic process,mRNA processing,RNA processing,cell growth,nucleobase-containing compound metabolic process,RNA catabolic process,DNA-dependent transcription…	.
RSRC1	arginine/serine-rich coiled-coil 1 [Source:HGNC Symbol;Acc:24152]	ENSG00000174891	ENSP00000295930	1	THRAP3_BCLAF1[1]	family-186	RSRC1	.	.	mRNA	mRNA	This gene encodes a member of the serine and arginine rich-related protein family. The encoded protein is involved in both constitutive and alternative mRNA splicing. This gene may be associated with schizophrenia. A pseudogene of this gene is located on chromosome 9. Alternative splicing results in multiple transcript variants encoding different isoforms. [provided by RefSeq, Nov 2012]	.	.	.	.	.	.	GO:0000380,GO:0008380,GO:0000398	alternative mRNA splicing, via spliceosome,RNA splicing,mRNA splicing, via spliceosome	GO:0005737,GO:0016607,GO:0046677,GO:0006468,GO:0006913,GO:0000380,GO:0005515,GO:0005634,GO:0008380,GO:0000398	cytoplasm,nuclear speck,response to antibiotic,protein phosphorylation,nucleocytoplasmic transport,alternative mRNA splicing, via spliceosome,protein binding,nucleus,RNA splicing,mRNA splicing, via spliceosome	.
TDRD5	tudor domain containing 5 [Source:HGNC Symbol;Acc:20614]	ENSG00000162782	ENSP00000406052	4	TUDOR[1],OST-HTH[3]	family-187	TDRD5	.	.	ncRNA	piRNA related	21383078	.	.	.	.	.	.	GO:0071546	pi-body	GO:0033391,GO:0071546,GO:0043046,GO:0007286,GO:0030719	chromatoid body,pi-body,DNA methylation involved in gamete generation,spermatid development,P granule organization	.
POLR2J	polymerase (RNA) II (DNA directed) polypeptide J, 13.3kDa [Source:HGNC Symbol;Acc:9197]	ENSG00000005075	ENSP00000292614	1	RNA_pol_L_2[1]	family-188	POLR2J,POLR2J2,POLR2J3	POLR2J	POLR2J2[89,90],POLR2J3[90,91]	mRNA	mRNA	Pol II complex	.	.	.	.	.	.	GO:0008380,GO:0000398,GO:0006370	RNA splicing,mRNA splicing, via spliceosome,7-methylguanosine mRNA capping	GO:0003677,GO:0046983,GO:0003899,GO:0006351,GO:0005515,GO:0001055,GO:0030275,GO:0005634,GO:0005665,GO:0005654,GO:0006366,GO:0006289,GO:0006281,GO:0016032,GO:0010467,GO:0008380,GO:0000398,GO:0006367,GO:0006368,GO:0006370,GO:0006283,GO:0050434	DNA binding,protein dimerization activity,DNA-directed RNA polymerase activity,transcription, DNA-templated,protein binding,RNA polymerase II activity,LRR domain binding,nucleus,DNA-directed RNA polymerase II, core complex,nucleoplasm,transcription from RNA polymerase II promoter,nucleotide-excision repair,DNA repair,viral process,gene expression,RNA splicing,mRNA splicing, via spliceosome,transc…	.
POLR2J2	DNA-directed RNA polymerase II subunit RPB11-b1 [Source:RefSeq peptide;Acc:NP_116581]	ENSG00000228049	ENSP00000466522	1	RNA_pol_L_2[1]	family-188	POLR2J,POLR2J2,POLR2J3	POLR2J	POLR2J2[89,90],POLR2J3[90,91]	mRNA	mRNA	Pol II complex	.	.	.	.	.	.	.	.	GO:0003677,GO:0046983,GO:0003899,GO:0006351,GO:0001055,GO:0005665,GO:0006366	DNA binding,protein dimerization activity,DNA-directed RNA polymerase activity,transcription, DNA-templated,RNA polymerase II activity,DNA-directed RNA polymerase II, core complex,transcription from RNA polymerase II promoter	.
POLR2J3	polymerase (RNA) II (DNA directed) polypeptide J3 [Source:HGNC Symbol;Acc:33853]	ENSG00000168255	ENSP00000368662	.	.	family-188	POLR2J,POLR2J2,POLR2J3	POLR2J	POLR2J2[89,90],POLR2J3[90,91]	mRNA	mRNA	Pol II complex	.	.	.	.	.	.	.	.	GO:0016021,GO:0046983,GO:0006351,GO:0003677,GO:0003899,GO:0005634	integral to membrane,protein dimerization activity,transcription, DNA-templated,DNA binding,DNA-directed RNA polymerase activity,nucleus	.
SAFB2	scaffold attachment factor B2 [Source:HGNC Symbol;Acc:21605]	ENSG00000130254	ENSP00000252542	2	SAP[1],RRM_1[1]	family-189	SAFB,SAFB2,SLTM	SAFB	SAFB2[71,69],SLTM[32,28]	mRNA	mRNA	17200140	RNAbinding	RNAbinding	1	1	.	1	GO:0003723	RNA binding	GO:0003676,GO:0000166,GO:0003723,GO:0005515,GO:0003677,GO:0042802,GO:0005634,GO:0005737,GO:0006351,GO:0006355	nucleic acid binding,nucleotide binding,RNA binding,protein binding,DNA binding,identical protein binding,nucleus,cytoplasm,transcription, DNA-templated,regulation of transcription, DNA-dependent	.
SAFB	scaffold attachment factor B [Source:HGNC Symbol;Acc:10520]	ENSG00000160633	ENSP00000292123	2	SAP[1],RRM_6[1]	family-189	SAFB,SAFB2,SLTM	SAFB	SAFB2[71,69],SLTM[32,28]	mRNA	mRNA	17200140, 9671816	RNAbinding	RNAbinding	1	1	1	1	GO:0003723	RNA binding	GO:0000166,GO:0001047,GO:0003676,GO:0003682,GO:0005634,GO:0045944,GO:0040007,GO:0042445,GO:0030520,GO:0005515,GO:0003723,GO:0003690,GO:0006351,GO:0006325	nucleotide binding,core promoter binding,nucleic acid binding,chromatin binding,nucleus,positive regulation of transcription from RNA polymerase II promoter,growth,hormone metabolic process,intracellular estrogen receptor signaling pathway,protein binding,RNA binding,double-stranded DNA binding,transcription, DNA-templated,chromatin organization	.
SLTM	SAFB-like, transcription modulator [Source:HGNC Symbol;Acc:20709]	ENSG00000137776	ENSP00000369887	2	SAP[1],RRM_1[1]	family-189	SAFB,SAFB2,SLTM	SAFB	SAFB2[71,69],SLTM[32,28]	mRNA	putative mRNA	22658674, 22681889, 17630952	RNAbinding	experimentally validated	1	1	.	1	GO:0003723	RNA binding	GO:0003676,GO:0005634,GO:0000166,GO:0003723,GO:0006351,GO:0006915,GO:0006355	nucleic acid binding,nucleus,nucleotide binding,RNA binding,transcription, DNA-templated,apoptotic process,regulation of transcription, DNA-dependent	.
BRIX1	BRX1, biogenesis of ribosomes, homolog (S. cerevisiae) [Source:HGNC Symbol;Acc:24170]	ENSG00000113460	ENSP00000338862	1	Brix[1]	family-19	BRIX1	.	.	rRNA	rRNA	established RBP	candidate mRNA binder	novel	1	1	1	.	GO:0042254	ribosome biogenesis	GO:0005634,GO:0005730,GO:0042254	nucleus,nucleolus,ribosome biogenesis	.
POLR2I	polymerase (RNA) II (DNA directed) polypeptide I, 14.5kDa [Source:HGNC Symbol;Acc:9196]	ENSG00000105258	ENSP00000221859	2	RNA_POL_M_15KD[1],TFIIS_C[1]	family-190	POLR2I	.	.	mRNA	mRNA	Pol II complex	.	.	.	.	.	.	GO:0008380,GO:0000398,GO:0006370	RNA splicing,mRNA splicing, via spliceosome,7-methylguanosine mRNA capping	GO:0003677,GO:0003899,GO:0006351,GO:0008270,GO:0003676,GO:0005634,GO:0005654,GO:0005665,GO:0006366,GO:0006289,GO:0006281,GO:0016032,GO:0010467,GO:0008380,GO:0000398,GO:0006367,GO:0006368,GO:0006370,GO:0006283,GO:0050434	DNA binding,DNA-directed RNA polymerase activity,transcription, DNA-templated,zinc ion binding,nucleic acid binding,nucleus,nucleoplasm,DNA-directed RNA polymerase II, core complex,transcription from RNA polymerase II promoter,nucleotide-excision repair,DNA repair,viral process,gene expression,RNA splicing,mRNA splicing, via spliceosome,transcription initiation from RNA polymerase II promoter,tra…	.
PWP2	PWP2 periodic tryptophan protein homolog (yeast) [Source:HGNC Symbol;Acc:9711]	ENSG00000241945	ENSP00000291576	4	Utp12[1],WD40[3]	family-191	PWP2	.	.	snoRNA	snoRNA	UTP1 yeast homolog	RNAbinding	novel	1	1	1	.	.	.	GO:0005515,GO:0004871,GO:0005737,GO:0005730,GO:0007165	protein binding,signal transducer activity,cytoplasm,nucleolus,signal transduction	.
ELAC2	elaC homolog 2 (E. coli) [Source:HGNC Symbol;Acc:14198]	ENSG00000006744	ENSP00000337445	2	Lactamase_B_2[1],Lactamase_B_4[1]	family-192	ELAC2	.	.	tRNA	tRNA	established RBP	nuclease	RNArelated	1	1	1	.	.	.	GO:0016787,GO:0005739,GO:0046872,GO:0004519,GO:0005634,GO:0072684	hydrolase activity,mitochondrion,metal ion binding,endonuclease activity,nucleus,mitochondrial tRNA 3'-trailer cleavage, endonucleolytic	PROSTATE CANCER
ZCCHC14	zinc finger, CCHC domain containing 14 [Source:HGNC Symbol;Acc:24134]	ENSG00000140948	ENSP00000268616	2	zf-CCHC[1],SAM_1[1]	family-193	ZCCHC14,ZCCHC2	ZCCHC14	ZCCHC2[25,20]	unknown	unknown	established RBP	.	.	.	.	.	.	.	.	GO:0008270,GO:0003676,GO:0035091,GO:0007154	zinc ion binding,nucleic acid binding,phosphatidylinositol binding,cell communication	.
ZCCHC2	zinc finger, CCHC domain containing 2 [Source:HGNC Symbol;Acc:22916]	ENSG00000141664	ENSP00000464791	1	zf-CCHC[1]	family-193	ZCCHC14,ZCCHC2	ZCCHC14	ZCCHC2[25,20]	unknown	unknown	established RBP	.	.	.	.	.	.	.	.	GO:0008270,GO:0003676,GO:0035091,GO:0007154,GO:0005737	zinc ion binding,nucleic acid binding,phosphatidylinositol binding,cell communication,cytoplasm	.
LARS	leucyl-tRNA synthetase [Source:HGNC Symbol;Acc:6512]	ENSG00000133706	ENSP00000426005	3	Anticodon_1[1],tRNA-synt_1[2]	family-194	LARS	.	.	tRNA	tRNA	established RBP	.	.	.	.	.	.	GO:0002161,GO:0004812,GO:0004823,GO:0006418,GO:0006429	aminoacyl-tRNA editing activity,aminoacyl-tRNA ligase activity,leucine-tRNA ligase activity,tRNA aminoacylation for protein translation,leucyl-tRNA aminoacylation	GO:0000166,GO:0005524,GO:0002161,GO:0004812,GO:0004823,GO:0005737,GO:0006418,GO:0006429,GO:0005515,GO:0005829,GO:0010467	nucleotide binding,ATP binding,aminoacyl-tRNA editing activity,aminoacyl-tRNA ligase activity,leucine-tRNA ligase activity,cytoplasm,tRNA aminoacylation for protein translation,leucyl-tRNA aminoacylation,protein binding,cytosol,gene expression	.
MRPL28	mitochondrial ribosomal protein L28 [Source:HGNC Symbol;Acc:14484]	ENSG00000086504	ENSP00000395305	1	Ribosomal_L28[1]	family-195	MRPL28	.	.	ribosome	mitochondrial ribosome	established RBP	.	RNArelated	.	1	.	.	GO:0003735,GO:0005761,GO:0006412	structural constituent of ribosome,mitochondrial ribosome,translation	GO:0003735,GO:0005739,GO:0005515,GO:0005737,GO:0005761,GO:0006412	structural constituent of ribosome,mitochondrion,protein binding,cytoplasm,mitochondrial ribosome,translation	.
CNOT1	CCR4-NOT transcription complex, subunit 1 [Source:HGNC Symbol;Acc:7877]	ENSG00000125107	ENSP00000455635	2	DUF3819[1],Not1[1]	family-196	CNOT1	.	.	mRNA	mRNA	established RBP	candidate mRNA binder	RNArelated	1	1	1	.	GO:0004535,GO:0000932,GO:0016070,GO:0016071,GO:0000288,GO:0000289,GO:0006417,GO:0010606,GO:0031047,GO:0060213,GO:1900153	poly(A)-specific ribonuclease activity,cytoplasmic mRNA processing body,RNA metabolic process,mRNA metabolic process,nuclear-transcribed mRNA catabolic process, deadenylation-dependent decay,nuclear-transcribed mRNA poly(A) tail shortening,regulation of translation,positive regulation of cytoplasmic mRNA processing body assembly,gene silencing by RNA,positive regulation of nuclear-transcribed mRN…	GO:0005488,GO:0005515,GO:0042974,GO:0030331,GO:0004535,GO:0005634,GO:0005829,GO:0000932,GO:0005778,GO:0030014,GO:0000122,GO:0006351,GO:0007275,GO:0048387,GO:0010467,GO:0016070,GO:0016071,GO:0000288,GO:0000289,GO:0006417,GO:0010606,GO:0031047,GO:0033147,GO:0060213,GO:1900153,GO:2000036	binding,protein binding,retinoic acid receptor binding,estrogen receptor binding,poly(A)-specific ribonuclease activity,nucleus,cytosol,cytoplasmic mRNA processing body,peroxisomal membrane,CCR4-NOT complex,negative regulation of transcription from RNA polymerase II promoter,transcription, DNA-templated,multicellular organismal development,negative regulation of retinoic acid receptor signaling p…	.
DDX18	DEAD (Asp-Glu-Ala-Asp) box polypeptide 18 [Source:HGNC Symbol;Acc:2741]	ENSG00000088205	ENSP00000263239	3	DUF4217[1],Helicase_C[1],DEAD[1]	family-197	DDX18	.	.	rRNA	putative rRNA	yeast homolog HAS1; ATP-dependent RNA helicase; involved in the biogenesis of 40S and 60S ribosome subunits; localizes to both the nuclear periphery and nucleolus; highly enriched in nuclear pore complex fractions; constituent of 66S pre-ribosomal particles	helicase	RNAbinding	1	1	1	.	GO:0003723,GO:0004004	RNA binding,ATP-dependent RNA helicase activity	GO:0005524,GO:0003676,GO:0008026,GO:0004386,GO:0003723,GO:0005515,GO:0004004,GO:0005730	ATP binding,nucleic acid binding,ATP-dependent helicase activity,helicase activity,RNA binding,protein binding,ATP-dependent RNA helicase activity,nucleolus	.
TSEN15	tRNA splicing endonuclease 15 homolog (S. cerevisiae) [Source:HGNC Symbol;Acc:16791]	ENSG00000198860	ENSP00000402002	1	Sen15[1]	family-198	TSEN15	.	.	tRNA	tRNA	established RBP	.	.	.	.	.	.	GO:0000213,GO:0006397,GO:0006388	tRNA-intron endonuclease activity,mRNA processing,tRNA splicing, via endonucleolytic cleavage and ligation	GO:0000213,GO:0005730,GO:0006397,GO:0006388	tRNA-intron endonuclease activity,nucleolus,mRNA processing,tRNA splicing, via endonucleolytic cleavage and ligation	.
USP10	ubiquitin specific peptidase 10 [Source:HGNC Symbol;Acc:12608]	ENSG00000103194	ENSP00000219473	2	PAM2[1],UCH[1]	family-199	USP10	.	.	mRNA	putative mRNA	22681889, 22658674, 23912277, 15003521	candidate mRNA binder	novel	1	1	1	.	.	.	GO:0006511,GO:0004221,GO:0005515,GO:0004197,GO:0002039,GO:0044325,GO:0004843,GO:0005634,GO:0005737,GO:0005769,GO:0045111,GO:0006914,GO:0006281,GO:0010506,GO:0030330,GO:0016579	ubiquitin-dependent protein catabolic process,ubiquitin thiolesterase activity,protein binding,cysteine-type endopeptidase activity,p53 binding,ion channel binding,ubiquitin-specific protease activity,nucleus,cytoplasm,early endosome,intermediate filament cytoskeleton,autophagy,DNA repair,regulation of autophagy,DNA damage response, signal transduction by p53 class mediator,protein deubiquitinati…	.
SMNDC1	survival motor neuron domain containing 1 [Source:HGNC Symbol;Acc:16900]	ENSG00000119953	ENSP00000358605	1	SMN[1]	family-2	SMNDC1	.	.	mRNA	mRNA	This gene is a paralog of SMN1 gene, which encodes the survival motor neuron protein, mutations in which are cause of autosomal recessive proximal spinal muscular atrophy. The protein encoded by this gene is a nuclear protein that has been identified as a constituent of the spliceosome complex. This gene is differentially expressed, with abundant levels in skeletal muscle, and may share similar c…	.	RNAbinding	.	1	1	.	GO:0003723,GO:0005681,GO:0006397,GO:0008380,GO:0000375	RNA binding,spliceosomal complex,mRNA processing,RNA splicing,RNA splicing, via transesterification reactions	GO:0003723,GO:0005515,GO:0005634,GO:0005737,GO:0005681,GO:0016607,GO:0015030,GO:0006915,GO:0006397,GO:0008380,GO:0000375	RNA binding,protein binding,nucleus,cytoplasm,spliceosomal complex,nuclear speck,Cajal body,apoptotic process,mRNA processing,RNA splicing,RNA splicing, via transesterification reactions	.
THUMPD2	THUMP domain containing 2 [Source:HGNC Symbol;Acc:14890]	ENSG00000138050	ENSP00000423933	2	THUMP[1],UPF0020[1]	family-20	THUMPD2,THUMPD3	THUMPD2	THUMPD3[21,21]	tRNA	putative tRNA	by homology	.	.	.	.	.	1	GO:0003723	RNA binding	GO:0003723,GO:0008168,GO:0008152	RNA binding,methyltransferase activity,metabolic process	.
THUMPD3	THUMP domain containing 3 [Source:HGNC Symbol;Acc:24493]	ENSG00000134077	ENSP00000339532	2	THUMP[1],UPF0020[1]	family-20	THUMPD2,THUMPD3	THUMPD2	THUMPD3[21,21]	tRNA	putative tRNA	by homology	.	.	.	.	.	1	GO:0003723	RNA binding	GO:0003723,GO:0008168	RNA binding,methyltransferase activity	.
SND1	staphylococcal nuclease and tudor domain containing 1 [Source:HGNC Symbol;Acc:30646]	ENSG00000197157	ENSP00000346762	6	SNase[5],TUDOR[1]	family-200	SND1	.	.	mRNA	mRNA/miRNA	18603592	RNAbinding	RNArelated	1	1	1	.	GO:0031047	gene silencing by RNA	GO:0003676,GO:0016788,GO:0005515,GO:0004518,GO:0003712,GO:0005634,GO:0005737,GO:0005739,GO:0042470,GO:0016442,GO:0006351,GO:0006355,GO:0031047,GO:0019048	nucleic acid binding,hydrolase activity, acting on ester bonds,protein binding,nuclease activity,transcription cofactor activity,nucleus,cytoplasm,mitochondrion,melanosome,RISC complex,transcription, DNA-templated,regulation of transcription, DNA-dependent,gene silencing by RNA,modulation by virus of host morphology or physiology	.
LSM4	LSM4 homolog, U6 small nuclear RNA associated (S. cerevisiae) [Source:HGNC Symbol;Acc:17259]	ENSG00000130520	ENSP00000469468	1	LSM[1]	family-201	LSM4	.	.	snRNA	snRNA	established RBP	RNAbinding	RNAbinding	1	1	1	1	GO:0003723,GO:0005681,GO:0030532,GO:0005688,GO:0016070,GO:0016071,GO:0000288,GO:0006397,GO:0008380,GO:0043928	RNA binding,spliceosomal complex,small nuclear ribonucleoprotein complex,U6 snRNP,RNA metabolic process,mRNA metabolic process,nuclear-transcribed mRNA catabolic process, deadenylation-dependent decay,mRNA processing,RNA splicing,exonucleolytic nuclear-transcribed mRNA catabolic process involved in deadenylation-dependent decay	GO:0003723,GO:0005515,GO:0005829,GO:0005681,GO:0030532,GO:0005688,GO:0010467,GO:0016070,GO:0016071,GO:0000288,GO:0006397,GO:0008380,GO:0043928	RNA binding,protein binding,cytosol,spliceosomal complex,small nuclear ribonucleoprotein complex,U6 snRNP,gene expression,RNA metabolic process,mRNA metabolic process,nuclear-transcribed mRNA catabolic process, deadenylation-dependent decay,mRNA processing,RNA splicing,exonucleolytic nuclear-transcribed mRNA catabolic process involved in deadenylation-dependent decay	.
EIF3M	eukaryotic translation initiation factor 3, subunit M [Source:HGNC Symbol;Acc:24460]	ENSG00000149100	ENSP00000436049	1	PCI[1]	family-202	EIF3M	.	.	mRNA	putative mRNA	This gene encodes a protein that is part of the eurkaryotic translation initiation factor 3 complete (eIF-3) required for protein synthesis. Elevated levels of the encoded protein are present in cancer cell lines. Inactivation of the encoded protein has been shown to interfere with translation of herpes virus mRNAs by preventing the association of mRNAs with the ribosomes. A pseudogene of this ge…	.	.	.	.	.	.	GO:0003743,GO:0005852,GO:0016282,GO:0033290,GO:0001731,GO:0006446,GO:0006413	translation initiation factor activity,eukaryotic translation initiation factor 3 complex,eukaryotic 43S preinitiation complex,eukaryotic 48S preinitiation complex,formation of translation preinitiation complex,regulation of translational initiation,translational initiation	GO:0005515,GO:0005488,GO:0003743,GO:0005852,GO:0016282,GO:0033290,GO:0001731,GO:0006446,GO:0006413	protein binding,binding,translation initiation factor activity,eukaryotic translation initiation factor 3 complex,eukaryotic 43S preinitiation complex,eukaryotic 48S preinitiation complex,formation of translation preinitiation complex,regulation of translational initiation,translational initiation	.
MRPL34	mitochondrial ribosomal protein L34 [Source:HGNC Symbol;Acc:14488]	ENSG00000130312	ENSP00000472266	1	Ribosomal_L34[1]	family-203	MRPL34	.	.	ribosome	mitochondrial ribosome	established RBP	.	.	.	.	.	.	GO:0003735,GO:0005840,GO:0005761,GO:0006412	structural constituent of ribosome,ribosome,mitochondrial ribosome,translation	GO:0003735,GO:0005739,GO:0005622,GO:0005840,GO:0005761,GO:0006412	structural constituent of ribosome,mitochondrion,intracellular,ribosome,mitochondrial ribosome,translation	.
SRP72	signal recognition particle 72kDa [Source:HGNC Symbol;Acc:11303]	ENSG00000174780	ENSP00000342181	4	SRP72[1],TPR_12[2],Apc3[1]	family-204	SRP72	.	.	ncRNA	7SL	established RBP	RNAbinding	RNAbinding	1	1	.	.	GO:0008312,GO:0006412	7S RNA binding,translation	GO:0005515,GO:0006614,GO:0008312,GO:0005047,GO:0005886,GO:0005737,GO:0005829,GO:0005783,GO:0005730,GO:0048500,GO:0005786,GO:0006412,GO:0042493,GO:0010467,GO:0044267	protein binding,SRP-dependent cotranslational protein targeting to membrane,7S RNA binding,signal recognition particle binding,plasma membrane,cytoplasm,cytosol,endoplasmic reticulum,nucleolus,signal recognition particle,signal recognition particle, endoplasmic reticulum targeting,translation,response to drug,gene expression,cellular protein metabolic process	BONE MARROW FAILURE, FAMILIAL; BMFF
SUGP1	SURP and G patch domain containing 1 [Source:HGNC Symbol;Acc:18643]	ENSG00000105705	ENSP00000247001	3	G-patch[1],Surp[2]	family-205	SUGP1,SUGP2	SUGP1	SUGP2[22,13]	mRNA	mRNA	SF4 is a member of the SURP family of splicing factors.[supplied by OMIM, Sep 2003]	RNAbinding	.	.	1	.	1	GO:0003723,GO:0005681,GO:0008380,GO:0000398,GO:0006396	RNA binding,spliceosomal complex,RNA splicing,mRNA splicing, via spliceosome,RNA processing	GO:0003723,GO:0005515,GO:0005634,GO:0005654,GO:0005681,GO:0010467,GO:0008380,GO:0000398,GO:0006396,GO:0003676	RNA binding,protein binding,nucleus,nucleoplasm,spliceosomal complex,gene expression,RNA splicing,mRNA splicing, via spliceosome,RNA processing,nucleic acid binding	.
SUGP2	SURP and G patch domain containing 2 [Source:HGNC Symbol;Acc:18641]	ENSG00000064607	ENSP00000409603	3	G-patch[1],Surp[2]	family-205	SUGP1,SUGP2	SUGP1	SUGP2[22,13]	mRNA	putative mRNA	This gene encodes a member of the arginine/serine-rich family of splicing factors. The encoded protein functions in mRNA processing. Alternatively spliced transcript variants have been described. [provided by RefSeq, Feb 2009]	RNAbinding	RNAbinding	1	1	.	1	GO:0003723,GO:0006396,GO:0006397,GO:0008380	RNA binding,RNA processing,mRNA processing,RNA splicing	GO:0003723,GO:0003676,GO:0006396,GO:0005634,GO:0006397,GO:0008380	RNA binding,nucleic acid binding,RNA processing,nucleus,mRNA processing,RNA splicing	.
RPS3	ribosomal protein S3 [Source:HGNC Symbol;Acc:10420]	ENSG00000149273	ENSP00000433421	2	KH_2[1],Ribosomal_S3_C[1]	family-206	RPS3	.	.	ribosome	ribosome	established RBP	ribosomal	RNAbinding	1	1	1	1	GO:0003723,GO:0003735,GO:0005840,GO:0006412,GO:0003729,GO:0022627,GO:0030529,GO:0015935,GO:0016070,GO:0016071,GO:0006414,GO:0006413,GO:0000184,GO:0006415	RNA binding,structural constituent of ribosome,ribosome,translation,mRNA binding,cytosolic small ribosomal subunit,ribonucleoprotein complex,small ribosomal subunit,RNA metabolic process,mRNA metabolic process,translational elongation,translational initiation,nuclear-transcribed mRNA catabolic process, nonsense-mediated decay,translational termination	GO:0003723,GO:0003735,GO:0005840,GO:0006412,GO:0005515,GO:0004519,GO:0019899,GO:0019901,GO:0003729,GO:0003684,GO:0051536,GO:0051018,GO:0051059,GO:0003906,GO:0005634,GO:0005737,GO:0005829,GO:0022627,GO:0030529,GO:0032587,GO:0015935,GO:0006974,GO:0016032,GO:0010467,GO:0016070,GO:0016071,GO:0032088,GO:0044267,GO:0006614,GO:0006919,GO:0006414,GO:0019058,GO:0006413,GO:0000184,GO:0006415,GO:0019083,GO:…	RNA binding,structural constituent of ribosome,ribosome,translation,protein binding,endonuclease activity,enzyme binding,protein kinase binding,mRNA binding,damaged DNA binding,iron-sulfur cluster binding,protein kinase A binding,NF-kappaB binding,DNA-(apurinic or apyrimidinic site) lyase activity,nucleus,cytoplasm,cytosol,cytosolic small ribosomal subunit,ribonucleoprotein complex,ruffle membran…	.
RPS27A	ribosomal protein S27a [Source:HGNC Symbol;Acc:10417]	ENSG00000143947	ENSP00000272317	2	Ribosomal_S27[1],ubiquitin[1]	family-207	RPS27A	.	.	ribosome	ribosome	established RBP	ribosomal	RNArelated	1	1	.	.	GO:0003735,GO:0022627,GO:0005840,GO:0015935,GO:0006412,GO:0016070,GO:0016071,GO:0006414,GO:0006413,GO:0000184,GO:0006415	structural constituent of ribosome,cytosolic small ribosomal subunit,ribosome,small ribosomal subunit,translation,RNA metabolic process,mRNA metabolic process,translational elongation,translational initiation,nuclear-transcribed mRNA catabolic process, nonsense-mediated decay,translational termination	GO:0005515,GO:0046872,GO:0003735,GO:0005886,GO:0005829,GO:0005622,GO:0022627,GO:0005840,GO:0010008,GO:0005654,GO:0015935,GO:0030666,GO:0000122,GO:0006351,GO:0045944,GO:0038095,GO:0045087,GO:0055085,GO:0006915,GO:0042981,GO:0043066,GO:0034220,GO:0043123,GO:0000209,GO:0006412,GO:0002474,GO:0000278,GO:0006281,GO:0016032,GO:0016197,GO:0019068,GO:0019082,GO:0002479,GO:0006977,GO:0010467,GO:0016070,GO:…	protein binding,metal ion binding,structural constituent of ribosome,plasma membrane,cytosol,intracellular,cytosolic small ribosomal subunit,ribosome,endosome membrane,nucleoplasm,small ribosomal subunit,endocytic vesicle membrane,negative regulation of transcription from RNA polymerase II promoter,transcription, DNA-templated,positive regulation of transcription from RNA polymerase II promoter,F…	.
CCAR2	KIAA1967 [Source:HGNC Symbol;Acc:23360]	ENSG00000158941	ENSP00000373930	2	DBC1[1],S1-like[1]	family-208	CCAR1,CCAR2	CCAR1	CCAR2[27,34]	mRNA	mRNA	22658674, 22681889	RNAbinding	novel	1	1	1	.	GO:0005681,GO:0044609,GO:0006397,GO:0008380	spliceosomal complex,DBIRD complex,mRNA processing,RNA splicing	GO:0006915,GO:0004857,GO:0005515,GO:0019899,GO:0000993,GO:0005634,GO:0005737,GO:0005759,GO:0005681,GO:0000790,GO:0044609,GO:0006974,GO:0007049,GO:0006397,GO:0008380,GO:0043065,GO:0009411,GO:0043086,GO:0043653,GO:0032784,GO:1902230,GO:2000003	apoptotic process,enzyme inhibitor activity,protein binding,enzyme binding,RNA polymerase II core binding,nucleus,cytoplasm,mitochondrial matrix,spliceosomal complex,nuclear chromatin,DBIRD complex,cellular response to DNA damage stimulus,cell cycle,mRNA processing,RNA splicing,positive regulation of apoptotic process,response to UV,negative regulation of catalytic activity,mitochondrial fragment…	.
CCAR1	cell division cycle and apoptosis regulator 1 [Source:HGNC Symbol;Acc:24236]	ENSG00000060339	ENSP00000439252	4	SAP[1],DBC1[1],MIP-T3[1],S1-like[1]	family-208	CCAR1,CCAR2	CCAR1	CCAR2[27,34]	mRNA	mRNA	24608801, 19073175	candidate mRNA binder	RNArelated	1	1	.	1	GO:0008380,GO:0000398	RNA splicing,mRNA splicing, via spliceosome	GO:0005515,GO:0003676,GO:0030374,GO:0048471,GO:0005654,GO:0006351,GO:0006915,GO:0006355,GO:0010467,GO:0007049,GO:0008380,GO:0000398	protein binding,nucleic acid binding,ligand-dependent nuclear receptor transcription coactivator activity,perinuclear region of cytoplasm,nucleoplasm,transcription, DNA-templated,apoptotic process,regulation of transcription, DNA-dependent,gene expression,cell cycle,RNA splicing,mRNA splicing, via spliceosome	.
DDX49	DEAD (Asp-Glu-Ala-Asp) box polypeptide 49 [Source:HGNC Symbol;Acc:18684]	ENSG00000105671	ENSP00000395377	2	Helicase_C[1],DEAD[1]	family-209	DDX49	.	.	rRNA	rRNA	yeast homolog DBP8	.	RNAbinding	.	1	1	.	GO:0003723	RNA binding	GO:0005524,GO:0003676,GO:0008026,GO:0004386,GO:0003723	ATP binding,nucleic acid binding,ATP-dependent helicase activity,helicase activity,RNA binding	.
MRPL4	mitochondrial ribosomal protein L4 [Source:HGNC Symbol;Acc:14276]	ENSG00000105364	ENSP00000377334	1	Ribosomal_L4[1]	family-21	MRPL4	.	.	ribosome	mitochondrial ribosome	established RBP	ribosomal	RNArelated	1	1	.	.	GO:0003735,GO:0005840,GO:0006412	structural constituent of ribosome,ribosome,translation	GO:0003735,GO:0005739,GO:0005840,GO:0006412	structural constituent of ribosome,mitochondrion,ribosome,translation	.
SFSWAP	splicing factor, suppressor of white-apricot homolog (Drosophila) [Source:HGNC Symbol;Acc:10790]	ENSG00000061936	ENSP00000437738	3	Surp[2],DRY_EERY[1]	family-210	SFSWAP	.	.	mRNA	mRNA	This gene encodes a human homolog of Drosophila splicing regulatory protein. This gene autoregulates its expression by control of splicing of its first two introns. In addition, it also regulates the splicing of fibronectin and CD45 genes. Two transcript variants encoding different isoforms have been identified. [provided by RefSeq, May 2012]	.	.	.	.	.	1	GO:0003723,GO:0006396,GO:0006397,GO:0006376,GO:0048025	RNA binding,RNA processing,mRNA processing,mRNA splice site selection,negative regulation of mRNA splicing, via spliceosome	GO:0003723,GO:0006396,GO:0005634,GO:0006351,GO:0006355,GO:0006397,GO:0006376,GO:0048025	RNA binding,RNA processing,nucleus,transcription, DNA-templated,regulation of transcription, DNA-dependent,mRNA processing,mRNA splice site selection,negative regulation of mRNA splicing, via spliceosome	.
MRPS12	mitochondrial ribosomal protein S12 [Source:HGNC Symbol;Acc:10380]	ENSG00000128626	ENSP00000384952	1	Ribosom_S12_S23[1]	family-211	MRPS12	.	.	ribosome	mitochondrial ribosome	established RBP	ribosomal	.	.	1	.	.	GO:0003735,GO:0005840,GO:0015935,GO:0005761,GO:0006412	structural constituent of ribosome,ribosome,small ribosomal subunit,mitochondrial ribosome,translation	GO:0005515,GO:0003735,GO:0005622,GO:0005840,GO:0015935,GO:0005761,GO:0006412,GO:0005739	protein binding,structural constituent of ribosome,intracellular,ribosome,small ribosomal subunit,mitochondrial ribosome,translation,mitochondrion	.
EIF1	eukaryotic translation initiation factor 1 [Source:HGNC Symbol;Acc:3249]	ENSG00000173812	ENSP00000467918	1	SUI1[1]	family-212	EIF1,EIF1B	EIF1	EIF1B[91,91]	mRNA	putative mRNA	20921384	translationfactor	.	.	1	.	.	GO:0003743,GO:0006413,GO:0008135,GO:0006446	translation initiation factor activity,translational initiation,translation factor activity, nucleic acid binding,regulation of translational initiation	GO:0003743,GO:0006413,GO:0008135,GO:0005737,GO:0006950,GO:0006446,GO:0009048	translation initiation factor activity,translational initiation,translation factor activity, nucleic acid binding,cytoplasm,response to stress,regulation of translational initiation,dosage compensation by inactivation of X chromosome	.
EIF1B	eukaryotic translation initiation factor 1B [Source:HGNC Symbol;Acc:30792]	ENSG00000114784	ENSP00000232905	1	SUI1[1]	family-212	EIF1,EIF1B	EIF1	EIF1B[91,91]	mRNA	putative mRNA	established RBP	translationfactor	.	.	1	.	.	GO:0003743,GO:0006446,GO:0006413	translation initiation factor activity,regulation of translational initiation,translational initiation	GO:0003743,GO:0006446,GO:0006413	translation initiation factor activity,regulation of translational initiation,translational initiation	.
CLP1	cleavage and polyadenylation factor I subunit 1 [Source:HGNC Symbol;Acc:16999]	ENSG00000172409	ENSP00000434995	2	MobB[1],Clp1[1]	family-213	CLP1	.	.	mRNA	mRNA	established RBP	.	.	.	.	.	.	GO:0000214,GO:0005849,GO:0008380,GO:0000398,GO:0006388,GO:0031124,GO:0035087,GO:0030423	tRNA-intron endonuclease complex,mRNA cleavage factor complex,RNA splicing,mRNA splicing, via spliceosome,tRNA splicing, via endonucleolytic cleavage and ligation,mRNA 3'-end processing,siRNA loading onto RISC involved in RNA interference,targeting of mRNA for destruction involved in RNA interference	GO:0005524,GO:0051733,GO:0051736,GO:0046404,GO:0005654,GO:0000214,GO:0005849,GO:0006366,GO:0010467,GO:0008380,GO:0000398,GO:0006388,GO:0031124,GO:0035087,GO:0006369,GO:0030423	ATP binding,polydeoxyribonucleotide kinase activity,ATP-dependent polyribonucleotide 5'-hydroxyl-kinase activity,ATP-dependent polydeoxyribonucleotide 5'-hydroxyl-kinase activity,nucleoplasm,tRNA-intron endonuclease complex,mRNA cleavage factor complex,transcription from RNA polymerase II promoter,gene expression,RNA splicing,mRNA splicing, via spliceosome,tRNA splicing, via endonucleolytic cleav…	.
ZMAT5	zinc finger, matrin-type 5 [Source:HGNC Symbol;Acc:28046]	ENSG00000100319	ENSP00000344241	2	zf-CCCH[1],zf-U1[1]	family-214	ZMAT5	.	.	snRNA	snRNA	SNRNP20, 19878916	.	.	.	.	.	1	GO:0005689,GO:0006397,GO:0008380	U12-type spliceosomal complex,mRNA processing,RNA splicing	GO:0008270,GO:0046872,GO:0005634,GO:0005737,GO:0005689,GO:0006397,GO:0008380	zinc ion binding,metal ion binding,nucleus,cytoplasm,U12-type spliceosomal complex,mRNA processing,RNA splicing	.
SF3B3	splicing factor 3b, subunit 3, 130kDa [Source:HGNC Symbol;Acc:10770]	ENSG00000189091	ENSP00000305790	2	MMS1_N[1],CPSF_A[1]	family-215	DDB1,SF3B3	DDB1	SF3B3[24,22]	mRNA	mRNA	This gene encodes subunit 3 of the splicing factor 3b protein complex. Splicing factor 3b, together with splicing factor 3a and a 12S RNA unit, forms the U2 small nuclear ribonucleoproteins complex (U2 snRNP). The splicing factor 3b/3a complex binds pre-mRNA upstream of the intron's branch site in a sequence independent manner and may anchor the U2 snRNP to the pre-mRNA. Splicing factor 3b is als…	.	.	.	.	.	.	GO:0005681,GO:0030532,GO:0005689,GO:0071013,GO:0006397,GO:0008380,GO:0000398,GO:0000375	spliceosomal complex,small nuclear ribonucleoprotein complex,U12-type spliceosomal complex,catalytic step 2 spliceosome,mRNA processing,RNA splicing,mRNA splicing, via spliceosome,RNA splicing, via transesterification reactions	GO:0005515,GO:0003676,GO:0005634,GO:0005654,GO:0005681,GO:0030532,GO:0005689,GO:0071013,GO:0010467,GO:0006397,GO:0008380,GO:0000398,GO:0006461,GO:0000375	protein binding,nucleic acid binding,nucleus,nucleoplasm,spliceosomal complex,small nuclear ribonucleoprotein complex,U12-type spliceosomal complex,catalytic step 2 spliceosome,gene expression,mRNA processing,RNA splicing,mRNA splicing, via spliceosome,protein complex assembly,RNA splicing, via transesterification reactions	.
PLD6	phospholipase D family, member 6 [Source:HGNC Symbol;Acc:30447]	ENSG00000179598	ENSP00000317177	1	PLDc_2[1]	family-216	PLD6	.	.	ncRNA	piRNA	established RBP	.	.	.	.	.	.	GO:0034587	piRNA metabolic process	GO:0042803,GO:0046872,GO:0004519,GO:0003824,GO:0035755,GO:0005741,GO:0016021,GO:0043046,GO:0007286,GO:0007126,GO:0034587,GO:0030719,GO:0044281,GO:0016042,GO:0008152,GO:0008053,GO:0006644,GO:0046474,GO:0006655	protein homodimerization activity,metal ion binding,endonuclease activity,catalytic activity,cardiolipin hydrolase activity,mitochondrial outer membrane,integral to membrane,DNA methylation involved in gamete generation,spermatid development,meiosis,piRNA metabolic process,P granule organization,small molecule metabolic process,lipid catabolic process,metabolic process,mitochondrial fusion,phosph…	.
QTRTD1	queuine tRNA-ribosyltransferase domain containing 1 [Source:HGNC Symbol;Acc:25771]	ENSG00000151576	ENSP00000281273	1	TGT[1]	family-217	QTRT1,QTRTD1	QTRT1	QTRTD1[22,21]	tRNA	tRNA	This gene encodes a subunit of tRNA-guanine transglycosylase. tRNA-guanine transglycosylase is a heterodimeric enzyme complex that plays a critical role in tRNA modification by synthesizing the 7-deazaguanosine queuosine, which is found in tRNAs that code for asparagine, aspartic acid, histidine, and tyrosine. The encoded protein may play a role in the queuosine 5'-monophosphate salvage pathway. …	.	.	.	.	.	.	GO:0008479,GO:0006400	queuine tRNA-ribosyltransferase activity,tRNA modification	GO:0008479,GO:0008616,GO:0006400,GO:0008270,GO:0005737,GO:0005739	queuine tRNA-ribosyltransferase activity,queuosine biosynthetic process,tRNA modification,zinc ion binding,cytoplasm,mitochondrion	.
QTRT1	queuine tRNA-ribosyltransferase 1 [Source:HGNC Symbol;Acc:23797]	ENSG00000213339	ENSP00000465974	1	TGT[1]	family-217	QTRT1,QTRTD1	QTRT1	QTRTD1[22,21]	tRNA	tRNA	This gene encodes the catalytic subunit of tRNA-guanine transglycosylase. tRNA-guanine transglycosylase is a heterodimeric enzyme complex that plays a critical role in tRNA modification by synthesizing the 7-deazaguanosine queuosine, which is found in tRNAs that code for asparagine, aspartic acid, histidine and tyrosine. A pseudogene of this gene is located on the long arm of chromosome X. [provi…	.	.	.	.	.	.	GO:0008479,GO:0006400,GO:0005840,GO:0008033	queuine tRNA-ribosyltransferase activity,tRNA modification,ribosome,tRNA processing	GO:0008479,GO:0008616,GO:0006400,GO:0005515,GO:0046872,GO:0005737,GO:0005634,GO:0005739,GO:0005840,GO:0008033	queuine tRNA-ribosyltransferase activity,queuosine biosynthetic process,tRNA modification,protein binding,metal ion binding,cytoplasm,nucleus,mitochondrion,ribosome,tRNA processing	.
PIH1D1	PIH1 domain containing 1 [Source:HGNC Symbol;Acc:26075]	ENSG00000104872	ENSP00000469087	2	PIH1[2]	family-218	PIH1D1	.	.	snoRNA	snoRNA	17636026	.	.	.	.	.	.	GO:0070761,GO:0000492	pre-snoRNP complex,box C/D snoRNP assembly	GO:0070761,GO:0000492	pre-snoRNP complex,box C/D snoRNP assembly	.
SWT1	SWT1 RNA endoribonuclease homolog (S. cerevisiae) [Source:HGNC Symbol;Acc:16785]	ENSG00000116668	ENSP00000356471	1	PIN_4[1]	family-219	SWT1	.	.	mRNA	putative mRNA	RNA endoribonuclease involved in perinuclear mRNP quality control; involved in perinuclear mRNP quality control via the turnover of aberrant, unprocessed pre-mRNAs; interacts with subunits of THO/TREX, TREX-2, and RNA polymerase II; contains a PIN (PilT N terminus) domain	.	.	.	.	.	.	.	.	.	.	.
EXOSC4	exosome component 4 [Source:HGNC Symbol;Acc:18189]	ENSG00000178896	ENSP00000315476	2	RNase_PH[1],RNase_PH_C[1]	family-22	EXOSC4,EXOSC6	EXOSC4	EXOSC6[31,28]	diverse	diverse	established RBP	.	.	.	.	1	.	GO:0017091,GO:0000175,GO:0000178,GO:0016070,GO:0016071,GO:0000288,GO:0006364,GO:0043928,GO:0071044,GO:0071028,GO:0000460,GO:0000956	AU-rich element binding,3'-5'-exoribonuclease activity,exosome (RNase complex),RNA metabolic process,mRNA metabolic process,nuclear-transcribed mRNA catabolic process, deadenylation-dependent decay,rRNA processing,exonucleolytic nuclear-transcribed mRNA catabolic process involved in deadenylation-dependent decay,histone mRNA catabolic process,nuclear mRNA surveillance,maturation of 5.8S rRNA,nucl…	GO:0005515,GO:0017091,GO:0000175,GO:0005634,GO:0005737,GO:0005829,GO:0005730,GO:0000178,GO:0035327,GO:0010467,GO:0016070,GO:0016071,GO:0000288,GO:0006364,GO:0030307,GO:0051607,GO:0043928,GO:0071044,GO:0071028,GO:0000460,GO:0000956,GO:0045006	protein binding,AU-rich element binding,3'-5'-exoribonuclease activity,nucleus,cytoplasm,cytosol,nucleolus,exosome (RNase complex),transcriptionally active chromatin,gene expression,RNA metabolic process,mRNA metabolic process,nuclear-transcribed mRNA catabolic process, deadenylation-dependent decay,rRNA processing,positive regulation of cell growth,defense response to virus,exonucleolytic nuclea…	.
EXOSC6	exosome component 6 [Source:HGNC Symbol;Acc:19055]	ENSG00000223496	ENSP00000398597	1	RNase_PH[1]	family-22	EXOSC4,EXOSC6	EXOSC4	EXOSC6[31,28]	diverse	diverse	established RBP	nuclease	.	.	1	.	.	GO:0003723,GO:0000178,GO:0016070,GO:0016071,GO:0000288,GO:0006364,GO:0043928	RNA binding,exosome (RNase complex),RNA metabolic process,mRNA metabolic process,nuclear-transcribed mRNA catabolic process, deadenylation-dependent decay,rRNA processing,exonucleolytic nuclear-transcribed mRNA catabolic process involved in deadenylation-dependent decay	GO:0003723,GO:0005829,GO:0005730,GO:0000178,GO:0010467,GO:0016070,GO:0016071,GO:0000288,GO:0006364,GO:0045190,GO:0043928,GO:0045006	RNA binding,cytosol,nucleolus,exosome (RNase complex),gene expression,RNA metabolic process,mRNA metabolic process,nuclear-transcribed mRNA catabolic process, deadenylation-dependent decay,rRNA processing,isotype switching,exonucleolytic nuclear-transcribed mRNA catabolic process involved in deadenylation-dependent decay,DNA deamination	.
PTRH1	peptidyl-tRNA hydrolase 1 homolog (S. cerevisiae) [Source:HGNC Symbol;Acc:27039]	ENSG00000187024	ENSP00000439469	1	Pept_tRNA_hydro[1]	family-220	PTRH1	.	.	tRNA	tRNA	established RBP	.	novel	.	1	.	.	GO:0004045	aminoacyl-tRNA hydrolase activity	GO:0004045,GO:0005739	aminoacyl-tRNA hydrolase activity,mitochondrion	.
INTS8	integrator complex subunit 8 [Source:HGNC Symbol;Acc:26048]	ENSG00000164941	ENSP00000430338	.	.	family-221	INTS8	.	.	snRNA	snRNA	established RBP	.	.	.	.	.	.	GO:0032039,GO:0016180	integrator complex,snRNA processing	GO:0005515,GO:0032039,GO:0016180	protein binding,integrator complex,snRNA processing	.
EXOSC10	exosome component 10 [Source:HGNC Symbol;Acc:9138]	ENSG00000171824	ENSP00000307307	3	DNA_pol_A_exo1[1],HRDC[1],PMC2NT[1]	family-222	EXOSC10	.	.	diverse	diverse	established RBP	RNAbinding	RNAbinding	1	1	.	.	GO:0008408,GO:0000176,GO:0006396,GO:0003723,GO:0004532,GO:0000178,GO:0071044,GO:0000184,GO:0071028,GO:0000460,GO:0000956,GO:0071034,GO:0071035,GO:0071048	3'-5' exonuclease activity,nuclear exosome (RNase complex),RNA processing,RNA binding,exoribonuclease activity,exosome (RNase complex),histone mRNA catabolic process,nuclear-transcribed mRNA catabolic process, nonsense-mediated decay,nuclear mRNA surveillance,maturation of 5.8S rRNA,nuclear-transcribed mRNA catabolic process,CUT catabolic process,nuclear polyadenylation-dependent rRNA catabolic p…	GO:0000166,GO:0003676,GO:0003824,GO:0008408,GO:0005634,GO:0005737,GO:0005622,GO:0005730,GO:0000176,GO:0006396,GO:0044237,GO:0006139,GO:0009048,GO:0003723,GO:0005515,GO:0004532,GO:0000178,GO:0035327,GO:0071044,GO:0000184,GO:0071028,GO:0000460,GO:0000956,GO:0071034,GO:0071035,GO:0071048	nucleotide binding,nucleic acid binding,catalytic activity,3'-5' exonuclease activity,nucleus,cytoplasm,intracellular,nucleolus,nuclear exosome (RNase complex),RNA processing,cellular metabolic process,nucleobase-containing compound metabolic process,dosage compensation by inactivation of X chromosome,RNA binding,protein binding,exoribonuclease activity,exosome (RNase complex),transcriptionally a…	.
CASC3	cancer susceptibility candidate 3 [Source:HGNC Symbol;Acc:17040]	ENSG00000108349	ENSP00000264645	1	Btz[1]	family-223	CASC3	.	.	mRNA	mRNA	The product of this gene is a core component of the exon junction complex (EJC), a protein complex that is deposited on spliced mRNAs at exon-exon junctions and functions in nonsense-mediated mRNA decay (NMD). The encoded protein binds RNA and interacts with two other EJC core components. It is predominantly located in the cytoplasm, but shuttles into the nucleus where it localizes to nuclear spe…	RNAbinding	experimentally validated	1	1	1	.	GO:0003723,GO:0030529,GO:0016070,GO:0016071,GO:0006417,GO:0006397,GO:0008380,GO:0051028,GO:0000184,GO:0008298	RNA binding,ribonucleoprotein complex,RNA metabolic process,mRNA metabolic process,regulation of translation,mRNA processing,RNA splicing,mRNA transport,nuclear-transcribed mRNA catabolic process, nonsense-mediated decay,intracellular mRNA localization	GO:0005515,GO:0003723,GO:0031625,GO:0019899,GO:0042802,GO:0005737,GO:0005634,GO:0005829,GO:0048471,GO:0030529,GO:0016607,GO:0035145,GO:0010467,GO:0016070,GO:0016071,GO:0006417,GO:0006397,GO:0008380,GO:0006950,GO:0051028,GO:0000184,GO:0008298	protein binding,RNA binding,ubiquitin protein ligase binding,enzyme binding,identical protein binding,cytoplasm,nucleus,cytosol,perinuclear region of cytoplasm,ribonucleoprotein complex,nuclear speck,exon-exon junction complex,gene expression,RNA metabolic process,mRNA metabolic process,regulation of translation,mRNA processing,RNA splicing,response to stress,mRNA transport,nuclear-transcribed mR…	.
GTF3A	general transcription factor IIIA [Source:HGNC Symbol;Acc:4662]	ENSG00000122034	ENSP00000370532	6	zf-H2C2_2[2],zf-C2H2[4]	family-224	GTF3A	.	.	rRNA	rRNA	TFIIIA	.	.	.	.	.	1	GO:0003723,GO:0009303	RNA binding,rRNA transcription	GO:0003676,GO:0046872,GO:0003723,GO:0003677,GO:0005634,GO:0005654,GO:0006355,GO:0010467,GO:0006383,GO:0009303	nucleic acid binding,metal ion binding,RNA binding,DNA binding,nucleus,nucleoplasm,regulation of transcription, DNA-dependent,gene expression,transcription from RNA polymerase III promoter,rRNA transcription	.
MRPL54	mitochondrial ribosomal protein L54 [Source:HGNC Symbol;Acc:16685]	ENSG00000183617	ENSP00000331849	1	Ribosomal_L37[1]	family-225	MRPL54	.	.	ribosome	mitochondrial ribosome	established RBP	ribosomal	.	.	1	.	.	GO:0005840	ribosome	GO:0005739,GO:0005840	mitochondrion,ribosome	.
GTPBP3	GTP binding protein 3 (mitochondrial) [Source:HGNC Symbol;Acc:14880]	ENSG00000130299	ENSP00000313818	3	MMR_HSR1[1],GTPase_Cys_C[1],TrmE_N[1]	family-226	GTPBP3	.	.	tRNA	tRNA	18852288	.	.	.	.	.	.	GO:0006400	tRNA modification	GO:0005525,GO:0003924,GO:0005634,GO:0005739,GO:0006400	GTP binding,GTPase activity,nucleus,mitochondrion,tRNA modification	DEAFNESS, AMINOGLYCOSIDE-INDUCED
UBA1	ubiquitin-like modifier activating enzyme 1 [Source:HGNC Symbol;Acc:12469]	ENSG00000130985	ENSP00000366568	6	UBACT[2],UBA_e1_C[1],UBA_e1_thiolCys[1],ThiF[2]	family-227	UBA1,UBA7,UBA6	UBA1	UBA7[43,45],UBA6[40,41]	mRNA	putative mRNA	22681889, 22658674, 23912277	candidate mRNA binder	novel	1	1	.	.	.	.	GO:0005524,GO:0008641,GO:0006464,GO:0003824,GO:0005515,GO:0016874,GO:0016567,GO:0008219	ATP binding,small protein activating enzyme activity,cellular protein modification process,catalytic activity,protein binding,ligase activity,protein ubiquitination,cell death	SPINAL MUSCULAR ATROPHY, X-LINKED 2; SMAX2
LSM12	LSM12 homolog (S. cerevisiae) [Source:HGNC Symbol;Acc:26407]	ENSG00000161654	ENSP00000293406	1	AD[1]	family-228	LSM12	.	.	mRNA	mRNA/tRNA	established RBP	.	.	.	.	.	.	.	.	.	.	.
HINT3	histidine triad nucleotide binding protein 3 [Source:HGNC Symbol;Acc:18468]	ENSG00000111911	ENSP00000229633	1	DcpS_C[1]	family-229	HINT3	.	.	tRNA	putative tRNA	17870088	.	.	.	.	.	.	.	.	GO:0000166,GO:0003824,GO:0016787,GO:0005737,GO:0005739,GO:0005730	nucleotide binding,catalytic activity,hydrolase activity,cytoplasm,mitochondrion,nucleolus	.
CCDC59	coiled-coil domain containing 59 [Source:HGNC Symbol;Acc:25005]	ENSG00000133773	ENSP00000256151	1	rRNA_processing[1]	family-23	CCDC59	.	.	unknown	unknown	established RBP	.	novel	.	1	1	.	.	.	GO:0005515,GO:0005634,GO:0006351,GO:0006355	protein binding,nucleus,transcription, DNA-templated,regulation of transcription, DNA-dependent	.
POLDIP3	polymerase (DNA-directed), delta interacting protein 3 [Source:HGNC Symbol;Acc:23782]	ENSG00000100227	ENSP00000252116	1	RRM_1[1]	family-230	POLDIP3	.	.	mRNA	mRNA	This gene encodes an RRM (RNA recognition motif)-containing protein that participates in the regulation of translation by recruiting ribosomal protein S6 kinase beta-1 to mRNAs. Alternative splicing results in multiple transcript variants. [provided by RefSeq, Jul 2013]	RNAbinding	RNAbinding	1	1	1	1	GO:0003723,GO:0045727,GO:0016973	RNA binding,positive regulation of translation,poly(A)+ mRNA export from nucleus	GO:0000166,GO:0003676,GO:0005634,GO:0043231,GO:0003723,GO:0005515,GO:0005737,GO:0016607,GO:0035145,GO:0000346,GO:0045727,GO:0016973	nucleotide binding,nucleic acid binding,nucleus,intracellular membrane-bounded organelle,RNA binding,protein binding,cytoplasm,nuclear speck,exon-exon junction complex,transcription export complex,positive regulation of translation,poly(A)+ mRNA export from nucleus	.
RPL32	ribosomal protein L32 [Source:HGNC Symbol;Acc:10336]	ENSG00000144713	ENSP00000339064	1	Ribosomal_L32e[1]	family-231	RPL32	.	.	ribosome	ribosome	established RBP	.	RNArelated	.	1	1	.	GO:0003735,GO:0005840,GO:0022625,GO:0006412,GO:0016070,GO:0016071,GO:0006414,GO:0006413,GO:0000184,GO:0006415	structural constituent of ribosome,ribosome,cytosolic large ribosomal subunit,translation,RNA metabolic process,mRNA metabolic process,translational elongation,translational initiation,nuclear-transcribed mRNA catabolic process, nonsense-mediated decay,translational termination	GO:0003735,GO:0005829,GO:0005622,GO:0005840,GO:0022625,GO:0006412,GO:0016032,GO:0010467,GO:0016070,GO:0016071,GO:0044267,GO:0006614,GO:0006414,GO:0019058,GO:0006413,GO:0000184,GO:0006415,GO:0019083	structural constituent of ribosome,cytosol,intracellular,ribosome,cytosolic large ribosomal subunit,translation,viral process,gene expression,RNA metabolic process,mRNA metabolic process,cellular protein metabolic process,SRP-dependent cotranslational protein targeting to membrane,translational elongation,viral life cycle,translational initiation,nuclear-transcribed mRNA catabolic process, nonsen…	.
AZGP1	alpha-2-glycoprotein 1, zinc-binding [Source:HGNC Symbol;Acc:910]	ENSG00000160862	ENSP00000292401	2	C1-set[1],MHC_I[1]	family-232	AZGP1,HLA-F,HLA-C,HLA-E,HLA-B,HLA-G,HLA-A,MR1,FCGRT,HFE	AZGP1	HLA-F[36,24],HLA-C[37,30],HLA-E[34,28],HLA-B[39,32],HLA-G[37,33],HLA-A[38,31],MR1[34,30],FCGRT[27,22],HFE[36,31]	unknown	unknown	10462714	.	.	.	.	.	.	GO:0004540	ribonuclease activity	GO:0042605,GO:0042612,GO:0006955,GO:0019882,GO:0001916,GO:0002474,GO:0005515,GO:0003823,GO:0004540,GO:0008320,GO:0005886,GO:0005576,GO:0005615,GO:0008285,GO:0007155	peptide antigen binding,MHC class I protein complex,immune response,antigen processing and presentation,positive regulation of T cell mediated cytotoxicity,antigen processing and presentation of peptide antigen via MHC class I,protein binding,antigen binding,ribonuclease activity,protein transmembrane transporter activity,plasma membrane,extracellular region,extracellular space,negative regulatio…	.
EMG1	Ribosomal RNA small subunit methyltransferase NEP1 [Source:UniProtKB/Swiss-Prot;Acc:Q92979]	ENSG00000268439	ENSP00000470560	1	EMG1[1]	family-233	EMG1	.	.	rRNA	rRNA	established RBP	RNAbinding	novel	1	1	1	.	GO:0003723,GO:0019843,GO:0070037,GO:0006364,GO:0042274	RNA binding,rRNA binding,rRNA (pseudouridine) methyltransferase activity,rRNA processing,ribosomal small subunit biogenesis	GO:0003723,GO:0008168,GO:0019843,GO:0070037,GO:0005634,GO:0005737,GO:0005730,GO:0006364,GO:0042274	RNA binding,methyltransferase activity,rRNA binding,rRNA (pseudouridine) methyltransferase activity,nucleus,cytoplasm,nucleolus,rRNA processing,ribosomal small subunit biogenesis	BOWEN-CONRADI SYNDROME; BWCNS
C17orf85	chromosome 17 open reading frame 85 [Source:HGNC Symbol;Acc:24612]	ENSG00000074356	ENSP00000373657	1	DUF2414[1]	family-234	C17orf85	.	.	unknown	unknown	established RBP	candidate mRNA binder	novel	1	1	1	.	.	.	GO:0000166	nucleotide binding	.
N4BP1	NEDD4 binding protein 1 [Source:HGNC Symbol;Acc:29850]	ENSG00000102921	ENSP00000262384	1	RNase_Zc3h12a[1]	family-235	NYNRIN,N4BP1,KHNYN	NYNRIN	N4BP1[11,23],KHNYN[37,13]	unknown	unknown	17114934	.	.	.	.	.	.	.	.	GO:0005730,GO:0016605,GO:0034644,GO:0031397,GO:0032435,GO:0005515,GO:0005634	nucleolus,PML body,cellular response to UV,negative regulation of protein ubiquitination,negative regulation of proteasomal ubiquitin-dependent protein catabolic process,protein binding,nucleus	.
NYNRIN	NYN domain and retroviral integrase containing [Source:HGNC Symbol;Acc:20165]	ENSG00000205978	ENSP00000371994	2	rve[1],RNase_Zc3h12a[1]	family-235	NYNRIN,N4BP1,KHNYN	NYNRIN	N4BP1[11,23],KHNYN[37,13]	unknown	unknown	17114934	.	.	.	.	.	.	.	.	GO:0003676,GO:0016021,GO:0015074	nucleic acid binding,integral to membrane,DNA integration	.
KHNYN	KH and NYN domain containing [Source:HGNC Symbol;Acc:20166]	ENSG00000100441	ENSP00000450799	1	RNase_Zc3h12a[1]	family-235	NYNRIN,N4BP1,KHNYN	NYNRIN	N4BP1[11,23],KHNYN[37,13]	mRNA	mRNA	by homology	.	.	.	.	.	.	.	.	.	.	.
NOP2	NOP2 nucleolar protein [Source:HGNC Symbol;Acc:7867]	ENSG00000111641	ENSP00000371858	5	P120R[3],GVQW[1],Nol1_Nop2_Fmu[1]	family-236	NOP2,NSUN3,NSUN6,NSUN4	NOP2	NSUN3[10,25],NSUN6[14,25],NSUN4[10,22]	rRNA	putative rRNA	23913415	RNAbinding	RNAbinding	1	1	1	.	GO:0003723,GO:0006364	RNA binding,rRNA processing	GO:0008168,GO:0005634,GO:0005730,GO:0003723,GO:0005515,GO:0008757,GO:0008284,GO:0006364,GO:0032259	methyltransferase activity,nucleus,nucleolus,RNA binding,protein binding,S-adenosylmethionine-dependent methyltransferase activity,positive regulation of cell proliferation,rRNA processing,methylation	.
NSUN4	NOP2/Sun domain family, member 4 [Source:HGNC Symbol;Acc:31802]	ENSG00000117481	ENSP00000437758	1	Nol1_Nop2_Fmu[1]	family-236	NOP2,NSUN3,NSUN6,NSUN4	NOP2	NSUN3[10,25],NSUN6[14,25],NSUN4[10,22]	rRNA	rRNA	22949673, 24516400	.	.	.	.	.	.	GO:0003723,GO:0005762,GO:0006364	RNA binding,mitochondrial large ribosomal subunit,rRNA processing	GO:0003723,GO:0005515,GO:0008168,GO:0005762,GO:0006364,GO:0005739	RNA binding,protein binding,methyltransferase activity,mitochondrial large ribosomal subunit,rRNA processing,mitochondrion	.
NSUN3	NOP2/Sun domain family, member 3 [Source:HGNC Symbol;Acc:26208]	ENSG00000178694	ENSP00000318986	1	Nol1_Nop2_Fmu[1]	family-236	NOP2,NSUN3,NSUN6,NSUN4	NOP2	NSUN3[10,25],NSUN6[14,25],NSUN4[10,22]	unknown	unknown	established RBP	.	.	.	.	.	.	GO:0003723	RNA binding	GO:0003723,GO:0008168	RNA binding,methyltransferase activity	.
NSUN6	NOP2/Sun domain family, member 6 [Source:HGNC Symbol;Acc:23529]	ENSG00000241058	ENSP00000366519	2	PUA[1],Nol1_Nop2_Fmu[1]	family-236	NOP2,NSUN3,NSUN6,NSUN4	NOP2	NSUN3[10,25],NSUN6[14,25],NSUN4[10,22]	unknown	unknown	established RBP	.	.	.	.	.	1	GO:0003723	RNA binding	GO:0003723,GO:0008168,GO:0032259	RNA binding,methyltransferase activity,methylation	.
PAN2	PAN2 poly(A) specific ribonuclease subunit homolog (S. cerevisiae) [Source:HGNC Symbol;Acc:20074]	ENSG00000135473	ENSP00000257931	2	RNase_T[1],UCH_1[1]	family-237	PAN2	.	.	mRNA	mRNA	established RBP	.	.	.	.	.	.	GO:0004527,GO:0004535,GO:0000175,GO:0000932,GO:0016070,GO:0016071,GO:0000288,GO:0000289,GO:0000184	exonuclease activity,poly(A)-specific ribonuclease activity,3'-5'-exoribonuclease activity,cytoplasmic mRNA processing body,RNA metabolic process,mRNA metabolic process,nuclear-transcribed mRNA catabolic process, deadenylation-dependent decay,nuclear-transcribed mRNA poly(A) tail shortening,nuclear-transcribed mRNA catabolic process, nonsense-mediated decay	GO:0005515,GO:0003676,GO:0004527,GO:0004535,GO:0004221,GO:0000175,GO:0005634,GO:0005829,GO:0000932,GO:0031251,GO:0006511,GO:0010467,GO:0016070,GO:0016071,GO:0000288,GO:0000289,GO:0000184	protein binding,nucleic acid binding,exonuclease activity,poly(A)-specific ribonuclease activity,ubiquitin thiolesterase activity,3'-5'-exoribonuclease activity,nucleus,cytosol,cytoplasmic mRNA processing body,PAN complex,ubiquitin-dependent protein catabolic process,gene expression,RNA metabolic process,mRNA metabolic process,nuclear-transcribed mRNA catabolic process, deadenylation-dependent de…	.
ZCCHC9	zinc finger, CCHC domain containing 9 [Source:HGNC Symbol;Acc:25424]	ENSG00000131732	ENSP00000369546	3	zf-CCHC[3]	family-238	ZCCHC9	.	.	unknown	unknown	established RBP	.	novel	.	1	1	.	.	.	GO:0008270,GO:0003676,GO:0010923	zinc ion binding,nucleic acid binding,negative regulation of phosphatase activity	.
RRP9	ribosomal RNA processing 9, small subunit (SSU) processome component, homolog (yeast) [Source:HGNC Symbol;Acc:16829]	ENSG00000114767	ENSP00000232888	5	WD40[5]	family-239	RRP9	.	.	snoRNA	snoRNA	This gene encodes a member of the WD-repeat protein family. The encoded protein is a component of the nucleolar small nuclear ribonucleoprotein particle (snoRNP) and is essential for 18s rRNA processing during ribosome synthesis. It contains seven WD domains required for nucleolar localization and specific interaction with the U3 small nucleolar RNA (U3 snoRNA). [provided by RefSeq, Oct 2012]	RNAbinding	experimentally validated	1	1	1	.	GO:0003723,GO:0030532,GO:0005732,GO:0006364	RNA binding,small nuclear ribonucleoprotein complex,small nucleolar ribonucleoprotein complex,rRNA processing	GO:0003723,GO:0005515,GO:0005634,GO:0030532,GO:0005732,GO:0006364	RNA binding,protein binding,nucleus,small nuclear ribonucleoprotein complex,small nucleolar ribonucleoprotein complex,rRNA processing	.
TNRC6A	trinucleotide repeat containing 6A [Source:HGNC Symbol;Acc:11969]	ENSG00000090905	ENSP00000326900	2	RRM_5[1],Ago_hook[1]	family-24	TNRC6A,TNRC6B,TNRC6C	TNRC6A	TNRC6B[36,38],TNRC6C[39,44]	mRNA	mRNA	established RBP	RNAbinding	.	.	1	.	1	GO:0031047,GO:0003723,GO:0000932,GO:0035068	gene silencing by RNA,RNA binding,cytoplasmic mRNA processing body,micro-ribonucleoprotein complex	GO:0000166,GO:0003676,GO:0031047,GO:0009267,GO:0005515,GO:0003723,GO:0005829,GO:0000932,GO:0035068,GO:0038095,GO:0045087,GO:0048015,GO:0010467,GO:0007219,GO:0008543,GO:0007173,GO:0048011,GO:0035278	nucleotide binding,nucleic acid binding,gene silencing by RNA,cellular response to starvation,protein binding,RNA binding,cytosol,cytoplasmic mRNA processing body,micro-ribonucleoprotein complex,Fc-epsilon receptor signaling pathway,innate immune response,phosphatidylinositol-mediated signaling,gene expression,Notch signaling pathway,fibroblast growth factor receptor signaling pathway,epidermal g…	.
TNRC6B	trinucleotide repeat containing 6B [Source:HGNC Symbol;Acc:29190]	ENSG00000100354	ENSP00000384795	2	RRM_5[1],Ago_hook[1]	family-24	TNRC6A,TNRC6B,TNRC6C	TNRC6A	TNRC6B[36,38],TNRC6C[39,44]	mRNA	mRNA	established RBP	.	RNAbinding	.	1	1	.	GO:0003723,GO:0000932,GO:0006417,GO:0031047,GO:0060213,GO:1900153	RNA binding,cytoplasmic mRNA processing body,regulation of translation,gene silencing by RNA,positive regulation of nuclear-transcribed mRNA poly(A) tail shortening,positive regulation of nuclear-transcribed mRNA catabolic process, deadenylation-dependent decay	GO:0000166,GO:0003723,GO:0005515,GO:0005829,GO:0000932,GO:0038095,GO:0045087,GO:0048015,GO:0010467,GO:0006417,GO:0031047,GO:0060213,GO:1900153,GO:0007219,GO:0008543,GO:0007173,GO:0048011	nucleotide binding,RNA binding,protein binding,cytosol,cytoplasmic mRNA processing body,Fc-epsilon receptor signaling pathway,innate immune response,phosphatidylinositol-mediated signaling,gene expression,regulation of translation,gene silencing by RNA,positive regulation of nuclear-transcribed mRNA poly(A) tail shortening,positive regulation of nuclear-transcribed mRNA catabolic process, deadeny…	.
TNRC6C	trinucleotide repeat containing 6C [Source:HGNC Symbol;Acc:29318]	ENSG00000078687	ENSP00000440310	3	RRM_5[1],M_domain[1],Ago_hook[1]	family-24	TNRC6A,TNRC6B,TNRC6C	TNRC6A	TNRC6B[36,38],TNRC6C[39,44]	mRNA	mRNA	established RBP	.	.	.	.	.	1	GO:0060964,GO:0003723,GO:0060213,GO:1900153	regulation of gene silencing by miRNA,RNA binding,positive regulation of nuclear-transcribed mRNA poly(A) tail shortening,positive regulation of nuclear-transcribed mRNA catabolic process, deadenylation-dependent decay	GO:0000166,GO:0005515,GO:0003676,GO:0001706,GO:0035162,GO:0060964,GO:0003723,GO:0005829,GO:0038095,GO:0045087,GO:0048015,GO:0010467,GO:0060213,GO:1900153,GO:0007219,GO:0008543,GO:0007173,GO:0048011,GO:0035278,GO:0007492,GO:0048568	nucleotide binding,protein binding,nucleic acid binding,endoderm formation,embryonic hemopoiesis,regulation of gene silencing by miRNA,RNA binding,cytosol,Fc-epsilon receptor signaling pathway,innate immune response,phosphatidylinositol-mediated signaling,gene expression,positive regulation of nuclear-transcribed mRNA poly(A) tail shortening,positive regulation of nuclear-transcribed mRNA catabol…	.
RP9	retinitis pigmentosa 9 (autosomal dominant) [Source:HGNC Symbol;Acc:10288]	ENSG00000164610	ENSP00000297157	1	Med19[1]	family-240	RP9	.	.	snRNA	snRNA	15541726	candidate mRNA binder	.	.	1	.	.	GO:0008380	RNA splicing	GO:0008270,GO:0003676,GO:0005515,GO:0005634,GO:0005785,GO:0008380	zinc ion binding,nucleic acid binding,protein binding,nucleus,signal recognition particle receptor complex,RNA splicing	RETINITIS PIGMENTOSA 9; RP9
MRPL15	mitochondrial ribosomal protein L15 [Source:HGNC Symbol;Acc:14054]	ENSG00000137547	ENSP00000428581	1	Ribosomal_L18e[1]	family-241	MRPL15	.	.	ribosome	mitochondrial ribosome	established RBP	ribosomal	RNArelated	1	1	.	.	GO:0003735,GO:0015934,GO:0006412	structural constituent of ribosome,large ribosomal subunit,translation	GO:0003735,GO:0005739,GO:0015934,GO:0006412	structural constituent of ribosome,mitochondrion,large ribosomal subunit,translation	.
NGDN	neuroguidin, EIF4E binding protein [Source:HGNC Symbol;Acc:20271]	ENSG00000129460	ENSP00000380340	1	Sas10_Utp3[1]	family-242	NGDN	.	.	mRNA	mRNA	22727665, Neuroguidin is an EIF4E (MIM 133440)-binding protein that interacts with CPEB (MIM 607342) and functions as a translational regulatory protein during development of the vertebrate nervous system (Jung et al., 2006 [PubMed 16705177]).[supplied by OMIM, Mar 2008]	candidate mRNA binder	novel	1	1	1	.	GO:0006417	regulation of translation	GO:0005634,GO:0005737,GO:0030424,GO:0030425,GO:0030175,GO:0006417	nucleus,cytoplasm,axon,dendrite,filopodium,regulation of translation	.
LSM10	LSM10, U7 small nuclear RNA associated [Source:HGNC Symbol;Acc:17562]	ENSG00000181817	ENSP00000319341	1	LSM[1]	family-243	LSM10	.	.	snRNA	snRNA	11574479	.	.	.	.	.	1	GO:0071208,GO:0005683,GO:0008380,GO:0031124,GO:0008334	histone pre-mRNA DCP binding,U7 snRNP,RNA splicing,mRNA 3'-end processing,histone mRNA metabolic process	GO:0071208,GO:0005515,GO:0005654,GO:0015030,GO:0005683,GO:0006366,GO:0010467,GO:0008380,GO:0031124,GO:0000084,GO:0006369,GO:0008334	histone pre-mRNA DCP binding,protein binding,nucleoplasm,Cajal body,U7 snRNP,transcription from RNA polymerase II promoter,gene expression,RNA splicing,mRNA 3'-end processing,mitotic S phase,termination of RNA polymerase II transcription,histone mRNA metabolic process	.
PUS1	pseudouridylate synthase 1 [Source:HGNC Symbol;Acc:15508]	ENSG00000177192	ENSP00000400032	2	PseudoU_synth_1[2]	family-244	PUS1	.	.	tRNA	tRNA/snRNA U2/ SRA RNA	23707380	RNAmod	RNAbinding	1	1	.	.	GO:0003723,GO:0008033,GO:0031119,GO:0009451	RNA binding,tRNA processing,tRNA pseudouridine synthesis,RNA modification	GO:0003723,GO:0003677,GO:0009982,GO:0030374,GO:0004730,GO:0005634,GO:0005667,GO:0005739,GO:0005730,GO:0045944,GO:0008033,GO:0001522,GO:0031119,GO:0009451,GO:0005515	RNA binding,DNA binding,pseudouridine synthase activity,ligand-dependent nuclear receptor transcription coactivator activity,pseudouridylate synthase activity,nucleus,transcription factor complex,mitochondrion,nucleolus,positive regulation of transcription from RNA polymerase II promoter,tRNA processing,pseudouridine synthesis,tRNA pseudouridine synthesis,RNA modification,protein binding	MYOPATHY, LACTIC ACIDOSIS, AND SIDEROBLASTIC ANEMIA 1; MLASA1
MAK16	MAK16 homolog (S. cerevisiae) [Source:HGNC Symbol;Acc:13703]	ENSG00000198042	ENSP00000353246	2	Mak16[1],Ribosomal_L28e[1]	family-245	MAK16	.	.	rRNA	rRNA	Essential nuclear protein; constituent of 66S pre-ribosomal particles; required for maturation of 25S and 5.8S rRNAs; required for maintenance of M1 satellite double-stranded RNA of the L-A virus	.	novel	.	1	1	.	.	.	GO:0005730	nucleolus	.
RPS13	ribosomal protein S13 [Source:HGNC Symbol;Acc:10386]	ENSG00000110700	ENSP00000435777	2	Ribosomal_S13_N[1],Ribosomal_S15[1]	family-246	RPS13	.	.	ribosome	ribosome	established RBP	ribosomal	.	.	1	1	.	GO:0003735,GO:0005840,GO:0006412,GO:0003729,GO:0022627,GO:0016070,GO:0016071,GO:0006414,GO:0006413,GO:0000184,GO:0033119,GO:0006415	structural constituent of ribosome,ribosome,translation,mRNA binding,cytosolic small ribosomal subunit,RNA metabolic process,mRNA metabolic process,translational elongation,translational initiation,nuclear-transcribed mRNA catabolic process, nonsense-mediated decay,negative regulation of RNA splicing,translational termination	GO:0003735,GO:0005840,GO:0006412,GO:0005515,GO:0003729,GO:0005634,GO:0005829,GO:0005622,GO:0005730,GO:0022627,GO:0016032,GO:0010467,GO:0016070,GO:0016071,GO:0044267,GO:0006614,GO:0006414,GO:0019058,GO:0006413,GO:0000184,GO:0033119,GO:0006415,GO:0019083	structural constituent of ribosome,ribosome,translation,protein binding,mRNA binding,nucleus,cytosol,intracellular,nucleolus,cytosolic small ribosomal subunit,viral process,gene expression,RNA metabolic process,mRNA metabolic process,cellular protein metabolic process,SRP-dependent cotranslational protein targeting to membrane,translational elongation,viral life cycle,translational initiation,nuc…	.
SNRNP200	small nuclear ribonucleoprotein 200kDa (U5) [Source:HGNC Symbol;Acc:30859]	ENSG00000144028	ENSP00000317123	6	Helicase_C[2],Sec63[2],DEAD[2]	family-247	ASCC3,SNRNP200	ASCC3	SNRNP200[39,40]	snRNA	snRNA	established RBP	helicase	RNArelated	1	1	.	.	GO:0030529,GO:0004004,GO:0005681,GO:0071013,GO:0005682,GO:0008380,GO:0000398,GO:0000354	ribonucleoprotein complex,ATP-dependent RNA helicase activity,spliceosomal complex,catalytic step 2 spliceosome,U5 snRNP,RNA splicing,mRNA splicing, via spliceosome,cis assembly of pre-catalytic spliceosome	GO:0005524,GO:0003676,GO:0003677,GO:0008026,GO:0016787,GO:0005634,GO:0004386,GO:0030529,GO:0019013,GO:0005515,GO:0042802,GO:0004004,GO:0005654,GO:0005681,GO:0071013,GO:0005682,GO:0010467,GO:0008380,GO:0000398,GO:0000354	ATP binding,nucleic acid binding,DNA binding,ATP-dependent helicase activity,hydrolase activity,nucleus,helicase activity,ribonucleoprotein complex,viral nucleocapsid,protein binding,identical protein binding,ATP-dependent RNA helicase activity,nucleoplasm,spliceosomal complex,catalytic step 2 spliceosome,U5 snRNP,gene expression,RNA splicing,mRNA splicing, via spliceosome,cis assembly of pre-cat…	RETINITIS PIGMENTOSA 33; RP33
PRDX1	peroxiredoxin 1 [Source:HGNC Symbol;Acc:9352]	ENSG00000117450	ENSP00000262746	2	AhpC-TSA[1],1-cysPrx_C[1]	family-248	PRDX1,PRDX2,PRDX4,PRDX3	PRDX1	PRDX2[77,78],PRDX4[68,50],PRDX3[62,48]	mRNA	putative mRNA	22658674, 22681889, 22877757	metabolicEnz	novel	1	1	1	.	.	.	GO:0005515,GO:0042802,GO:0042803,GO:0016491,GO:0004601,GO:0020037,GO:0016209,GO:0051920,GO:0008379,GO:0005739,GO:0005737,GO:0005634,GO:0005829,GO:0005759,GO:0005730,GO:0042470,GO:0005782,GO:0005719,GO:0000302,GO:0006979,GO:0008283,GO:0042744,GO:0055114,GO:0001501,GO:0019430,GO:0042267,GO:0034101,GO:0032872,GO:0042345	protein binding,identical protein binding,protein homodimerization activity,oxidoreductase activity,peroxidase activity,heme binding,antioxidant activity,peroxiredoxin activity,thioredoxin peroxidase activity,mitochondrion,cytoplasm,nucleus,cytosol,mitochondrial matrix,nucleolus,melanosome,peroxisomal matrix,nuclear euchromatin,response to reactive oxygen species,response to oxidative stress,cell…	.
TSN	translin [Source:HGNC Symbol;Acc:12379]	ENSG00000211460	ENSP00000399735	1	Translin[1]	family-249	TSN	.	.	tRNA	tRNA	22773104	.	.	.	.	.	.	GO:0003729,GO:0003723	mRNA binding,RNA binding	GO:0005515,GO:0003677,GO:0004519,GO:0043565,GO:0003729,GO:0005634,GO:0005737,GO:0006310,GO:0003723,GO:0032403	protein binding,DNA binding,endonuclease activity,sequence-specific DNA binding,mRNA binding,nucleus,cytoplasm,DNA recombination,RNA binding,protein complex binding	.
NUFIP2	nuclear fragile X mental retardation protein interacting protein 2 [Source:HGNC Symbol;Acc:17634]	ENSG00000108256	ENSP00000225388	1	NUFIP2[1]	family-25	NUFIP2	.	.	mRNA	mRNA	12837692	RNAbinding	RNAbinding	1	1	1	.	GO:0003723,GO:0042788	RNA binding,polysomal ribosome	GO:0003723,GO:0005515,GO:0005634,GO:0005737,GO:0042788	RNA binding,protein binding,nucleus,cytoplasm,polysomal ribosome	.
RBM19	RNA binding motif protein 19 [Source:HGNC Symbol;Acc:29098]	ENSG00000122965	ENSP00000442053	6	RRM_1[4],RRM_6[2]	family-250	RBM19	.	.	rRNA	putative rRNA	MRD1 yeast homolog	RNAbinding	RNAbinding	1	1	1	1	GO:0003723	RNA binding	GO:0000166,GO:0003676,GO:0003723,GO:0005634,GO:0005737,GO:0005694,GO:0005730,GO:0005654,GO:0007275,GO:0040019	nucleotide binding,nucleic acid binding,RNA binding,nucleus,cytoplasm,chromosome,nucleolus,nucleoplasm,multicellular organismal development,positive regulation of embryonic development	.
TDRKH	tudor and KH domain containing [Source:HGNC Symbol;Acc:11713]	ENSG00000182134	ENSP00000357812	3	TUDOR[1],KH_1[2]	family-251	TDRKH	.	.	ncRNA	piRNA	23714778	.	.	.	.	.	1	GO:0003723,GO:0071546,GO:0071547,GO:0031047,GO:0034587	RNA binding,pi-body,piP-body,gene silencing by RNA,piRNA metabolic process	GO:0005739,GO:0003723,GO:0071546,GO:0071547,GO:0030154,GO:0007283,GO:0007140,GO:0009566,GO:0031047,GO:0034587,GO:0043046,GO:0005515,GO:0005737	mitochondrion,RNA binding,pi-body,piP-body,cell differentiation,spermatogenesis,male meiosis,fertilization,gene silencing by RNA,piRNA metabolic process,DNA methylation involved in gamete generation,protein binding,cytoplasm	.
NOP58	NOP58 ribonucleoprotein [Source:HGNC Symbol;Acc:29926]	ENSG00000055044	ENSP00000264279	3	NOP5NT[1],Nop[1],NOSIC[1]	family-252	NOP58	.	.	snoRNA	snoRNA	10606270	RNAbinding	RNAbinding	1	1	1	.	GO:0030515,GO:0005732,GO:0031428,GO:0070761,GO:0006608,GO:0006364	snoRNA binding,small nucleolar ribonucleoprotein complex,box C/D snoRNP complex,pre-snoRNP complex,snRNP protein import into nucleus,rRNA processing	GO:0005515,GO:0030515,GO:0005732,GO:0005634,GO:0005737,GO:0005730,GO:0015030,GO:0031428,GO:0070761,GO:0006608,GO:0006364,GO:0016049	protein binding,snoRNA binding,small nucleolar ribonucleoprotein complex,nucleus,cytoplasm,nucleolus,Cajal body,box C/D snoRNP complex,pre-snoRNP complex,snRNP protein import into nucleus,rRNA processing,cell growth	.
RBM6	RNA binding motif protein 6 [Source:HGNC Symbol;Acc:9903]	ENSG00000004534	ENSP00000266022	3	G-patch[1],RRM_6[2]	family-253	RBM10,RBM5,RBM6	RBM10	RBM5[48,55],RBM6[23,19]	mRNA	putative mRNA	by homology	RNAbinding	experimentally validated	1	1	1	1	GO:0003723,GO:0006396	RNA binding,RNA processing	GO:0000166,GO:0003676,GO:0005634,GO:0003723,GO:0003677,GO:0006396	nucleotide binding,nucleic acid binding,nucleus,RNA binding,DNA binding,RNA processing	.
RBM10	RNA binding motif protein 10 [Source:HGNC Symbol;Acc:9896]	ENSG00000182872	ENSP00000328848	4	G-patch[1],zf-RanBP[1],RRM_6[2]	family-253	RBM10,RBM5,RBM6	RBM10	RBM5[48,55],RBM6[23,19]	mRNA	mRNA	established RBP	RNAbinding	experimentally validated	1	1	1	1	GO:0003723,GO:0006397,GO:0008380,GO:0070935	RNA binding,mRNA processing,RNA splicing,3'-UTR-mediated mRNA stabilization	GO:0000166,GO:0003723,GO:0005515,GO:0008270,GO:0003676,GO:0046872,GO:0042802,GO:0032403,GO:0005634,GO:0000122,GO:0008285,GO:0006397,GO:0008380,GO:0034393,GO:0070935,GO:0034391	nucleotide binding,RNA binding,protein binding,zinc ion binding,nucleic acid binding,metal ion binding,identical protein binding,protein complex binding,nucleus,negative regulation of transcription from RNA polymerase II promoter,negative regulation of cell proliferation,mRNA processing,RNA splicing,positive regulation of smooth muscle cell apoptotic process,3'-UTR-mediated mRNA stabilization,reg…	TARP SYNDROME; TARPS
RBM5	RNA binding motif protein 5 [Source:HGNC Symbol;Acc:9902]	ENSG00000003756	ENSP00000343054	4	G-patch[1],zf-RanBP[1],RRM_6[2]	family-253	RBM10,RBM5,RBM6	RBM10	RBM5[48,55],RBM6[23,19]	mRNA	mRNA	This gene is a candidate tumor suppressor gene which encodes a nuclear RNA binding protein that is a component of the spliceosome A complex. The encoded protein plays a role in the induction of cell cycle arrest and apoptosis through pre-mRNA splicing of multiple target genes including the tumor suppressor protein p53. This gene is located within the tumor suppressor region 3p21.3, and may play a…	RNAbinding	.	.	1	1	1	GO:0003723,GO:0003729,GO:0005681,GO:0008380,GO:0000381,GO:0000398,GO:0006396,GO:0000245	RNA binding,mRNA binding,spliceosomal complex,RNA splicing,regulation of alternative mRNA splicing, via spliceosome,mRNA splicing, via spliceosome,RNA processing,spliceosomal complex assembly	GO:0005634,GO:0000166,GO:0003723,GO:0005515,GO:0008270,GO:0003677,GO:0003729,GO:0005654,GO:0005681,GO:0006915,GO:0008285,GO:0010467,GO:0008380,GO:0000381,GO:0000398,GO:0043065,GO:0006396,GO:0000245,GO:0003676,GO:0046872	nucleus,nucleotide binding,RNA binding,protein binding,zinc ion binding,DNA binding,mRNA binding,nucleoplasm,spliceosomal complex,apoptotic process,negative regulation of cell proliferation,gene expression,RNA splicing,regulation of alternative mRNA splicing, via spliceosome,mRNA splicing, via spliceosome,positive regulation of apoptotic process,RNA processing,spliceosomal complex assembly,nuclei…	.
RBM44	RNA binding motif protein 44 [Source:HGNC Symbol;Acc:24756]	ENSG00000177483	ENSP00000321179	1	RRM_1[1]	family-254	RBM44	.	.	mRNA	putative mRNA	by homology	.	.	.	.	.	1	GO:0003723	RNA binding	GO:0005515,GO:0042803,GO:0000166,GO:0003723,GO:0003676,GO:0005737,GO:0045171	protein binding,protein homodimerization activity,nucleotide binding,RNA binding,nucleic acid binding,cytoplasm,intercellular bridge	.
OASL	2'-5'-oligoadenylate synthetase-like [Source:HGNC Symbol;Acc:8090]	ENSG00000135114	ENSP00000257570	2	OAS1_C[1],ubiquitin[1]	family-255	OAS1,OAS3,OAS2,OASL	OAS1	OAS3[49,19],OAS2[45,26],OASL[36,29]	ncRNA	2-5A oligo	22531715	.	RNAbinding	.	1	.	.	GO:0003723,GO:0003725	RNA binding,double-stranded RNA binding	GO:0003723,GO:0005524,GO:0003677,GO:0016740,GO:0003725,GO:0046966,GO:0005737,GO:0005829,GO:0005730,GO:0009615,GO:0006955,GO:0045071,GO:0019221,GO:0051607,GO:0060333,GO:0060337,GO:0005515	RNA binding,ATP binding,DNA binding,transferase activity,double-stranded RNA binding,thyroid hormone receptor binding,cytoplasm,cytosol,nucleolus,response to virus,immune response,negative regulation of viral genome replication,cytokine-mediated signaling pathway,defense response to virus,interferon-gamma-mediated signaling pathway,type I interferon signaling pathway,protein binding	.
OAS1	2'-5'-oligoadenylate synthetase 1, 40/46kDa [Source:HGNC Symbol;Acc:8086]	ENSG00000089127	ENSP00000448790	2	NTP_transf_2[1],OAS1_C[1]	family-255	OAS1,OAS3,OAS2,OASL	OAS1	OAS3[49,19],OAS2[45,26],OASL[36,29]	ncRNA	2-5A oligo	This gene encodes a member of the 2-5A synthetase family, essential proteins involved in the innate immune response to viral infection. The encoded protein is induced by interferons and uses adenosine triphosphate in 2'-specific nucleotidyl transfer reactions to synthesize 2',5'-oligoadenylates (2-5As). These molecules activate latent RNase L, which results in viral RNA degradation and the inhibi…	.	.	.	.	.	.	GO:0003725,GO:0003723,GO:0060700	double-stranded RNA binding,RNA binding,regulation of ribonuclease activity	GO:0005524,GO:0016740,GO:0003725,GO:0006955,GO:0051607,GO:0003723,GO:0016779,GO:0005515,GO:0008270,GO:0046872,GO:0001730,GO:0005634,GO:0005737,GO:0005576,GO:0005739,GO:0005829,GO:0005783,GO:0009615,GO:0045071,GO:0019221,GO:0006164,GO:0060333,GO:0051259,GO:0035457,GO:0060337,GO:0060700	ATP binding,transferase activity,double-stranded RNA binding,immune response,defense response to virus,RNA binding,nucleotidyltransferase activity,protein binding,zinc ion binding,metal ion binding,2'-5'-oligoadenylate synthetase activity,nucleus,cytoplasm,extracellular region,mitochondrion,cytosol,endoplasmic reticulum,response to virus,negative regulation of viral genome replication,cytokine-me…	.
OAS2	2'-5'-oligoadenylate synthetase 2, 69/71kDa [Source:HGNC Symbol;Acc:8087]	ENSG00000111335	ENSP00000376362	3	OAS1_C[2],NTP_transf_2[1]	family-255	OAS1,OAS3,OAS2,OASL	OAS1	OAS3[49,19],OAS2[45,26],OASL[36,29]	ncRNA	2-5A oligo	This gene encodes a member of the 2-5A synthetase family, essential proteins involved in the innate immune response to viral infection. The encoded protein is induced by interferons and uses adenosine triphosphate in 2'-specific nucleotidyl transfer reactions to synthesize 2',5'-oligoadenylates (2-5As). These molecules activate latent RNase L, which results in viral RNA degradation and the inhibi…	.	.	.	.	.	.	GO:0003723,GO:0003725,GO:0006401	RNA binding,double-stranded RNA binding,RNA catabolic process	GO:0003723,GO:0005524,GO:0016740,GO:0003725,GO:0006955,GO:0051607,GO:0008270,GO:0046872,GO:0001730,GO:0005634,GO:0005737,GO:0005739,GO:0016020,GO:0005829,GO:0048471,GO:0005783,GO:0043231,GO:0009615,GO:0006486,GO:0019221,GO:0006139,GO:0006164,GO:0060333,GO:0006401,GO:0060337,GO:0018377,GO:0016779	RNA binding,ATP binding,transferase activity,double-stranded RNA binding,immune response,defense response to virus,zinc ion binding,metal ion binding,2'-5'-oligoadenylate synthetase activity,nucleus,cytoplasm,mitochondrion,membrane,cytosol,perinuclear region of cytoplasm,endoplasmic reticulum,intracellular membrane-bounded organelle,response to virus,protein glycosylation,cytokine-mediated signal…	.
OAS3	2'-5'-oligoadenylate synthetase 3, 100kDa [Source:HGNC Symbol;Acc:8088]	ENSG00000111331	ENSP00000228928	4	OAS1_C[3],NTP_transf_2[1]	family-255	OAS1,OAS3,OAS2,OASL	OAS1	OAS3[49,19],OAS2[45,26],OASL[36,29]	ncRNA	2-5A oligo	This gene encodes an enzyme included in the 2', 5' oligoadenylate synthase family. This enzyme is induced by interferons and catalyzes the 2', 5' oligomers of adenosine in order to bind and activate RNase L. This enzyme family plays a significant role in the inhibition of cellular protein synthesis and viral infection resistance. [provided by RefSeq, Jul 2008]	.	.	.	.	.	.	GO:0003723,GO:0003725,GO:0060700	RNA binding,double-stranded RNA binding,regulation of ribonuclease activity	GO:0003723,GO:0005524,GO:0016740,GO:0003725,GO:0006955,GO:0051607,GO:0001730,GO:0005515,GO:0046872,GO:0016779,GO:0005634,GO:0005737,GO:0005829,GO:0043231,GO:0009615,GO:0045071,GO:0019221,GO:0006139,GO:0060333,GO:0060337,GO:0060700	RNA binding,ATP binding,transferase activity,double-stranded RNA binding,immune response,defense response to virus,2'-5'-oligoadenylate synthetase activity,protein binding,metal ion binding,nucleotidyltransferase activity,nucleus,cytoplasm,cytosol,intracellular membrane-bounded organelle,response to virus,negative regulation of viral genome replication,cytokine-mediated signaling pathway,nucleoba…	.
SF3A3	splicing factor 3a, subunit 3, 60kDa [Source:HGNC Symbol;Acc:10767]	ENSG00000183431	ENSP00000362110	3	Telomere_Sde2_2[1],SF3a60_bindingd[1],DUF3449[1]	family-256	SF3A3	.	.	snRNA	snRNA	This gene encodes subunit 3 of the splicing factor 3a protein complex. The splicing factor 3a heterotrimer includes subunits 1, 2 and 3 and is necessary for the in vitro conversion of 15S U2 snRNP into an active 17S particle that performs pre-mRNA splicing. Subunit 3 interacts with subunit 1 through its amino-terminus while the zinc finger domain of subunit 3 plays a role in its binding to the 15…	RNAbinding	RNArelated	1	1	1	.	GO:0005681,GO:0071013,GO:0006397,GO:0008380,GO:0000398,GO:0000375,GO:0000389	spliceosomal complex,catalytic step 2 spliceosome,mRNA processing,RNA splicing,mRNA splicing, via spliceosome,RNA splicing, via transesterification reactions,mRNA 3'-splice site recognition	GO:0008270,GO:0003676,GO:0005634,GO:0005515,GO:0005654,GO:0005681,GO:0016607,GO:0071013,GO:0010467,GO:0006397,GO:0008380,GO:0000398,GO:0000375,GO:0000389	zinc ion binding,nucleic acid binding,nucleus,protein binding,nucleoplasm,spliceosomal complex,nuclear speck,catalytic step 2 spliceosome,gene expression,mRNA processing,RNA splicing,mRNA splicing, via spliceosome,RNA splicing, via transesterification reactions,mRNA 3'-splice site recognition	.
NOC3L	nucleolar complex associated 3 homolog (S. cerevisiae) [Source:HGNC Symbol;Acc:24034]	ENSG00000173145	ENSP00000360401	2	CBF[1],NOC3p[1]	family-257	NOC3L	.	.	rRNA	putative rRNA	NOC3 homolog yeast	candidate mRNA binder	novel	1	1	1	.	.	.	GO:0005488,GO:0005730,GO:0016607,GO:0045444	binding,nucleolus,nuclear speck,fat cell differentiation	.
MYEF2	myelin expression factor 2 [Source:HGNC Symbol;Acc:17940]	ENSG00000104177	ENSP00000267836	3	RRM_1[3]	family-258	HNRNPM,MYEF2	HNRNPM	MYEF2[42,52]	mRNA	putative mRNA	by domain	RNAbinding	.	.	1	1	1	GO:0003723	RNA binding	GO:0000166,GO:0003723,GO:0003677,GO:0005634,GO:0005794,GO:0006351,GO:0030182,GO:0014902,GO:0003676	nucleotide binding,RNA binding,DNA binding,nucleus,Golgi apparatus,transcription, DNA-templated,neuron differentiation,myotube differentiation,nucleic acid binding	.
HNRNPM	heterogeneous nuclear ribonucleoprotein M [Source:HGNC Symbol;Acc:5046]	ENSG00000099783	ENSP00000325376	4	HnRNP_M[1],RRM_1[3]	family-258	HNRNPM,MYEF2	HNRNPM	MYEF2[42,52]	mRNA	mRNA	established RBP	RNAbinding	experimentally validated	1	1	1	1	GO:0003723,GO:0000398,GO:0005681,GO:0071013,GO:0008380,GO:0000380	RNA binding,mRNA splicing, via spliceosome,spliceosomal complex,catalytic step 2 spliceosome,RNA splicing,alternative mRNA splicing, via spliceosome	GO:0003676,GO:0003723,GO:0000398,GO:0000166,GO:0005515,GO:0019904,GO:0005634,GO:0005887,GO:0005654,GO:0005681,GO:0016363,GO:0071013,GO:0042382,GO:0010467,GO:0008380,GO:0000380	nucleic acid binding,RNA binding,mRNA splicing, via spliceosome,nucleotide binding,protein binding,protein domain specific binding,nucleus,integral to plasma membrane,nucleoplasm,spliceosomal complex,nuclear matrix,catalytic step 2 spliceosome,paraspeckles,gene expression,RNA splicing,alternative mRNA splicing, via spliceosome	.
C11orf68	chromosome 11 open reading frame 68 [Source:HGNC Symbol;Acc:28801]	ENSG00000175573	ENSP00000398350	1	DUF1917[1]	family-259	C11orf68	.	.	unknown	unknown	22658674, 22681889	candidate mRNA binder	RNAbinding	1	1	1	.	.	.	.	.	.
MRPL10	mitochondrial ribosomal protein L10 [Source:HGNC Symbol;Acc:14055]	ENSG00000159111	ENSP00000324100	1	Ribosomal_L10[1]	family-26	MRPL10	.	.	ribosome	mitochondrial ribosome	established RBP	ribosomal	.	.	1	.	.	GO:0003735,GO:0030529,GO:0005762,GO:0006412,GO:0042254	structural constituent of ribosome,ribonucleoprotein complex,mitochondrial large ribosomal subunit,translation,ribosome biogenesis	GO:0003735,GO:0005739,GO:0005622,GO:0030529,GO:0005762,GO:0006412,GO:0042254	structural constituent of ribosome,mitochondrion,intracellular,ribonucleoprotein complex,mitochondrial large ribosomal subunit,translation,ribosome biogenesis	.
RNASE10	ribonuclease, RNase A family, 10 (non-active) [Source:HGNC Symbol;Acc:19275]	ENSG00000182545	ENSP00000392996	1	RnaseA[1]	family-260	RNASE10	.	.	unknown	unknown	established RBP	.	.	.	.	.	.	.	.	GO:0003676,GO:0016892,GO:0005576,GO:0022409,GO:0034113,GO:0080154,GO:1902093	nucleic acid binding,endoribonuclease activity, producing 3'-phosphomonoesters,extracellular region,positive regulation of cell-cell adhesion,heterotypic cell-cell adhesion,regulation of fertilization,positive regulation of sperm motility	.
CALR	calreticulin [Source:HGNC Symbol;Acc:1455]	ENSG00000179218	ENSP00000465105	1	Calreticulin[1]	family-261	CALR,CALR3,CANX,CLGN	CALR	CALR3[45,49],CANX[42,30],CLGN[38,26]	mRNA	mRNA	18413143, 7809119	.	RNAbinding	.	1	.	.	GO:0003729	mRNA binding	GO:0005515,GO:0005509,GO:0051082,GO:0005783,GO:0006457,GO:0030246,GO:0003729,GO:0001948,GO:0008270,GO:0003677,GO:0051087,GO:0005506,GO:0031625,GO:0005178,GO:0042277,GO:0050681,GO:0042562,GO:0044183,GO:0001849,GO:0005844,GO:0042824,GO:0031012,GO:0048471,GO:0005615,GO:0043234,GO:0043231,GO:0005634,GO:0005737,GO:0009986,GO:0016529,GO:0005576,GO:0005829,GO:0005622,GO:0005794,GO:0005578,GO:0009897,GO:…	protein binding,calcium ion binding,unfolded protein binding,endoplasmic reticulum,protein folding,carbohydrate binding,mRNA binding,glycoprotein binding,zinc ion binding,DNA binding,chaperone binding,iron ion binding,ubiquitin protein ligase binding,integrin binding,peptide binding,androgen receptor binding,hormone binding,protein binding involved in protein folding,complement component C1q bind…	.
CANX	calnexin [Source:HGNC Symbol;Acc:1473]	ENSG00000127022	ENSP00000391646	2	DUF1510[1],Calreticulin[1]	family-261	CALR,CALR3,CANX,CLGN	CALR	CALR3[45,49],CANX[42,30],CLGN[38,26]	unknown	unknown	22658674, 22681889	candidate mRNA binder	RNArelated	1	1	.	.	GO:0005840	ribosome	GO:0005515,GO:0005509,GO:0035255,GO:0051082,GO:0034185,GO:0016021,GO:0030424,GO:0005783,GO:0005840,GO:0043025,GO:0043197,GO:0032839,GO:0006457,GO:0007568,GO:0048488,GO:0072583,GO:0005789,GO:0042470,GO:0005788,GO:0071556,GO:0002474,GO:0009306,GO:0044267,GO:0043687,GO:0018279,GO:0019886,GO:0001948,GO:0043234,GO:0005737,GO:0061077	protein binding,calcium ion binding,ionotropic glutamate receptor binding,unfolded protein binding,apolipoprotein binding,integral to membrane,axon,endoplasmic reticulum,ribosome,neuronal cell body,dendritic spine,dendrite cytoplasm,protein folding,aging,synaptic vesicle endocytosis,clathrin-mediated endocytosis,endoplasmic reticulum membrane,melanosome,endoplasmic reticulum lumen,integral to lum…	.
CALR3	calreticulin 3 [Source:HGNC Symbol;Acc:20407]	ENSG00000269058	ENSP00000269881	1	Calreticulin[1]	family-261	CALR,CALR3,CANX,CLGN	CALR	CALR3[45,49],CANX[42,30],CLGN[38,26]	unknown	unknown	by homology	.	.	.	.	.	.	.	.	GO:0005509,GO:0051082,GO:0005783,GO:0006457,GO:0005515,GO:0005788,GO:0030154,GO:0007283	calcium ion binding,unfolded protein binding,endoplasmic reticulum,protein folding,protein binding,endoplasmic reticulum lumen,cell differentiation,spermatogenesis	CARDIOMYOPATHY, FAMILIAL HYPERTROPHIC, 19; CMH19
RPP14	ribonuclease P/MRP 14kDa subunit [Source:HGNC Symbol;Acc:30327]	ENSG00000163684	ENSP00000412894	1	RNase_P_Rpp14[1]	family-262	RPP14	.	.	ncRNA	MRP RNA	10024167	.	.	.	.	.	.	GO:0003723,GO:0004540,GO:0004526,GO:0008033	RNA binding,ribonuclease activity,ribonuclease P activity,tRNA processing	GO:0016491,GO:0016829,GO:0005739,GO:0008152,GO:0006631,GO:0003723,GO:0004540,GO:0004526,GO:0005634,GO:0008033	oxidoreductase activity,lyase activity,mitochondrion,metabolic process,fatty acid metabolic process,RNA binding,ribonuclease activity,ribonuclease P activity,nucleus,tRNA processing	.
RPS8	ribosomal protein S8 [Source:HGNC Symbol;Acc:10441]	ENSG00000142937	ENSP00000379888	1	Ribosomal_S8e[1]	family-263	RPS8	.	.	ribosome	ribosome	established RBP	ribosomal	RNArelated	1	1	1	.	GO:0003735,GO:0005840,GO:0006412,GO:0022627,GO:0030529,GO:0016070,GO:0016071,GO:0006414,GO:0006413,GO:0000184,GO:0006415,GO:0000462	structural constituent of ribosome,ribosome,translation,cytosolic small ribosomal subunit,ribonucleoprotein complex,RNA metabolic process,mRNA metabolic process,translational elongation,translational initiation,nuclear-transcribed mRNA catabolic process, nonsense-mediated decay,translational termination,maturation of SSU-rRNA from tricistronic rRNA transcript (SSU-rRNA, 5.8S rRNA, LSU-rRNA)	GO:0003735,GO:0005737,GO:0005840,GO:0006412,GO:0022627,GO:0005829,GO:0005622,GO:0030529,GO:0016032,GO:0010467,GO:0016070,GO:0016071,GO:0044267,GO:0006614,GO:0006414,GO:0019058,GO:0006413,GO:0000184,GO:0006415,GO:0019083,GO:0000462	structural constituent of ribosome,cytoplasm,ribosome,translation,cytosolic small ribosomal subunit,cytosol,intracellular,ribonucleoprotein complex,viral process,gene expression,RNA metabolic process,mRNA metabolic process,cellular protein metabolic process,SRP-dependent cotranslational protein targeting to membrane,translational elongation,viral life cycle,translational initiation,nuclear-transc…	.
PDCD7	programmed cell death 7 [Source:HGNC Symbol;Acc:8767]	ENSG00000090470	ENSP00000204549	.	.	family-264	PDCD7	.	.	snRNA	snRNA	This gene encodes a 59 kDa protein that is associated with the U11 small nuclear ribonucleoprotein (snRNP), which is a component of the minor U12-type spliceosome responsible for catalyzing pre-mRNA splicing of U12-type introns. [provided by RefSeq, Dec 2010]	.	.	.	.	.	.	GO:0005689,GO:0008380	U12-type spliceosomal complex,RNA splicing	GO:0005689,GO:2001235,GO:0070234,GO:0006915,GO:0008380,GO:0051384	U12-type spliceosomal complex,positive regulation of apoptotic signaling pathway,positive regulation of T cell apoptotic process,apoptotic process,RNA splicing,response to glucocorticoid	.
RPS19BP1	ribosomal protein S19 binding protein 1 [Source:HGNC Symbol;Acc:28749]	ENSG00000187051	ENSP00000333948	.	.	family-265	RPS19BP1	.	.	unknown	RNA related	16289379	candidate mRNA binder	novel	1	1	1	.	.	.	GO:0005515,GO:0005730,GO:0005654,GO:0005737	protein binding,nucleolus,nucleoplasm,cytoplasm	.
TRMT6	tRNA methyltransferase 6 homolog (S. cerevisiae) [Source:HGNC Symbol;Acc:20900]	ENSG00000089195	ENSP00000203001	1	Gcd10p[1]	family-266	TRMT6	.	.	tRNA	putative tRNA	This gene encodes a member of the tRNA methyltransferase 6 protein family. A similar protein in yeast is part of a two component methyltransferase, which is involved in the posttranslational modification that produces the modified nucleoside 1-methyladenosine in tRNAs. Modified 1-methyladenosine influences initiator methionine stability and may be involved in the replication of human immunodefici…	.	RNArelated	.	1	.	.	GO:0003743,GO:0006413,GO:0008033,GO:0006446	translation initiation factor activity,translational initiation,tRNA processing,regulation of translational initiation	GO:0008168,GO:0003743,GO:0006413,GO:0005634,GO:0008033,GO:0006446	methyltransferase activity,translation initiation factor activity,translational initiation,nucleus,tRNA processing,regulation of translational initiation	.
RPL4	ribosomal protein L4 [Source:HGNC Symbol;Acc:10353]	ENSG00000174444	ENSP00000454281	2	Ribosomal_L4[1],Ribos_L4_asso_C[1]	family-267	RPL4	.	.	ribosome	ribosome	established RBP	ribosomal	RNAbinding	1	1	.	.	GO:0003735,GO:0005840,GO:0006412,GO:0003723,GO:0030529,GO:0022625,GO:0016070,GO:0016071,GO:0006414,GO:0006413,GO:0000184,GO:0006415	structural constituent of ribosome,ribosome,translation,RNA binding,ribonucleoprotein complex,cytosolic large ribosomal subunit,RNA metabolic process,mRNA metabolic process,translational elongation,translational initiation,nuclear-transcribed mRNA catabolic process, nonsense-mediated decay,translational termination	GO:0003735,GO:0005840,GO:0006412,GO:0005515,GO:0003723,GO:0005634,GO:0005737,GO:0005829,GO:0005730,GO:0030529,GO:0022625,GO:0016032,GO:0010467,GO:0016070,GO:0016071,GO:0044267,GO:0006614,GO:0006414,GO:0019058,GO:0006413,GO:0000184,GO:0006415,GO:0019083	structural constituent of ribosome,ribosome,translation,protein binding,RNA binding,nucleus,cytoplasm,cytosol,nucleolus,ribonucleoprotein complex,cytosolic large ribosomal subunit,viral process,gene expression,RNA metabolic process,mRNA metabolic process,cellular protein metabolic process,SRP-dependent cotranslational protein targeting to membrane,translational elongation,viral life cycle,transla…	.
PRPF3	PRP3 pre-mRNA processing factor 3 homolog (S. cerevisiae) [Source:HGNC Symbol;Acc:17348]	ENSG00000265228	ENSP00000463374	3	DUF1115[1],PRP3[1],PWI[1]	family-268	PRPF3	.	.	snRNA	snRNA/mRNA	established RBP	RNAbinding	.	.	1	.	1	GO:0046540,GO:0000398,GO:0006397,GO:0005681,GO:0008380,GO:0000375	U4/U6 x U5 tri-snRNP complex,mRNA splicing, via spliceosome,mRNA processing,spliceosomal complex,RNA splicing,RNA splicing, via transesterification reactions	GO:0019013,GO:0046540,GO:0000398,GO:0005634,GO:0005737,GO:0006397,GO:0005515,GO:0042802,GO:0005681,GO:0016607,GO:0015030,GO:0008380,GO:0000375	viral nucleocapsid,U4/U6 x U5 tri-snRNP complex,mRNA splicing, via spliceosome,nucleus,cytoplasm,mRNA processing,protein binding,identical protein binding,spliceosomal complex,nuclear speck,Cajal body,RNA splicing,RNA splicing, via transesterification reactions	RETINITIS PIGMENTOSA 18; RP18
RARS	arginyl-tRNA synthetase [Source:HGNC Symbol;Acc:9870]	ENSG00000113643	ENSP00000231572	3	tRNA-synt_1d[1],Arg_tRNA_synt_N[1],DALR_1[1]	family-269	RARS,RARS2	RARS	RARS2[25,29]	tRNA	tRNA	established RBP	.	.	.	.	.	.	GO:0000049,GO:0004812,GO:0004814,GO:0017101,GO:0006418,GO:0006420	tRNA binding,aminoacyl-tRNA ligase activity,arginine-tRNA ligase activity,aminoacyl-tRNA synthetase multienzyme complex,tRNA aminoacylation for protein translation,arginyl-tRNA aminoacylation	GO:0000166,GO:0005524,GO:0000049,GO:0004812,GO:0004814,GO:0034618,GO:0005634,GO:0005737,GO:0005739,GO:0017101,GO:0006418,GO:0006420,GO:0005515,GO:0005829,GO:0010467	nucleotide binding,ATP binding,tRNA binding,aminoacyl-tRNA ligase activity,arginine-tRNA ligase activity,arginine binding,nucleus,cytoplasm,mitochondrion,aminoacyl-tRNA synthetase multienzyme complex,tRNA aminoacylation for protein translation,arginyl-tRNA aminoacylation,protein binding,cytosol,gene expression	.
RARS2	arginyl-tRNA synthetase 2, mitochondrial [Source:HGNC Symbol;Acc:21406]	ENSG00000146282	ENSP00000389656	2	GVQW[1],tRNA-synt_1d[1]	family-269	RARS,RARS2	RARS	RARS2[25,29]	tRNA	tRNA	established RBP	RNAbinding	.	.	1	.	.	GO:0004814,GO:0006420,GO:0004812,GO:0006418	arginine-tRNA ligase activity,arginyl-tRNA aminoacylation,aminoacyl-tRNA ligase activity,tRNA aminoacylation for protein translation	GO:0000166,GO:0005524,GO:0004814,GO:0005737,GO:0006420,GO:0004812,GO:0005739,GO:0005759,GO:0010467,GO:0006418	nucleotide binding,ATP binding,arginine-tRNA ligase activity,cytoplasm,arginyl-tRNA aminoacylation,aminoacyl-tRNA ligase activity,mitochondrion,mitochondrial matrix,gene expression,tRNA aminoacylation for protein translation	PONTOCEREBELLAR HYPOPLASIA, TYPE 6; PCH6
APOBEC4	apolipoprotein B mRNA editing enzyme, catalytic polypeptide-like 4 (putative) [Source:HGNC Symbol;Acc:32152]	ENSG00000173627	ENSP00000310622	1	APOBEC_N[1]	family-27	APOBEC4	.	.	mRNA	putative mRNA	established RBP	.	.	.	.	.	.	GO:0006397	mRNA processing	GO:0008270,GO:0016814,GO:0006397	zinc ion binding,hydrolase activity, acting on carbon-nitrogen (but not peptide) bonds, in cyclic amidines,mRNA processing	.
ZCCHC24	zinc finger, CCHC domain containing 24 [Source:HGNC Symbol;Acc:26911]	ENSG00000165424	ENSP00000361411	2	zf-3CxxC[1],zf-CCHC_2[1]	family-270	ZCCHC24	.	.	unknown	unknown	established RBP	candidate mRNA binder	.	.	1	.	.	.	.	GO:0008270,GO:0003676	zinc ion binding,nucleic acid binding	.
RPS21	ribosomal protein S21 [Source:HGNC Symbol;Acc:10409]	ENSG00000171858	ENSP00000388332	1	Ribosomal_S21e[1]	family-271	RPS21	.	.	ribosome	ribosome	established RBP	.	RNArelated	.	1	.	.	GO:0003735,GO:0005840,GO:0006412,GO:0022627,GO:0015935,GO:0016070,GO:0016071,GO:0006414,GO:0006413,GO:0000184,GO:0000447,GO:0006415,GO:0042274,GO:0000461	structural constituent of ribosome,ribosome,translation,cytosolic small ribosomal subunit,small ribosomal subunit,RNA metabolic process,mRNA metabolic process,translational elongation,translational initiation,nuclear-transcribed mRNA catabolic process, nonsense-mediated decay,endonucleolytic cleavage in ITS1 to separate SSU-rRNA from 5.8S rRNA and LSU-rRNA from tricistronic rRNA transcript (SSU-r…	GO:0003735,GO:0005737,GO:0005622,GO:0005840,GO:0006412,GO:0047485,GO:0005829,GO:0022627,GO:0015935,GO:0016032,GO:0010467,GO:0016070,GO:0016071,GO:0044267,GO:0006614,GO:0006414,GO:0019058,GO:0006413,GO:0000184,GO:0000447,GO:0006415,GO:0019083,GO:0042274,GO:0000461	structural constituent of ribosome,cytoplasm,intracellular,ribosome,translation,protein N-terminus binding,cytosol,cytosolic small ribosomal subunit,small ribosomal subunit,viral process,gene expression,RNA metabolic process,mRNA metabolic process,cellular protein metabolic process,SRP-dependent cotranslational protein targeting to membrane,translational elongation,viral life cycle,translational …	.
DDX24	DEAD (Asp-Glu-Ala-Asp) box polypeptide 24 [Source:HGNC Symbol;Acc:13266]	ENSG00000089737	ENSP00000452145	2	Helicase_C[1],DEAD[1]	family-272	DDX24	.	.	rRNA	putative rRNA	MAK5 yeast homolog	helicase	RNAbinding	1	1	1	.	GO:0003723,GO:0003724,GO:0004004,GO:0016070	RNA binding,RNA helicase activity,ATP-dependent RNA helicase activity,RNA metabolic process	GO:0005524,GO:0003676,GO:0008026,GO:0004386,GO:0005737,GO:0005730,GO:0003723,GO:0003724,GO:0004004,GO:0016070	ATP binding,nucleic acid binding,ATP-dependent helicase activity,helicase activity,cytoplasm,nucleolus,RNA binding,RNA helicase activity,ATP-dependent RNA helicase activity,RNA metabolic process	.
RTCB	chromosome 22 open reading frame 28 [Source:HGNC Symbol;Acc:26935]	ENSG00000100220	ENSP00000216038	1	RtcB[1]	family-273	RTCB	.	.	tRNA	tRNA	21311021	candidate mRNA binder	novel	1	1	1	.	GO:0006396,GO:0003972,GO:0072669,GO:0006388	RNA processing,RNA ligase (ATP) activity,tRNA-splicing ligase complex,tRNA splicing, via endonucleolytic cleavage and ligation	GO:0008452,GO:0006396,GO:0005524,GO:0046872,GO:0017166,GO:0003972,GO:0005737,GO:0072669,GO:0001890,GO:0007160,GO:0001701,GO:0006388,GO:0034446	RNA ligase activity,RNA processing,ATP binding,metal ion binding,vinculin binding,RNA ligase (ATP) activity,cytoplasm,tRNA-splicing ligase complex,placenta development,cell-matrix adhesion,in utero embryonic development,tRNA splicing, via endonucleolytic cleavage and ligation,substrate adhesion-dependent cell spreading	.
MBNL2	muscleblind-like splicing regulator 2 [Source:HGNC Symbol;Acc:16746]	ENSG00000139793	ENSP00000267287	2	zf-CCCH[2]	family-274	MBNL1,MBNL2,MBNL3	MBNL1	MBNL2[67,71],MBNL3[59,64]	mRNA	mRNA	established RBP	RNAbinding	experimentally validated	1	1	.	1	GO:0003723,GO:0006397,GO:0008380,GO:0000381,GO:0043484	RNA binding,mRNA processing,RNA splicing,regulation of alternative mRNA splicing, via spliceosome,regulation of RNA splicing	GO:0046872,GO:0003723,GO:0005634,GO:0005737,GO:0006397,GO:0008380,GO:0000381,GO:0043484	metal ion binding,RNA binding,nucleus,cytoplasm,mRNA processing,RNA splicing,regulation of alternative mRNA splicing, via spliceosome,regulation of RNA splicing	.
MBNL3	muscleblind-like splicing regulator 3 [Source:HGNC Symbol;Acc:20564]	ENSG00000076770	ENSP00000359890	2	zf-CCCH[2]	family-274	MBNL1,MBNL2,MBNL3	MBNL1	MBNL2[67,71],MBNL3[59,64]	mRNA	mRNA	established RBP	RNAbinding	RNArelated	1	1	.	1	GO:0006397,GO:0008380,GO:0043484	mRNA processing,RNA splicing,regulation of RNA splicing	GO:0046872,GO:0005634,GO:0043231,GO:0005794,GO:0007275,GO:0006397,GO:0008380,GO:0043484,GO:0045662	metal ion binding,nucleus,intracellular membrane-bounded organelle,Golgi apparatus,multicellular organismal development,mRNA processing,RNA splicing,regulation of RNA splicing,negative regulation of myoblast differentiation	.
MBNL1	muscleblind-like splicing regulator 1 [Source:HGNC Symbol;Acc:6923]	ENSG00000152601	ENSP00000420327	1	zf-CCCH[1]	family-274	MBNL1,MBNL2,MBNL3	MBNL1	MBNL2[67,71],MBNL3[59,64]	mRNA	mRNA	established RBP	RNAbinding	experimentally validated	1	1	.	1	GO:0003723,GO:0003725,GO:0010494,GO:0008380,GO:0000381,GO:0043484,GO:0006376,GO:0000380	RNA binding,double-stranded RNA binding,cytoplasmic stress granule,RNA splicing,regulation of alternative mRNA splicing, via spliceosome,regulation of RNA splicing,mRNA splice site selection,alternative mRNA splicing, via spliceosome	GO:0003723,GO:0005515,GO:0046872,GO:0003725,GO:0005634,GO:0005737,GO:0010494,GO:0008380,GO:0000381,GO:0001701,GO:0007399,GO:0043484,GO:0006376,GO:0030326,GO:0045445,GO:0007519,GO:0000380	RNA binding,protein binding,metal ion binding,double-stranded RNA binding,nucleus,cytoplasm,cytoplasmic stress granule,RNA splicing,regulation of alternative mRNA splicing, via spliceosome,in utero embryonic development,nervous system development,regulation of RNA splicing,mRNA splice site selection,embryonic limb morphogenesis,myoblast differentiation,skeletal muscle tissue development,alternati…	MYOTONIC DYSTROPHY 1; DM1
ALYREF	Aly/REF export factor [Source:HGNC Symbol;Acc:19071]	ENSG00000183684	ENSP00000421592	3	FoP_duplication[1],RRM_1[1],FYTT[1]	family-275	ALYREF	.	.	mRNA	mRNA	17190602	RNAbinding	experimentally validated	1	1	1	1	GO:0003723,GO:0071013,GO:0008380,GO:0000398,GO:0006406,GO:0031124	RNA binding,catalytic step 2 spliceosome,RNA splicing,mRNA splicing, via spliceosome,mRNA export from nucleus,mRNA 3'-end processing	GO:0000166,GO:0003723,GO:0005515,GO:0003676,GO:0005634,GO:0005829,GO:0005654,GO:0016607,GO:0035145,GO:0071013,GO:0000346,GO:0006366,GO:0010467,GO:0008380,GO:0000398,GO:0031297,GO:0006406,GO:0031124,GO:0019048,GO:0032786,GO:0006369,GO:0000018,GO:0046784	nucleotide binding,RNA binding,protein binding,nucleic acid binding,nucleus,cytosol,nucleoplasm,nuclear speck,exon-exon junction complex,catalytic step 2 spliceosome,transcription export complex,transcription from RNA polymerase II promoter,gene expression,RNA splicing,mRNA splicing, via spliceosome,replication fork processing,mRNA export from nucleus,mRNA 3'-end processing,modulation by virus of…	.
LSMD1	LSM domain containing 1 [Source:HGNC Symbol;Acc:28212]	ENSG00000183011	ENSP00000335611	1	LSM[1]	family-276	LSMD1	.	.	mRNA	putative mRNA	19398576	.	.	.	.	.	1	.	.	GO:0005634,GO:0005737	nucleus,cytoplasm	.
PUS7	pseudouridylate synthase 7 homolog (S. cerevisiae) [Source:HGNC Symbol;Acc:26033]	ENSG00000091127	ENSP00000417718	2	TruD[1],R3H[1]	family-277	PUS7,PUS7L	PUS7	PUS7L[24,23]	rRNA	rRNA/tRNA/snRNA	18332121	RNAmod	RNAbinding	1	1	1	.	GO:0003723,GO:0009451,GO:0008033	RNA binding,RNA modification,tRNA processing	GO:0003723,GO:0009982,GO:0001522,GO:0009451,GO:0008033	RNA binding,pseudouridine synthase activity,pseudouridine synthesis,RNA modification,tRNA processing	.
PUS7L	pseudouridylate synthase 7 homolog (S. cerevisiae)-like [Source:HGNC Symbol;Acc:25276]	ENSG00000129317	ENSP00000446865	1	TruD[1]	family-277	PUS7,PUS7L	PUS7	PUS7L[24,23]	rRNA	putative tRNA/rRNA/snRNA	Pseudouridine synthase; catalyzes pseudouridylation at positions 35 and 56 in U2 snRNA, position 50 in 5S rRNA, position 13 in cytoplasmic tRNAs, and position 35 in pre-tRNA(Tyr); conserved in archaea, vertebrates, and some bacteria	.	.	.	.	.	.	GO:0003723,GO:0009451,GO:0008033	RNA binding,RNA modification,tRNA processing	GO:0003723,GO:0009982,GO:0001522,GO:0009451,GO:0008033	RNA binding,pseudouridine synthase activity,pseudouridine synthesis,RNA modification,tRNA processing	.
MRPS24	mitochondrial ribosomal protein S24 [Source:HGNC Symbol;Acc:14510]	ENSG00000062582	ENSP00000318158	1	MRP-S24[1]	family-278	MRPS24	.	.	ribosome	mitochondrial ribosome	established RBP	ribosomal	RNArelated	1	1	.	.	GO:0003735,GO:0005762,GO:0005763,GO:0006412	structural constituent of ribosome,mitochondrial large ribosomal subunit,mitochondrial small ribosomal subunit,translation	GO:0003735,GO:0005739,GO:0005762,GO:0005763,GO:0006412	structural constituent of ribosome,mitochondrion,mitochondrial large ribosomal subunit,mitochondrial small ribosomal subunit,translation	.
RBBP6	retinoblastoma binding protein 6 [Source:HGNC Symbol;Acc:9889]	ENSG00000122257	ENSP00000317872	3	DWNN[1],zf-CCHC[1],zf-C3HC4_2[1]	family-279	RBBP6	.	.	mRNA	putative mRNA	16396680	candidate mRNA binder	.	.	1	.	.	.	.	GO:0005515,GO:0008270,GO:0003676,GO:0004842,GO:0005634,GO:0005737,GO:0005694,GO:0005730,GO:0005815,GO:0000151,GO:0016567,GO:0042787,GO:0035264,GO:0001701,GO:0048568,GO:0061053	protein binding,zinc ion binding,nucleic acid binding,ubiquitin-protein ligase activity,nucleus,cytoplasm,chromosome,nucleolus,microtubule organizing center,ubiquitin ligase complex,protein ubiquitination,protein ubiquitination involved in ubiquitin-dependent protein catabolic process,multicellular organism growth,in utero embryonic development,embryonic organ development,somite development	.
RPL19	ribosomal protein L19 [Source:HGNC Symbol;Acc:10312]	ENSG00000108298	ENSP00000225430	1	Ribosomal_L19e[1]	family-28	RPL19	.	.	ribosome	ribosome	established RBP	.	RNAbinding	.	1	1	.	GO:0003735,GO:0005840,GO:0006412,GO:0022625,GO:0003723,GO:0016070,GO:0016071,GO:0006414,GO:0006413,GO:0000184,GO:0006415	structural constituent of ribosome,ribosome,translation,cytosolic large ribosomal subunit,RNA binding,RNA metabolic process,mRNA metabolic process,translational elongation,translational initiation,nuclear-transcribed mRNA catabolic process, nonsense-mediated decay,translational termination	GO:0003735,GO:0005622,GO:0005840,GO:0006412,GO:0022625,GO:0003723,GO:0005829,GO:0016032,GO:0010467,GO:0016070,GO:0016071,GO:0044267,GO:0006614,GO:0006414,GO:0019058,GO:0006413,GO:0000184,GO:0006415,GO:0019083	structural constituent of ribosome,intracellular,ribosome,translation,cytosolic large ribosomal subunit,RNA binding,cytosol,viral process,gene expression,RNA metabolic process,mRNA metabolic process,cellular protein metabolic process,SRP-dependent cotranslational protein targeting to membrane,translational elongation,viral life cycle,translational initiation,nuclear-transcribed mRNA catabolic pro…	.
NOL3	nucleolar protein 3 (apoptosis repressor with CARD domain) [Source:HGNC Symbol;Acc:7869]	ENSG00000140939	ENSP00000399831	1	CARD[1]	family-280	NOL3	.	.	mRNA	mRNA	10196175	.	.	.	.	.	.	GO:0003723,GO:0006397,GO:0008380	RNA binding,mRNA processing,RNA splicing	GO:0003723,GO:0005515,GO:0042802,GO:0005739,GO:0005829,GO:0005622,GO:0005730,GO:0016528,GO:0006915,GO:0042981,GO:0043066,GO:0006397,GO:0008380	RNA binding,protein binding,identical protein binding,mitochondrion,cytosol,intracellular,nucleolus,sarcoplasm,apoptotic process,regulation of apoptotic process,negative regulation of apoptotic process,mRNA processing,RNA splicing	MYOCLONUS, FAMILIAL CORTICAL; FCM
RPS27	ribosomal protein S27 [Source:HGNC Symbol;Acc:10416]	ENSG00000177954	ENSP00000357555	1	Ribosomal_S27e[1]	family-281	RPS27,RPS27L	RPS27	RPS27L[96,96]	ribosome	ribosome	established RBP	ribosomal	.	.	1	.	.	GO:0003735,GO:0005840,GO:0006412,GO:0022627,GO:0016070,GO:0016071,GO:0006414,GO:0006413,GO:0000184,GO:0006415	structural constituent of ribosome,ribosome,translation,cytosolic small ribosomal subunit,RNA metabolic process,mRNA metabolic process,translational elongation,translational initiation,nuclear-transcribed mRNA catabolic process, nonsense-mediated decay,translational termination	GO:0003735,GO:0005840,GO:0006412,GO:0005515,GO:0008270,GO:0046872,GO:0003677,GO:0005634,GO:0005829,GO:0005622,GO:0022627,GO:0008283,GO:0000278,GO:0016032,GO:0010467,GO:0016070,GO:0016071,GO:0044267,GO:0006614,GO:0006414,GO:0019058,GO:0006413,GO:0000184,GO:0006415,GO:0019083	structural constituent of ribosome,ribosome,translation,protein binding,zinc ion binding,metal ion binding,DNA binding,nucleus,cytosol,intracellular,cytosolic small ribosomal subunit,cell proliferation,mitotic cell cycle,viral process,gene expression,RNA metabolic process,mRNA metabolic process,cellular protein metabolic process,SRP-dependent cotranslational protein targeting to membrane,translat…	.
RPS27L	ribosomal protein S27-like [Source:HGNC Symbol;Acc:18476]	ENSG00000185088	ENSP00000412026	1	Ribosomal_S27e[1]	family-281	RPS27,RPS27L	RPS27	RPS27L[96,96]	ribosome	ribosome	established RBP	ribosomal	.	.	1	1	.	GO:0003735,GO:0005840,GO:0006412,GO:0022627,GO:0008494,GO:0045727	structural constituent of ribosome,ribosome,translation,cytosolic small ribosomal subunit,translation activator activity,positive regulation of translation	GO:0046872,GO:0003735,GO:0005622,GO:0005840,GO:0006412,GO:0022627,GO:0005515,GO:0008656,GO:0008494,GO:0005634,GO:0006974,GO:0006281,GO:0045727,GO:0031571,GO:0042771,GO:0006919	metal ion binding,structural constituent of ribosome,intracellular,ribosome,translation,cytosolic small ribosomal subunit,protein binding,cysteine-type endopeptidase activator activity involved in apoptotic process,translation activator activity,nucleus,cellular response to DNA damage stimulus,DNA repair,positive regulation of translation,mitotic G1 DNA damage checkpoint,intrinsic apoptotic signa…	.
PTRF	polymerase I and transcript release factor [Source:HGNC Symbol;Acc:9688]	ENSG00000177469	ENSP00000349541	1	PTRF_SDPR[1]	family-282	MURC,PTRF,SDPR,PRKCDBP	MURC	PTRF[29,27],SDPR[29,25],PRKCDBP[15,21]	rRNA	putative rRNA	This protein regulates rRNA transcription by promoting the dissociation of transcription complexes and the reinitiation of polymerase I on nascent rRNA transcripts. This protein also localizes to caveolae at the plasma membrane and is thought to play a critical role in the formation of caveolae and the stabilization of caveolins. This protein translocates from caveolae to the cytoplasm after insu…	.	RNAbinding	.	1	.	.	GO:0042134	rRNA primary transcript binding	GO:0042134,GO:0005515,GO:0005634,GO:0005737,GO:0005739,GO:0005829,GO:0005783,GO:0005654,GO:0005901,GO:0006361,GO:0006363,GO:0006355,GO:0010467,GO:0006360	rRNA primary transcript binding,protein binding,nucleus,cytoplasm,mitochondrion,cytosol,endoplasmic reticulum,nucleoplasm,caveola,transcription initiation from RNA polymerase I promoter,termination of RNA polymerase I transcription,regulation of transcription, DNA-dependent,gene expression,transcription from RNA polymerase I promoter	LIPODYSTROPHY, CONGENITAL GENERALIZED, TYPE 4; CGL4
MRPS18A	mitochondrial ribosomal protein S18A [Source:HGNC Symbol;Acc:14515]	ENSG00000096080	ENSP00000361188	1	Ribosomal_S18[1]	family-283	MRPS18A	.	.	ribosome	mitochondrial ribosome	established RBP	.	.	.	.	.	.	GO:0003735,GO:0005840,GO:0006412,GO:0005763	structural constituent of ribosome,ribosome,translation,mitochondrial small ribosomal subunit	GO:0003735,GO:0005622,GO:0005840,GO:0006412,GO:0005763,GO:0005739	structural constituent of ribosome,intracellular,ribosome,translation,mitochondrial small ribosomal subunit,mitochondrion	.
SLBP	stem-loop binding protein [Source:HGNC Symbol;Acc:10904]	ENSG00000163950	ENSP00000316490	1	SLBP_RNA_bind[1]	family-284	SLBP	.	.	mRNA	mRNA	established RBP	.	experimentally validated	.	1	.	1	GO:0003729,GO:0071207,GO:0071208,GO:0030529,GO:0071204,GO:0006398,GO:0051028,GO:0006406,GO:0031124,GO:0008334	mRNA binding,histone pre-mRNA stem-loop binding,histone pre-mRNA DCP binding,ribonucleoprotein complex,histone pre-mRNA 3'end processing complex,histone mRNA 3'-end processing,mRNA transport,mRNA export from nucleus,mRNA 3'-end processing,histone mRNA metabolic process	GO:0003729,GO:0071207,GO:0005515,GO:0071208,GO:0005737,GO:0005634,GO:0030529,GO:0071204,GO:0005829,GO:0005654,GO:0006398,GO:0006366,GO:0010467,GO:0051028,GO:0006406,GO:0031124,GO:0006369,GO:0008334,GO:0033260	mRNA binding,histone pre-mRNA stem-loop binding,protein binding,histone pre-mRNA DCP binding,cytoplasm,nucleus,ribonucleoprotein complex,histone pre-mRNA 3'end processing complex,cytosol,nucleoplasm,histone mRNA 3'-end processing,transcription from RNA polymerase II promoter,gene expression,mRNA transport,mRNA export from nucleus,mRNA 3'-end processing,termination of RNA polymerase II transcripti…	.
EARS2	glutamyl-tRNA synthetase 2, mitochondrial [Source:HGNC Symbol;Acc:29419]	ENSG00000103356	ENSP00000456467	1	tRNA-synt_1c[1]	family-285	EARS2	.	.	tRNA	tRNA	established RBP	.	.	.	.	.	.	GO:0000049,GO:0016876,GO:0004818,GO:0050561,GO:0006418,GO:0043039,GO:0006424,GO:0070127	tRNA binding,ligase activity, forming aminoacyl-tRNA and related compounds,glutamate-tRNA ligase activity,glutamate-tRNA(Gln) ligase activity,tRNA aminoacylation for protein translation,tRNA aminoacylation,glutamyl-tRNA aminoacylation,tRNA aminoacylation for mitochondrial protein translation	GO:0000166,GO:0005524,GO:0000049,GO:0016876,GO:0004818,GO:0050561,GO:0005739,GO:0005737,GO:0005759,GO:0010467,GO:0006418,GO:0043039,GO:0006424,GO:0070127	nucleotide binding,ATP binding,tRNA binding,ligase activity, forming aminoacyl-tRNA and related compounds,glutamate-tRNA ligase activity,glutamate-tRNA(Gln) ligase activity,mitochondrion,cytoplasm,mitochondrial matrix,gene expression,tRNA aminoacylation for protein translation,tRNA aminoacylation,glutamyl-tRNA aminoacylation,tRNA aminoacylation for mitochondrial protein translation	COMBINED OXIDATIVE PHOSPHORYLATION DEFICIENCY 12; COXPD12
SMAD1	SMAD family member 1 [Source:HGNC Symbol;Acc:6767]	ENSG00000170365	ENSP00000426568	2	MH2[1],MH1[1]	family-286	SMAD1,SMAD7,SMAD6,SMAD4,SMAD5,SMAD9,SMAD2,SMAD3	SMAD1	SMAD7[22,24],SMAD6[25,24],SMAD4[39,33],SMAD5[89,89],SMAD9[81,81],SMAD2[61,61],SMAD3[61,67]	ncRNA	miRNA	20705240	.	.	.	.	.	.	GO:0031053	primary miRNA processing	GO:0005515,GO:0003700,GO:0046872,GO:0019901,GO:0042802,GO:0000979,GO:0070410,GO:0005057,GO:0070411,GO:0030618,GO:0016021,GO:0005634,GO:0005667,GO:0005737,GO:0005829,GO:0005622,GO:0005654,GO:0005637,GO:0006357,GO:0045944,GO:0010628,GO:0010656,GO:0045597,GO:0006351,GO:0008285,GO:0006954,GO:0060348,GO:0006355,GO:0007165,GO:0042493,GO:0006468,GO:0009880,GO:0007179,GO:0042060,GO:0030902,GO:0071407,GO:…	protein binding,sequence-specific DNA binding transcription factor activity,metal ion binding,protein kinase binding,identical protein binding,RNA polymerase II core promoter sequence-specific DNA binding,co-SMAD binding,receptor signaling protein activity,I-SMAD binding,transforming growth factor beta receptor, pathway-specific cytoplasmic mediator activity,integral to membrane,nucleus,transcrip…	.
SMAD2	SMAD family member 2 [Source:HGNC Symbol;Acc:6768]	ENSG00000175387	ENSP00000384449	2	MH2[1],MH1[1]	family-286	SMAD1,SMAD7,SMAD6,SMAD4,SMAD5,SMAD9,SMAD2,SMAD3	SMAD1	SMAD7[22,24],SMAD6[25,24],SMAD4[39,33],SMAD5[89,89],SMAD9[81,81],SMAD2[61,61],SMAD3[61,67]	ncRNA	putative miRNA	20705240	.	.	.	.	.	.	GO:0031053	primary miRNA processing	GO:0003700,GO:0005515,GO:0046872,GO:0003677,GO:0003690,GO:0031625,GO:0003682,GO:0008134,GO:0019902,GO:0070410,GO:0070412,GO:0033613,GO:0046332,GO:0005160,GO:0070411,GO:0034713,GO:0030618,GO:0005634,GO:0005667,GO:0005737,GO:0005829,GO:0005622,GO:0005654,GO:0032444,GO:0071141,GO:0000122,GO:0006351,GO:0045944,GO:0008285,GO:0045893,GO:0045892,GO:0006355,GO:0035556,GO:0010467,GO:0060039,GO:0009791,GO:…	sequence-specific DNA binding transcription factor activity,protein binding,metal ion binding,DNA binding,double-stranded DNA binding,ubiquitin protein ligase binding,chromatin binding,transcription factor binding,phosphatase binding,co-SMAD binding,R-SMAD binding,activating transcription factor binding,SMAD binding,transforming growth factor beta receptor binding,I-SMAD binding,type I transformi…	.
SMAD5	SMAD family member 5 [Source:HGNC Symbol;Acc:6771]	ENSG00000113658	ENSP00000441954	2	MH2[1],MH1[1]	family-286	SMAD1,SMAD7,SMAD6,SMAD4,SMAD5,SMAD9,SMAD2,SMAD3	SMAD1	SMAD7[22,24],SMAD6[25,24],SMAD4[39,33],SMAD5[89,89],SMAD9[81,81],SMAD2[61,61],SMAD3[61,67]	ncRNA	putative miRNA	20705240	.	.	.	.	.	.	.	.	GO:0003700,GO:0005515,GO:0046872,GO:0031625,GO:0000979,GO:0005057,GO:0030618,GO:0016021,GO:0005634,GO:0005667,GO:0005737,GO:0005829,GO:0005622,GO:0005654,GO:0006351,GO:0045893,GO:0060348,GO:0006355,GO:0007165,GO:0006468,GO:0009880,GO:0007179,GO:0071407,GO:0007281,GO:0030218,GO:0051216,GO:0030509,GO:0045669,GO:0001657,GO:0001880,GO:0002051,GO:0060048,GO:0071773,GO:1901522,GO:0045944,GO:0001503	sequence-specific DNA binding transcription factor activity,protein binding,metal ion binding,ubiquitin protein ligase binding,RNA polymerase II core promoter sequence-specific DNA binding,receptor signaling protein activity,transforming growth factor beta receptor, pathway-specific cytoplasmic mediator activity,integral to membrane,nucleus,transcription factor complex,cytoplasm,cytosol,intracell…	.
SMAD9	SMAD family member 9 [Source:HGNC Symbol;Acc:6774]	ENSG00000120693	ENSP00000369154	2	MH2[1],MH1[1]	family-286	SMAD1,SMAD7,SMAD6,SMAD4,SMAD5,SMAD9,SMAD2,SMAD3	SMAD1	SMAD7[22,24],SMAD6[25,24],SMAD4[39,33],SMAD5[89,89],SMAD9[81,81],SMAD2[61,61],SMAD3[61,67]	ncRNA	putative miRNA	20705240	.	.	.	.	.	.	.	.	GO:0005515,GO:0003700,GO:0046872,GO:0003677,GO:0030618,GO:0005737,GO:0005634,GO:0005667,GO:0005829,GO:0005622,GO:0005654,GO:0030509,GO:0006351,GO:0045893,GO:0060348,GO:0006355,GO:0001666,GO:0006468,GO:0007179,GO:0030902,GO:0071407,GO:0051216,GO:0001657,GO:0030901,GO:0001880,GO:0045597	protein binding,sequence-specific DNA binding transcription factor activity,metal ion binding,DNA binding,transforming growth factor beta receptor, pathway-specific cytoplasmic mediator activity,cytoplasm,nucleus,transcription factor complex,cytosol,intracellular,nucleoplasm,BMP signaling pathway,transcription, DNA-templated,positive regulation of transcription, DNA-dependent,bone development,reg…	PULMONARY HYPERTENSION, PRIMARY, 2; PPH2
SMAD3	SMAD family member 3 [Source:HGNC Symbol;Acc:6769]	ENSG00000166949	ENSP00000332973	2	MH2[1],MH1[1]	family-286	SMAD1,SMAD7,SMAD6,SMAD4,SMAD5,SMAD9,SMAD2,SMAD3	SMAD1	SMAD7[22,24],SMAD6[25,24],SMAD4[39,33],SMAD5[89,89],SMAD9[81,81],SMAD2[61,61],SMAD3[61,67]	ncRNA	putative miRNA	20705240	.	.	.	.	.	.	GO:0031053	primary miRNA processing	GO:0005515,GO:0005622,GO:0006355,GO:0003700,GO:0003690,GO:0005518,GO:0043565,GO:0008134,GO:0031490,GO:0046332,GO:0005634,GO:0005886,GO:0005667,GO:0005737,GO:0000122,GO:0045944,GO:0050776,GO:0043066,GO:0060039,GO:0001701,GO:0009880,GO:0001756,GO:0050728,GO:0001889,GO:0048589,GO:0042110,GO:0007179,GO:0030335,GO:0051496,GO:0001707,GO:0048617,GO:0001836,GO:0048701,GO:0051894,GO:0061045,GO:0001657,GO:…	protein binding,intracellular,regulation of transcription, DNA-dependent,sequence-specific DNA binding transcription factor activity,double-stranded DNA binding,collagen binding,sequence-specific DNA binding,transcription factor binding,chromatin DNA binding,SMAD binding,nucleus,plasma membrane,transcription factor complex,cytoplasm,negative regulation of transcription from RNA polymerase II prom…	COLORECTAL CANCER; CRC
SMAD4	SMAD family member 4 [Source:HGNC Symbol;Acc:6770]	ENSG00000141646	ENSP00000341551	2	MH2[1],MH1[1]	family-286	SMAD1,SMAD7,SMAD6,SMAD4,SMAD5,SMAD9,SMAD2,SMAD3	SMAD1	SMAD7[22,24],SMAD6[25,24],SMAD4[39,33],SMAD5[89,89],SMAD9[81,81],SMAD2[61,61],SMAD3[61,67]	ncRNA	putative miRNA	20705240	.	.	.	.	.	.	.	.	GO:0003700,GO:0003677,GO:0005518,GO:0003682,GO:0001085,GO:0001076,GO:0005634,GO:0005667,GO:0005737,GO:0005622,GO:0006351,GO:0008283,GO:0045944,GO:0007411,GO:0008285,GO:0006355,GO:0001701,GO:0048589,GO:0001658,GO:0007179,GO:0060548,GO:0001702,GO:0048733,GO:0007498,GO:0048663,GO:0060021,GO:0003360,GO:0003198,GO:0036302,GO:0007492,GO:0014033,GO:0010862,GO:0032525,GO:0051098,GO:0003190,GO:0003251,GO:…	sequence-specific DNA binding transcription factor activity,DNA binding,collagen binding,chromatin binding,RNA polymerase II transcription factor binding,RNA polymerase II transcription factor binding transcription factor activity,nucleus,transcription factor complex,cytoplasm,intracellular,transcription, DNA-templated,cell proliferation,positive regulation of transcription from RNA polymerase II…	COLORECTAL CANCER; CRC
SMAD7	MAD family member 7 [Source:HGNC Symbol;Acc:6773]	ENSG00000101665	ENSP00000262158	2	MH2[1],MH1[1]	family-286	SMAD1,SMAD7,SMAD6,SMAD4,SMAD5,SMAD9,SMAD2,SMAD3	SMAD1	SMAD7[22,24],SMAD6[25,24],SMAD4[39,33],SMAD5[89,89],SMAD9[81,81],SMAD2[61,61],SMAD3[61,67]	ncRNA	putative miRNA	20705240	.	.	.	.	.	.	.	.	GO:0005515,GO:0005518,GO:0031625,GO:0005634,GO:0005622,GO:0043234,GO:0045892,GO:0006355,GO:0035556,GO:0007179,GO:0030514,GO:0055010,GO:0048844,GO:0001657,GO:0060412,GO:0055117,GO:0060389,GO:0017015,GO:0003700,GO:0046872,GO:0044212,GO:0048185,GO:0008013,GO:0070411,GO:0030617,GO:0034713,GO:0005886,GO:0005667,GO:0005737,GO:0005829,GO:0005654,GO:0005913,GO:0016342,GO:0000122,GO:0006351,GO:0045944,GO:…	protein binding,collagen binding,ubiquitin protein ligase binding,nucleus,intracellular,protein complex,negative regulation of transcription, DNA-dependent,regulation of transcription, DNA-dependent,intracellular signal transduction,transforming growth factor beta receptor signaling pathway,negative regulation of BMP signaling pathway,ventricular cardiac muscle tissue morphogenesis,artery morphog…	COLORECTAL CANCER, SUSCEPTIBILITY TO, 3; CRCS3
SMAD6	SMAD family member 6 [Source:HGNC Symbol;Acc:6772]	ENSG00000137834	ENSP00000288840	2	MH2[1],MH1[1]	family-286	SMAD1,SMAD7,SMAD6,SMAD4,SMAD5,SMAD9,SMAD2,SMAD3	SMAD1	SMAD7[22,24],SMAD6[25,24],SMAD4[39,33],SMAD5[89,89],SMAD9[81,81],SMAD2[61,61],SMAD3[61,67]	ncRNA	putative miRNA	20705240	.	.	.	.	.	.	.	.	GO:0003700,GO:0005515,GO:0046872,GO:0031625,GO:0003682,GO:0070410,GO:0070412,GO:0044212,GO:0070411,GO:0030617,GO:0034713,GO:0070698,GO:0005634,GO:0005667,GO:0005737,GO:0005829,GO:0005622,GO:0006351,GO:0008285,GO:0043066,GO:0006955,GO:0006355,GO:0007179,GO:0030512,GO:0043627,GO:0034616,GO:0030514,GO:0030509,GO:0031589,GO:0001657,GO:0060394,GO:0007352,GO:0010991	sequence-specific DNA binding transcription factor activity,protein binding,metal ion binding,ubiquitin protein ligase binding,chromatin binding,co-SMAD binding,R-SMAD binding,transcription regulatory region DNA binding,I-SMAD binding,transforming growth factor beta receptor, inhibitory cytoplasmic mediator activity,type I transforming growth factor beta receptor binding,type I activin receptor b…	AORTIC VALVE DISEASE 2; AOVD2
PRPF39	PRP39 pre-mRNA processing factor 39 homolog (S. cerevisiae) [Source:HGNC Symbol;Acc:20314]	ENSG00000185246	ENSP00000348010	2	Suf[1],TPR_16[1]	family-287	PRPF39	.	.	snRNA	putative snRNA /mRNA	U1 snRNP protein involved in splicing; contains multiple tetriatricopeptide repeats	.	.	.	.	.	.	GO:0006397,GO:0008380,GO:0006396	mRNA processing,RNA splicing,RNA processing	GO:0005634,GO:0005622,GO:0006397,GO:0008380,GO:0006396	nucleus,intracellular,mRNA processing,RNA splicing,RNA processing	.
SRP68	signal recognition particle 68kDa [Source:HGNC Symbol;Acc:11302]	ENSG00000167881	ENSP00000312066	.	.	family-288	SRP68	.	.	ncRNA	7SL	established RBP	.	RNAbinding	.	1	.	.	GO:0008312,GO:0005840,GO:0006412	7S RNA binding,ribosome,translation	GO:0008312,GO:0005047,GO:0030942,GO:0005737,GO:0005829,GO:0005783,GO:0005730,GO:0005840,GO:0005786,GO:0006412,GO:0042493,GO:0010467,GO:0044267,GO:0006614	7S RNA binding,signal recognition particle binding,endoplasmic reticulum signal peptide binding,cytoplasm,cytosol,endoplasmic reticulum,nucleolus,ribosome,signal recognition particle, endoplasmic reticulum targeting,translation,response to drug,gene expression,cellular protein metabolic process,SRP-dependent cotranslational protein targeting to membrane	.
ADARB2	adenosine deaminase, RNA-specific, B2 [Source:HGNC Symbol;Acc:227]	ENSG00000185736	ENSP00000370713	3	A_deamin[1],dsrm[2]	family-289	ADAD1,ADAD2,ADAR,ADAT1,ADARB1,ADARB2	ADAD1	ADAD2[28,24],ADAR[24,11],ADAT1[18,21],ADARB1[25,19],ADARB2[24,19]	mRNA	putative mRNA	10836796	.	RNAbinding	.	1	.	.	GO:0003723,GO:0006396,GO:0003725,GO:0003727,GO:0006397	RNA binding,RNA processing,double-stranded RNA binding,single-stranded RNA binding,mRNA processing	GO:0003723,GO:0004000,GO:0006396,GO:0046872,GO:0003725,GO:0003727,GO:0005634,GO:0005737,GO:0005739,GO:0006397	RNA binding,adenosine deaminase activity,RNA processing,metal ion binding,double-stranded RNA binding,single-stranded RNA binding,nucleus,cytoplasm,mitochondrion,mRNA processing	.
ADAD1	adenosine deaminase domain containing 1 (testis-specific) [Source:HGNC Symbol;Acc:30713]	ENSG00000164113	ENSP00000373376	2	A_deamin[1],dsrm[1]	family-289	ADAD1,ADAD2,ADAR,ADAT1,ADARB1,ADARB2	ADAD1	ADAD2[28,24],ADAR[24,11],ADAT1[18,21],ADARB1[25,19],ADARB2[24,19]	mRNA	putative mRNA	by homology	.	.	.	.	.	.	GO:0003723,GO:0006396	RNA binding,RNA processing	GO:0003723,GO:0004000,GO:0005634,GO:0007275,GO:0006396,GO:0007286	RNA binding,adenosine deaminase activity,nucleus,multicellular organismal development,RNA processing,spermatid development	.
ADAD2	adenosine deaminase domain containing 2 [Source:HGNC Symbol;Acc:30714]	ENSG00000140955	ENSP00000268624	2	A_deamin[1],dsrm[1]	family-289	ADAD1,ADAD2,ADAR,ADAT1,ADARB1,ADARB2	ADAD1	ADAD2[28,24],ADAR[24,11],ADAT1[18,21],ADARB1[25,19],ADARB2[24,19]	mRNA	mRNA	by homology	.	.	.	.	.	.	GO:0003723,GO:0006396	RNA binding,RNA processing	GO:0003723,GO:0004000,GO:0006396	RNA binding,adenosine deaminase activity,RNA processing	.
ADAT1	adenosine deaminase, tRNA-specific 1 [Source:HGNC Symbol;Acc:228]	ENSG00000065457	ENSP00000457501	1	A_deamin[1]	family-289	ADAD1,ADAD2,ADAR,ADAT1,ADARB1,ADARB2	ADAD1	ADAD2[28,24],ADAR[24,11],ADAT1[18,21],ADARB1[25,19],ADARB2[24,19]	tRNA	tRNA	The protein encoded by this gene, tRNA-specific adenosine deaminase 1, is responsible for the deamination of adenosine 37 to inosine in eukaryotic tRNA. Alternatively spliced transcript variants have been described. [provided by RefSeq, Jul 2010]	.	.	.	.	.	.	GO:0003723,GO:0006396,GO:0008251,GO:0008033	RNA binding,RNA processing,tRNA-specific adenosine deaminase activity,tRNA processing	GO:0003723,GO:0004000,GO:0006396,GO:0046872,GO:0008251,GO:0008033	RNA binding,adenosine deaminase activity,RNA processing,metal ion binding,tRNA-specific adenosine deaminase activity,tRNA processing	.
ADARB1	adenosine deaminase, RNA-specific, B1 [Source:HGNC Symbol;Acc:226]	ENSG00000197381	ENSP00000441897	3	A_deamin[1],dsrm[2]	family-289	ADAD1,ADAD2,ADAR,ADAT1,ADARB1,ADARB2	ADAD1	ADAD2[28,24],ADAR[24,11],ADAT1[18,21],ADARB1[25,19],ADARB2[24,19]	mRNA	mRNA	This gene encodes the enzyme responsible for pre-mRNA editing of the glutamate receptor subunit B by site-specific deamination of adenosines. Studies in rat found that this enzyme acted on its own pre-mRNA molecules to convert an AA dinucleotide to an AI dinucleotide which resulted in a new splice site. Alternative splicing of this gene results in several transcript variants, some of which have b…	RNAmod	.	.	1	.	.	GO:0003723,GO:0003725,GO:0003729,GO:0003726,GO:0006397,GO:0006396,GO:0016556	RNA binding,double-stranded RNA binding,mRNA binding,double-stranded RNA adenosine deaminase activity,mRNA processing,RNA processing,mRNA modification	GO:0003723,GO:0005515,GO:0046872,GO:0003725,GO:0003729,GO:0003726,GO:0004000,GO:0005634,GO:0005730,GO:0005654,GO:0045087,GO:0008285,GO:0010467,GO:0006397,GO:0006396,GO:0051726,GO:0030336,GO:0051607,GO:0006382,GO:0045070,GO:0044387,GO:0016556,GO:0016553	RNA binding,protein binding,metal ion binding,double-stranded RNA binding,mRNA binding,double-stranded RNA adenosine deaminase activity,adenosine deaminase activity,nucleus,nucleolus,nucleoplasm,innate immune response,negative regulation of cell proliferation,gene expression,mRNA processing,RNA processing,regulation of cell cycle,negative regulation of cell migration,defense response to virus,ade…	.
ADAR	adenosine deaminase, RNA-specific [Source:HGNC Symbol;Acc:225]	ENSG00000160710	ENSP00000357459	6	A_deamin[1],z-alpha[2],dsrm[3]	family-289	ADAD1,ADAD2,ADAR,ADAT1,ADARB1,ADARB2	ADAD1	ADAD2[28,24],ADAR[24,11],ADAT1[18,21],ADARB1[25,19],ADARB2[24,19]	mRNA	mRNA	This gene encodes the enzyme responsible for RNA editing by site-specific deamination of adenosines. This enzyme destabilizes double-stranded RNA through conversion of adenosine to inosine. Mutations in this gene have been associated with dyschromatosis symmetrica hereditaria. Alternative splicing results in multiple transcript variants. [provided by RefSeq, Jul 2010]	RNAmod	experimentally validated	1	1	.	.	GO:0003723,GO:0003726,GO:0006396,GO:0044530,GO:0031047,GO:0006397,GO:0016556	RNA binding,double-stranded RNA adenosine deaminase activity,RNA processing,supraspliceosomal complex,gene silencing by RNA,mRNA processing,mRNA modification	GO:0003723,GO:0003726,GO:0004000,GO:0005634,GO:0006396,GO:0005515,GO:0046872,GO:0003677,GO:0005737,GO:0005730,GO:0005654,GO:0044530,GO:0045087,GO:0043066,GO:0009615,GO:0006611,GO:0010467,GO:0031047,GO:0006397,GO:0006606,GO:0019221,GO:0051607,GO:0006382,GO:0045070,GO:0060337,GO:0044387,GO:0035455,GO:0016556,GO:0016553	RNA binding,double-stranded RNA adenosine deaminase activity,adenosine deaminase activity,nucleus,RNA processing,protein binding,metal ion binding,DNA binding,cytoplasm,nucleolus,nucleoplasm,supraspliceosomal complex,innate immune response,negative regulation of apoptotic process,response to virus,protein export from nucleus,gene expression,gene silencing by RNA,mRNA processing,protein import int…	DYSCHROMATOSIS SYMMETRICA HEREDITARIA; DSH
CLK3	CDC-like kinase 3 [Source:HGNC Symbol;Acc:2071]	ENSG00000179335	ENSP00000344112	1	Pkinase[1]	family-29	CLK1,CLK4,CLK2,CLK3,PRPF4B	CLK1	CLK4[72,79],CLK2[50,53],CLK3[46,38],PRPF4B[27,14]	mRNA	mRNA	9637771	candidate mRNA binder	novel	1	1	.	.	GO:0043484	regulation of RNA splicing	GO:0005515,GO:0005524,GO:0004674,GO:0004713,GO:0004712,GO:0005634,GO:0045111,GO:0001669,GO:0016607,GO:0006468,GO:0043484,GO:0046777,GO:0004672,GO:0016772,GO:0016301,GO:0018108	protein binding,ATP binding,protein serine/threonine kinase activity,protein tyrosine kinase activity,protein serine/threonine/tyrosine kinase activity,nucleus,intermediate filament cytoskeleton,acrosomal vesicle,nuclear speck,protein phosphorylation,regulation of RNA splicing,protein autophosphorylation,protein kinase activity,transferase activity, transferring phosphorus-containing groups,kinas…	.
CLK4	CDC-like kinase 4 [Source:HGNC Symbol;Acc:13659]	ENSG00000113240	ENSP00000316948	1	Pkinase[1]	family-29	CLK1,CLK4,CLK2,CLK3,PRPF4B	CLK1	CLK4[72,79],CLK2[50,53],CLK3[46,38],PRPF4B[27,14]	mRNA	putative mRNA	19168442	.	.	.	.	.	.	GO:0043484	regulation of RNA splicing	GO:0004674,GO:0004713,GO:0005634,GO:0046777,GO:0005524,GO:0004672,GO:0016772,GO:0004712,GO:0018108,GO:0006468,GO:0043484	protein serine/threonine kinase activity,protein tyrosine kinase activity,nucleus,protein autophosphorylation,ATP binding,protein kinase activity,transferase activity, transferring phosphorus-containing groups,protein serine/threonine/tyrosine kinase activity,peptidyl-tyrosine phosphorylation,protein phosphorylation,regulation of RNA splicing	.
PRPF4B	PRP4 pre-mRNA processing factor 4 homolog B (yeast) [Source:HGNC Symbol;Acc:17346]	ENSG00000112739	ENSP00000337194	1	Pkinase[1]	family-29	CLK1,CLK4,CLK2,CLK3,PRPF4B	CLK1	CLK4[72,79],CLK2[50,53],CLK3[46,38],PRPF4B[27,14]	snRNA	putative snRNA /mRNA	Splicing factor; component of the U4/U6-U5 snRNP complex	RNAbinding	.	.	1	.	.	GO:0071013,GO:0008380,GO:0000398	catalytic step 2 spliceosome,RNA splicing,mRNA splicing, via spliceosome	GO:0005524,GO:0004674,GO:0004672,GO:0004713,GO:0016772,GO:0005634,GO:0005694,GO:0006468,GO:0005515,GO:0071013,GO:0008380,GO:0000398	ATP binding,protein serine/threonine kinase activity,protein kinase activity,protein tyrosine kinase activity,transferase activity, transferring phosphorus-containing groups,nucleus,chromosome,protein phosphorylation,protein binding,catalytic step 2 spliceosome,RNA splicing,mRNA splicing, via spliceosome	.
CLK1	CDC-like kinase 1 [Source:HGNC Symbol;Acc:2068]	ENSG00000013441	ENSP00000326830	1	Pkinase[1]	family-29	CLK1,CLK4,CLK2,CLK3,PRPF4B	CLK1	CLK4[72,79],CLK2[50,53],CLK3[46,38],PRPF4B[27,14]	mRNA	mRNA	This gene encodes a member of the CDC2-like (or LAMMER) family of dual specificity protein kinases. In the nucleus, the encoded protein phosphorylates serine/arginine-rich proteins involved in pre-mRNA processing, releasing them into the nucleoplasm. The choice of splice sites during pre-mRNA processing may be regulated by the concentration of transacting factors, including serine/arginine rich p…	.	.	.	.	.	.	GO:0043484	regulation of RNA splicing	GO:0004674,GO:0005515,GO:0005524,GO:0004672,GO:0004713,GO:0016772,GO:0004715,GO:0004712,GO:0005634,GO:0005737,GO:0018108,GO:0008283,GO:0006468,GO:0043484,GO:0018107,GO:0018105,GO:0046777	protein serine/threonine kinase activity,protein binding,ATP binding,protein kinase activity,protein tyrosine kinase activity,transferase activity, transferring phosphorus-containing groups,non-membrane spanning protein tyrosine kinase activity,protein serine/threonine/tyrosine kinase activity,nucleus,cytoplasm,peptidyl-tyrosine phosphorylation,cell proliferation,protein phosphorylation,regulatio…	.
CLK2	CDC-like kinase 2 [Source:HGNC Symbol;Acc:2069]	ENSG00000176444	ENSP00000354856	1	Pkinase[1]	family-29	CLK1,CLK4,CLK2,CLK3,PRPF4B	CLK1	CLK4[72,79],CLK2[50,53],CLK3[46,38],PRPF4B[27,14]	mRNA	putative mRNA	This gene encodes a member of the CLK family of dual specificity protein kinases. CLK family members have been shown to interact with, and phosphorylate, serine- and arginine-rich (SR) proteins of the spliceosomal complex, which is a part of the regulatory mechanism that enables the SR proteins to control RNA splicing.	.	.	.	.	.	.	GO:0043484	regulation of RNA splicing	GO:0005515,GO:0005524,GO:0004674,GO:0004672,GO:0004713,GO:0016772,GO:0004712,GO:0005634,GO:0016607,GO:0006468,GO:0043484,GO:0046777,GO:0010212,GO:0045721,GO:0032526,GO:0018108,GO:0010033	protein binding,ATP binding,protein serine/threonine kinase activity,protein kinase activity,protein tyrosine kinase activity,transferase activity, transferring phosphorus-containing groups,protein serine/threonine/tyrosine kinase activity,nucleus,nuclear speck,protein phosphorylation,regulation of RNA splicing,protein autophosphorylation,response to ionizing radiation,negative regulation of gluc…	.
LSM3	LSM3 homolog, U6 small nuclear RNA associated (S. cerevisiae) [Source:HGNC Symbol;Acc:17874]	ENSG00000170860	ENSP00000302160	1	LSM[1]	family-290	LSM3	.	.	snRNA	snRNA	established RBP	RNAbinding	RNAbinding	1	1	1	1	GO:0003723,GO:0071013,GO:0016070,GO:0016071,GO:0000288,GO:0006397,GO:0000398,GO:0043928	RNA binding,catalytic step 2 spliceosome,RNA metabolic process,mRNA metabolic process,nuclear-transcribed mRNA catabolic process, deadenylation-dependent decay,mRNA processing,mRNA splicing, via spliceosome,exonucleolytic nuclear-transcribed mRNA catabolic process involved in deadenylation-dependent decay	GO:0003723,GO:0005515,GO:0005634,GO:0005829,GO:0071013,GO:0010467,GO:0016070,GO:0016071,GO:0000288,GO:0006397,GO:0000398,GO:0043928	RNA binding,protein binding,nucleus,cytosol,catalytic step 2 spliceosome,gene expression,RNA metabolic process,mRNA metabolic process,nuclear-transcribed mRNA catabolic process, deadenylation-dependent decay,mRNA processing,mRNA splicing, via spliceosome,exonucleolytic nuclear-transcribed mRNA catabolic process involved in deadenylation-dependent decay	.
FAM46A	family with sequence similarity 46, member A [Source:HGNC Symbol;Acc:18345]	ENSG00000112773	ENSP00000358769	1	DUF1693[1]	family-291	FAM46A,FAM46B,FAM46D,FAM46C	FAM46A	FAM46B[58,61],FAM46D[52,59],FAM46C[63,71]	unknown	unknown	19833706	.	novel	.	1	.	.	.	.	.	.	.
CRYZ	crystallin, zeta (quinone reductase) [Source:HGNC Symbol;Acc:2419]	ENSG00000116791	ENSP00000399805	2	ADH_N[1],ADH_zinc_N[1]	family-292	CRYZ,VAT1L,TP53I3,VAT1,ZADH2	CRYZ	VAT1L[31,25],TP53I3[27,27],VAT1[31,26],ZADH2[24,21]	mRNA	mRNA	20103721	.	.	.	.	.	.	GO:0003730	mRNA 3'-UTR binding	GO:0008270,GO:0016491,GO:0016747,GO:0003730,GO:0070402,GO:0003960,GO:0005737,GO:0005829,GO:0043231,GO:0005794,GO:0055114,GO:0007601,GO:0051289,GO:0042178	zinc ion binding,oxidoreductase activity,transferase activity, transferring acyl groups other than amino-acyl groups,mRNA 3'-UTR binding,NADPH binding,NADPH:quinone reductase activity,cytoplasm,cytosol,intracellular membrane-bounded organelle,Golgi apparatus,oxidation-reduction process,visual perception,protein homotetramerization,xenobiotic catabolic process	.
KIN	KIN, antigenic determinant of recA protein homolog (mouse) [Source:HGNC Symbol;Acc:6327]	ENSG00000151657	ENSP00000368881	1	Kin17_mid[1]	family-293	KIN	.	.	snRNA	putative snRNA	12411573 , 17045609	.	.	.	.	.	1	GO:0003723,GO:0006397	RNA binding,mRNA processing	GO:0003690,GO:0003723,GO:0046872,GO:0003677,GO:0005634,GO:0005737,GO:0016363,GO:0006260,GO:0006974,GO:0006281,GO:0006310,GO:0006397,GO:0019048	double-stranded DNA binding,RNA binding,metal ion binding,DNA binding,nucleus,cytoplasm,nuclear matrix,DNA replication,cellular response to DNA damage stimulus,DNA repair,DNA recombination,mRNA processing,modulation by virus of host morphology or physiology	.
RPS2	ribosomal protein S2 [Source:HGNC Symbol;Acc:10404]	ENSG00000140988	ENSP00000433034	2	Ribosomal_S5[1],Ribosomal_S5_C[1]	family-294	RPS2	.	.	ribosome	ribosome	established RBP	ribosomal	RNAbinding	1	1	1	.	GO:0003735,GO:0005840,GO:0006412,GO:0003723,GO:0015935,GO:0003729,GO:0022627,GO:0016070,GO:0016071,GO:0006414,GO:0006413,GO:0000184,GO:0006415	structural constituent of ribosome,ribosome,translation,RNA binding,small ribosomal subunit,mRNA binding,cytosolic small ribosomal subunit,RNA metabolic process,mRNA metabolic process,translational elongation,translational initiation,nuclear-transcribed mRNA catabolic process, nonsense-mediated decay,translational termination	GO:0003735,GO:0005840,GO:0006412,GO:0003723,GO:0015935,GO:0005515,GO:0019899,GO:0003729,GO:0017134,GO:0005829,GO:0022627,GO:0005654,GO:0016032,GO:0010467,GO:0016070,GO:0016071,GO:0044267,GO:0006614,GO:0006414,GO:0019058,GO:0006413,GO:0000184,GO:0051347,GO:0006415,GO:0019083	structural constituent of ribosome,ribosome,translation,RNA binding,small ribosomal subunit,protein binding,enzyme binding,mRNA binding,fibroblast growth factor binding,cytosol,cytosolic small ribosomal subunit,nucleoplasm,viral process,gene expression,RNA metabolic process,mRNA metabolic process,cellular protein metabolic process,SRP-dependent cotranslational protein targeting to membrane,transl…	.
DUS4L	dihydrouridine synthase 4-like (S. cerevisiae) [Source:HGNC Symbol;Acc:21517]	ENSG00000105865	ENSP00000265720	1	Dus[1]	family-295	DUS4L	.	.	tRNA	putative tRNA	by homology	.	.	.	.	.	.	GO:0017150,GO:0008033	tRNA dihydrouridine synthase activity,tRNA processing	GO:0016491,GO:0050660,GO:0010181,GO:0017150,GO:0055114,GO:0008033,GO:0000105	oxidoreductase activity,flavin adenine dinucleotide binding,FMN binding,tRNA dihydrouridine synthase activity,oxidation-reduction process,tRNA processing,histidine biosynthetic process	.
EIF4A1	eukaryotic translation initiation factor 4A1 [Source:HGNC Symbol;Acc:3282]	ENSG00000161960	ENSP00000463486	2	Helicase_C[1],DEAD[1]	family-296	EIF4A1,EIF4A2,EIF4A3	EIF4A1	EIF4A2[90,90],EIF4A3[66,65]	mRNA	mRNA	established RBP	translationfactor	RNAbinding	1	1	1	.	GO:0003743,GO:0003725,GO:0003729,GO:0000339,GO:0008135,GO:0016281,GO:0006412,GO:0016070,GO:0016071,GO:0000288,GO:0000289,GO:0006413	translation initiation factor activity,double-stranded RNA binding,mRNA binding,RNA cap binding,translation factor activity, nucleic acid binding,eukaryotic translation initiation factor 4F complex,translation,RNA metabolic process,mRNA metabolic process,nuclear-transcribed mRNA catabolic process, deadenylation-dependent decay,nuclear-transcribed mRNA poly(A) tail shortening,translational initiat…	GO:0005524,GO:0003676,GO:0008026,GO:0003743,GO:0004386,GO:0005515,GO:0003725,GO:0003729,GO:0000339,GO:0008135,GO:0005829,GO:0016281,GO:0006412,GO:0010467,GO:0016070,GO:0016071,GO:0000288,GO:0000289,GO:0019221,GO:0044267,GO:0019048,GO:0006413,GO:0003677,GO:0016787,GO:0031100	ATP binding,nucleic acid binding,ATP-dependent helicase activity,translation initiation factor activity,helicase activity,protein binding,double-stranded RNA binding,mRNA binding,RNA cap binding,translation factor activity, nucleic acid binding,cytosol,eukaryotic translation initiation factor 4F complex,translation,gene expression,RNA metabolic process,mRNA metabolic process,nuclear-transcribed m…	.
EIF4A2	eukaryotic translation initiation factor 4A2 [Source:HGNC Symbol;Acc:3284]	ENSG00000156976	ENSP00000398370	2	Helicase_C[1],DEAD[1]	family-296	EIF4A1,EIF4A2,EIF4A3	EIF4A1	EIF4A2[90,90],EIF4A3[66,65]	mRNA	mRNA	established RBP	translationfactor	RNAbinding	1	1	.	.	GO:0003743,GO:0016281,GO:0006412,GO:0016070,GO:0016071,GO:0000288,GO:0000289,GO:0006446,GO:0006413	translation initiation factor activity,eukaryotic translation initiation factor 4F complex,translation,RNA metabolic process,mRNA metabolic process,nuclear-transcribed mRNA catabolic process, deadenylation-dependent decay,nuclear-transcribed mRNA poly(A) tail shortening,regulation of translational initiation,translational initiation	GO:0005524,GO:0003676,GO:0008026,GO:0003743,GO:0004386,GO:0003677,GO:0016787,GO:0005829,GO:0016281,GO:0006412,GO:0010467,GO:0016070,GO:0016071,GO:0000288,GO:0000289,GO:0019221,GO:0006446,GO:0044267,GO:0019048,GO:0006413	ATP binding,nucleic acid binding,ATP-dependent helicase activity,translation initiation factor activity,helicase activity,DNA binding,hydrolase activity,cytosol,eukaryotic translation initiation factor 4F complex,translation,gene expression,RNA metabolic process,mRNA metabolic process,nuclear-transcribed mRNA catabolic process, deadenylation-dependent decay,nuclear-transcribed mRNA poly(A) tail s…	.
EIF4A3	eukaryotic translation initiation factor 4A3 [Source:HGNC Symbol;Acc:18683]	ENSG00000141543	ENSP00000269349	2	Helicase_C[1],DEAD[1]	family-296	EIF4A1,EIF4A2,EIF4A3	EIF4A1	EIF4A2[90,90],EIF4A3[66,65]	mRNA	mRNA	established RBP	translationfactor	experimentally validated	1	1	1	.	GO:0003729,GO:0008143,GO:0004004,GO:0071013,GO:0016070,GO:0016071,GO:0000288,GO:0000289,GO:0051028,GO:0000398,GO:0006364,GO:0045727,GO:0000184	mRNA binding,poly(A) RNA binding,ATP-dependent RNA helicase activity,catalytic step 2 spliceosome,RNA metabolic process,mRNA metabolic process,nuclear-transcribed mRNA catabolic process, deadenylation-dependent decay,nuclear-transcribed mRNA poly(A) tail shortening,mRNA transport,mRNA splicing, via spliceosome,rRNA processing,positive regulation of translation,nuclear-transcribed mRNA catabolic p…	GO:0005524,GO:0003676,GO:0008026,GO:0005515,GO:0003729,GO:0004386,GO:0008143,GO:0004004,GO:0005737,GO:0005829,GO:0016607,GO:0035145,GO:0071013,GO:0010467,GO:0016070,GO:0016071,GO:0000288,GO:0000289,GO:0051028,GO:0000398,GO:0006364,GO:0019221,GO:0045727,GO:0017148,GO:0000184	ATP binding,nucleic acid binding,ATP-dependent helicase activity,protein binding,mRNA binding,helicase activity,poly(A) RNA binding,ATP-dependent RNA helicase activity,cytoplasm,cytosol,nuclear speck,exon-exon junction complex,catalytic step 2 spliceosome,gene expression,RNA metabolic process,mRNA metabolic process,nuclear-transcribed mRNA catabolic process, deadenylation-dependent decay,nuclear-…	.
IGF2BP1	insulin-like growth factor 2 mRNA binding protein 1 [Source:HGNC Symbol;Acc:28866]	ENSG00000159217	ENSP00000290341	6	RRM_1[1],KH_1[4],RRM_6[1]	family-297	IGF2BP1,IGF2BP3,IGF2BP2	IGF2BP1	IGF2BP3[75,74],IGF2BP2[68,65]	mRNA	mRNA	established RBP	RNAbinding	experimentally validated	1	1	1	1	GO:0003723,GO:0003729,GO:0003730,GO:0045182,GO:0048027,GO:0030529,GO:0010494,GO:0070937,GO:0051028,GO:0070934,GO:0010610,GO:0006403	RNA binding,mRNA binding,mRNA 3'-UTR binding,translation regulator activity,mRNA 5'-UTR binding,ribonucleoprotein complex,cytoplasmic stress granule,CRD-mediated mRNA stability complex,mRNA transport,CRD-mediated mRNA stabilization,regulation of mRNA stability involved in response to stress,RNA localization	GO:0000166,GO:0003723,GO:0005515,GO:0003676,GO:0003729,GO:0003730,GO:0045182,GO:0048027,GO:0005634,GO:0005886,GO:0005737,GO:0030424,GO:0005829,GO:0048471,GO:0043231,GO:0030529,GO:0043197,GO:0030027,GO:0030175,GO:0030426,GO:0010494,GO:0070937,GO:0010467,GO:0051028,GO:0017148,GO:0042035,GO:0070934,GO:0010610,GO:0030425,GO:0006403	nucleotide binding,RNA binding,protein binding,nucleic acid binding,mRNA binding,mRNA 3'-UTR binding,translation regulator activity,mRNA 5'-UTR binding,nucleus,plasma membrane,cytoplasm,axon,cytosol,perinuclear region of cytoplasm,intracellular membrane-bounded organelle,ribonucleoprotein complex,dendritic spine,lamellipodium,filopodium,growth cone,cytoplasmic stress granule,CRD-mediated mRNA sta…	.
IGF2BP2	insulin-like growth factor 2 mRNA binding protein 2 [Source:HGNC Symbol;Acc:28867]	ENSG00000073792	ENSP00000320204	6	RRM_1[2],KH_1[4]	family-297	IGF2BP1,IGF2BP3,IGF2BP2	IGF2BP1	IGF2BP3[75,74],IGF2BP2[68,65]	mRNA	mRNA	established RBP	RNAbinding	experimentally validated	1	1	1	1	GO:0003723,GO:0003730,GO:0045182,GO:0048027,GO:0051028	RNA binding,mRNA 3'-UTR binding,translation regulator activity,mRNA 5'-UTR binding,mRNA transport	GO:0000166,GO:0003723,GO:0005515,GO:0003676,GO:0003730,GO:0045182,GO:0048027,GO:0005634,GO:0005737,GO:0005829,GO:0005856,GO:0010467,GO:0051028,GO:0017148,GO:0042035,GO:0009653	nucleotide binding,RNA binding,protein binding,nucleic acid binding,mRNA 3'-UTR binding,translation regulator activity,mRNA 5'-UTR binding,nucleus,cytoplasm,cytosol,cytoskeleton,gene expression,mRNA transport,negative regulation of translation,regulation of cytokine biosynthetic process,anatomical structure morphogenesis	.
IGF2BP3	insulin-like growth factor 2 mRNA binding protein 3 [Source:HGNC Symbol;Acc:28868]	ENSG00000136231	ENSP00000258729	6	RRM_1[1],KH_1[4],RRM_6[1]	family-297	IGF2BP1,IGF2BP3,IGF2BP2	IGF2BP1	IGF2BP3[75,74],IGF2BP2[68,65]	mRNA	mRNA	established RBP	RNAbinding	experimentally validated	1	1	1	1	GO:0003723,GO:0003730,GO:0045182,GO:0048027,GO:0006412,GO:0051028	RNA binding,mRNA 3'-UTR binding,translation regulator activity,mRNA 5'-UTR binding,translation,mRNA transport	GO:0000166,GO:0003676,GO:0003723,GO:0005515,GO:0003730,GO:0045182,GO:0048027,GO:0005634,GO:0005737,GO:0005829,GO:0006412,GO:0010467,GO:0051028,GO:0017148,GO:0042035,GO:0009653	nucleotide binding,nucleic acid binding,RNA binding,protein binding,mRNA 3'-UTR binding,translation regulator activity,mRNA 5'-UTR binding,nucleus,cytoplasm,cytosol,translation,gene expression,mRNA transport,negative regulation of translation,regulation of cytokine biosynthetic process,anatomical structure morphogenesis	.
UBAP2	ubiquitin associated protein 2 [Source:HGNC Symbol;Acc:14185]	ENSG00000137073	ENSP00000368540	2	DUF3697[1],UBA[1]	family-298	UBAP2,UBAP2L	UBAP2	UBAP2L[46,47]	mRNA	putative mRNA	22658674, 22681889, 23912277, RGG rich	.	novel	.	1	1	.	.	.	GO:0005515	protein binding	.
UBAP2L	ubiquitin associated protein 2-like [Source:HGNC Symbol;Acc:29877]	ENSG00000143569	ENSP00000345308	2	DUF3697[1],UBA[1]	family-298	UBAP2,UBAP2L	UBAP2	UBAP2L[46,47]	mRNA	putative mRNA	22681889, 22658674, 23912277, RGG rich	candidate mRNA binder	novel	1	1	1	.	.	.	GO:0005515,GO:0005671,GO:0007339	protein binding,Ada2/Gcn5/Ada3 transcription activator complex,binding of sperm to zona pellucida	.
SNRPE	small nuclear ribonucleoprotein polypeptide E [Source:HGNC Symbol;Acc:11161]	ENSG00000182004	ENSP00000400591	1	LSM[1]	family-299	SNRPE	.	.	snRNA	snRNA	established RBP	.	.	.	.	.	1	GO:0005681,GO:0000398,GO:0003723,GO:0030532,GO:0005689,GO:0071013,GO:0005683,GO:0016070,GO:0008380,GO:0000245,GO:0031124,GO:0000387,GO:0034660,GO:0008334	spliceosomal complex,mRNA splicing, via spliceosome,RNA binding,small nuclear ribonucleoprotein complex,U12-type spliceosomal complex,catalytic step 2 spliceosome,U7 snRNP,RNA metabolic process,RNA splicing,spliceosomal complex assembly,mRNA 3'-end processing,spliceosomal snRNP assembly,ncRNA metabolic process,histone mRNA metabolic process	GO:0005681,GO:0000398,GO:0003723,GO:0005515,GO:0005634,GO:0005829,GO:0005654,GO:0030532,GO:0005689,GO:0071013,GO:0005683,GO:0006366,GO:0010467,GO:0016070,GO:0008380,GO:0000245,GO:0031124,GO:0000387,GO:0042633,GO:0034660,GO:0006369,GO:0008334	spliceosomal complex,mRNA splicing, via spliceosome,RNA binding,protein binding,nucleus,cytosol,nucleoplasm,small nuclear ribonucleoprotein complex,U12-type spliceosomal complex,catalytic step 2 spliceosome,U7 snRNP,transcription from RNA polymerase II promoter,gene expression,RNA metabolic process,RNA splicing,spliceosomal complex assembly,mRNA 3'-end processing,spliceosomal snRNP assembly,hair …	HYPOTRICHOSIS 11; HYPT11
EIF2B5	eukaryotic translation initiation factor 2B, subunit 5 epsilon, 82kDa [Source:HGNC Symbol;Acc:3261]	ENSG00000145191	ENSP00000409142	3	Hexapep[1],NTP_transferase[1],W2[1]	family-3	EIF2B5	.	.	mRNA	mRNA	eiF2B complex	.	.	.	.	.	.	GO:0031369,GO:0003743,GO:0005851,GO:0006417,GO:0006412,GO:0006413,GO:0045948	translation initiation factor binding,translation initiation factor activity,eukaryotic translation initiation factor 2B complex,regulation of translation,translation,translational initiation,positive regulation of translational initiation	GO:0005488,GO:0005515,GO:0031369,GO:0005634,GO:0009749,GO:0043434,GO:0032057,GO:0005085,GO:0003743,GO:0005737,GO:0005829,GO:0005851,GO:0006417,GO:0006412,GO:0014003,GO:0010467,GO:0001541,GO:0042552,GO:0048708,GO:0009408,GO:0035690,GO:0044267,GO:0034976,GO:0014002,GO:0006413,GO:0045948	binding,protein binding,translation initiation factor binding,nucleus,response to glucose,response to peptide hormone,negative regulation of translational initiation in response to stress,guanyl-nucleotide exchange factor activity,translation initiation factor activity,cytoplasm,cytosol,eukaryotic translation initiation factor 2B complex,regulation of translation,translation,oligodendrocyte devel…	LEUKOENCEPHALOPATHY WITH VANISHING WHITE MATTER; VWM
CRNKL1	crooked neck pre-mRNA splicing factor-like 1 (Drosophila) [Source:HGNC Symbol;Acc:15762]	ENSG00000101343	ENSP00000440733	4	HAT[4]	family-30	CRNKL1	.	.	mRNA	mRNA	The crooked neck (crn) gene of Drosophila is essential for embryogenesis and is thought to be involved in cell cycle progression and pre-mRNA splicing. A protein encoded by this human locus has been found to localize to pre-mRNA splicing complexes in the nucleus and is necessary for pre-mRNA splicing. Alternatively spliced transcript variants have been described. [provided by RefSeq, Jul 2013]	RNAbinding	.	.	1	.	.	GO:0003723,GO:0005681,GO:0071013,GO:0006397,GO:0000398,GO:0006396,GO:0000245	RNA binding,spliceosomal complex,catalytic step 2 spliceosome,mRNA processing,mRNA splicing, via spliceosome,RNA processing,spliceosomal complex assembly	GO:0003723,GO:0005515,GO:0005634,GO:0005737,GO:0005622,GO:0005681,GO:0016607,GO:0071013,GO:0006397,GO:0000398,GO:0006396,GO:0000245	RNA binding,protein binding,nucleus,cytoplasm,intracellular,spliceosomal complex,nuclear speck,catalytic step 2 spliceosome,mRNA processing,mRNA splicing, via spliceosome,RNA processing,spliceosomal complex assembly	.
POLRMT	polymerase (RNA) mitochondrial (DNA directed) [Source:HGNC Symbol;Acc:9200]	ENSG00000099821	ENSP00000465759	2	RPOL_N[1],RNA_pol[1]	family-300	POLRMT	.	.	mRNA	mRNA	This gene encodes a mitochondrial DNA-directed RNA polymerase. The gene product is responsible for mitochondrial gene expression as well as for providing RNA primers for initiation of replication of the mitochondrial genome. Although this polypeptide has the same function as the three nuclear DNA-directed RNA polymerases, it is more closely related to RNA polymerases of phage and mitochondrial po…	candidate mRNA binder	RNArelated	1	1	1	.	.	.	GO:0003677,GO:0003899,GO:0006351,GO:0005515,GO:0005739,GO:0005759,GO:0042645,GO:0010467,GO:0006390,GO:0006391	DNA binding,DNA-directed RNA polymerase activity,transcription, DNA-templated,protein binding,mitochondrion,mitochondrial matrix,mitochondrial nucleoid,gene expression,transcription from mitochondrial promoter,transcription initiation from mitochondrial promoter	.
METTL10	methyltransferase like 10 [Source:HGNC Symbol;Acc:33787]	ENSG00000203791	ENSP00000357829	1	Methyltransf_31[1]	family-301	METTL10	.	.	tRNA	putative tRNA	by homology	.	.	.	.	.	.	GO:0008176,GO:0006400	tRNA (guanine-N7-)-methyltransferase activity,tRNA modification	GO:0008168,GO:0008276,GO:0008176,GO:0005737,GO:0008152,GO:0006479,GO:0006400	methyltransferase activity,protein methyltransferase activity,tRNA (guanine-N7-)-methyltransferase activity,cytoplasm,metabolic process,protein methylation,tRNA modification	.
MRPL41	mitochondrial ribosomal protein L41 [Source:HGNC Symbol;Acc:14492]	ENSG00000182154	ENSP00000360498	1	MRP-L27[1]	family-302	MRPL41	.	.	ribosome	mitochondrial ribosome	established RBP	ribosomal	RNArelated	1	1	1	.	GO:0003735,GO:0030529,GO:0005762,GO:0006412	structural constituent of ribosome,ribonucleoprotein complex,mitochondrial large ribosomal subunit,translation	GO:0005515,GO:0003735,GO:0005739,GO:0030529,GO:0005762,GO:0006915,GO:0006412,GO:0007049	protein binding,structural constituent of ribosome,mitochondrion,ribonucleoprotein complex,mitochondrial large ribosomal subunit,apoptotic process,translation,cell cycle	.
MRPS7	mitochondrial ribosomal protein S7 [Source:HGNC Symbol;Acc:14499]	ENSG00000125445	ENSP00000463263	1	Ribosomal_S7[1]	family-303	MRPS7	.	.	ribosome	mitochondrial ribosome	established RBP	ribosomal	RNAbinding	1	1	.	.	GO:0006412,GO:0003723,GO:0003735,GO:0022627	translation,RNA binding,structural constituent of ribosome,cytosolic small ribosomal subunit	GO:0006412,GO:0003723,GO:0003735,GO:0005739,GO:0022627	translation,RNA binding,structural constituent of ribosome,mitochondrion,cytosolic small ribosomal subunit	.
NSUN5	NOP2/Sun domain family, member 5 [Source:HGNC Symbol;Acc:16385]	ENSG00000130305	ENSP00000393081	1	Nol1_Nop2_Fmu[1]	family-304	NSUN5,NSUN7	NSUN5	NSUN7[24,16]	rRNA	putative rRNA	by homology	candidate mRNA binder	novel	1	1	.	.	GO:0003723	RNA binding	GO:0003723,GO:0008168	RNA binding,methyltransferase activity	.
NSUN7	NOP2/Sun domain family, member 7 [Source:HGNC Symbol;Acc:25857]	ENSG00000179299	ENSP00000371201	1	Nol1_Nop2_Fmu[1]	family-304	NSUN5,NSUN7	NSUN5	NSUN7[24,16]	rRNA	putative rRNA	by homology	.	.	.	.	.	.	GO:0003723	RNA binding	GO:0003723,GO:0008168	RNA binding,methyltransferase activity	.
MTG1	Mitochondrial GTPase 1 [Source:UniProtKB/TrEMBL;Acc:E9PI62]	ENSG00000254536	ENSP00000436767	1	MMR_HSR1[1]	family-305	MTG1	.	.	rRNA	putative rRNA	MTG1 yeast homolog	.	.	.	.	.	.	GO:0005761,GO:0042254	mitochondrial ribosome,ribosome biogenesis	GO:0005525,GO:0005634,GO:0005739,GO:0003924,GO:0005759,GO:0005743,GO:0005761,GO:0042254,GO:0044065,GO:0006184,GO:0070129	GTP binding,nucleus,mitochondrion,GTPase activity,mitochondrial matrix,mitochondrial inner membrane,mitochondrial ribosome,ribosome biogenesis,regulation of respiratory system process,GTP catabolic process,regulation of mitochondrial translation	.
MRPS28	mitochondrial ribosomal protein S28 [Source:HGNC Symbol;Acc:14513]	ENSG00000147586	ENSP00000430401	1	MRP-S35[1]	family-306	MRPS28	.	.	ribosome	mitochondrial ribosome	established RBP	ribosomal	RNArelated	1	1	.	.	GO:0005763	mitochondrial small ribosomal subunit	GO:0005739,GO:0005763	mitochondrion,mitochondrial small ribosomal subunit	.
TDRD10	tudor domain containing 10 [Source:HGNC Symbol;Acc:25316]	ENSG00000163239	ENSP00000357467	2	TUDOR[1],RRM_6[1]	family-307	TDRD10	.	.	unknown	RNA related	established RBP	.	.	.	.	.	1	GO:0003723	RNA binding	GO:0000166,GO:0003723,GO:0003676	nucleotide binding,RNA binding,nucleic acid binding	.
RPUSD1	RNA pseudouridylate synthase domain containing 1 [Source:HGNC Symbol;Acc:14173]	ENSG00000007376	ENSP00000456692	1	PseudoU_synth_2[1]	family-308	RPUSD1	.	.	tRNA	putative tRNA/rRNA	PUS6 yeast homolog	.	.	.	.	.	.	GO:0003723,GO:0009451	RNA binding,RNA modification	GO:0003723,GO:0009982,GO:0001522,GO:0009451	RNA binding,pseudouridine synthase activity,pseudouridine synthesis,RNA modification	.
NHP2	NHP2 ribonucleoprotein [Source:HGNC Symbol;Acc:14377]	ENSG00000145912	ENSP00000423803	1	Ribosomal_L7Ae[1]	family-309	NHP2	.	.	snoRNA	snoRNA	established RBP	.	RNAbinding	.	1	1	.	GO:0003723,GO:0030515,GO:0005732,GO:0031118	RNA binding,snoRNA binding,small nucleolar ribonucleoprotein complex,rRNA pseudouridine synthesis	GO:0003723,GO:0005730,GO:0030515,GO:0015030,GO:0005732,GO:0031118	RNA binding,nucleolus,snoRNA binding,Cajal body,small nucleolar ribonucleoprotein complex,rRNA pseudouridine synthesis	DYSKERATOSIS CONGENITA, AUTOSOMAL RECESSIVE, 2; DKCB2
XAB2	XPA binding protein 2 [Source:HGNC Symbol;Acc:14089]	ENSG00000076924	ENSP00000351137	2	TPR_2[1],TPR_12[1]	family-31	XAB2	.	.	mRNA	putative mRNA	17981804	.	.	.	.	.	.	GO:0006396,GO:0071013,GO:0000398	RNA processing,catalytic step 2 spliceosome,mRNA splicing, via spliceosome	GO:0005515,GO:0005622,GO:0006396,GO:0001824,GO:0005634,GO:0005654,GO:0071013,GO:0006351,GO:0006289,GO:0006281,GO:0000398,GO:0006283	protein binding,intracellular,RNA processing,blastocyst development,nucleus,nucleoplasm,catalytic step 2 spliceosome,transcription, DNA-templated,nucleotide-excision repair,DNA repair,mRNA splicing, via spliceosome,transcription-coupled nucleotide-excision repair	.
FAU	Finkel-Biskis-Reilly murine sarcoma virus (FBR-MuSV) ubiquitously expressed [Source:HGNC Symbol;Acc:3597]	ENSG00000149806	ENSP00000435370	2	ubiquitin[1],Ribosomal_S30[1]	family-310	FAU	.	.	ribosome	ribosome	established RBP	RNAbinding	.	.	1	.	.	GO:0003735,GO:0005840,GO:0006412,GO:0003723,GO:0022627,GO:0015935,GO:0016070,GO:0016071,GO:0006414,GO:0006413,GO:0000184,GO:0006415	structural constituent of ribosome,ribosome,translation,RNA binding,cytosolic small ribosomal subunit,small ribosomal subunit,RNA metabolic process,mRNA metabolic process,translational elongation,translational initiation,nuclear-transcribed mRNA catabolic process, nonsense-mediated decay,translational termination	GO:0005515,GO:0003735,GO:0005622,GO:0005840,GO:0006412,GO:0003723,GO:0005829,GO:0022627,GO:0015935,GO:0016032,GO:0010467,GO:0016070,GO:0016071,GO:0044267,GO:0006614,GO:0006414,GO:0019058,GO:0006413,GO:0000184,GO:0006415,GO:0019083	protein binding,structural constituent of ribosome,intracellular,ribosome,translation,RNA binding,cytosol,cytosolic small ribosomal subunit,small ribosomal subunit,viral process,gene expression,RNA metabolic process,mRNA metabolic process,cellular protein metabolic process,SRP-dependent cotranslational protein targeting to membrane,translational elongation,viral life cycle,translational initiatio…	.
RRP36	ribosomal RNA processing 36 homolog (S. cerevisiae) [Source:HGNC Symbol;Acc:21374]	ENSG00000124541	ENSP00000244496	1	DUF947[1]	family-311	RRP36	.	.	rRNA	putative rRNA	RRP36 functions at an early stage in the processing of 35S preribosomal RNA into the mature 18S species (Gerus et al., 2010 [PubMed 20038530]).[supplied by OMIM, Jul 2010]	candidate mRNA binder	RNArelated	1	1	1	.	GO:0006364,GO:0042274	rRNA processing,ribosomal small subunit biogenesis	GO:0005730,GO:0006364,GO:0042274	nucleolus,rRNA processing,ribosomal small subunit biogenesis	.
GRWD1	glutamate-rich WD repeat containing 1 [Source:HGNC Symbol;Acc:21270]	ENSG00000105447	ENSP00000253237	4	CAF1C_H4-bd[1],WD40[3]	family-312	GRWD1	.	.	rRNA	rRNA	RRB1 yeast homolog This gene encodes a glutamate-rich protein that contains five WD-repeat motifs. The encoded protein may play a critical role in ribosome biogenesis and may also play a role in histone methylation through interactions with CUL4-DDB1 ubiquitin E3 ligase. [provided by RefSeq, Feb 2012]	candidate mRNA binder	novel	1	1	1	.	.	.	GO:0005515,GO:0005634,GO:0005737,GO:0005730	protein binding,nucleus,cytoplasm,nucleolus	.
ENDOV	endonuclease V [Source:HGNC Symbol;Acc:26640]	ENSG00000173818	ENSP00000429190	1	Endonuclease_5[1]	family-313	ENDOV	.	.	tRNA	tRNA	23912683	.	.	.	.	.	.	GO:0003727,GO:0016891	single-stranded RNA binding,endoribonuclease activity, producing 5'-phosphomonoesters	GO:0004519,GO:0006281,GO:0000287,GO:0016888,GO:0003727,GO:0043566,GO:0016891,GO:0005737,GO:0005730	endonuclease activity,DNA repair,magnesium ion binding,endodeoxyribonuclease activity, producing 5'-phosphomonoesters,single-stranded RNA binding,structure-specific DNA binding,endoribonuclease activity, producing 5'-phosphomonoesters,cytoplasm,nucleolus	.
VARSL	Valine--tRNA ligase, mitochondrial; Valyl-tRNA synthetase like [Source:UniProtKB/TrEMBL;Acc:A2ABL6]	ENSG00000206476	ENSP00000446608	2	Anticodon_1[1],tRNA-synt_1[1]	family-314	VARSL	.	.	tRNA	tRNA	established RBP	.	.	.	.	.	.	GO:0004832,GO:0002161,GO:0004812,GO:0006418,GO:0006438	valine-tRNA ligase activity,aminoacyl-tRNA editing activity,aminoacyl-tRNA ligase activity,tRNA aminoacylation for protein translation,valyl-tRNA aminoacylation	GO:0000166,GO:0005524,GO:0004832,GO:0002161,GO:0004812,GO:0006418,GO:0006438,GO:0005739	nucleotide binding,ATP binding,valine-tRNA ligase activity,aminoacyl-tRNA editing activity,aminoacyl-tRNA ligase activity,tRNA aminoacylation for protein translation,valyl-tRNA aminoacylation,mitochondrion	.
MRRF	mitochondrial ribosome recycling factor [Source:HGNC Symbol;Acc:7234]	ENSG00000148187	ENSP00000395072	1	RRF[1]	family-315	MRRF	.	.	ribosome	mitochondrial ribosome	established RBP	.	.	.	.	.	.	GO:0006412,GO:0032790	translation,ribosome disassembly	GO:0005739,GO:0006412,GO:0032790	mitochondrion,translation,ribosome disassembly	.
MTFMT	mitochondrial methionyl-tRNA formyltransferase [Source:HGNC Symbol;Acc:29666]	ENSG00000103707	ENSP00000220058	2	Formyl_trans_N[1],Formyl_trans_C[1]	family-316	MTFMT	.	.	tRNA	tRNA	The protein encoded by this nuclear gene localizes to the mitochondrion, where it catalyzes the formylation of methionyl-tRNA. [provided by RefSeq, Jun 2011]	.	.	.	.	.	.	GO:0004479,GO:0071951	methionyl-tRNA formyltransferase activity,conversion of methionyl-tRNA to N-formyl-methionyl-tRNA	GO:0016742,GO:0005739,GO:0009058,GO:0003824,GO:0004479,GO:0071951	hydroxymethyl-, formyl- and related transferase activity,mitochondrion,biosynthetic process,catalytic activity,methionyl-tRNA formyltransferase activity,conversion of methionyl-tRNA to N-formyl-methionyl-tRNA	LEIGH SYNDROME; LS
C12orf65	chromosome 12 open reading frame 65 [Source:HGNC Symbol;Acc:26784]	ENSG00000130921	ENSP00000390647	1	RF-1[1]	family-317	C12orf65	.	.	mRNA	putative mRNA	established RBP	.	.	.	.	.	.	GO:0003747,GO:0006415	translation release factor activity,translational termination	GO:0003747,GO:0005739,GO:0008219,GO:0006415	translation release factor activity,mitochondrion,cell death,translational termination	COMBINED OXIDATIVE PHOSPHORYLATION DEFICIENCY 7; COXPD7
MRTO4	mRNA turnover 4 homolog (S. cerevisiae) [Source:HGNC Symbol;Acc:18477]	ENSG00000053372	ENSP00000364320	1	Ribosomal_L10[1]	family-318	MRTO4	.	.	mRNA	mRNA	This gene encodes a protein sharing a low level of sequence similarity with ribosomal protein P0. While the precise function of the encoded protein is currently unknown, it appears to be involved in mRNA turnover and ribosome assembly. [provided by RefSeq, Jul 2008]	RNAbinding	novel	1	1	1	.	GO:0042254	ribosome biogenesis	GO:0005634,GO:0005622,GO:0005730,GO:0031965,GO:0042254	nucleus,intracellular,nucleolus,nuclear membrane,ribosome biogenesis	.
RBM26	RNA binding motif protein 26 [Source:HGNC Symbol;Acc:20327]	ENSG00000139746	ENSP00000267229	4	RRM_5[1],PWI[1],zf-CCCH[1],RRM_6[1]	family-319	RBM26,RBM27	RBM26	RBM27[46,42]	mRNA	putative mRNA	by homology	RNAbinding	RNAbinding	1	1	1	1	GO:0003723,GO:0006397	RNA binding,mRNA processing	GO:0000166,GO:0003723,GO:0005515,GO:0003676,GO:0046872,GO:0006397,GO:0010923	nucleotide binding,RNA binding,protein binding,nucleic acid binding,metal ion binding,mRNA processing,negative regulation of phosphatase activity	.
RBM27	RNA binding motif protein 27 [Source:HGNC Symbol;Acc:29243]	ENSG00000091009	ENSP00000265271	3	RRM_5[1],PWI[1],zf-CCCH[1]	family-319	RBM26,RBM27	RBM26	RBM27[46,42]	mRNA	putative mRNA	by homology	RNAbinding	RNAbinding	1	1	1	1	GO:0003723,GO:0006397	RNA binding,mRNA processing	GO:0000166,GO:0003723,GO:0003676,GO:0046872,GO:0005634,GO:0005737,GO:0016607,GO:0006397	nucleotide binding,RNA binding,nucleic acid binding,metal ion binding,nucleus,cytoplasm,nuclear speck,mRNA processing	.
DIS3	DIS3 mitotic control homolog (S. cerevisiae) [Source:HGNC Symbol;Acc:20604]	ENSG00000083520	ENSP00000367011	2	PIN_4[1],RNB[1]	family-32	DIS3,DIS3L,DIS3L2	DIS3	DIS3L[36,32],DIS3L2[26,29]	diverse	diverse	established RBP	.	.	.	.	1	.	GO:0003723,GO:0000175,GO:0000178,GO:0000176,GO:0016070,GO:0016071,GO:0000288,GO:0006364,GO:0016075,GO:0043928,GO:0071034	RNA binding,3'-5'-exoribonuclease activity,exosome (RNase complex),nuclear exosome (RNase complex),RNA metabolic process,mRNA metabolic process,nuclear-transcribed mRNA catabolic process, deadenylation-dependent decay,rRNA processing,rRNA catabolic process,exonucleolytic nuclear-transcribed mRNA catabolic process involved in deadenylation-dependent decay,CUT catabolic process	GO:0003723,GO:0005515,GO:0004519,GO:0005085,GO:0000175,GO:0005829,GO:0000178,GO:0005654,GO:0000176,GO:0010467,GO:0016070,GO:0016071,GO:0000288,GO:0006364,GO:0016075,GO:0043928,GO:0071034	RNA binding,protein binding,endonuclease activity,guanyl-nucleotide exchange factor activity,3'-5'-exoribonuclease activity,cytosol,exosome (RNase complex),nucleoplasm,nuclear exosome (RNase complex),gene expression,RNA metabolic process,mRNA metabolic process,nuclear-transcribed mRNA catabolic process, deadenylation-dependent decay,rRNA processing,rRNA catabolic process,exonucleolytic nuclear-tr…	.
DIS3L	DIS3 mitotic control homolog (S. cerevisiae)-like [Source:HGNC Symbol;Acc:28698]	ENSG00000166938	ENSP00000321711	1	RNB[1]	family-32	DIS3,DIS3L,DIS3L2	DIS3	DIS3L[36,32],DIS3L2[26,29]	diverse	diverse	established RBP	.	.	.	.	.	.	GO:0003723,GO:0000175,GO:0000177,GO:0016075	RNA binding,3'-5'-exoribonuclease activity,cytoplasmic exosome (RNase complex),rRNA catabolic process	GO:0005886,GO:0005737,GO:0005813,GO:0003723,GO:0005515,GO:0019899,GO:0000175,GO:0000177,GO:0016075	plasma membrane,cytoplasm,centrosome,RNA binding,protein binding,enzyme binding,3'-5'-exoribonuclease activity,cytoplasmic exosome (RNase complex),rRNA catabolic process	.
DIS3L2	DIS3 mitotic control homolog (S. cerevisiae)-like 2 [Source:HGNC Symbol;Acc:28648]	ENSG00000144535	ENSP00000390467	1	OB_RNB[1]	family-32	DIS3,DIS3L,DIS3L2	DIS3	DIS3L[36,32],DIS3L2[26,29]	diverse	miRNA/mRNA	The protein encoded by this gene is similar in sequence to 3'/5' exonucleolytic subunits of the RNA exosome. The exosome is a large multimeric ribonucleotide complex responsible for degrading various RNA substrates. Several transcript variants, some protein-coding and some not, have been found for this gene. [provided by RefSeq, Mar 2012]	.	.	.	.	.	.	GO:0003723,GO:0004540,GO:0000175,GO:0000932,GO:0010587	RNA binding,ribonuclease activity,3'-5'-exoribonuclease activity,cytoplasmic mRNA processing body,miRNA catabolic process	GO:0003723,GO:0005515,GO:0004540,GO:0000175,GO:0005737,GO:0000932,GO:0005844,GO:0008285,GO:0007067,GO:0019827,GO:0010587,GO:0051306,GO:0000291,GO:0034427,GO:1990074	RNA binding,protein binding,ribonuclease activity,3'-5'-exoribonuclease activity,cytoplasm,cytoplasmic mRNA processing body,polysome,negative regulation of cell proliferation,mitosis,stem cell maintenance,miRNA catabolic process,mitotic sister chromatid separation,nuclear-transcribed mRNA catabolic process, exonucleolytic,nuclear-transcribed mRNA catabolic process, exonucleolytic, 3'-5',polyuridy…	PERLMAN SYNDROME; PRLMNS
C1QBP	complement component 1, q subcomponent binding protein [Source:HGNC Symbol;Acc:1243]	ENSG00000108561	ENSP00000225698	1	MAM33[1]	family-320	C1QBP	.	.	mRNA	mRNA	22904065	.	.	.	.	.	.	GO:0003729,GO:0097177,GO:0006397,GO:0008380,GO:0042256,GO:0048025,GO:0070131	mRNA binding,mitochondrial ribosome binding,mRNA processing,RNA splicing,mature ribosome assembly,negative regulation of mRNA splicing, via spliceosome,positive regulation of mitochondrial translation	GO:0005080,GO:0001849,GO:0005634,GO:0005615,GO:0005759,GO:0031690,GO:0005515,GO:0003714,GO:0003729,GO:0008134,GO:0005540,GO:0030984,GO:0097177,GO:0005739,GO:0005737,GO:0005886,GO:0016020,GO:0005829,GO:0009986,GO:0005730,GO:0000122,GO:0006351,GO:0006958,GO:0045087,GO:0006915,GO:0045785,GO:0032689,GO:0006955,GO:0006397,GO:0008380,GO:0043065,GO:0007596,GO:0051897,GO:0042256,GO:0039536,GO:0014065,GO:…	protein kinase C binding,complement component C1q binding,nucleus,extracellular space,mitochondrial matrix,adrenergic receptor binding,protein binding,transcription corepressor activity,mRNA binding,transcription factor binding,hyaluronic acid binding,kininogen binding,mitochondrial ribosome binding,mitochondrion,cytoplasm,plasma membrane,membrane,cytosol,cell surface,nucleolus,negative regulatio…	.
SUB1	SUB1 homolog (S. cerevisiae) [Source:HGNC Symbol;Acc:19985]	ENSG00000113387	ENSP00000426850	1	PC4[1]	family-321	SUB1	.	.	mRNA	putative mRNA	20305379	candidate mRNA binder	RNArelated	1	1	1	.	.	.	GO:0005515,GO:0003677,GO:0003697,GO:0003713,GO:0005634,GO:0005667,GO:0005730,GO:0006351,GO:0006355,GO:0006357	protein binding,DNA binding,single-stranded DNA binding,transcription coactivator activity,nucleus,transcription factor complex,nucleolus,transcription, DNA-templated,regulation of transcription, DNA-dependent,regulation of transcription from RNA polymerase II promoter	.
MRPS33	mitochondrial ribosomal protein S33 [Source:HGNC Symbol;Acc:16634]	ENSG00000090263	ENSP00000376732	1	MRP-S33[1]	family-322	MRPS33	.	.	ribosome	mitochondrial ribosome	established RBP	.	.	.	.	.	.	GO:0003735,GO:0005763,GO:0006412	structural constituent of ribosome,mitochondrial small ribosomal subunit,translation	GO:0005739,GO:0003735,GO:0005763,GO:0006412	mitochondrion,structural constituent of ribosome,mitochondrial small ribosomal subunit,translation	.
PRPF6	PRP6 pre-mRNA processing factor 6 homolog (S. cerevisiae) [Source:HGNC Symbol;Acc:15860]	ENSG00000101161	ENSP00000266079	4	TPR_19[2],TPR_14[1],PRP1_N[1]	family-323	PRPF6	.	.	snRNA	snRNA/mRNA	established RBP	.	RNArelated	.	1	.	.	GO:0003723,GO:0043021,GO:0005681,GO:0046540,GO:0071001,GO:0071013,GO:0005682,GO:0008380,GO:0000398,GO:0006396,GO:0000245,GO:0000375,GO:0006403	RNA binding,ribonucleoprotein complex binding,spliceosomal complex,U4/U6 x U5 tri-snRNP complex,U4/U6 snRNP,catalytic step 2 spliceosome,U5 snRNP,RNA splicing,mRNA splicing, via spliceosome,RNA processing,spliceosomal complex assembly,RNA splicing, via transesterification reactions,RNA localization	GO:0003723,GO:0005515,GO:0003713,GO:0043021,GO:0050681,GO:0005634,GO:0005622,GO:0005654,GO:0005681,GO:0046540,GO:0016607,GO:0071001,GO:0071013,GO:0005682,GO:0045944,GO:0010467,GO:0008380,GO:0000398,GO:0006396,GO:0000245,GO:0000244,GO:0000375,GO:0006403	RNA binding,protein binding,transcription coactivator activity,ribonucleoprotein complex binding,androgen receptor binding,nucleus,intracellular,nucleoplasm,spliceosomal complex,U4/U6 x U5 tri-snRNP complex,nuclear speck,U4/U6 snRNP,catalytic step 2 spliceosome,U5 snRNP,positive regulation of transcription from RNA polymerase II promoter,gene expression,RNA splicing,mRNA splicing, via spliceosome…	RETINITIS PIGMENTOSA 60; RP60
SMG8	smg-8 homolog, nonsense mediated mRNA decay factor (C. elegans) [Source:HGNC Symbol;Acc:25551]	ENSG00000167447	ENSP00000438748	2	DUF2146[2]	family-324	SMG8	.	.	mRNA	mRNA	19417104	.	.	.	.	.	.	GO:0016070,GO:0016071,GO:0000184	RNA metabolic process,mRNA metabolic process,nuclear-transcribed mRNA catabolic process, nonsense-mediated decay	GO:0005515,GO:0005829,GO:0010467,GO:0016070,GO:0016071,GO:0045859,GO:0000184	protein binding,cytosol,gene expression,RNA metabolic process,mRNA metabolic process,regulation of protein kinase activity,nuclear-transcribed mRNA catabolic process, nonsense-mediated decay	.
PSTK	phosphoseryl-tRNA kinase [Source:HGNC Symbol;Acc:28578]	ENSG00000179988	ENSP00000357882	2	KTI12[2]	family-325	PSTK	.	.	tRNA	tRNA	15317934	.	.	.	.	.	.	GO:0000049	tRNA binding	GO:0005524,GO:0000049,GO:0016301,GO:0005739,GO:0097056,GO:0001514	ATP binding,tRNA binding,kinase activity,mitochondrion,selenocysteinyl-tRNA(Sec) biosynthetic process,selenocysteine incorporation	.
GAPDH	glyceraldehyde-3-phosphate dehydrogenase [Source:HGNC Symbol;Acc:4141]	ENSG00000111640	ENSP00000229239	2	Gp_dh_C[1],Gp_dh_N[1]	family-326	GAPDH,GAPDHS	GAPDH	GAPDHS[67,55]	mRNA	mRNA/teloRNA	7531693, 21236242	.	.	.	.	.	1	GO:0030529	ribonucleoprotein complex	GO:0005515,GO:0050661,GO:0008017,GO:0042802,GO:0051287,GO:0016620,GO:0004365,GO:0035605,GO:0005634,GO:0005886,GO:0005737,GO:0005829,GO:0048471,GO:0015630,GO:0030529,GO:0070062,GO:0005811,GO:0097452,GO:0055114,GO:0044281,GO:0005975,GO:0006096,GO:0071346,GO:0006006,GO:0000226,GO:0051402,GO:0006094,GO:0017148,GO:0050821,GO:0035606	protein binding,NADP binding,microtubule binding,identical protein binding,NAD binding,oxidoreductase activity, acting on the aldehyde or oxo group of donors, NAD or NADP as acceptor,glyceraldehyde-3-phosphate dehydrogenase (NAD+) (phosphorylating) activity,peptidyl-cysteine S-nitrosylase activity,nucleus,plasma membrane,cytoplasm,cytosol,perinuclear region of cytoplasm,microtubule cytoskeleton,r…	.
TNPO3	transportin 3 [Source:HGNC Symbol;Acc:17103]	ENSG00000064419	ENSP00000418267	1	Xpo1[1]	family-327	IPO13,TNPO3	IPO13	TNPO3[21,22]	mRNA	mRBP transport	12628928	.	.	.	.	.	.	GO:0035048	splicing factor protein import into nucleus	GO:0005488,GO:0005634,GO:0043231,GO:0006810,GO:0005515,GO:0004872,GO:0005737,GO:0035048	binding,nucleus,intracellular membrane-bounded organelle,transport,protein binding,receptor activity,cytoplasm,splicing factor protein import into nucleus	.
IPO13	importin 13 [Source:HGNC Symbol;Acc:16853]	ENSG00000117408	ENSP00000361418	2	IBN_N[1],Xpo1[1]	family-327	IPO13,TNPO3	IPO13	TNPO3[21,22]	mRNA	putative mRBP transport	This gene encodes a member of the importin-beta family of nuclear transport proteins. The encoded protein mediates the import of specific cargo proteins from the cytoplasm to the nucleus and is dependent on the Ras-related nuclear protein-GTPase system. The encoded protein is also involved in nuclear export of the eukaryotic translation initiation factor 1A.[provided by RefSeq, Mar 2009]	.	.	.	.	.	.	.	.	GO:0005515,GO:0008536,GO:0005488,GO:0005634,GO:0005737,GO:0006886,GO:0006606	protein binding,Ran GTPase binding,binding,nucleus,cytoplasm,intracellular protein transport,protein import into nucleus	.
MOV10	Mov10, Moloney leukemia virus 10, homolog (mouse) [Source:HGNC Symbol;Acc:7200]	ENSG00000155363	ENSP00000399797	3	AAA_19[1],AAA_11[1],AAA_12[1]	family-328	MOV10,MOV10L1	MOV10	MOV10L1[32,26]	mRNA	mRNA	established RBP	helicase	experimentally validated	1	1	1	.	GO:0003723,GO:0000932,GO:0035279	RNA binding,cytoplasmic mRNA processing body,mRNA cleavage involved in gene silencing by miRNA	GO:0003723,GO:0005515,GO:0005524,GO:0004386,GO:0005829,GO:0000932,GO:0006351,GO:0038095,GO:0045087,GO:0006355,GO:0048015,GO:0007219,GO:0008543,GO:0007173,GO:0048011,GO:0035279	RNA binding,protein binding,ATP binding,helicase activity,cytosol,cytoplasmic mRNA processing body,transcription, DNA-templated,Fc-epsilon receptor signaling pathway,innate immune response,regulation of transcription, DNA-dependent,phosphatidylinositol-mediated signaling,Notch signaling pathway,fibroblast growth factor receptor signaling pathway,epidermal growth factor receptor signaling pathway,…	.
MOV10L1	Mov10l1, Moloney leukemia virus 10-like 1, homolog (mouse) [Source:HGNC Symbol;Acc:7201]	ENSG00000073146	ENSP00000438978	4	AAA_11[2],AAA_12[1],S1-like[1]	family-328	MOV10,MOV10L1	MOV10	MOV10L1[32,26]	mRNA	mRNA	established RBP	.	.	.	.	.	1	GO:0003723,GO:0004004	RNA binding,ATP-dependent RNA helicase activity	GO:0003723,GO:0005524,GO:0000287,GO:0004004,GO:0005622,GO:0007275,GO:0007283,GO:0007281	RNA binding,ATP binding,magnesium ion binding,ATP-dependent RNA helicase activity,intracellular,multicellular organismal development,spermatogenesis,germ cell development	.
PARP1	poly (ADP-ribose) polymerase 1 [Source:HGNC Symbol;Acc:270]	ENSG00000143799	ENSP00000355759	7	BRCT[1],WGR[1],PARP_reg[1],zf-PARP[2],PARP[1],PADR1[1]	family-329	PARP1,PARP2,PARP3	PARP1	PARP2[19,33],PARP3[16,31]	mRNA	putative mRNA	24510188, 23219533	candidate mRNA binder	RNArelated	1	1	.	.	.	.	GO:0008270,GO:0003677,GO:0005515,GO:0003950,GO:0019899,GO:0070412,GO:0008134,GO:0042802,GO:0051287,GO:0047485,GO:0005730,GO:0005654,GO:0043234,GO:0005634,GO:0005667,GO:0005635,GO:0006259,GO:0023019,GO:0006471,GO:0060391,GO:0007179,GO:0070212,GO:2000679,GO:0045944,GO:0000122,GO:0006351,GO:0006366,GO:0006284,GO:0006281,GO:0010467,GO:0006367,GO:0000723,GO:0032869,GO:0006302,GO:0030225,GO:0016540,GO:…	zinc ion binding,DNA binding,protein binding,NAD+ ADP-ribosyltransferase activity,enzyme binding,R-SMAD binding,transcription factor binding,identical protein binding,NAD binding,protein N-terminus binding,nucleolus,nucleoplasm,protein complex,nucleus,transcription factor complex,nuclear envelope,DNA metabolic process,signal transduction involved in regulation of gene expression,protein ADP-ribos…	.
MRPS35	mitochondrial ribosomal protein S35 [Source:HGNC Symbol;Acc:16635]	ENSG00000061794	ENSP00000081029	1	MRP-S28[1]	family-33	MRPS35	.	.	ribosome	mitochondrial ribosome	established RBP	ribosomal	.	.	1	1	.	GO:0005763	mitochondrial small ribosomal subunit	GO:0005763,GO:0043043,GO:0042769,GO:0005739	mitochondrial small ribosomal subunit,peptide biosynthetic process,DNA damage response, detection of DNA damage,mitochondrion	.
GPKOW	G patch domain and KOW motifs [Source:HGNC Symbol;Acc:30677]	ENSG00000268675	ENSP00000471681	3	KOW[2],G-patch_2[1]	family-330	GPKOW	.	.	unknown	unknown	21880142	.	.	.	.	.	.	.	.	GO:0005515,GO:0003676,GO:0005634	protein binding,nucleic acid binding,nucleus	.
SETD1A	SET domain containing 1A [Source:HGNC Symbol;Acc:29010]	ENSG00000099381	ENSP00000262519	3	SET[1],RRM_1[1],N-SET[1]	family-331	SETD1A,SETD1B	SETD1A	SETD1B[41,37]	ncRNA	putative ncRNA/snoRNA	15775977	.	.	.	.	.	1	GO:0003723	RNA binding	GO:0000166,GO:0003676,GO:0018024,GO:0003723,GO:0005515,GO:0042800,GO:0005634,GO:0005694,GO:0035097,GO:0016607,GO:0048188,GO:0006351,GO:0006355,GO:0051568	nucleotide binding,nucleic acid binding,histone-lysine N-methyltransferase activity,RNA binding,protein binding,histone methyltransferase activity (H3-K4 specific),nucleus,chromosome,histone methyltransferase complex,nuclear speck,Set1C/COMPASS complex,transcription, DNA-templated,regulation of transcription, DNA-dependent,histone H3-K4 methylation	.
SETD1B	SET domain containing 1B [Source:HGNC Symbol;Acc:29187]	ENSG00000139718	ENSP00000442924	3	SET[1],RRM_1[1],N-SET[1]	family-331	SETD1A,SETD1B	SETD1A	SETD1B[41,37]	ncRNA	putative ncRNA/snoRNA	21955586, 21874018 , 15556860	.	.	.	.	.	1	GO:0003723	RNA binding	GO:0000166,GO:0003723,GO:0005515,GO:0003676,GO:0042800,GO:0005634,GO:0005694,GO:0035097,GO:0016607,GO:0048188,GO:0006351,GO:0006355,GO:0051568,GO:0018024	nucleotide binding,RNA binding,protein binding,nucleic acid binding,histone methyltransferase activity (H3-K4 specific),nucleus,chromosome,histone methyltransferase complex,nuclear speck,Set1C/COMPASS complex,transcription, DNA-templated,regulation of transcription, DNA-dependent,histone H3-K4 methylation,histone-lysine N-methyltransferase activity	.
SF3A2	splicing factor 3a, subunit 2, 66kDa [Source:HGNC Symbol;Acc:10766]	ENSG00000104897	ENSP00000221494	2	CactinC_cactus[1],zf-met[1]	family-332	SF3A2	.	.	snRNA	snRNA	This gene encodes subunit 2 of the splicing factor 3a protein complex. The splicing factor 3a heterotrimer includes subunits 1, 2 and 3 and is necessary for the in vitro conversion of 15S U2 snRNP into an active 17S particle that performs pre-mRNA splicing. Subunit 2 interacts with subunit 1 through its amino-terminus while the single zinc finger domain of subunit 2 plays a role in its binding to…	RNAbinding	RNArelated	1	1	.	.	GO:0005681,GO:0030532,GO:0071013,GO:0006397,GO:0008380,GO:0000398,GO:0000389	spliceosomal complex,small nuclear ribonucleoprotein complex,catalytic step 2 spliceosome,mRNA processing,RNA splicing,mRNA splicing, via spliceosome,mRNA 3'-splice site recognition	GO:0008270,GO:0003676,GO:0005634,GO:0005515,GO:0005654,GO:0005681,GO:0030532,GO:0071013,GO:0010467,GO:0006397,GO:0008380,GO:0000398,GO:0000389	zinc ion binding,nucleic acid binding,nucleus,protein binding,nucleoplasm,spliceosomal complex,small nuclear ribonucleoprotein complex,catalytic step 2 spliceosome,gene expression,mRNA processing,RNA splicing,mRNA splicing, via spliceosome,mRNA 3'-splice site recognition	.
AFF1	AF4/FMR2 family, member 1 [Source:HGNC Symbol;Acc:7135]	ENSG00000172493	ENSP00000378578	1	AF-4[1]	family-333	AFF1,AFF4,AFF2,AFF3	AFF1	AFF4[38,39],AFF2[31,29],AFF3[31,30]	mRNA	putative mRNA	21330300	.	.	.	.	.	.	.	.	GO:0005634,GO:0045893,GO:0003700,GO:0005515	nucleus,positive regulation of transcription, DNA-dependent,sequence-specific DNA binding transcription factor activity,protein binding	.
AFF3	AF4/FMR2 family, member 3 [Source:HGNC Symbol;Acc:6473]	ENSG00000144218	ENSP00000411383	1	AF-4[1]	family-333	AFF1,AFF4,AFF2,AFF3	AFF1	AFF4[38,39],AFF2[31,29],AFF3[31,30]	mRNA	putative mRNA	21330300	.	.	.	.	.	.	.	.	GO:0003690,GO:0005634,GO:0005730,GO:0006351,GO:0006355,GO:0035116,GO:0034612	double-stranded DNA binding,nucleus,nucleolus,transcription, DNA-templated,regulation of transcription, DNA-dependent,embryonic hindlimb morphogenesis,response to tumor necrosis factor	.
AFF4	AF4/FMR2 family, member 4 [Source:HGNC Symbol;Acc:17869]	ENSG00000072364	ENSP00000395268	1	AF-4[1]	family-333	AFF1,AFF4,AFF2,AFF3	AFF1	AFF4[38,39],AFF2[31,29],AFF3[31,30]	mRNA	putative mRNA	21330300	.	.	.	.	.	.	.	.	GO:0005634,GO:0007286,GO:0003700,GO:0005515,GO:0005739,GO:0005730,GO:0006366	nucleus,spermatid development,sequence-specific DNA binding transcription factor activity,protein binding,mitochondrion,nucleolus,transcription from RNA polymerase II promoter	.
AFF2	AF4/FMR2 family, member 2 [Source:HGNC Symbol;Acc:3776]	ENSG00000269754	ENSP00000472279	1	AF-4[1]	family-333	AFF1,AFF4,AFF2,AFF3	AFF1	AFF4[38,39],AFF2[31,29],AFF3[31,30]	mRNA	putative mRNA	21330300	.	.	.	.	.	.	GO:0002151,GO:0006397,GO:0008380,GO:0043484	G-quadruplex RNA binding,mRNA processing,RNA splicing,regulation of RNA splicing	GO:0002151,GO:0016607,GO:0007420,GO:0007611,GO:0006397,GO:0008380,GO:0043484	G-quadruplex RNA binding,nuclear speck,brain development,learning or memory,mRNA processing,RNA splicing,regulation of RNA splicing	MENTAL RETARDATION, X-LINKED, ASSOCIATED WITH FRAGILE SITE FRAXE
PARK7	parkinson protein 7 [Source:HGNC Symbol;Acc:16369]	ENSG00000116288	ENSP00000418770	1	DJ-1_PfpI[1]	family-334	PARK7	.	.	mRNA	mRNA	18626009	.	.	.	.	.	.	GO:0003729	mRNA binding	GO:0005515,GO:0042803,GO:0004601,GO:0003729,GO:0008233,GO:0051920,GO:0005634,GO:0005737,GO:0005739,GO:0005829,GO:0006508,GO:0006914,GO:0006954,GO:0070301,GO:0007338,GO:0032091,GO:0043524,GO:0007005,GO:0060548,GO:0043523,GO:0008344,GO:0008219,GO:0050821,GO:0050727,GO:0051899,GO:0060081,GO:2001237,GO:0060765,GO:0051583,GO:0042743,GO:2000277,GO:0001963,GO:0034614,GO:0042542,GO:0034599	protein binding,protein homodimerization activity,peroxidase activity,mRNA binding,peptidase activity,peroxiredoxin activity,nucleus,cytoplasm,mitochondrion,cytosol,proteolysis,autophagy,inflammatory response,cellular response to hydrogen peroxide,single fertilization,negative regulation of protein binding,negative regulation of neuron apoptotic process,mitochondrion organization,negative regulat…	PARKINSON DISEASE, LATE-ONSET; PD
TRNAU1AP	tRNA selenocysteine 1 associated protein 1 [Source:HGNC Symbol;Acc:30813]	ENSG00000180098	ENSP00000362936	2	RRM_1[2]	family-335	C6orf52,TRNAU1AP	C6orf52	TRNAU1AP[29,15]	tRNA	tRNA	10606267	RNAbinding	RNAbinding	1	1	1	1	GO:0003723	RNA binding	GO:0005515,GO:0000166,GO:0003723,GO:0003676,GO:0005634,GO:0005737,GO:0001514	protein binding,nucleotide binding,RNA binding,nucleic acid binding,nucleus,cytoplasm,selenocysteine incorporation	.
SRBD1	S1 RNA binding domain 1 [Source:HGNC Symbol;Acc:25521]	ENSG00000068784	ENSP00000263736	4	S1[1],YqgF[1],HHH_3[1],Tex_N[1]	family-336	SRBD1	.	.	unknown	unknown	various cellular processes including bulk mRNA degradation, miRNA-mediated repression, translational repression	.	.	.	.	.	1	GO:0003723	RNA binding	GO:0003723,GO:0016788,GO:0006139	RNA binding,hydrolase activity, acting on ester bonds,nucleobase-containing compound metabolic process	.
[truncated: 1,032 more rows]

## Sheet: RBP families
family ID	paralogous family	RNA targets of members	consensus RNA target
[truncated: 1,111 more rows]
