# Supplementary material for: Construction and validation of an RNA-binding protein-associated prognostic model for colorectal cancer
Source: PeerJ. 2021 Apr 5;9:e11219. doi: 10.7717/peerj.11219 (PMC8029696; doi:10.7717/peerj.11219)
Supplement: Supplemental Information 6 [file peerj-09-11219-s006.zip › raw data/10.diff/all.xls]

gene	conMean	treatMean	logFC	pValue	fdr
RPS11	1229.87565159526	1157.67527256053	-0.0872818224082632	0.000595611099725084	0.000829124616419745
ERAL1	25.4823961387567	26.0939632394793	0.0342151399727237	0.665772732298235	0.680714829729584
DDX27	11.8287565567267	21.5660357620465	0.866462581712343	3.05308834274705e-14	1.08404461416499e-13
DEK	42.1417127190298	51.1203061894957	0.278647528251559	0.0284464143606337	0.0338730387029497
PSMA6	5.73790591351298	4.17644441905283	-0.458249073416054	6.04481032473661e-09	1.30130011242755e-08
TRIM56	8.67779917859855	7.6077897426747	-0.189851824902828	0.000515253457683369	0.000723153466789698
TRIM71	0.0011537607444605	0.113572987178402	6.62113184381333	4.84116933436708e-16	2.0054177212363e-15
UPF2	8.8870345416525	7.40644000036026	-0.26292183616758	5.25386849005157e-08	1.06086236719357e-07
FARS2	8.6000224411198	6.89229405119913	-0.31935617075017	1.00831819475264e-11	2.77897373432834e-11
FDXACB1	0.560347444627111	0.672431456797291	0.263065565648299	0.0233405848537149	0.0280867777244967
ZNF579	2.07142299013374	4.63379184528188	1.16157105246526	7.92267192945506e-14	2.7211790270264e-13
POLR2B	20.6974479757169	17.8403984239255	-0.21430505750819	2.29109228768174e-08	4.74533811706203e-08
WDR12	3.11370548550663	5.64064912448644	0.857228705760752	4.30250178445877e-27	1.13106152679907e-25
RPF1	23.9708380965941	20.1679008253767	-0.249219422119974	3.70116061756326e-07	6.83714400568781e-07
MRPS34	75.2358648121387	100.340973075014	0.415418372758796	0.000334299203684576	0.000478520430823891
UBTF	25.4104547619857	17.9876190815786	-0.49841795710653	4.6481503329985e-19	2.78685153737235e-18
CDC5L	9.81734108812195	9.71535868238076	-0.0150650805765156	0.0331483156279446	0.0393348502286461
DAZAP1	14.1838321140768	15.842230211553	0.15952808198274	0.00313891399859736	0.0041061200345288
MSI2	2.52471315955457	4.9790138595874	0.979740543153155	8.20859563016785e-25	1.19373938579143e-23
TARDBP	19.7555765984926	17.8606519716393	-0.145475209859401	0.000981169451226869	0.00134529452339732
TRIT1	6.39027254911878	8.90515369659672	0.478763047098635	2.73139682227791e-12	8.09939144480239e-12
MRPL36	12.8797875143942	18.3398635149861	0.509874109815576	8.16905908083416e-13	2.53797812806825e-12
KPNB1	32.7232679787204	34.3852714703836	0.0714739023777193	0.325472485594206	0.344366012234737
ZNFX1	11.3643250463419	9.98875735816508	-0.186134884498767	0.010324481849785	0.0128773418692118
SNRNP27	12.6233405622237	9.55899162579694	-0.401163404653592	4.23335845193516e-09	9.22966667271988e-09
RBMS2	6.34674874736201	5.50939826608172	-0.204122973978322	1.22961834220998e-06	2.16609313634155e-06
RBMS1	3.01239152864105	2.28220226688576	-0.40048263277432	3.28331301852369e-05	5.11194635116388e-05
RBMS3	1.16131097256914	0.403873004370292	-1.52378072280433	1.24746236792917e-24	1.72250611814058e-23
LARS2	8.41652237135895	9.01040040186328	0.0983669693164795	0.344076735976434	0.363487556475877
RBFOX1	0.0932008394764253	0.074818917584527	-0.316939855173142	1.12807791514359e-12	3.44984901566284e-12
RBFOX2	11.7400627645642	7.44560850577223	-0.656978455794904	8.29598886481428e-12	2.31914453541945e-11
RBFOX3	2.52391858028213	0.0811778844061852	-4.95843481843884	3.01861308202522e-12	8.91240622705934e-12
CWF19L1	5.9061680183186	6.610423256277	0.162520249703668	0.00166181009076724	0.00223372113478743
CWF19L2	4.13825459981299	3.15740813468851	-0.39028164837124	4.4026152488216e-12	1.26702632529245e-11
ZC3H15	28.2922092151479	32.2300902903991	0.18800339512244	0.00024813873067124	0.000361241368293488
LONP1	19.460707088547	27.5825597270096	0.503192218397389	9.27647378101631e-09	1.96909000910703e-08
DBR1	5.35559087841437	5.85641688951782	0.128972500399786	0.0246571432025512	0.0295410295862292
RRP15	2.04806660281084	3.32559968597297	0.699351884523731	2.5196058754451e-17	1.26164880283277e-16
NMD3	9.37640043545279	12.199733888096	0.379743589745935	3.58892781279318e-09	7.84970291214124e-09
SRSF10	9.55036852351808	11.1685121035886	0.22580869014256	0.00271589601038106	0.00357327222925015
SRSF2	48.0261005233481	52.0548276806922	0.116213294697451	0.0275320859580209	0.0328701847201874
SRSF8	21.7101115104556	15.2688642487781	-0.507774382688998	2.19783988499626e-22	2.05784049506157e-21
RSL1D1	24.8553789871642	35.6666617329701	0.521018090009663	6.3368875264355e-15	2.37329458866776e-14
DAP3	21.9800223847614	25.3649900462991	0.20664573877975	1.32513560392947e-06	2.33135182827746e-06
NARS2	7.22380970571234	9.23234239945037	0.353936841229607	7.14255137368798e-08	1.42123256591433e-07
RBM25	7.82471406220957	7.63445005509455	-0.0355137960004739	0.0205261879777015	0.0248532320332311
POLR2E	33.245881317239	29.7563822069874	-0.159976489021786	3.46532063994519e-05	5.38306058500577e-05
TOE1	8.18807416048963	6.52905005656466	-0.326651066823096	8.19093852393741e-10	1.89138732469974e-09
TSFM	11.1624408803128	11.6479753827935	0.0614266771999632	0.599000956638563	0.617522102356648
STAU1	50.8581777737164	60.9721745659014	0.261671228650736	0.014048461128366	0.0173323523127043
STAU2	4.6818138061317	4.19966287729501	-0.15679403819175	7.80266104351858e-06	1.28663904058986e-05
TRMT1L	6.09657561144169	4.58420370968772	-0.411327967076513	1.3982830398754e-14	5.05675374473458e-14
METTL3	4.07092481891647	5.5357497608882	0.443422150280763	4.31023850189359e-10	1.02649756656595e-09
REXO2	11.4793259864842	15.0663466378085	0.392291691473565	2.03873614601556e-07	3.89239149665261e-07
MRPL52	14.1437854894877	16.0367339420816	0.181212051438736	0.0121289705029429	0.0150593121503387
WDR3	3.07152953822396	5.29108507439153	0.784606357312658	5.16645730183193e-26	9.80909323833923e-25
CNOT11	32.8233580166043	32.293054444354	-0.0234989373522625	0.478390151485867	0.497685949072435
YTHDC1	12.23169222158	10.0707507089075	-0.280452779758234	6.66576756950356e-12	1.87878438505389e-11
METTL2B	3.3922566822991	4.49296467849774	0.40542238152687	2.9902675429916e-11	7.93727326460100e-11
ZNF326	4.00299067974895	3.46106673236656	-0.209861498488433	2.69084557974824e-08	5.54809337483536e-08
AKAP8	10.0738451653916	9.98558961066749	-0.0126949412211848	0.307201179917825	0.326043488313406
AKAP8L	5.38213823663436	7.12671112052181	0.405057000149296	7.6635771676525e-10	1.77561186240355e-09
RPS14	231.327246209056	249.860489413196	0.111187585606321	0.0944856583593147	0.106745367749738
ELAVL1	12.2625279761136	14.5023689690806	0.24203215657477	1.98032558032363e-10	4.86889400773813e-10
ELAVL3	0.101530547555338	0.0145056698538086	-2.80722503317342	5.77178720253842e-26	1.08082645285891e-24
ELAVL4	0.447162071517454	0.0502657352538702	-3.15315062802831	1.13014660072744e-29	9.08770825408477e-28
PNN	18.754528088802	24.5850586420468	0.390542834769898	0.000400081131863842	0.000566747054153235
DDX41	17.8327175730477	17.6083059930268	-0.0182704542949628	0.0278476732757995	0.033217948837712
TNPO2	10.4469584417998	13.3518157841884	0.353952982037261	3.25622019787103e-09	7.15719442857097e-09
PUSL1	4.16137591674317	7.09770503744703	0.770292001184108	1.51013421154806e-09	3.42915858336578e-09
RBM43	2.23372173365635	1.2756656953447	-0.808199171200292	1.08571530988848e-11	2.98626323665503e-11
ZGPAT	2.50063087461464	3.36632163362536	0.42888091204538	0.00510678821436017	0.0065610709483368
SCAF11	9.14953261764706	7.93212792750963	-0.205990103392555	6.58417198283593e-11	1.70142969764399e-10
USP39	15.459105506092	17.8538721249944	0.207780153510532	4.49486313671905e-08	9.14356831531985e-08
RPL38	87.7056709837924	105.09313569779	0.260926406380786	3.49035546166481e-06	5.92710051688919e-06
NARS	62.0530786484189	39.3235103680755	-0.658110673486407	2.8107268970143e-21	2.24693781767167e-20
RPS16	383.311119739884	412.73323464245	0.10669376269615	0.196005020229616	0.212818794800544
CLASRP	6.0707462428029	7.65287396326053	0.334127770023521	0.000265313201692935	0.000385423110217048
RPS9	249.922317031905	241.658779442571	-0.0485083251885161	0.286237481583696	0.305454049433968
TOP3B	0.0541807844661963	0.0862608709083779	0.670924999896773	1.8662432186719e-06	3.23340238266728e-06
NCBP2L	0.0041069191150119	0.00644471982149279	0.650061106063115	1.84926672434703e-06	3.20805534540912e-06
NCBP2	16.8765413862632	21.500540637937	0.349353663354721	1.116025602372e-05	1.81188479625003e-05
SMG9	3.67624417337357	5.08658096262027	0.468463655976475	1.98819816742638e-12	5.96023441857864e-12
DDX56	14.5542867736314	24.7527971618046	0.766147421961096	2.5491677113207e-28	9.95632074678685e-27
RBM28	1.24503827465431	2.74452767007836	1.14036779056187	1.00938841557283e-30	1.37983396408806e-28
MRPS18B	47.9763203400204	44.7839904576934	-0.0993394262647058	0.00801460450773586	0.0100883649742863
RPL14	72.2526773764593	79.6216835476067	0.140110327843222	0.0237739940242769	0.0285329673671523
RPL37	79.9694004111413	100.101280562732	0.323940454102561	1.13328398241553e-06	2.00933748892611e-06
GEMIN5	4.02193125432676	5.88007148815006	0.547945272725674	1.09979381072651e-17	5.69476567902704e-17
MKRN1	48.6877083141222	28.3472697753781	-0.780347805012632	1.33990161501014e-21	1.09679371719692e-20
MKRN2	13.0698009043409	11.8494807567836	-0.141413322616503	0.00052864638471997	0.000739672065416785
NOA1	14.9010493185708	14.2178204764401	-0.0677136038701209	0.134180392641081	0.14888360125029
PINX1	1.10014741213589	1.62842314403844	0.565778783256905	4.07008621476966e-07	7.46819846387936e-07
TDRD9	0.0555102013747308	0.0958323793542726	0.787760261967969	0.62574942898834	0.64315749580982
DHX30	10.5473992454381	12.8397226292665	0.283726730700824	1.9737889911169e-05	3.13012708916102e-05
DHX29	8.94744235733311	6.97541529180832	-0.359196231795959	1.13881297178756e-14	4.18483153879999e-14
DHX57	2.1596059117052	2.70080453292543	0.322621159384488	4.89928767845497e-12	1.3981891975883e-11
YTHDC2	3.48786474265273	2.75140102916347	-0.342177660015192	1.14687327846434e-10	2.87665279203808e-10
EIF3G	42.1053358721523	48.8637356303802	0.214761088868558	0.00120177627594966	0.00163465489474944
NOL10	9.02853507046923	11.2413998387432	0.316257872192378	4.38501309759158e-13	1.39079185717116e-12
UTP15	1.79370398359685	2.994062058105	0.739162303748966	1.50981009615011e-20	1.07594470760381e-19
GATC	5.94332848083135	7.36737922703913	0.309880386314754	1.36138494784878e-07	2.62484234655752e-07
TCOF1	4.88394538291681	8.86490825226277	0.860058633188874	4.0694710507808e-18	2.18155565741857e-17
NONO	60.8811675716876	90.4499699779562	0.571123997050787	7.54984971498033e-20	4.98581862820199e-19
PSPC1	11.5312154028108	13.9451334932886	0.274217162341377	4.1043010013956e-07	7.51081588876544e-07
SFPQ	37.1158235687408	44.3605760632434	0.257243718975018	0.000220346840695911	0.000322499069840803
NUDT21	19.1431975154143	20.8454323876079	0.122899472294502	0.614001494300616	0.631557594212898
MRPL19	9.7317845116457	10.1953307164519	0.0671322937753227	0.865914537295227	0.872938917760011
URM1	19.6192764177151	18.9971408579565	-0.0464895304302297	0.0389782854418411	0.0458154051582088
MRPL53	1.60685368518786	2.24146622325192	0.480204191592893	8.92862652229745e-08	1.75365408850296e-07
RBM48	2.63682853899751	2.7751298131646	0.0737514961278085	0.304960268242352	0.323916617472646
REPIN1	49.0807367352658	57.0423205229207	0.216875767857064	0.0446771287091574	0.0520218355582778
ZC3H12B	0.481012118644452	0.641684793679878	0.415791553587886	0.0359908464123359	0.0425601099010927
ZC3H12C	3.44455178082852	1.18514224471615	-1.53925603918525	6.60630166028256e-27	1.58435339817654e-25
ZC3H12D	1.78156749523858	1.14821350730867	-0.633756209116317	5.86135760336666e-05	8.96250094385036e-05
ZC3H12A	11.9730930941828	18.1968931074644	0.603896247177433	0.00143380760201785	0.00193486178870523
TRMT5	3.00665388021365	3.66024768197902	0.283782478837649	9.82164982511888e-06	1.60408546128286e-05
TRMT61A	8.8248663633118	12.8599704353844	0.543240989318053	2.23050243129198e-07	4.22898311175608e-07
PABPN1L	0.00476067752072708	0.0103338630597783	1.11814085909551	0.000493891635715158	0.000693884754391183
PABPN1	21.2688548124788	20.7962524886039	-0.032418779490218	0.184821259925259	0.20179765360849
LSG1	9.68380943276096	11.593268072313	0.259640716703231	8.88727414975652e-11	2.26236569138122e-10
GNL1	7.5122992821886	7.18693280336045	-0.0638783424452738	0.0480741384130177	0.0558346195502083
RBM33	4.33927667286637	4.77551531603235	0.138201844284179	0.553804343910825	0.573523134944014
RPP25	11.7083288035504	14.6859727588459	0.326903662564119	0.00234854076832851	0.00311694682553891
RPP25L	34.9105242534285	30.6675588959522	-0.186948687858544	0.00037491404278154	0.000533861975502464
RPP38	7.7940655955599	7.7065230115749	-0.0162959740200628	0.606099782007709	0.623899399099803
GARS	24.271238522923	44.5388253474115	0.875815780640482	1.14148969079846e-26	2.47685144019285e-25
DRG2	3.85283762537686	3.76177742041179	-0.0345068971466276	0.00111760273040254	0.00152167622755007
TRMU	2.22743644374079	3.93102976026913	0.819523018487118	2.924726727745e-18	1.58654818921723e-17
GNL2	8.60409455481412	10.9110642520797	0.342696542785771	4.2010857454275e-11	1.10228103915535e-10
CD3EAP	0.753810390284484	2.71349927125414	1.84788093532064	9.86847157027382e-30	8.4313753978527e-28
HDLBP	62.1098069375496	53.384633440358	-0.218396555812752	3.2077742514205e-07	5.9823020486928e-07
RDM1	0.31640674266848	0.839804963589609	1.4082739709582	1.03959188401047e-14	3.83051780442672e-14
BYSL	6.71290630984359	16.0363599790861	1.25633729574674	5.69803934747858e-29	2.99585376461662e-27
GEMIN8	5.87958029764253	8.2064526038979	0.481045549458048	9.42929750864463e-07	1.6805540670557e-06
XPO5	4.86244911241641	10.0121461249583	1.04199619521561	2.60716786409749e-30	2.96999872518439e-28
ZNF622	37.254386211946	26.964277570807	-0.466360912302448	4.18941471285668e-13	1.3380677365596e-12
DZIP1	1.42846414308058	0.53962241222707	-1.40444264825386	9.67525122583894e-19	5.55717160744615e-18
DZIP1L	0.235704150674317	0.36079090983974	0.614185826008899	0.00312926499529727	0.00409741882047066
GSPT1	26.5533633097869	26.1014711134314	-0.0247634863727875	0.227124228806142	0.245437802986558
HBS1L	4.02521485084155	4.18279078212872	0.0554000470949068	0.817536195899866	0.825995550476805
EIF2D	8.44128339541539	7.66954530854653	-0.138321310378462	0.00236270171574253	0.0031326995590883
METTL1	4.21899994910461	9.27637582024294	1.13666019991855	5.23152015147753e-25	7.85877807370306e-24
RNASEH1	5.93528674753485	7.08055642294261	0.25454500691601	1.7927895290316e-06	3.11799400278142e-06
ZNHIT6	3.13475168818429	4.10121740060148	0.387701053285615	1.5320624758194e-10	3.80096080661546e-10
SNRPD2	81.0532529411765	116.89631403947	0.528287447451285	9.82770580579825e-18	5.14730798334338e-17
DICER1	6.02848255280233	4.39319010450412	-0.456525972916878	3.47031609214379e-16	1.45966833783402e-15
DYNLL1	82.1327136744871	63.9449830283922	-0.361125792558449	1.24489595736065e-19	8.06527380906165e-19
ZNF638	6.44127628298198	5.91746271695553	-0.122367862891561	5.07740679529898e-05	7.80744104518977e-05
SAMD4B	11.9337882380143	13.0543737500358	0.129481167749073	0.0927902296678699	0.104916661667476
SAMD4A	3.1650439372549	1.27843100693355	-1.30785122255826	1.8400614819809e-12	5.57730387110397e-12
RTF1	14.9166675405474	10.305016342153	-0.533578473405936	3.22194976992275e-22	2.87869629770222e-21
CNOT4	3.70595627457781	3.28340299043402	-0.174654028738046	7.90454920256839e-09	1.69100450076854e-08
TARBP2	5.49368160466395	8.66884923158653	0.658067192862121	2.27754140178226e-11	6.1529626407833e-11
GLE1	19.793914561487	16.5288283919499	-0.260072490367976	3.36517686723028e-10	8.09305598892479e-10
EXOSC2	4.60471369408081	8.36786628261139	0.861748340611433	1.36013099851051e-25	2.32412384370483e-24
SSU72	23.9824184991216	18.2789969500532	-0.391790248728552	7.95412902584087e-17	3.68586250112694e-16
GTPBP10	2.05644041124334	3.03291671684417	0.560556614477982	2.44750620747793e-13	7.98506201819172e-13
RPL10A	667.32653189278	575.796490508328	-0.212833868690602	1.14032601986393e-09	2.60238008206009e-09
HENMT1	4.07858681027995	7.99048348905607	0.970213441233628	2.09851662218508e-14	7.50961314797645e-14
THOC2	5.83725101360082	8.32024740805754	0.511337320136029	5.97435415313644e-08	1.19925728742107e-07
ENDOG	9.66564064491103	9.18240151177398	-0.0739938413251284	0.0023713985647881	0.00314118395161369
EXOG	1.03241203973138	1.40530820402708	0.44486769764609	2.72862872040133e-08	5.61752328432021e-08
ASH1L	7.5194881504902	5.14843592935082	-0.546500246506023	1.2187524852312e-15	4.85724386971152e-15
TRMT10C	15.9393947541936	18.394305064886	0.206662323662553	0.000387040257961261	0.000548842357503157
TRMT10B	2.90421486462088	3.31823496086536	0.192267852460174	0.0132454880865159	0.0164157590337872
MRPL33	22.7347585197212	16.9111539722063	-0.426924571602902	1.75979822018175e-07	3.37397498876361e-07
SSB	15.2061954390513	22.0822835375177	0.538230130808057	1.53504226796873e-11	4.18008521974752e-11
LARP7	14.1493027277003	9.2806064426747	-0.608439972663509	1.94958768846584e-18	1.07031581129831e-17
MRPL24	36.814513550663	36.4361455060748	-0.0149042906504926	0.19116405063845	0.208224109340846
RNASEK	5.81051723727474	3.10625577903625	-0.903489963601221	1.10244728499078e-20	8.10239483108815e-20
PELO	5.19849669184234	6.02400756880506	0.21262909956805	0.000547572961730815	0.000765370387204524
QARS	83.4955239456534	70.9839729484841	-0.234205535406997	3.38934916245435e-07	6.28662185220502e-07
IPO4	0.576657660733311	1.52222728615253	1.40039677992136	1.00962399734982e-23	1.13127541342394e-22
CAPRIN1	37.8894361229174	42.6130689093834	0.169500285744545	0.0229609912600449	0.0276816964379702
CAPRIN2	1.24652509858041	1.75976765085984	0.49747302510538	0.00384563496335632	0.0049876499002923
PNLDC1	0.0376215000493738	0.132950946146125	1.82126476573309	0.000333986868748617	0.000478520430823891
PARN	13.0986115411141	12.8165011660249	-0.031411425590878	0.0717104970743032	0.0820320079502699
TIAL1	10.9862161433469	10.3288050075016	-0.0890212298411641	0.000272898297756501	0.000395795873700393
TIA1	8.01100606803242	10.4263683169456	0.3801813888759	0.000347855079952468	0.000496883902084664
CDC40	4.65578181621897	3.59146178593329	-0.374452285889305	2.4243601130201e-15	9.41505759800704e-15
ZNF598	10.2450290289017	16.2009150956598	0.661151232703827	1.05114736677904e-15	4.2262307364322e-15
RCL1	2.06562133789811	4.01069922345707	0.957277968501921	2.84862676669625e-27	7.78814558014755e-26
RTCA	15.6328310698459	12.4470823581775	-0.328771461855358	2.86133484063641e-12	8.46633057824669e-12
MRPL38	2.19299279935963	2.56748358952745	0.227453980398165	0.250769229421741	0.26992246977915
ADAT2	0.833069859985266	2.568988901081	1.62469126929921	2.61835165166191e-29	1.78964335391092e-27
BOP1	12.1283262959878	37.7696914865233	1.63884852661132	1.03242669147736e-26	2.27633433427347e-25
U2SURP	7.04203543831463	9.44094503447535	0.422938792526238	3.96574997670324e-07	7.30617280074573e-07
DUS3L	6.99012802347274	11.439244840686	0.710601032287653	4.74157828732144e-13	1.50040220341861e-12
CSTF3	5.11319070397257	6.58185400587661	0.364270191492654	1.66358734677076e-13	5.49305290588316e-13
SRSF11	12.8513810369205	14.5414009289743	0.178242863378276	0.117976954000124	0.131975856070515
SREK1	2.81414881510257	3.22128475016074	0.194937573689643	0.456985695810734	0.475780233186042
POLR1E	7.80567950490196	11.4791228662021	0.556416274959962	1.3809495702446e-16	6.10924939328274e-16
EXOSC7	5.31573423342401	9.21520882492876	0.793747881865036	1.3156865544131e-23	1.43883481590617e-22
EXOSC8	6.04636750235181	10.8466418116143	0.843107869626574	3.28031408936139e-21	2.60708683730059e-20
EXOSC9	4.22741090625638	5.05576501787534	0.258155061617408	0.000161572002099895	0.000238262057034042
MRPL12	44.4676373093336	41.9988508693631	-0.0824058974299726	0.0437203160337395	0.0509511270401721
RPS28	164.523160929389	173.351624565807	0.0754106615868624	0.994482735613932	0.995939853175271
TEFM	2.47073551696418	2.53500063892895	0.0370455270491439	0.235776095519538	0.25418448152619
RPL12	319.983682800635	411.190703385335	0.361809308577769	1.54626974609027e-13	5.14294584648516e-13
ZC3H3	8.93468230868185	10.8029236364904	0.273933470050104	0.0217264271864211	0.0262367720528601
EIF6	117.533176051513	169.948691040501	0.532031206823611	2.78383556469161e-07	5.22016902185656e-07
NELFE	29.8275127586422	28.2649362737538	-0.0776302356829355	0.0201307357892247	0.0243960246665516
EIF2B3	5.79819398907684	6.92923802115012	0.257093111862591	6.30520607387987e-05	9.59823686302203e-05
APOBEC3H	0.267369894605463	0.390982179037905	0.548265821439172	0.00564450229226954	0.00721124732105837
APOBEC3F	1.60836534208603	1.26752856192814	-0.343576896976849	1.35883180741464e-06	2.38756180043164e-06
APOBEC3G	2.11105153326816	1.50192563810171	-0.491148411719054	6.10947740471797e-07	1.1032570161492e-06
APOBEC1	5.41608904345376	6.14905860920272	0.183114100002686	0.00238000340038537	0.00314953015326893
ZC3H7A	6.9447984210586	5.3782872646736	-0.368786004922245	1.21395872341843e-16	5.44092319643604e-16
ZC3H7B	13.0045990833617	10.8536147265037	-0.260846320366678	6.54073495558617e-07	1.17647166898504e-06
NOP9	10.8614769195568	8.38326614130603	-0.373635954825505	2.13475905858461e-11	5.77864481799042e-11
PQBP1	34.1242671891647	39.1898413274866	0.199681666924075	0.136080702487832	0.150747423258401
PATL1	17.5091962887057	19.5081489822126	0.155964032917759	0.0967439359592035	0.109026348273892
EDC3	7.35319711980052	6.37880773657219	-0.20508486533897	2.67229692823603e-07	5.02480041389086e-07
WBP4	6.48489000848634	6.72565491467045	0.0525926529561453	0.998257898063952	0.998257898063952
RPS18	1070.72841706902	1221.1755353314	0.189677995652035	4.76373391914323e-06	7.9706539381503e-06
ASCC1	3.31863081136235	3.85452537587088	0.215965083440921	0.000549021331151087	0.000765912905508311
EIF5A	182.927224871926	189.76558017052	0.0529485330372914	0.883106788816981	0.88765219140648
EIF5A2	0.900022627308172	2.09592575702389	1.2195544363344	3.59367591128513e-19	2.18335776476745e-18
MRPL47	28.572979150374	27.0114201905553	-0.081081971132801	0.024937190999438	0.0298503853732327
BOLL	0.00138993340734444	0.02160500070428	3.9582776087408	8.70421257454518e-07	1.55538020776513e-06
DAZL	0.0146358727334977	0.0306577983839077	1.06674532117754	0.191622904009126	0.208557730716939
DAZ1	9.37845604102913e-05	0.00707653073631496	6.2375480093738	1.37693361389197e-16	6.10924939328274e-16
DAZ2	9.37845604102913e-05	0.00145368860540048	3.95422401855531	1.71912676089401e-16	7.48422382847806e-16
DAZ3	9.37845604102913e-05	0.000312172182017125	1.73491964399462	3.17523124156424e-16	1.34382077622858e-15
DAZ4	9.37845604102913e-05	0.000550240501497389	2.55263999685552	2.29910741609733e-16	9.88326993020456e-16
INTS1	16.9158400092372	20.558609918526	0.281367898757521	0.0408790201249458	0.0477505548729386
RPLP1	543.248354127564	480.413950959731	-0.177333851768029	4.21754849013462e-06	7.08278720640544e-06
MRPS11	6.67601910748895	4.14078606857353	-0.689083415265454	5.93108365621724e-20	4.03372704380546e-19
WDR43	10.2652356636915	19.3559231218562	0.915008365787093	8.21757293613551e-27	1.87223703394954e-25
TRMT112	47.1385542377876	71.4441371199106	0.599908113992552	1.16833304361455e-15	4.6699159959681e-15
PPP1R8	20.2129938164457	16.7741713711506	-0.269041519738312	4.94454141051706e-09	1.06949178926848e-08
FBXO17	1.17978920344611	0.748978147328876	-0.65553358046028	6.45297271847335e-11	1.67385459319793e-10
MTHFSD	2.24150906941516	2.59808316648053	0.21297727649607	0.00888373696400834	0.0111311351327217
SON	23.5794391475689	16.0095007387617	-0.558601085613581	1.12531586009554e-15	4.51116357991379e-15
SPATS2L	22.7440317666327	11.2806171373227	-1.01164202263108	9.5815260133487e-27	2.14720427217175e-25
SPATS2	3.67800921480789	4.46456395251323	0.279594182042064	5.33904608326866e-08	1.07647138581538e-07
RRP1B	7.64514817127111	11.2062803529359	0.551691122766118	8.75235423516507e-17	4.01492222801029e-16
RRP1	6.17274228904568	11.5932111466389	0.909296761258333	2.32867977598284e-22	2.13731331601256e-21
ZC3HAV1	9.62697800141675	6.66963409759002	-0.529475377674082	1.31518369310126e-16	5.87534675970399e-16
PARP12	13.6962055242265	8.79881641929675	-0.638394879494003	3.02199748094675e-10	7.28583872390513e-10
TIPARP	9.37194261706619	6.12823279134819	-0.612877019303477	6.74718278090679e-14	2.33503768645559e-13
MRPS17	6.09376484225887	6.77045943374447	0.151919908705489	0.0138385955861943	0.017104303947855
UHMK1	15.0574603100419	12.1922837681842	-0.304510069918894	5.06681692774108e-14	1.77144213304912e-13
CSDE1	139.240867636858	86.2124254371218	-0.691614989886441	2.16538139926805e-19	1.36409049437761e-18
NKRF	1.92548931463504	4.88612241992258	1.34346489320435	5.76744177042883e-32	4.01191416891323e-29
MRPL48	8.1517806810892	8.77489007810547	0.106265815923102	0.0739186217498064	0.0844872541237336
XRCC6	117.011932382126	104.024387790575	-0.169733859462836	1.28859087085537e-05	2.07969742675241e-05
SUPT5H	21.4589391634931	18.577265332601	-0.208040611952153	1.28266874441063e-07	2.47656521696233e-07
TSR3	42.3663876020061	37.3985986745577	-0.179935908256855	2.49450121385331e-06	4.29468911755349e-06
XRN2	30.3586290067721	38.2247215743938	0.332399352923703	0.000700477983313063	0.000966309128680967
RSRC1	3.75517469769353	4.698738657996	0.323393501686706	2.92656155083422e-07	5.4727902051852e-07
TDRD5	0.211784762655163	0.601213997063393	1.5052798024784	1.8375073814947e-06	3.19170595997872e-06
POLR2J	33.0598989758869	31.4068376268403	-0.0740036315825563	0.0191020871581606	0.0231905445339303
POLR2J2	0.00118030640190411	0.00356421639215099	1.59442350405682	2.2965102052622e-11	6.19197130294561e-11
POLR2J3	0.122928754807463	0.325170502549435	1.40337396865633	6.58124313008537e-19	3.87431775844163e-18
SAFB2	10.4831044482886	8.71009215696865	-0.267306128918891	1.06879421820081e-08	2.2651809244659e-08
SAFB	16.3975165301485	16.2277206780996	-0.0150169541383889	0.481337528791046	0.500371408256547
SLTM	11.9561573655786	9.28581034280117	-0.364654070718156	2.18413297937056e-12	6.51901699301213e-12
BRIX1	4.59469207205316	8.69526250542595	0.920261404454315	7.12463605542918e-21	5.38087154020535e-20
POLR2I	17.4411123854698	23.7446678751682	0.445111519444766	0.00789629829975178	0.00994860808825869
PWP2	0.241185407825626	0.295586636606298	0.293438423003409	0.172236641612205	0.188962671816922
ELAC2	12.6730342821036	12.1050574752649	-0.0661520584270296	0.0340294915291145	0.0403104981978332
ZCCHC14	9.50548107940043	8.04299559954957	-0.241026713859972	0.000109125667009185	0.000162854570744057
ZCCHC2	2.33836582721863	1.71936025952585	-0.443628784889653	1.85040413605236e-12	5.5962443672203e-12
LARS	14.7250764467868	16.3652691755882	0.152362208015611	0.00739118176431756	0.00934666556135255
MRPL28	25.4708552081775	22.9625237217311	-0.149566188550729	0.000700521102064988	0.000966309128680967
CNOT1	29.383003950697	24.2247193975837	-0.278501941790355	2.84108558227173e-08	5.84024660295557e-08
DDX18	12.1748595980109	15.7056504181903	0.367378555499386	4.83071765778205e-11	1.25782686441677e-10
TSEN15	9.55809174872492	13.4869751866349	0.496772300496286	4.36546859664181e-09	9.48743334119134e-09
USP10	18.4663664033209	18.2899382921871	-0.0138498098706892	0.27240690122979	0.29114951835897
THUMPD2	1.66681368615267	3.17044986154424	0.927594710683385	7.23902548820044e-28	2.27597736765783e-26
SND1	37.7708795759662	58.9307427459533	0.641746069194564	1.34093613850928e-20	9.69872857853008e-20
LSM4	42.8456439102346	49.8529829454294	0.218531296745136	0.000486474538360791	0.000684167380595886
EIF3M	18.6843658260512	23.1605925479888	0.309840566741342	1.86182423345426e-10	4.58579049933689e-10
MRPL34	47.4616211087499	29.0718620998523	-0.707137896970007	1.79478471479454e-19	1.14114916517402e-18
SRP72	24.3840468481242	24.9445712131965	0.032788290491208	0.796682149029614	0.806714442758135
SUGP1	6.20963559177717	5.88743139924522	-0.0768702629152056	0.000455162921812854	0.000642776564171665
SUGP2	4.42417458085118	6.07636118441155	0.457799311093388	3.25660200041781e-09	7.15719442857097e-09
RPS3	318.16695477162	366.352964815859	0.203450287855036	6.469058276826e-05	9.83671041648625e-05
RPS27A	192.98946277655	197.619959206623	0.03420658498906	0.502013362673462	0.521468287822661
CCAR2	17.5070905031169	13.061014876728	-0.422672340131024	2.00094542331305e-11	5.42716744775583e-11
CCAR1	10.2818723672787	12.2371003872393	0.251158739583765	4.64559492512971e-05	7.17573814988962e-05
DDX49	19.3836150268899	22.1206647702547	0.19055708491534	0.00985725016667889	0.0123058091121918
MRPL4	15.9040152589539	21.6624524204589	0.445805534451513	2.56545715329292e-08	5.29755276216227e-08
SFSWAP	3.5114907022073	4.26592428336459	0.280774744078968	4.88838945071896e-06	8.16922784735063e-06
MRPS12	20.9013527141278	29.5520930048022	0.499663996742293	1.58779603297238e-06	2.77915131507458e-06
EIF1	167.577118030715	134.006909242626	-0.322517782081814	1.143952083371e-08	2.4169744945412e-08
EIF1B	27.967935816729	17.9174482281884	-0.642408593225039	1.33514304753026e-22	1.26745871248185e-21
CLP1	6.28076641473988	5.8844137534265	-0.0940419246666448	0.00758627989951335	0.00957566447150023
ZMAT5	3.41048422751898	2.80489253948042	-0.28203109095241	8.77144526886706e-06	1.4429080243732e-05
SF3B3	12.9010833086819	20.0040213858765	0.632797838148664	2.98859748128199e-23	3.14262519762498e-22
PLD6	1.28283561544684	2.07345936452132	0.692703460624865	2.6016800839092e-09	5.80178902888071e-09
QTRT1	15.6073411728154	20.2599789835116	0.3764078932061	0.157648685773473	0.173794962461563
PIH1D1	19.7839283380653	18.8261060353543	-0.0715942932317413	0.0143229064030635	0.0176550162786184
SWT1	1.7975291491117	1.44002520564203	-0.319921101638864	4.5032483940905e-09	9.77133421384399e-09
EXOSC4	13.4726641328346	28.0770613890762	1.05935678501359	1.07285172660357e-17	5.57638140785962e-17
EXOSC6	5.83019156021478	7.05635110674975	0.275379061409184	0.000296998617099842	0.000428266993223084
PTRH1	0.00949334565184178	0.0783042928480078	3.04410288441755	3.40703140775684e-22	3.02429346389844e-21
INTS8	4.99150807393744	7.47345340192708	0.582299290982908	1.35523916942269e-13	4.5407155504922e-13
EXOSC10	12.3300773956137	10.8760799699868	-0.181023191124634	7.66854208196859e-07	1.3721069405826e-06
CASC3	18.7885096625014	16.2766040657199	-0.207050905638745	1.04767356732429e-06	1.86237941031509e-06
GTF3A	25.8418853382353	73.5805553180092	1.50961323636422	2.0769685667397e-24	2.65347292591885e-23
MRPL54	46.2577633924402	34.1056846866337	-0.439683286327789	7.59567713901466e-11	1.94808454953716e-10
GTPBP3	2.95830106229457	5.53871507557375	0.904782443781353	3.65314997892808e-21	2.8700321960889e-20
UBA1	79.1130584367562	76.839980016667	-0.04205870243098	0.0139171100778054	0.017185808018392
LSM12	3.28913605840134	3.48461245517323	0.08328952624382	0.626328214061264	0.643268721729337
HINT3	17.9911225113623	13.2997471808748	-0.435886381429935	9.09581740589683e-14	3.10074373911745e-13
CCDC59	5.70086136766123	7.63295648968037	0.421062048779469	1.39202501583277e-11	3.80579639328679e-11
POLDIP3	35.2718064395047	23.5531881673189	-0.582593108302193	1.08841085863028e-24	1.5338738595336e-23
AZGP1	3.85942149354528	30.8924941098982	3.00079983524594	9.45191886711453e-23	9.28946621741894e-22
EMG1	3.01813390227247	4.23339761535963	0.488159184162696	4.79483526804367e-11	1.25086637622437e-10
N4BP1	10.3257573230477	6.71364155247604	-0.621080179867831	4.95546850507185e-21	3.78442762370571e-20
NYNRIN	7.37675052059674	5.68156103743045	-0.376698073080542	7.0686358094489e-06	1.16841900260177e-05
KHNYN	15.5294431446503	9.89774404767614	-0.649834458247684	2.536582825999e-17	1.26383132644887e-16
NOP2	6.87071244579508	15.3650277817085	1.16111876598757	2.31474803226154e-28	9.30664870618096e-27
NSUN4	2.55697043424856	3.15283140520479	0.302212546203103	2.90916848499908e-07	5.44771687533389e-07
NSUN3	2.8708965455089	2.03661362285176	-0.495329038425702	1.31694949092766e-15	5.23334288982009e-15
NSUN6	2.18247615093222	3.06526436072971	0.490045614254542	1.87749999811377e-14	6.75405920374085e-14
PAN2	3.68132832521535	5.20868985773922	0.500694112362973	6.69415916559215e-08	1.33785315487785e-07
ZCCHC9	4.14068067711663	4.35825379572381	0.0738822632774689	0.0666435486312711	0.0764276266601909
RRP9	14.8615880037969	32.149716002797	1.11321771317831	9.84148153047667e-26	1.74718250028073e-24
TNRC6A	3.98636700062337	3.44232795705207	-0.211689984277355	2.2771180964419e-05	3.58619866110147e-05
TNRC6B	2.39568361422702	1.97065195819957	-0.281764390418601	1.60958628331432e-12	4.90045534363179e-12
RP9	3.34056114630228	5.57679649749195	0.739346160182423	6.19284505586512e-22	5.29101199460476e-21
MRPL15	56.2772175952057	61.6529239282642	0.131618314981918	0.591678332391937	0.611356220997565
NGDN	5.83619239238354	6.0376223131787	0.0489530680330064	0.530896617302729	0.550216585180311
LSM10	18.5269765340304	16.1021082577712	-0.202377869828911	0.000244689448676545	0.000356599654947587
PUS1	3.48818141809759	8.93131942519591	1.35639824493387	6.11894426981659e-27	1.52675093590564e-25
MAK16	3.14180997164513	4.72105014420274	0.587511882768962	6.23020605018469e-10	1.46083905156132e-09
RPS13	226.684318995806	231.886049873301	0.0327314355598451	0.800789057178732	0.810272865405867
PRDX1	182.510123421739	198.206794676731	0.119029930806938	0.0066317324837661	0.008425258648056
TSN	24.6594621414768	25.3622075186712	0.040538989851953	0.670540659820265	0.684562421190666
RBM19	4.26387345616287	6.05254898200382	0.505378227472728	1.43354680101261e-15	5.68016949850504e-15
TDRKH	1.66413573696872	2.58523790919129	0.6355239389466	8.39958272914608e-12	2.33853963151582e-11
NOP58	16.6048077053723	31.051962188754	0.903083420358004	3.95696695792544e-23	4.03669688916722e-22
RBM6	8.4276570717443	9.36889430752753	0.152747183915477	0.641364504863873	0.657723389459051
RBM10	25.0617572169614	21.9581012999513	-0.190734262440301	3.5321836369976e-05	5.47448416301102e-05
RBM5	8.23141735992576	6.88910304085718	-0.256824711626908	6.12177044107599e-08	1.22704694911303e-07
RBM44	0.0246919853441006	0.0935168095589487	1.92118287122844	3.84013086502411e-14	1.35644932622428e-13
OASL	13.9630314778448	4.34325849148848	-1.6847624720908	2.44161296295956e-11	6.57024590623173e-11
OAS1	36.0628118630851	23.1420196332726	-0.639997114156789	3.62900766396031e-09	7.92468606491013e-09
OAS2	4.49704326563244	7.42037082125608	0.722514520935098	0.266105332029008	0.285083063388444
OAS3	9.28152279176584	13.9253352086739	0.585278627773712	5.34492570794005e-05	8.19115856810992e-05
SF3A3	18.6384858734557	19.5269362682473	0.0671809462547177	0.095648299093522	0.107969632420185
NOC3L	2.68132341170237	5.26718209542825	0.974086094205959	1.44986461312066e-24	1.94310286876073e-23
HNRNPM	52.5894709535305	49.440808893156	-0.0890716363406012	0.0212432053940914	0.0256759166876419
C11orf68	25.988571628471	19.3021839967694	-0.42911324898618	1.17518305480953e-10	2.94226233685829e-10
MRPL10	24.1687878820129	20.5362410984733	-0.23497298200527	2.47735134527411e-07	4.67108867446856e-07
RNASE10	0.0101811769616344	0.0336249565956918	1.72362805629583	9.52120516242049e-05	0.000142870334325234
CALR	457.254968231894	415.591486755949	-0.137832743985937	0.0926911929632584	0.104916661667476
CANX	127.95608817409	150.029639904999	0.229598755481343	0.666542069837071	0.68098879631336
RPP14	3.89309705127508	3.12090864078876	-0.31895218470484	1.38191253688646e-09	3.14321869870847e-09
RPS8	570.127692923325	506.032223462166	-0.172055822724493	2.80084532242624e-06	4.80487280967333e-06
PDCD7	7.32907488287714	7.24528469124629	-0.0165887255900548	0.437414606209118	0.456795849264984
RPS19BP1	18.5953370837017	16.599602715434	-0.163792186967819	0.00105213839738626	0.00143683635287414
TRMT6	4.50604924812139	7.73714819327595	0.779938825379795	1.57166172615238e-14	5.66876406240186e-14
PRPF3	6.38683703843647	8.56223937244912	0.422886528876887	1.60570323343526e-13	5.32766097113107e-13
RARS	23.8680775987476	24.2804661780004	0.0247137487574216	0.676918772074236	0.690043222539508
RARS2	17.9903697347841	15.6050924940438	-0.205207928516404	0.000321256776711216	0.000461300434626294
APOBEC4	0.0363731583088235	0.0935165731694591	1.36234786304547	0.0395880179628999	0.0464123675431254
ZCCHC24	14.1729896753315	5.24229497014081	-1.43487367726751	4.92306793689539e-13	1.55065296537696e-12
RPS21	487.401362042956	804.614742840012	0.723187889821373	1.21344648685702e-13	4.09575641366308e-13
DDX24	17.7974355354755	13.7203108903989	-0.375356203536529	3.19036189342542e-12	9.35885130539174e-12
RTCB	60.9689459866259	38.3663702559246	-0.668232323606323	1.24324255694267e-23	1.37057465753277e-22
MBNL2	15.5312693869999	14.5758976244614	-0.0915910161795956	7.99077846028822e-05	0.000120834006141748
MBNL3	4.64498479081945	2.58640106379623	-0.844727866803592	2.58387627207152e-19	1.59826192937637e-18
MBNL1	27.7534051011561	12.6031461715257	-1.13888086428271	1.24362916343489e-28	5.66680355471832e-27
ALYREF	44.2916800014168	64.1436047933864	0.534269713512665	5.02672433333911e-14	1.76193132401912e-13
PUS7	2.81779414450867	8.22755934816152	1.54589830941071	6.40487754994314e-31	1.37983396408806e-28
PUS7L	1.31106333589482	2.39929337114809	0.871872190373137	8.16827641470657e-17	3.7596073599003e-16
MRPS24	4.82710175767454	4.66746161004591	-0.0485190835146061	0.00357535101662979	0.0046459171480351
RPL19	620.253407323756	594.790851694809	-0.0604752976075833	0.00142394089283768	0.00192344585030544
NOL3	5.07740233473308	7.96664501447837	0.649881707199176	5.3991791585154e-10	1.27693389441013e-09
RPS27	868.96754211436	650.237249425978	-0.41833608567296	1.74538507793177e-15	6.86998199045796e-15
RPS27L	11.2860891519891	7.42356367570113	-0.604361828168615	1.23738091036827e-14	4.5106658785958e-14
MRPS18A	31.1887665682024	22.4256261875143	-0.475878229261442	3.08622422427041e-17	1.51213925253679e-16
SLBP	24.7880119843874	32.1856530658428	0.376775171346547	2.34244561886146e-10	5.68760774597445e-10
EARS2	5.39760861783124	7.34260920473407	0.443972447180407	8.84514493738096e-13	2.74179436040811e-12
SMAD1	5.30186738274963	2.96555911551766	-0.838196453290604	4.97312595402088e-29	2.71930527165862e-27
SMAD2	2.57594296755639	1.94096778963581	-0.408324475217461	4.21541876939417e-17	2.02192191500415e-16
SMAD5	6.97617916020628	7.49391964941272	0.10328341755793	0.888004428441185	0.891919216516605
SMAD9	3.67897878495693	2.44067138805691	-0.592027293185611	1.40564236861155e-11	3.83535552473451e-11
SMAD3	10.039560710756	6.4330973461154	-0.642110719427701	1.91667332641354e-14	6.87688303728953e-14
SMAD4	6.58992602825003	3.73205930938982	-0.820290357620111	1.2853376202327e-24	1.73965992758228e-23
SMAD7	15.7251207283804	6.76667445743374	-1.21655220559715	1.20921210386586e-23	1.34389670405255e-22
SMAD6	1.31853445177944	2.5806298263786	0.968787943932679	2.42252537904832e-12	7.19911346338925e-12
PRPF39	4.09577702003004	4.34830036316562	0.0863144243093905	0.36487418352309	0.383679237596972
SRP68	13.4987912848521	12.6225333659981	-0.0968287396106873	0.00178565260663812	0.00239547312391983
ADARB2	0.0426166589667347	0.0592712927014207	0.475916028813072	0.257068431837452	0.276485087585993
ADAD1	0.000697896721721637	0.00220489358864671	1.65962357086236	3.27061287647977e-11	8.63113475318117e-11
ADAT1	4.34524356753939	4.66543045219017	0.102573148428984	0.360653077334354	0.380117776959184
ADARB1	2.31845470002267	1.39070962940287	-0.737342311832309	1.70238157917924e-05	2.71863974151638e-05
ADAR	43.4127361448487	37.8036263918169	-0.199593718591031	9.28989231967936e-06	1.52635610588963e-05
CLK3	2.83413239387397	2.32217720558985	-0.287429085378366	5.82125626625266e-10	1.37437950189419e-09
PRPF4B	10.751567632608	10.1050764126545	-0.0894667961979039	2.25523826945989e-05	3.55583704077471e-05
CLK1	9.37600869754902	10.6520828926418	0.184089747331505	0.296471998111016	0.315636465278628
CLK2	7.44298684507821	10.0544916405409	0.433886548989138	1.7807500430552e-07	3.40936317767011e-07
LSM3	14.1317499208036	12.4856146020373	-0.178673284845935	0.000317238822604549	0.000456009958465214
CRYZ	7.4518962350306	8.06894035526796	0.114771640189291	0.562858434793256	0.582270748922306
RPS2	492.038596579395	696.171676479647	0.500671631527497	6.09489550517381e-16	2.50955486613632e-15
DUS4L	0.841373027504817	1.80304738668243	1.0996198389154	2.72168679929269e-25	4.35402538543136e-24
EIF4A1	0.911981311855378	1.65960821861919	0.863766540395884	4.2181565462213e-11	1.10463984649129e-10
EIF4A2	72.4286431485889	59.7207990570392	-0.27832687995307	2.90596670909644e-06	4.9780156533018e-06
EIF4A3	20.5513986679134	23.7348236372336	0.207768746950111	0.000387015042691733	0.000548842357503157
IGF2BP1	0.0115521776569421	0.659049346635809	5.83414975243184	2.97506928750714e-13	9.66014184328328e-13
IGF2BP3	0.0208560722806188	0.609549218458492	4.86920332388596	8.83911397699736e-10	2.03076786664796e-09
UBAP2	5.15062518601666	6.93599517242793	0.429355336293773	2.12434853920008e-09	4.76063025096149e-09
UBAP2L	17.1126577708546	21.9109522980215	0.35658834584906	3.26808582869161e-11	8.63113475318117e-11
SNRPE	27.7537723380369	35.3425151149284	0.34872083324478	5.37535722737853e-07	9.78443852173961e-07
POLRMT	11.6206048728607	13.8470502275339	0.252893512911357	0.144900136627642	0.160257675380248
MRPL41	54.7955402213816	45.7889297055752	-0.259059634718863	1.19915642696224e-05	1.94223558727178e-05
MRPS7	27.6274863668253	20.4581246784926	-0.433430402752427	5.22329348627238e-14	1.82149035605468e-13
NSUN5	7.70618641148136	12.6093371065349	0.710403442716339	5.29294779429267e-21	4.01969979711004e-20
NSUN7	1.65797894416298	1.94933961294139	0.233559772924291	0.0229634555674164	0.0276816964379702
MTG1	1.24694698080018	1.96502595330521	0.656148242950534	2.21437151492284e-08	4.59339280864874e-08
MRPS28	9.26420769640428	8.22064468304965	-0.172416059786843	0.00287584872770296	0.00377282649785983
TDRD10	0.265324019460756	0.107183810987956	-1.3076682689007	2.32962460926022e-22	2.13731331601256e-21
RPUSD1	9.98355176079565	16.9370676913295	0.762559056018177	1.1979502114478e-13	4.05346024517114e-13
NHP2	34.1705660865635	42.8855784794757	0.32773843282965	5.63439982557145e-09	1.21486191822653e-08
XAB2	12.9598383316332	14.7370145749008	0.185396571464156	0.356083540434844	0.375591203529654
FAU	286.413667191148	218.46641965274	-0.390688796344326	3.32064387375144e-17	1.61671781021922e-16
GRWD1	7.5810619872634	9.75464926825589	0.363690039790979	2.02240419302863e-09	4.54708311162851e-09
ENDOV	1.74595356851978	1.26419508159598	-0.465796085649203	3.98019525058114e-13	1.27721288909493e-12
MRRF	4.47804276786524	4.84964718991528	0.115011488755524	0.266415118126611	0.285191438119873
MTFMT	5.01968001929616	4.58006244032333	-0.132228135344138	0.00223462503606394	0.00296864181175841
C12orf65	2.46429030301485	2.68515380624904	0.123832507342442	0.0537668332544872	0.0621732265292461
MRTO4	14.3363719328743	22.5674390252473	0.654562738121812	2.78470117984154e-17	1.37425505878823e-16
RBM26	4.27935235644055	6.95005159252545	0.699631213946672	2.18939596582309e-15	8.52679283555602e-15
RBM27	4.29791066208489	3.9031851705953	-0.138983587556517	6.11356468704434e-05	9.32728005266698e-05
DIS3	4.13321626254675	6.28833716757911	0.60541372206723	1.82196417520295e-16	7.90674611905534e-16
DIS3L	5.95195758972288	5.07944582214331	-0.228693142031409	2.7766615203693e-05	4.33793862667981e-05
DIS3L2	2.18955606969285	2.71911979942805	0.312501320762923	3.10266328808577e-06	5.29505707217634e-06
C1QBP	58.1981119539839	72.8502291793508	0.323961160462681	0.033475932202218	0.0396891581270009
SUB1	18.262846672787	16.3071945028045	-0.163403057629514	0.00445673314189857	0.00575836881377632
MRPS33	11.0111381119801	9.66807245813577	-0.18766340301715	0.000937705858360991	0.00128958139676003
PRPF6	49.4021610403491	71.7347364304645	0.538097738546745	3.76074793182456e-06	6.35468779085806e-06
PSTK	0.381183194671597	0.633727938247229	0.73337910278727	3.92120283543948e-12	1.13565344831478e-11
GAPDH	1082.32956890173	1177.1204009954	0.121122026949449	0.193933813593067	0.210737299826489
IPO13	8.84617565247082	6.79795283079545	-0.379953537698166	5.26810629282531e-14	1.83244307946366e-13
MOV10	12.6041305723677	10.2631266712568	-0.296426288812245	8.26182922834339e-05	0.000124656959769817
MOV10L1	0.0198792178919528	0.0783460603419925	1.97859973204886	6.60362865923116e-19	3.87431775844163e-18
PARP1	24.1828262928709	23.6715566952107	-0.0308282808646876	0.426752189270587	0.446001714627594
MRPS35	61.1192786314179	70.2065184954348	0.199977471418229	0.267805224740371	0.286455197355311
GPKOW	20.9003576372832	18.4159141847276	-0.182574613383946	2.35982894789452e-05	3.69941074744473e-05
SETD1A	6.36725099260739	6.98406766022066	0.133396900191705	0.183379068857195	0.200383043267614
SETD1B	7.63875823893517	6.04991546378942	-0.33642314838732	1.41939662161668e-08	2.98510027961539e-08
SF3A2	25.2121969631928	30.1192675290127	0.256564846973091	0.00037025457370197	0.000527776853233152
AFF1	14.1621514913861	6.71366429406117	-1.07686814967567	3.03693977663715e-26	6.01666184733766e-25
AFF3	0.889842117452114	0.101883581418014	-3.12662780554938	9.4257762481983e-31	1.37983396408806e-28
AFF4	11.4708918723507	7.50523592745259	-0.61200823771616	1.75661237632764e-20	1.23777789610303e-19
AFF2	0.0444548983203276	0.0200057697901538	-1.15192625066942	5.87313722790525e-05	8.97047887211897e-05
PARK7	74.2770341808342	71.1069446516462	-0.0629257434579182	0.09854753046263	0.11087611040528
TRNAU1AP	4.03374631684518	3.48106924115634	-0.212589844743214	2.25153311429799e-05	3.55409441945191e-05
SRBD1	4.46283534387113	3.57260209704738	-0.320985338460699	1.03197089635161e-10	2.60277530500489e-10
EIF3D	65.3499202822169	73.6896031089361	0.173275607211314	0.000463931660399315	0.000654483570449808
NOP10	127.288071198855	115.36186662441	-0.141930809859423	0.00127001933192599	0.00172063074999289
WARS	31.0662627260852	34.4048704621211	0.147264116282576	0.845923262298279	0.854045125230242
MATR3	0.156661576686955	0.443060124536765	1.49985110668985	1.42654507837368e-17	7.35881932881819e-17
SNRPD1	9.14103842885073	12.5611072699596	0.458533673413358	4.35590577061742e-09	9.48172482234715e-09
SNRPC	56.4212697818202	69.0403064449695	0.291199733451593	8.74480539080294e-11	2.23025167336336e-10
FXR1	6.56638544039726	6.79315278076163	0.048981864164805	0.782113892315488	0.793137752815484
FXR2	11.0054858071801	7.46623243408263	-0.559770502942965	1.42698883373381e-19	9.15818655264844e-19
MEPCE	20.9664952178114	20.86652251019	-0.00689552950840255	0.351925335399253	0.37149184053342
KAT8	10.5582717735747	9.67950882921262	-0.125367959791435	7.14961906014803e-05	0.000108353982873862
CIRBP	36.7981469232687	21.1306833329922	-0.8002936945344	6.88735230419918e-22	5.84783267070825e-21
RBM3	72.7999854306925	84.5711130094844	0.216226803835678	0.0576684590153312	0.066525555674226
CNOT7	7.38403785139692	6.05915499648107	-0.285293337456539	3.6070734326142e-08	7.38154099159223e-08
CNOT8	25.3397597413578	18.5335642178091	-0.451262490731643	3.8329979290724e-15	1.46360563381061e-14
A1CF	7.35688557729797	2.75978590338105	-1.41453880206703	3.81750723346323e-23	3.953433627382e-22
RBM46	0.00193200384262722	0.00233200779097644	0.271474644827677	0.174414980253816	0.191045895838915
RBM47	54.9565820111923	18.3045362528203	-1.58609105617981	2.76627850973549e-28	1.05041742300234e-26
HNRNPR	18.6323401446787	17.8005675697192	-0.0658856400307073	0.00710722342262601	0.00900423949835937
SYNCRIP	21.7665309926896	28.1648148218215	0.371782487620409	2.52187809708217e-06	4.33636145749852e-06
ABCE1	9.6787568511844	15.6150385746693	0.690042469953541	4.48148023031919e-17	2.14202219400221e-16
GPATCH4	6.84117211940383	10.495657267231	0.617477082180052	8.54022412625863e-16	3.45399005343064e-15
PAIP1	15.0113465411141	16.0642918495554	0.097803990188805	0.0868678885768811	0.0985463930992502
RBM20	0.352645902662643	0.0626589824410587	-2.49262703118997	2.01928231185242e-21	1.63334847355163e-20
GNL3	21.3125062764366	36.5020643207574	0.776277796799707	3.69785346556866e-21	2.88855182138992e-20
GNL3L	4.39418126758189	7.27448330360257	0.727250394388617	3.35100830345532e-11	8.82625886478502e-11
FAM120A	62.8546863955004	42.5232302687839	-0.563769119776966	2.31455102696248e-19	1.44474486477521e-18
FAM120B	8.97902264329026	5.7621586618957	-0.639949031881444	2.63024222356085e-24	3.32920474037748e-23
FAM120C	0.423789908815879	0.798457031149599	0.913865536289922	7.30196346962156e-12	2.04964765153443e-11
KHDC1L	0.00264360126018644	0.0188991523506222	2.83774503560712	8.5320744170985e-10	1.96352621686425e-09
RPL10L	1.54683682957764	0.406397886327498	-1.9283562161492	2.24051904041647e-22	2.08353029132606e-21
RPL10	405.662434699932	383.353829492168	-0.0816031201204748	0.00252326023388811	0.00332622636424788
EIF2S1	14.0308583845914	15.1747733531174	0.113071695542482	0.117039238818964	0.131034102756367
MRPL20	29.8289117353791	25.2479736478723	-0.240543739317971	1.18152818038618e-08	2.49251392374677e-08
DHX58	3.47781727414145	3.25766618869355	-0.0943433556325195	0.0208452171864395	0.0252171786671352
DDX58	7.76777383529128	4.4562480518918	-0.801671655329728	4.17078942648573e-15	1.58815296546128e-14
IFIH1	7.43778910132608	6.05260677166976	-0.297317216412293	2.13676616473259e-07	4.06253038552079e-07
CDK5RAP1	5.09411251238241	9.11901760465945	0.840047586252389	4.22538269910459e-24	5.15723049078212e-23
HABP4	2.71873515495013	2.95456598047837	0.120010598749171	0.0535895139220958	0.0620295220419178
SERBP1	44.6743316244475	44.5194687538122	-0.00500976792201069	0.127949397616404	0.14220067198506
METTL5	10.4231532150629	12.9107526054891	0.308781313874147	8.36552029063881e-09	1.78403529443108e-08
ZCCHC7	5.0758343722855	7.3680588145708	0.537639583713377	6.36410919652707e-14	2.20805514508947e-13
WDR36	4.18061086495806	5.92000499911356	0.501884631858422	8.12971908840864e-11	2.07725719511301e-10
CCDC86	10.2188633100419	19.9832089891679	0.96755354810815	5.6232654806019e-24	6.74298588770421e-23
C2orf15	1.05044140935881	2.45658354301773	1.22565760799766	4.4402892175099e-25	6.74430595592893e-24
MRPL30	11.8347010704976	14.1635717853562	0.259161865859868	2.19134866263175e-07	4.16051891919111e-07
RPS26	126.236668337017	113.427909074225	-0.154355374256762	0.142978772671286	0.158260714365707
TEX13A	9.37845604102913e-05	0.00128222568046157	3.77315596433969	9.36627930796654e-18	4.92450146691933e-17
BARD1	1.60379833260229	2.60815915789669	0.701539166435821	9.53042801844625e-15	3.53064907892033e-14
XPO4	2.75849964447467	5.36307784070478	0.959177398525114	9.52439216356362e-20	6.2295904725318e-19
RUVBL1	5.1737985477417	11.0805179541378	1.09872953514029	6.39083678985555e-29	3.23565699693798e-27
IMP4	19.1441093638785	23.718514235548	0.309113096417764	3.36104292353238e-08	6.88837432753938e-08
DDX52	3.9742462854868	4.94024754458983	0.31390205410071	2.3690756271799e-08	4.89943476906948e-08
THOC1	1.86438872933243	2.27910565592262	0.289765110747881	0.00338757164526841	0.00441871225103236
TRPT1	15.7310562865239	13.2568348777026	-0.246879178676675	1.79244088373928e-05	2.84914731171116e-05
EIF2B2	6.01082516396067	5.92227095757126	-0.0214125585440041	0.0960889542881312	0.108377558178115
RNF113B	0.00084191152139295	0.0683596259297244	6.34333206745369	1.32856663874155e-20	9.66037550616861e-20
RNF113A	12.0048794852374	15.6541277716571	0.382922204867253	1.40689322415562e-05	2.26261533814204e-05
INTS10	9.6348395595319	9.66824033726588	0.00499269388595192	0.675858931267433	0.689476984360135
LENG9	9.07616584033492	7.00650874226869	-0.373387224313445	1.73556603187296e-06	3.02617189486012e-06
RPS29	51.9992247223167	40.2675034987916	-0.368874082710834	1.0777790680709e-08	2.28068728491164e-08
NOP16	7.69353093613283	13.558409696298	0.817470192350063	8.4712536310422e-20	5.56740563155514e-19
U2AF1	0.0360772885938173	0.0990678225560754	1.45732562679276	4.52104058176876e-09	9.79439378015514e-09
U2AF1L4	2.26731218510994	1.83672057947297	-0.303850882964117	3.07080001209498e-06	5.2472295206673e-06
IPO5	17.1924658594016	28.1759282051843	0.712686657460009	6.4185379666742e-18	3.42739898454829e-17
THOC7	34.3384749212569	32.7648610715667	-0.0676765517023101	0.124706816108034	0.138822652784758
DNMT3B	0.440728748193925	1.58965785702565	1.85075337681815	7.85368309871067e-27	1.8196584399894e-25
GFM1	8.37822057190015	7.34405609741778	-0.190066787486762	2.72985974244006e-07	5.12598663175215e-07
RNASE9	9.37845604102913e-05	0.00176062500708724	4.23059342027883	6.7892240331098e-19	3.94930606521749e-18
PLRG1	11.8807540295818	9.56476037372174	-0.312825671566373	4.37948704144968e-15	1.6629885515727e-14
REXO1	10.1168696963901	9.31886331815782	-0.118537072771528	0.00100050014434498	0.00136768369731959
ZC3HAV1L	1.14656130704976	5.14791936279657	2.16667595689667	8.98761908110944e-31	1.37983396408806e-28
LSM14A	31.3988643430239	26.495589694336	-0.244960142794591	6.21373361806217e-10	1.45948004396752e-09
LSM14B	14.5503284920662	19.2837124944338	0.406331101349187	1.13832725589237e-06	2.01566497254517e-06
LUZP4	0.000578637194463334	0.0028679645468677	2.30929622291718	4.84360277609734e-15	1.82402341457991e-14
TDRD6	0.110552851758331	0.212336775966878	0.941618021910096	1.11041056441969e-07	2.16229521589988e-07
TDRD15	0.00137117549020741	0.00200994017527166	0.551739334456952	0.165906041285237	0.182456603730426
MRPS22	9.50964853598549	7.71422627194954	-0.301870558579575	6.56769116336971e-11	1.70038519324364e-10
EEF1B2	290.086698370736	279.847602419292	-0.0518427561780115	0.364245607746789	0.383313122240077
EEF1D	14.8008397263686	16.0385290355917	0.115862802369168	0.601533155378373	0.619665277620374
SIDT1	4.20686378975207	1.90611353044594	-1.1421110566589	2.66818933940157e-16	1.14339022788776e-15
SIDT2	11.4349529269806	4.8536089572464	-1.23632064271118	3.64546375180127e-26	7.11906992673191e-25
TRMT44	1.02009809842741	1.39711876096011	0.453746764477281	1.97509117490349e-12	5.9339552441606e-12
GPATCH8	6.54455979794288	6.47593265803049	-0.0152081730543538	0.0515063063335312	0.0597700515771962
WDR4	3.63898443682138	9.18652009051045	1.33598258228509	1.90657843362941e-25	3.10272942710881e-24
SLIRP	16.0328862316672	14.730630430132	-0.122214987025343	0.00580263827828489	0.00740635530010779
ATXN1	3.04973429635611	2.3295061131908	-0.388659439019299	1.47777686023057e-12	4.50919858914105e-12
ATXN1L	8.29702069355661	5.41988167892924	-0.614332027836733	1.02602228652874e-18	5.86850404052212e-18
YTHDF1	19.4975619283124	31.7280923265265	0.702467047305483	4.70308446515886e-21	3.61186318195065e-20
YTHDF2	23.9503207310439	19.7454223703164	-0.278526747436257	6.0952013969958e-12	1.7250808094603e-11
YTHDF3	20.809299488581	14.4496147918049	-0.526197367055509	2.70839741170675e-19	1.66025975865611e-18
TFIP11	6.88191891904681	4.86441287941743	-0.500545208332543	4.01584337242784e-18	2.16128263390112e-17
ILF2	74.7754774977332	93.6583762127456	0.324842807688877	7.27797717516716e-10	1.69200591810434e-09
STRBP	7.99586257409611	7.49582116328443	-0.093167143195819	0.00835055245834813	0.0105015687309677
ILF3	24.5649949109147	30.290790085977	0.302275268768517	8.36130719691931e-09	1.78403529443108e-08
TCERG1	5.21592018633118	7.05462438904394	0.435647477417274	9.08480043197762e-11	2.30834984953781e-10
NXF5	0.000701012059900261	0.00623558271424932	3.1530132169383	7.79124166552983e-12	2.18250560589739e-11
NXF2B	9.37845604102913e-05	0.000424076415035665	2.17690191081928	6.41224750588277e-17	3.02260080708336e-16
NXF2	9.37845604102913e-05	0.000746161944177045	2.99206644254416	2.10092260916156e-17	1.06764357127281e-16
NXF1	11.0310480392724	10.6310306892234	-0.0532883908030666	0.264385002248351	0.283462194567448
NXF3	0.0834935748717131	0.819707574016708	3.29537224187403	0.293922796944491	0.313166378350054
MRPL35	29.0556515320469	13.3672475803522	-1.12011637148335	1.03525612746714e-31	4.71731708749194e-29
RRS1	14.1232731506857	29.1995443562601	1.04787137644851	9.31355110455475e-23	9.22581475356981e-22
PRKDC	10.2609669404681	19.8274635634882	0.950333442536215	8.26572617908294e-15	3.07881408359847e-14
NOC2L	16.5047765090955	22.8352801472717	0.46838088588064	8.77187436304101e-12	2.42735875592653e-11
NOL11	10.4164291806358	12.4951729025998	0.262510067763411	2.28166642686943e-06	3.93817929991226e-06
EXOSC3	5.18003278043183	8.17232639677121	0.657785597767448	5.07905951076987e-22	4.39435085520406e-21
PNPT1	5.91853778815312	9.94885798507007	0.749290137270327	2.63390247341567e-21	2.11796745950542e-20
TSNAX	6.17922637889607	5.02292906613109	-0.298897326832131	1.2094966212312e-06	2.13615230132177e-06
RIOK1	6.81253919287657	9.38966005478051	0.462880302493989	2.09469362506954e-16	9.06153856161412e-16
RIOK3	49.5904024062677	13.8982950370819	-1.83515302002021	9.94793659317195e-31	1.37983396408806e-28
PIWIL1	0.0551796842876516	1.56306160095081	4.82409362419556	1.39495448783163e-20	1.00363304466623e-19
PIWIL3	0.00143980057141562	0.00535440886135396	1.89485831102155	0.00240806031644786	0.00318357684002343
PIWIL4	1.5822683317409	2.67524686167181	0.757677741584269	8.88467470036e-09	1.88885696973439e-08
PEG10	2.06883168155106	1.32149436149748	-0.646646004131542	2.23123325413098e-17	1.12549662671478e-16
POP7	28.5711763025898	37.9274732866162	0.408682828427675	4.14785835332837e-12	1.19875737188158e-11
FASTKD3	4.07854592430012	3.64357286945321	-0.162701052785818	0.013753951454186	0.0170150693555405
TBRG4	18.1365796195172	27.2108616039398	0.585280235337335	2.87715391762948e-14	1.02423682432279e-13
FASTK	22.8908920796214	20.6814586868166	-0.146435743009065	8.76385771281892e-05	0.000131795307958454
TRMT13	2.66623943310665	2.885566434855	0.114048203929506	0.301544226218746	0.320786737152549
IREB2	7.37029106797574	5.07385997327965	-0.53863789051671	1.51120251543476e-20	1.07594470760381e-19
ACO1	14.3274881583078	9.84016843031796	-0.542030788928649	1.09487668447385e-16	4.98898809225251e-16
ZCCHC3	9.63293155667007	9.5306979192449	-0.0153930507926638	0.0252219228628693	0.030164801884114
SNUPN	5.2622377849796	4.32130300662846	-0.284210045900601	1.23264807931568e-07	2.39011336797806e-07
PTRHD1	14.7999776995353	9.9371019965824	-0.574697923663129	5.05911068023905e-12	1.44079256247641e-11
HARS	9.17804164734217	7.70647880215636	-0.252114530136561	2.91028895569597e-11	7.77024414538358e-11
HARS2	15.8982470787147	12.0102389862288	-0.40460284563197	2.34239417491676e-14	8.36045127183084e-14
HNRNPK	132.371954780403	124.308153396968	-0.0906765692158151	0.007582869101265	0.00957566447150023
PCBP1	162.79117856143	115.561456144333	-0.494362236025961	5.96365840020769e-13	1.86979840208347e-12
PCBP2	36.9811660517964	34.3586922074207	-0.10611559070635	0.000682942766734033	0.000944921824013586
PCBP4	5.51557646461804	8.41465225389677	0.609391973544442	5.65485050238765e-08	1.13679127011234e-07
AQR	4.75175729499037	3.97557150588428	-0.257298880576154	3.8530173901177e-10	9.20817267883024e-10
UNK	6.29900817586138	5.75499544238883	-0.13030989795506	3.40592242744622e-05	5.29680996395789e-05
UNKL	1.17846054238921	1.80196336046518	0.612666222362302	1.11263132070115e-07	2.16353771749427e-07
CEBPZ	15.4144591405701	16.3423165451257	0.0843282325810635	0.147728907017808	0.163122306860536
MRPS9	23.0835321948884	17.7549476089857	-0.378642895836006	5.97132077104805e-16	2.46610135771078e-15
THG1L	8.66830253320866	8.04280447542316	-0.108050858106056	0.0355629520603686	0.0420905242134406
ZCCHC13	0.00043813589028675	0.00403597414745566	3.20346662900362	1.62174057177263e-15	6.40728139194562e-15
CNBP	220.113965279667	178.839379812477	-0.299586232940776	2.30919825213191e-10	5.61685767022121e-10
SRRT	26.4336130759379	29.8199971967933	0.173906488907302	0.000401085323352443	0.000567581404785497
CD2BP2	25.7283470965091	21.0093449950222	-0.29232759086012	1.70933490894821e-13	5.63050800128242e-13
SNRPG	24.634121455599	27.8454335851001	0.176782736517866	0.00415098252674671	0.00537347832771094
APTX	7.71362814329026	8.58402128536946	0.154244054926483	0.00316871975551793	0.00414114713746942
RPL17	19.3195930012467	16.2011176869437	-0.253971356202535	4.01498935115581e-05	6.21573096605888e-05
BMS1	6.62122244614927	8.25846384740335	0.318775851800584	7.66572117640326e-08	1.52090578347507e-07
SARS	51.2668458834863	42.8393746189412	-0.259088721416857	1.02355265326463e-09	2.34371269181365e-09
SARS2	1.38481785686275	2.12587501937198	0.618360549914047	2.12529964650503e-10	5.18800824423639e-10
PAIP2	19.1923509813839	14.6999706517972	-0.384718171613713	1.66391198851721e-08	3.47793224511166e-08
PAIP2B	2.25254033984756	1.40777798645999	-0.678133111138964	7.02318757186793e-17	3.29920873221425e-16
GEMIN4	6.14442053323699	7.92044358664591	0.366304271482118	0.000985093105363283	0.00134932091686534
PNRC2	54.6769584237221	32.7396707415797	-0.739893177869553	3.74522183450443e-27	1.00386632309168e-25
FASTKD2	6.05001475150176	7.26005985550576	0.263042782502441	6.14699946018311e-07	1.10856837230479e-06
GEMIN6	2.61491817903491	3.43549106300973	0.393750524903686	2.47903855096289e-10	5.99954915726126e-10
DDX20	2.74324713174657	3.25325336677653	0.245998588802176	9.23493718699472e-07	1.64806255021172e-06
DDX39A	18.368287221495	31.4941374688855	0.777866194164575	2.89980943588028e-17	1.42591348879437e-16
DDX39B	8.2173366205089	11.6330463478134	0.501486172462669	2.29227514012517e-05	3.60177024890932e-05
DHX37	4.54657734313725	7.22620828943439	0.668457944699259	1.62575011130939e-17	8.32359701183497e-17
ZNF346	1.94018184322793	2.15882204197255	0.154052447574141	0.047087482001118	0.0547351937887145
MRPL50	8.09727241816842	10.2765707104513	0.343850997464115	8.66913521828173e-08	1.70759479011399e-07
RNASE1	231.648053698005	81.1921016870677	-1.51252326598153	6.1187591521953e-24	7.27334240091389e-23
RNASE2	0.458940268575541	0.766214430804444	0.739441799586948	5.81329530996592e-07	1.05394889770868e-06
RNASE3	0.0907699647481582	0.0899711092642653	-0.0127531869141846	0.036615446676277	0.0431866398675329
RNASE4	1.75317144101921	1.0501256300985	-0.739405150086451	4.3297489524094e-13	1.37645739952178e-12
RNASE6	19.5623312348974	8.89039832112397	-1.13775834247518	3.5397916735594e-19	2.16022107935522e-18
RNASE7	0.0743286540962824	0.321168544169263	2.11134020978956	0.000177990581993157	0.000262190868086903
RNASE8	0.00482238413636235	0.0176883720881609	1.87498279745488	2.26797493475847e-07	4.29407442633633e-07
ANG	25.3288394987249	14.4600528701958	-0.808708150830697	1.52297294452381e-16	6.71581940375499e-16
DYNC1H1	32.2840945028618	24.0609660027403	-0.424128998079731	1.77661538839994e-08	3.70783700143926e-08
SF3B2	28.4332179596226	23.3567843004608	-0.283735725299787	7.5584404338842e-13	2.35361915105232e-12
CTU2	3.3748684117222	6.66927055210951	0.982697724384291	9.67973945332901e-21	7.2704416663191e-20
XPOT	7.92705125116174	16.6598483594028	1.07151906005674	5.04765836692094e-28	1.78929150051573e-26
RBMXL1	4.02013716565794	3.48871707962732	-0.204548120749914	2.08673297250107e-07	3.97847137156062e-07
RBMXL2	0.00588220814789471	0.012476242681715	1.084753779223	0.00479805835289682	0.0061876846871792
RBMXL3	0.000173085747364842	0.00361214600441123	4.3832973714102	1.84685730192129e-15	7.23396542041949e-15
RBMY1A1	9.37845604102913e-05	0.00035815802197659	1.93317391669094	3.81600098988131e-16	1.59525178995956e-15
RBMY1E	9.37845604102913e-05	0.000317334921629859	1.75858395466287	2.91819973803443e-16	1.24273490401653e-15
RBMX	29.9511791437436	36.1177700006132	0.270096018661435	1.76990713878435e-09	3.99251329821486e-09
PPP1R10	22.8411067367959	17.9612242081128	-0.346746871148315	2.93818068605431e-07	5.48701229212601e-07
PRR3	1.89555429420549	2.56339490406405	0.435435970187436	3.54396246606614e-12	1.0329630471455e-11
DKC1	17.2934907261702	38.7361322479056	1.16345080062683	1.71791477453199e-30	2.13489954253203e-28
MRPL17	15.6654355746061	28.394316164679	0.858017282852467	1.07142821333536e-22	1.03581409541199e-21
TRA2A	21.0670109789187	18.8992756655808	-0.156654694087759	2.35204382176516e-05	3.69143961464176e-05
RPL26L1	12.505853938513	15.2241824224329	0.283761181218654	6.88920788616777e-06	1.14013888382462e-05
RPL26	145.260187706846	126.762881881426	-0.196506985388531	0.000288956926374587	0.00041843656605303
AUH	14.5852714225037	7.32482634095029	-0.993645772879201	2.02932519098667e-23	2.2016567746657e-22
EIF3C	1.05890124649496	1.58364257259123	0.580678707189087	9.68338678711955e-11	2.45587935769804e-10
EIF3CL	0.0506080492172447	0.104399606345277	1.04467750288688	0.00010596953125247	0.000158490535253968
SCAF8	9.23845100864219	7.5453269804503	-0.29206755631562	7.84728661639436e-15	2.93094011054948e-14
SCAF4	9.84356000903888	8.9362017974773	-0.139518407983346	0.000526521782770882	0.000738210540561842
EEF2K	10.0499263795846	5.44491800227787	-0.884202705068489	7.34060881522498e-22	6.19420509284725e-21
RPL6	158.842703864332	159.082894820232	0.00217989597758628	0.98896527969778	0.991140423274828
MRPL11	26.108153482914	25.1696659663728	-0.0528143554418685	0.113178550118992	0.12691967023188
G3BP1	14.6233847244985	18.823751062912	0.364276870968878	6.72034511276938e-08	1.34112580571617e-07
G3BP2	37.4105271073614	24.2764122814695	-0.62388906639618	1.32672896291585e-20	9.66037550616861e-20
MRPS26	40.7601117100193	58.71914529776	0.526672963339742	3.04953834176304e-06	5.21742041700886e-06
SF3B5	175.554674317126	145.756552668974	-0.268359666862745	8.13283455899938e-08	1.60426909699165e-07
DHX34	3.23262972289471	7.45066968336888	1.20466183874189	1.05977084885137e-25	1.8573163466408e-24
UTP23	3.49363748371869	4.74987801840107	0.443160548885547	1.22065550127598e-06	2.15307880031518e-06
SNRNP48	3.07296118698005	3.77184026272172	0.295639034137835	0.00194179012868423	0.00259983066200915
PRPF38B	10.4788976565511	11.7180509599159	0.161245670744484	0.0762415107066319	0.0870633635534297
HEXIM1	22.166620438428	10.9730642092274	-1.01442237907119	1.89336794037273e-24	2.48868651393223e-23
HEXIM2	0.8321110836164	1.02971737360369	0.307400374864	0.00526029520937579	0.00673929105081228
SRRM2	47.9917706097416	47.952918068282	-0.00116843095174524	0.293611754437243	0.313078992445953
SRRM3	0.148516763543891	0.375550570584775	1.33838140843827	2.17297044925445e-06	3.75531049826907e-06
PIH1D3	0.00175470317448714	0.00903879040839864	2.36490271586971	8.76453475231219e-08	1.7239020153109e-07
DHX40	7.59207998209226	7.16470374040156	-0.0835881406796717	0.0299837633196428	0.035610603351826
DHX38	13.7700910965375	10.9509939234654	-0.330476287451992	8.35972940576524e-12	2.33219389748594e-11
TRMT61B	5.74487220111073	5.90241346078269	0.0390301848748846	0.166493984787199	0.182956010614229
POP4	5.96653000286184	5.43148200741796	-0.135546238595154	4.16468811594058e-06	7.00261827120636e-06
LARP6	1.21365457642554	1.16368500289715	-0.0606572792744099	0.38463904693088	0.402913085942156
RPL30	156.110349510937	190.257044574319	0.285383687257137	0.00120837381159091	0.00164199503026319
RUVBL2	26.6273572634308	41.5247122279853	0.641060920423106	1.20845880927252e-14	4.42885574336604e-14
DRG1	26.9844758383203	27.0231356289779	0.00206542360510031	0.654701621036922	0.670394843413837
TRIM25	22.8786831194888	12.5865660871516	-0.862119278601158	1.84250753231325e-20	1.29164502393447e-19
MRPS18C	3.91187995293551	2.94978697473195	-0.407251326921948	2.11079041406533e-10	5.17105823660808e-10
MRPL45	29.7842792981696	32.9297610916875	0.144840995042969	0.3122262653685	0.331119708889635
RPLP2	520.88024455854	509.785209726538	-0.0310622035765782	0.119470876043062	0.133428666299727
SRP19	4.55223473511844	4.22248502159131	-0.108482646490141	0.0579700419761375	0.0667615158869783
RPS24	235.239199580075	228.144568823122	-0.0441801771360266	0.191850711500838	0.208639556580466
AKAP17A	10.7476364984416	13.9360663856844	0.374803968342396	3.93813723539793e-06	6.64621432196169e-06
NXT2	5.65360557747648	6.25441727684457	0.145704237579351	0.648413753342333	0.664453973627413
NXT1	13.0372702880539	27.7066281665461	1.08758931559722	1.86852644283435e-19	1.18253502192341e-18
MRPL9	23.3779208466791	26.0663987100955	0.157044649164505	0.000657976865899379	0.00091222553314853
RPL24	216.661275380823	223.500158565962	0.0448345363554834	0.17301849119659	0.189668225714305
CNOT10	7.44950488386887	7.28511642281456	-0.032192514922492	0.10757661923382	0.120835857430265
ABT1	15.1581631101099	16.4739228361937	0.120089200207201	0.0383624666634515	0.0451303717116508
DDX25	0.0116881792705996	0.00787085357812238	-0.570458204464042	3.10688419029948e-09	6.85017852925708e-09
DDX19A	4.23789296082115	4.97862797845942	0.232401066812427	3.72679184592336e-08	7.60376784086154e-08
DDX19B	4.61444838390287	3.53207425115179	-0.385642525275397	4.77968691332433e-12	1.3697761028332e-11
MRPS30	7.92556361931883	9.12291433105494	0.202981234632482	0.0594777359699684	0.0683828661403611
EXOSC5	12.9722145769013	27.9851092074276	1.10923458452032	2.59273574886435e-23	2.7474959447268e-22
AIMP2	18.8925413172957	18.2477204144676	-0.0501005304818394	0.205377294161451	0.222641364883984
BZW2	30.2258992181514	41.2038242237089	0.446992983359988	1.11536828292112e-12	3.4186287954107e-12
BZW1	17.9628109711266	14.613814135796	-0.29768036893794	1.73920080835504e-07	3.3391678441311e-07
PARS2	5.34772297078091	5.14607796489025	-0.0554514165576747	0.119871753522202	0.13376709148151
INTS12	5.53515883004647	4.67976463350121	-0.242188743402728	1.24985090711542e-07	2.41661413016518e-07
EIF3H	40.6553490357588	50.9259187449817	0.324954922234941	9.94311378990608e-07	1.76982246755229e-06
RC3H1	3.84510384601609	3.21481422603658	-0.258287190893884	4.71871451583146e-15	1.78190131026011e-14
ZFP36	189.244444992633	101.900695648201	-0.893087052104856	3.04575106448253e-09	6.72623861897838e-09
ZFP36L1	59.3435474115664	57.9060300317044	-0.0353775793951758	0.0394974592445632	0.046345945740187
ZFP36L2	152.488406829876	119.220059276131	-0.355072567964585	2.55559887192677e-05	4.00172240312015e-05
ANKHD1	0.439943958077751	0.54197777055451	0.30091392119318	0.214161670994436	0.231980193541517
ANKRD17	10.9992923284314	9.62995579505717	-0.191809626030274	7.5417755809177e-07	1.35119360669915e-06
HELZ2	4.73933933479259	9.06449411057371	0.935540544350271	7.72855947000233e-11	1.97845333248936e-10
UPF1	23.2093801861612	19.9239054324319	-0.220207527091628	1.08462290235484e-05	1.76509465180841e-05
MRPL37	39.2029349093279	46.185878638185	0.236490149062928	1.37148195141271e-05	2.21086772120422e-05
PUS10	1.40148018996656	1.17183245546928	-0.258185038922721	0.000662735396726804	0.000917891881788795
NUDT16	14.6444439700499	7.34764592208458	-0.99499940628363	4.84622098828557e-27	1.24995926245026e-25
NUDT16L1	24.2337592980279	17.9979502111714	-0.429185615178151	1.8699639593184e-09	4.21126974034309e-09
TRMT11	3.86348302513034	6.34543696245593	0.715817455788434	4.93709029401684e-22	4.29872766364396e-21
NUFIP1	1.94998439319392	4.75617379162537	1.28633885510456	8.28190089548498e-26	1.50583232933996e-24
PURA	4.17167228220277	2.824984186893	-0.562383035288998	3.66610050787304e-25	5.69495385711642e-24
PURB	8.24515104527938	7.88777679338619	-0.063927195828771	1.15789616641249e-05	1.87763233628218e-05
PURG	0.0268258707996515	0.024040768926985	-0.158141962970529	0.00243903520055104	0.00321830223856493
ZRANB2	14.6982519756319	14.0368465918279	-0.0664257218866169	0.00558675341206191	0.00714414585059741
TSEN54	11.9025203710189	15.9808870310071	0.425080390297022	1.45916224140899e-08	3.05931715338357e-08
SRP9	90.563897622974	87.8141670927786	-0.0444823400889414	0.000289677195464107	0.00041903568909993
PIN4	4.14135400089255	4.76742180815944	0.203106747842882	0.0791189763445674	0.0902048712785852
ZC3H14	2.78455458136972	2.13622925460737	-0.38238009021882	6.07481798345108e-17	2.88342923033945e-16
CNOT2	4.9103634744418	4.59507331014852	-0.0957419409587668	5.5150453936503e-08	1.11031915362591e-07
TARBP1	3.42161676464355	7.62675491697943	1.15639115900668	5.95335742834186e-25	8.84591261363405e-24
AGO1	3.99600027698062	2.96107334536355	-0.432436456821951	1.93108261422719e-12	5.81451527235368e-12
AGO2	3.66973451014111	6.29802834867214	0.779224557419101	4.88291652545307e-13	1.54155817327814e-12
AGO3	0.751352187099059	0.989411632280103	0.397081549181891	0.0369519849180975	0.0435460029164132
AGO4	3.72520385637822	3.27696927703575	-0.184957230057066	0.000387017545278566	0.000548842357503157
LARP4	6.28978553026182	7.89274520719376	0.32751635225763	0.015383882849409	0.0189116617402357
SNW1	32.2502044102629	24.7088321971811	-0.38428147793683	4.67007760704632e-16	1.94042434311013e-15
EZH2	4.09797731949734	8.58015198961319	1.06609120429726	1.50907582342029e-25	2.53423461325477e-24
EIF3B	22.5793720031452	39.2744377022535	0.798585259198529	6.51031828132099e-25	9.56946783931806e-24
RPP30	4.78631451817126	4.57503097467198	-0.0651336913140836	0.119351976984898	0.13340486716137
PTGES3	105.474890922022	130.262038924754	0.304517118148016	0.000159340476220978	0.000235225087466606
KARS	44.8047679587442	53.6950611347605	0.261137128640959	3.1300099405154e-12	9.20155610469796e-12
RAN	51.602062588972	83.7422202374812	0.698526435567878	1.97286285420223e-24	2.54424860537212e-23
SNRPA	28.9976810843534	36.5190718764079	0.332712566065199	1.55690019223448e-10	3.85558435287053e-10
SNRPB2	20.0573822549586	26.3990151321612	0.396350779903349	0.000298676444373971	0.000430232560020251
HEATR1	3.31924206883996	6.34193605961445	0.934069484551373	6.56628978188532e-27	1.58435339817654e-25
PTGES3L-AARSD1	0.112882953483906	0.135029725556249	0.258449397929503	0.593663184549983	0.612481187381001
AARSD1	0.707148407678794	1.25291714175277	0.825206081971293	9.84299549982274e-16	3.96913712337985e-15
CPSF3	10.5157593883033	14.9260988737815	0.505284110941204	9.51371814512547e-23	9.28946621741894e-22
CWC25	6.8961705515981	5.8883402752189	-0.227934410443582	1.73990959703808e-09	3.93133292421662e-09
RPS5	219.013881526692	300.657968395307	0.457100881513604	1.09690377097791e-06	1.94736033107377e-06
POLR2D	6.64295271701802	9.53188929491266	0.520937550216503	2.58258524604149e-23	2.7474959447268e-22
MRPL44	29.9973698376969	21.9454321609637	-0.450915330320947	1.44646730269333e-17	7.43353685256309e-17
ETF1	33.7407041464921	29.1177991654557	-0.21258876679186	1.6430900265904e-06	2.87225583932107e-06
GAR1	10.9493305732461	14.9267051669298	0.447053080433242	1.01768973290209e-12	3.12625138174642e-12
MVP	177.565874527655	73.1379763767066	-1.27966172915238	2.90940857155136e-20	2.00866743298521e-19
RPF2	6.2060068217443	9.95574140721597	0.681863475201586	2.34883551514619e-19	1.45948097691129e-18
INTS5	13.0117083093336	12.7304961713936	-0.0315217367521208	0.161098547632764	0.17731216957648
INTS3	4.66954411674034	5.06108061783273	0.116163747352969	0.343704668543906	0.363375314694137
LSM6	7.00769243555197	6.30791847627443	-0.151775442281066	0.00278487674358737	0.00366050625815763
SNRPF	12.9466417090559	22.5394812081353	0.799876390426263	1.75629547096829e-20	1.23777789610303e-19
TUT1	2.38772646276493	3.63164969475873	0.604987477088496	7.76877630317084e-14	2.67504211748981e-13
MTPAP	2.66042814796838	3.63816723836085	0.45155342177858	2.54245511904491e-17	1.26383132644887e-16
EIF2AK1	40.0470411610563	44.4307449286914	0.149862675497099	0.0411256334414985	0.0479682089714407
EIF2AK3	8.75948370722543	4.51047203547586	-0.95756741435618	3.90436397060029e-25	5.99692758180966e-24
EIF2AK4	4.37341454140315	4.19242972213169	-0.0609735031227427	0.092788417328675	0.104916661667476
MRPL22	5.4596464433696	5.80714920744997	0.0890225748639812	0.816407185362895	0.82546495738985
PES1	17.7136618748442	25.3265686994206	0.515789145188583	6.11415535190053e-16	2.50992503484926e-15
LSM7	31.0601953735407	55.347330874084	0.833446840159263	1.30351628118062e-13	4.38893289747268e-13
KHDRBS1	57.8387644885526	53.9703515465404	-0.0998696501502891	0.000379731788164804	0.000540159577961797
KHDRBS2	0.30967127521614	0.0158928683923449	-4.28428613112642	3.92983955901551e-30	4.13237744398016e-28
KHDRBS3	1.18631708406721	1.99303191143004	0.748475138747105	4.42677965973512e-06	7.41594092507097e-06
QKI	3.39372486292078	1.79173226481322	-0.921514532726108	6.3476346414103e-17	3.00249707778819e-16
SF1	45.6515053482092	39.6285708639567	-0.204121493604901	5.06788744881025e-08	1.02539396771438e-07
LRRC47	16.0530194400147	14.4646174948813	-0.150316508992948	0.00024190196344339	0.000352913536848574
ISY1	5.43514956723903	5.39662715107378	-0.0102617205881725	0.235351399013117	0.253926884333805
SRRM1	12.1374529899411	10.5512271742479	-0.202054904674183	1.24510277932311e-07	2.4108434834769e-07
IPO9	5.61963144392497	7.31813365091552	0.381000247517814	1.01763153813639e-12	3.12625138174642e-12
MTRF1	2.3124847222005	3.51263676465174	0.603110563550417	2.27670810669044e-09	5.08539212719907e-09
MTRF1L	3.21184613217443	2.20307625369162	-0.543883349258498	3.57467853635468e-18	1.93145674276555e-17
PPAN	2.03160015936189	3.55734698592531	0.808185210435813	3.19875020444572e-16	1.34959615107324e-15
FUBP3	12.6803872578488	11.5768692111788	-0.131353654857828	0.000200814123653194	0.00029485811711484
KHSRP	53.1510838219143	57.593945841586	0.115818055926243	0.0402229978537114	0.0470760599880338
CHTOP	15.1423170189278	15.8585402347026	0.0666740004439177	0.258047231381991	0.277101779496608
PTCD2	0.600396886620197	1.00366281413813	0.74128626866872	1.69774818360126e-21	1.38144152796603e-20
POLR2A	38.0578499657996	28.6571118504013	-0.409300842729528	9.29984631111041e-12	2.5682605873309e-11
MRPL43	20.0500305211946	16.800929134637	-0.255063412866551	3.29144833491223e-06	5.61023675040526e-06
DDX55	2.3380616538224	4.59073628624011	0.97341258544862	9.77182801940558e-29	4.60623755259567e-27
RPS15	157.457971181288	236.312804369823	0.585731007817288	4.23112394723468e-10	1.00941473575389e-09
CPSF4	5.53666917321206	8.66397833869316	0.646011315387009	1.14630097972396e-16	5.17159550918367e-16
CPSF4L	0.0355542169359203	0.138973618931196	1.96671845809601	2.21859934454404e-12	6.60746253592964e-12
CSTF2	13.5138113305565	15.8764432720352	0.232453129642197	0.0104003396666952	0.0129601315627824
CSTF2T	12.010356844724	9.17759152926808	-0.388091513507449	2.78995264379104e-20	1.93597221526008e-19
RAVER2	19.4830730991443	7.20787720429085	-1.43457491591927	3.14266942986807e-29	1.86783874375202e-27
RAVER1	11.9499195823416	10.7485476921194	-0.152859168695681	0.00152473923885942	0.00205554096599687
EIF1AX	22.2676913179474	26.937739784655	0.27467681697882	0.104279155945442	0.117228294553799
DALRD3	5.5360798961606	6.7173937017048	0.279036822770125	0.0579706798521165	0.0667615158869783
NSUN2	15.1816046664967	17.6705159889533	0.21901987909518	3.52511398460764e-06	5.9786982840678e-06
URB2	2.10923716246458	4.72444055364766	1.1634221814163	1.96879166071591e-27	5.60695458374719e-26
PHAX	9.4963167456364	6.6947539898517	-0.504337014031558	3.65359834168021e-23	3.81257170463881e-22
PPARGC1A	4.85217535139975	1.20054503529741	-2.01494216504767	1.46384139259548e-27	4.25759826314473e-26
PPARGC1B	4.22632968415505	1.49848993426093	-1.49589591933312	5.793196780615e-28	1.94554602646839e-26
PPRC1	6.6438868678539	11.5157385620916	0.793507528967246	6.83326987852525e-20	4.57896074703138e-19
PHF5A	26.7875257685594	27.396741997696	0.0324430063340602	0.592190983539297	0.611423772279622
MCTS1	12.9388189879859	16.9459351588818	0.38923331495364	5.77644462101377e-07	1.04865867157049e-06
RRP7A	14.9265291120934	17.3011098161185	0.212985853084333	0.0164963608564768	0.0201884738503167
DGCR8	5.56204813501077	5.22042944844287	-0.0914477379232781	0.00584790934784299	0.00745717544636322
ZC3H13	7.85301975735011	8.18273421150614	0.0593354648399815	0.744658658421474	0.756276661264602
UPF3A	4.3377594228097	6.31369577710969	0.541534704964171	6.19406683205991e-07	1.11558489584004e-06
UPF3B	5.45348067553553	8.5172799576398	0.643215449318922	2.38352712477754e-13	7.79493200854282e-13
RBM24	1.92525846292474	0.373961909165614	-2.36408890498928	3.39909333378663e-21	2.68587317184181e-20
RBM38	36.2750212741131	20.749693086732	-0.805886462987557	3.93242094529782e-11	1.03377296773502e-10
THOC3	2.74513839686048	4.49799771613808	0.712404043679699	1.64136767248586e-13	5.43280776825223e-13
IGHMBP2	3.36321916677434	3.1712411046502	-0.0847952287375022	0.120129015003367	0.133944831573901
GFM2	8.7297227956194	7.09245458767258	-0.299650835030666	2.75152973321863e-09	6.12596277737763e-09
PHRF1	12.1776336049813	11.2321594352867	-0.116598492279142	0.00909546733175518	0.0113755753362391
VARS	16.2305179293608	27.5946067181959	0.765677285982856	9.3333856744222e-19	5.38343384680808e-18
VARS2	4.14532144484302	4.8937798087616	0.239465211690819	0.00687048780075051	0.0087123903744211
MRPL1	16.6344526267993	13.7939177012375	-0.270142129334778	1.08289807859403e-05	1.76438816857931e-05
INTS7	4.33769844467868	6.76096118069265	0.640298602846213	5.35565806827769e-22	4.60451860335572e-21
ATXN2L	19.3400455366655	22.3429889372724	0.208231003830516	0.0067880397825592	0.00861583136746372
ATXN2	2.59246830197779	3.32182980116937	0.357651807230828	5.26108019629046e-05	8.08078272845962e-05
PPIL4	12.157442571546	10.5351418113186	-0.206630042594364	6.65343766048098e-05	0.000101058325354194
PPIL3	5.62860747010654	6.2511988845901	0.151354862694649	0.0237195667515142	0.0284926605881546
CWC27	6.59099035843817	5.73420981609231	-0.200900565955699	7.10587292327245e-05	0.000107810524818129
PPIH	19.6382102881106	26.315919323341	0.422272338148915	1.53028990827626e-09	3.46916468426807e-09
NUTF2	21.8832737989063	34.4724774518928	0.655616399877951	1.04658116271159e-20	7.81790409522811e-20
MRPL18	48.5968996370282	44.7088440395877	-0.120304031307796	0.0021883502399564	0.00291068671861198
LSM11	1.83818651808342	1.84659273554169	0.00658255403884289	0.877659771958792	0.883697086743764
AARS	29.3351056689618	39.4852660762852	0.42868622337414	4.65183365909683e-10	1.10592288904093e-09
MIF4GD	12.2733903661736	11.5116864273374	-0.0924346305730062	0.00259840702578309	0.0034219869019706
CTIF	4.08630339832257	2.85581538887734	-0.51689360382058	2.5621061100642e-05	4.00732157031781e-05
LUC7L2	5.67012225256432	6.13768079759092	0.114313776293036	0.368931157020878	0.387647111181814
LUC7L3	9.93517459401564	12.3098627249488	0.309197447754925	0.00661187125375038	0.0084078400036063
LUC7L	3.90016078606483	6.35057040351352	0.703352578480662	6.46446704056545e-13	2.01756311517191e-12
TDRD1	0.0401161760212314	0.191031442842129	2.25155412220641	0.204934350890788	0.222337506085482
MRPS10	24.2432065173977	23.7894659709359	-0.0272576425587454	0.171340725342074	0.188130740194872
ENOX1	1.25654517805171	0.452967454735399	-1.47198324017566	1.09840459238444e-05	1.78539723875093e-05
ENOX2	3.37041822348974	5.25683407248834	0.641266576651152	3.64339114279701e-13	1.17742687758948e-12
RBPMS	9.60493592004987	4.98497374554458	-0.94619008251555	0.0051648226049762	0.00662940140939199
RBPMS2	16.9056836583475	1.34698261985112	-3.64970521845402	1.26543171332474e-24	1.72984515211492e-23
NIP7	10.6295783676754	14.727870601616	0.4704644842703	8.77662540061178e-15	3.26023014202073e-14
RPL3	671.470829648646	545.120137103379	-0.300750511378309	3.85439809793031e-13	1.24267976412046e-12
RPL3L	0.0362639329456109	0.110140299429584	1.60273513193193	4.15769850027039e-13	1.33104774001631e-12
RNASE11	9.37845604102913e-05	0.0003826198605958	2.02848942238196	1.12354544483377e-16	5.08571729499259e-16
RNASE12	9.37845604102913e-05	0.000528705332759281	2.49504153944577	3.71500176777008e-16	1.55779368605574e-15
RPLP0	586.731130288451	608.39679253704	0.0523130078618461	0.263490264883378	0.282724640577377
RBM34	0.447455815701859	0.561854051056884	0.32845019058762	0.00216868067573731	0.00289227949632478
CMTR2	5.02804693678737	4.42470132332158	-0.18441804384864	5.06108928603511e-06	8.43720616342682e-06
ENDOU	0.0520863231465205	0.0474661706972818	-0.134004932656627	0.00373598930369091	0.00485004499349048
PUM1	20.713816350816	17.8665385873951	-0.213333224981112	3.38193505754561e-07	6.28139296693594e-07
PUM2	27.6285547713646	22.7085847300979	-0.282922302259354	2.01923139638944e-12	6.04002039138811e-12
TYW5	0.75691582106143	1.09952714716109	0.538678456869629	9.91321050111098e-11	2.50487222828442e-10
TYW3	5.08434826032245	4.10292000460496	-0.309411827351691	2.17970355370651e-05	3.4526706348978e-05
TRMT1	7.39237005477162	15.7858926547345	1.09452696036684	3.92497591194379e-26	7.55696066426361e-25
RAE1	5.54749946965318	11.8876841751425	1.09955816323067	6.14274334124435e-27	1.52675093590564e-25
SLU7	13.2144602366259	9.0299928914555	-0.549320740149186	4.58942873653387e-19	2.76376611578934e-18
EIF2B4	7.73241787473082	7.65511506014649	-0.014495543365693	0.17652519458476	0.193202514809741
EIF5B	15.4362959982432	18.7695025124332	0.282063798283547	0.00047358804698579	0.000667417381679974
GPATCH1	3.87312724861725	3.32349471842362	-0.220797839561835	1.40655348846448e-05	2.26261533814204e-05
RPL36	242.098669319109	302.428147846435	0.320997271860503	1.63336160080713e-08	3.41930368806025e-08
EEF1A1	1438.6993594724	991.19656564454	-0.537522054214115	1.07597367628751e-22	1.03581409541199e-21
EEF1A2	3.31681347214383	1.95878879284149	-0.759836034630581	1.56030784196515e-18	8.70588089782188e-18
RRP8	3.21878289668197	3.55474760078499	0.143231855283204	0.00282124459859906	0.00370474674955323
UBA52	110.871679350844	136.638731376823	0.301475589516137	4.19508782503139e-07	7.66669125243036e-07
R3HDM1	3.89980656975235	5.70764330446421	0.549492609188456	1.05227806965723e-17	5.49032107336425e-17
PA2G4	40.1952374438966	55.000661097682	0.452424386697996	6.81126635969941e-16	2.76290834234691e-15
AAR2	18.3027057256035	21.3381221760161	0.221376279134508	0.0164146286437391	0.0201064492437198
ERI1	2.40248285875836	3.11074755676801	0.372735184414914	0.00865081007985393	0.0108591895125439
NIFK	14.2583028786694	23.2124547702583	0.703096826546559	4.05164995825216e-21	3.14693493916517e-20
METTL14	3.85072754863425	2.71971823677915	-0.50167385563629	7.08982481251984e-24	8.28358163992703e-23
MRPL32	13.2686612853905	13.6265745796398	0.0384001257317981	0.0864667933750918	0.0981728459665702
CPSF6	10.8565925402074	13.2072536436069	0.282759130750359	1.45003056748974e-07	2.79181941656123e-07
CPSF7	16.0009048760342	13.3870783368315	-0.257312360057227	7.17452878148979e-12	2.01802074985526e-11
RPL7A	683.575559851808	716.547210500009	0.0679609444783527	0.115071083267431	0.128936205595556
WDR46	14.6004797101609	20.8126205010914	0.511442854380357	1.72903397153663e-18	9.60808715077469e-18
SRP14	123.318556622464	79.9304942757861	-0.625571992943436	1.18149903061126e-25	2.04444199347543e-24
CMSS1	3.01435661147569	7.19544521927263	1.25523385258346	8.54384094735795e-28	2.59542901667518e-26
XPO6	20.1656972370792	19.398788750771	-0.0559367141917138	0.00847667793188014	0.0106503848647795
EXOSC1	6.78546720548566	7.44991719582661	0.134776236269036	0.0160111431893237	0.0196298051478076
ZNF106	9.39516736094582	5.17921726894394	-0.859184780330284	3.57317516749444e-24	4.44048223087718e-23
UTP14A	5.52444350800465	12.0321660387716	1.12299533044413	6.79885281434462e-28	2.21286471362121e-26
UTP14C	8.23695054826873	6.52652637300574	-0.335794979926237	4.46088272519655e-12	1.28109804313943e-11
TRUB1	8.51302603496543	7.85910428215803	-0.115307147550004	0.0705721865285577	0.0808651961312141
TRUB2	8.6287088143772	9.60975969171747	0.155355661351809	0.0284221075609123	0.0338730387029497
PRIM1	3.54722141205089	5.57898686655921	0.653313771287837	5.8413502786078e-13	1.83566111054181e-12
PTCD3	7.31390575793381	9.6677081412357	0.402531882990169	6.46371193444822e-13	2.01756311517191e-12
HNRNPA0	26.0120263992123	22.5827817048326	-0.20395558752616	4.97353685808841e-07	9.06509984667581e-07
HNRNPA1	118.783249205769	161.89756301942	0.446749867615233	9.32278332348897e-14	3.1702101500521e-13
HNRNPA1L2	0.927570295069704	1.70595198136079	0.879048514349756	1.74890543721973e-15	6.86998199045796e-15
HNRNPA2B1	101.401821389267	125.322427427547	0.305561052912804	0.000291957158738272	0.000421441854271613
HNRNPA3	52.3627614456534	54.9882412966463	0.070581962801044	0.789382705888386	0.79991561078534
HNRNPAB	161.174337468548	137.473147448779	-0.229472207724255	0.000917007037584954	0.00126238531760184
HNRNPD	29.3131619397597	32.4890108835161	0.148403225554022	0.036170093541112	0.0427351061976665
HNRNPDL	31.2135172800635	31.8603749520146	0.0295923096556034	0.413947406278696	0.432950347653387
RPL7	248.805650713193	307.746639616572	0.306723852151499	6.28114741190921e-05	9.57227258871783e-05
RPL7L1	12.2219575408591	17.0853110613497	0.483281140017152	8.38011093451143e-19	4.85407273198183e-18
RPS6	961.733842627224	1089.46717984	0.179913143776623	0.00137304967235952	0.00185653699516861
MRPL3	34.8296855975859	47.1141245294293	0.435842185937212	1.95338078898589e-15	7.62934725298203e-15
DDX28	7.844686386164	9.97973026618497	0.347285050212699	2.18339201505049e-05	3.45451028307178e-05
DDX47	0.163978800720758	0.409453939536711	1.32019185433698	3.32597830968267e-17	1.61671781021922e-16
TFB2M	12.4388854700215	14.2674404057312	0.197869311867387	0.00199986911859837	0.0026749717075577
TEP1	9.48164709088745	4.32881012803423	-1.13116717473531	3.5980463517435e-22	3.17324475021507e-21
NOC4L	11.0791750556783	18.2851079396481	0.722818679390101	6.63082496760461e-16	2.70577245693e-15
CPSF1	18.3490614629378	26.9170589005009	0.552814509632895	5.64726366623701e-07	1.02657040315771e-06
DDX1	37.9730867698062	33.7781715311178	-0.168886043273214	3.61110258054303e-06	6.10937775693357e-06
DDX3X	47.9099627195682	35.6238911859292	-0.427480580706911	8.0295571388779e-14	2.74410115221152e-13
DDX4	0.000622351159231554	0.00345090340038506	2.47117333931045	3.34643607320433e-09	7.34282200974369e-09
NOP56	14.9986831684801	32.0028571858639	1.09336487061714	1.89240783154725e-24	2.48868651393223e-23
RPS20	280.584527039272	280.066044053479	-0.00266837522049634	0.278878765126105	0.29783380619327
MPHOSPH10	7.03756955407741	8.35301954637331	0.247220538223463	3.48811201697513e-05	5.41231455982407e-05
MRM1	6.42796129698232	8.05266886999585	0.325105767717653	0.0034002000545093	0.00443095660106217
DXO	3.95940814548906	6.46291826196221	0.706900954058011	5.97079455351209e-15	2.24232861391512e-14
DENR	20.4233911877479	22.6121762598237	0.146877410426267	0.00343192776763475	0.00446804310319686
RPL21	154.476743695455	183.201036938407	0.246038010954335	0.313408166986354	0.332115476178563
RPS10	124.325835740961	117.118150308843	-0.0861614553455201	0.127446761840125	0.141757301412084
NAT10	11.0209970799048	19.0915670913933	0.792680776428044	8.37185494000271e-26	1.50583232933996e-24
UTP18	12.0783269032925	17.7568105538328	0.555951845120395	2.24492955516856e-17	1.12824216982185e-16
NOL12	1.81695156070781	2.23603107301746	0.299420278399314	0.0243548769135796	0.0292044883691783
DDX31	2.02936950183894	4.24340225247378	1.0641898742711	1.99286364717132e-31	6.81061151420799e-29
ABCF1	26.1210441302278	23.3790642553272	-0.159995379236954	0.000102467470421089	0.000153588850949154
DNMT1	7.27058738851298	11.432858709782	0.653042356043032	1.79124816472958e-13	5.88614481054167e-13
SNRPA1	7.72811966578828	10.4726551766608	0.438437922415597	3.42984763301057e-12	1.00183797314646e-11
API5	29.2495397849938	25.0193571240182	-0.225369205652044	5.33762323783819e-09	1.15269051597548e-08
SHQ1	3.80899709373229	4.16303989691414	0.128226197634058	0.0176084562720012	0.0214725778089435
AKAP1	49.6581364487703	41.3725939214851	-0.26335470913179	5.07071193983116e-08	1.02539396771438e-07
FTO	2.97004485287742	2.6632027553387	-0.157322450213646	0.028657210252917	0.0340943484906332
PUF60	32.8256648610733	39.6622308575958	0.272941594045974	0.135126925395714	0.149812252243261
SAMHD1	25.5505965286184	15.928324708675	-0.681762437397108	1.43177492624394e-13	4.78541888551459e-13
RBM45	2.27124450958858	2.10854873892423	-0.107232657177721	0.00928716192774414	0.0116047078201337
FAM98B	7.03323933856115	5.64675344426395	-0.316767672618247	3.77405971756492e-10	9.03527081245402e-10
FAM98A	8.5420928854698	10.1589562760082	0.250090697421175	6.25762691529248e-10	1.46475616322e-09
FAM98C	5.71405812258585	4.69227395744096	-0.284228463961602	4.39113947541414e-05	6.79037065937911e-05
PCF11	6.32291423243228	4.64479497116252	-0.444974735019411	2.62388360776061e-17	1.29958293181477e-16
EIF5	41.1869490898787	25.2447130469462	-0.706205984415516	2.7710329812182e-25	4.35402538543136e-24
ZC3HC1	4.49709936350164	5.02540032100561	0.160243764536512	0.00348450811398659	0.00453218134331082
HNRNPCL1	0.00490238351348748	0.0373467237337959	2.92942643140986	3.65417381177708e-12	1.06282034057431e-11
RALYL	0.0435295498186275	0.0075227250404994	-2.53266783470181	9.34547537554048e-22	7.78979563314868e-21
SEPSECS	3.95176206575995	2.76483587889181	-0.515302240974402	5.92003649112334e-10	1.39529135920097e-09
NPM1	103.245457253485	183.461296173446	0.829397432475236	7.39204421701567e-17	3.46059056323987e-16
NPM3	21.4760960279667	46.6140392439633	1.11803277119793	6.73140301855489e-19	3.93240509673698e-18
NPM2	0.323386775688825	1.22601004128914	1.92263820631014	2.59831988388439e-15	1.0062048955439e-14
NUPL2	4.65145734594242	6.32357666120652	0.443057990964308	4.25336540943648e-11	1.11173049994258e-10
MRPS14	12.261647088632	10.4596393499037	-0.229319679024753	4.08102884824531e-07	7.4782391897471e-07
SF3A1	32.0308815956307	22.4417916232844	-0.513275649389947	2.70706889776496e-19	1.66025975865611e-18
EIF3A	47.688656733934	41.5066188757338	-0.200304731357788	0.000527861116512346	0.000739330067902026
FASTKD5	9.91768540748612	8.73211704829656	-0.183671994438343	0.000549081673297838	0.000765912905508311
TDRD3	3.72473978414938	3.56094049763308	-0.0648813114254068	0.00178346977271254	0.00239489506807273
SNRPB	136.201981037629	248.880051512918	0.869702911304238	3.3351457387112e-17	1.61671781021922e-16
SNRPN	11.1912949635045	4.68476301906184	-1.25632900719895	1.50025984508307e-19	9.58343555246989e-19
YRDC	12.4244262804035	14.4281685021936	0.215708942772428	0.000969844108543204	0.0013311013015849
POLR2K	26.1604451564094	28.0818530276145	0.102251046896597	0.314325434407934	0.332829487866496
ERN2	30.9388324241754	17.1545260421242	-0.85082948649585	1.32251451903059e-13	4.44195908480299e-13
ERN1	2.82230062378726	2.75586633960304	-0.0343657495034289	0.186147285380243	0.203083271440377
RPL5	487.874493014848	396.663246167048	-0.298595331327547	1.34161266403582e-10	3.34668706521344e-10
RPS17	209.618341774906	193.68475782856	-0.114054534975702	0.00218887048041925	0.00291068671861198
DARS	18.9478090177094	27.8692927762821	0.556645356803203	2.99213399286321e-15	1.15218230091381e-14
IPO7	24.6420391643715	31.4689814693578	0.352808838794709	5.84140312601962e-07	1.05764212890978e-06
IPO8	14.0062111379633	9.58720489955723	-0.546884569484159	4.08192663990505e-21	3.15253882302271e-20
SMN1	1.11578936394934	1.57464285801739	0.496959946237579	9.69306508574275e-08	1.89562517485126e-07
SMN2	0.674792705364445	0.930412874718142	0.463426682537322	0.0065304512700162	0.00831203620680833
GTPBP4	6.53361402832087	11.5623146491224	0.823477102999716	1.50478303429017e-28	6.63560776733762e-27
MRPL13	12.4505372898391	13.1222062442884	0.0758022998952828	0.449320379838852	0.468513317497872
MRPL46	2.5227029516321	2.00332797189701	-0.332571709732992	1.16977320346253e-07	2.27142041070068e-07
LSM5	7.75756782525785	10.5678744459858	0.446008920974427	2.26188440867572e-10	5.51157929885866e-10
EIF4G3	15.1002983754959	8.7126087403993	-0.793400394668269	4.63912555050251e-20	3.17084231376847e-19
EIF4G1	63.2681968864615	58.8106975353562	-0.105401878358113	0.0110802029592993	0.0137696704048747
EIF4G2	148.906937308739	116.864829801268	-0.349570148604322	5.251212105702e-11	1.36471614990392e-10
GTF2F1	42.0716188865749	34.6485808204057	-0.280051071196711	1.65643760725532e-10	4.0946658392731e-10
RPS15A	76.9314357148929	71.2530431517679	-0.110621600898741	0.0984918064787832	0.11087611040528
PIH1D2	0.213903102930948	0.419245547687965	0.970838051966719	2.94218815829901e-13	9.57612193427321e-13
TTF2	2.20882760975859	3.64391363754069	0.722207940540959	5.96572690678115e-19	3.56120029762875e-18
PUS3	5.66307090275417	6.32929264757965	0.160459682428173	0.000453942754430018	0.000641716386045331
RBM7	5.06381194039442	3.76855691763772	-0.426211644729379	1.76291037454803e-12	5.3553299600159e-12
RBM11	0.189088288082568	0.497147153686895	1.39461294016874	9.8145337825997e-06	1.60408546128286e-05
TSEN2	1.63144141746288	3.58062633285104	1.13406478627274	5.69321138545402e-23	5.76490367697455e-22
RBM42	45.1062866360648	43.3725845593714	-0.0565451059024493	0.0398088108437084	0.046631229154541
UTP3	18.0342431636348	15.872271828826	-0.184230240679084	3.32014209270551e-06	5.65209743552731e-06
HNRNPL	37.067730295251	33.7799779480716	-0.133995393457663	2.38835157520291e-06	4.11712055901939e-06
HNRNPLL	7.887039149949	7.26451326640094	-0.118617665690615	0.000241219170444366	0.000352293382475906
PTBP1	53.6361676308512	60.3034859846383	0.169035244294554	0.00214989358056348	0.00287002394983426
PTBP2	1.53286245075655	0.756324487826477	-1.01915100909391	3.33664705772128e-07	6.2057095617755e-07
PTBP3	27.8055328064151	35.0790348699535	0.335237073273395	0.997677185185022	0.998257898063952
SYMPK	10.2634038574464	11.7692491560829	0.197513003505479	0.0143521893413837	0.0176751737204248
POLR2F	0.0192776378640627	0.0174265096837318	-0.145644641193774	0.0145030390247743	0.0178448733995198
TSR2	39.0081334860592	34.5467095862092	-0.175226660841576	5.06896152382902e-05	7.80323243589445e-05
KIAA0391	0.902125638512977	0.879229664908249	-0.0370883076267469	0.029628501412712	0.0352192708097194
POLR2G	24.8154443161623	30.1482455304911	0.280835761228843	0.000146910246415708	0.000217579964084803
WDR5	15.1134917463731	20.2887759781411	0.424844817789815	7.96333185757557e-14	2.72828938579093e-13
SNRNP40	10.6295144525955	11.767454485486	0.146726575677565	0.0135740873790831	0.0168077694268176
WDR83	2.56824057604273	3.28993404298147	0.35727830985453	0.00497569947125691	0.00639866526548278
ZFC3H1	2.74856581747138	4.57564558612739	0.735296283485744	1.31717452564333e-11	3.60837189690267e-11
RPL15	140.603295594186	136.290909699636	-0.0449410692661054	0.257650036360688	0.276892767063727
SNRNP35	4.21648000309135	3.46203724172017	-0.284417868285508	6.68946023539008e-10	1.5604935395526e-09
SNRNP70	30.378682661538	39.7727393931898	0.388720622547828	9.65847808948803e-08	1.8915672705344e-07
MRPL39	27.4223616008727	20.7609102168645	-0.401483123782761	2.71569250758826e-11	7.2648760428046e-11
TLR7	1.37898413409543	0.396145210082897	-1.7995045946549	4.71581523466121e-22	4.13238424729607e-21
TLR8	1.08595996122067	0.582535806122379	-0.898552278466326	1.94311475822684e-11	5.28079100297433e-11
TLR3	7.05277081220673	1.44999817711866	-2.2821390719196	1.69617622160602e-29	1.28815160829746e-27
NAA38	25.6428790495013	18.3198808820157	-0.485148126473851	1.12299861949221e-10	2.82714385422809e-10
PRPF31	17.9760714277173	19.122706399075	0.089208957389741	0.159688272793853	0.175901586550521
MRPL55	12.4378795319478	18.4835605869782	0.571502148561716	0.000111262783585593	0.000165862840961293
TRMT2A	5.96388898489743	8.46780169317946	0.50573408061878	3.00712968646895e-09	6.65169301197905e-09
TRMT2B	6.43512120343137	7.98597422208976	0.311501093708598	0.000689464025656447	0.00095298010421877
RPS3A	287.703393100986	221.543710950502	-0.376990862910811	1.43312467387452e-08	3.00934167309749e-08
BRCA1	1.48320902390627	3.40348541536684	1.19829100098019	8.41885172784948e-24	9.5112151338597e-23
RIOK2	4.81174066697835	4.3109705555513	-0.158546180514273	0.000549741946587738	0.000766052233420426
DHX16	14.2045036481922	12.5618903490437	-0.177294838500133	6.78335436814574e-06	1.12398126318245e-05
DHX33	3.81679255108523	5.52221716007976	0.532886846883644	1.34376034742228e-14	4.87246789105108e-14
DHX35	3.55416631625014	4.80454420211893	0.434888378313054	3.22340074741688e-07	6.00325452550255e-07
DHX32	22.9001193529412	14.1204801948189	-0.697565966374357	1.08763511527173e-20	8.0367416355484e-20
DQX1	8.71115171172504	3.74463390352551	-1.21803879226518	3.68655606555135e-17	1.77447962732701e-16
DHX15	20.2894720311685	21.5063846297625	0.0840336942041562	0.711044865653923	0.723213044158417
DHX8	7.55898460619971	7.29353785917754	-0.0515736621065437	0.0364647354898694	0.043046021947022
MRPS5	10.320700310637	9.82737190871268	-0.0706633084838146	0.00490868623520556	0.00632438650662205
SAP18	48.305111822226	52.8478122038609	0.129667879724781	0.944296925584747	0.947763507543575
TUFM	180.743705800748	162.577047395654	-0.152821815485813	0.00549942159753733	0.00703905367400143
EEFSEC	9.16871759401564	11.6885358273214	0.350302354141039	5.93107083536322e-07	1.07245685607692e-06
TDRD12	0.0455215380733311	0.049130534521009	0.110070631150444	0.0409040963834756	0.0477505548729386
ZNF473	1.06155598082002	2.20225704122645	1.05280241270577	1.99125599764758e-29	1.43265628883381e-27
FCF1	9.49213417596056	8.25178946466909	-0.202025480959222	3.98838832761207e-07	7.33799036856756e-07
URB1	2.74091009285674	5.09498440068535	0.8944227235413	7.54976238216225e-22	6.3316105376784e-21
CARS	6.47774273393404	6.69063130607297	0.0466511731942854	0.696729840502203	0.709180708835824
CARS2	4.70990653966621	8.06360663887892	0.775726830383745	1.62332436973953e-16	7.11245004305749e-16
CELF1	11.1675888851581	10.4412454510553	-0.0970239278931913	4.72596091411406e-05	7.29163495439494e-05
CELF2	8.31002027864672	4.95953671516642	-0.744646637015399	9.25119981759876e-17	4.22956192329682e-16
CELF4	0.130837519912161	0.0324967398507174	-2.00940942185957	7.53717305879115e-24	8.65824837930042e-23
CELF5	0.120647788488099	0.307731568564596	1.35087097902427	0.0172931907916439	0.0211258193138313
XPO1	13.1976515867052	16.2599051823474	0.301037607804728	1.7734132009661e-06	3.08822400728746e-06
DDX17	47.2077418339284	43.0633416484156	-0.132563199028999	6.01586945573254e-10	1.41543778760523e-09
DDX46	8.04958634571574	7.82039102713855	-0.041673902047739	0.0568241708334814	0.0656069607511563
DDX5	71.2289218695455	63.0529046468893	-0.175900321169493	0.000195257462671619	0.000287007474701186
DDX42	16.043211699677	13.6305880841543	-0.235115176884204	7.14190806779471e-08	1.42123256591433e-07
DDX53	0.000130594124050776	0.0451354130488144	8.43302601404328	8.102765074759e-18	4.27663314949635e-17
FIP1L1	5.65863777859005	5.42888263376092	-0.0597994956197443	0.018677522878765	0.0227356845728155
MRPL14	66.5828685146775	65.8793933261078	-0.0153237562678745	0.13302078241648	0.147716823365823
TXNL4A	11.1024497899241	9.71896620922488	-0.192003276871552	1.02109030391853e-05	1.66566878932772e-05
TXNL4B	4.09556728245495	4.69776526455232	0.197911332019054	0.000291192451863879	0.00042078232737624
RBM39	18.7130895638105	29.4453567659636	0.653992383901393	8.65935405243955e-09	1.8438219610101e-08
RBM23	6.99720142312705	4.76823716587634	-0.553322026669724	7.1522016236464e-23	7.18901442612105e-22
CPEB1	0.383797963437181	0.0426011489617521	-3.17138281025142	5.99366205507933e-30	5.85238287806675e-28
CPEB2	5.56132152481299	2.4205575271785	-1.20008836637099	7.32575012267335e-28	2.27597736765783e-26
CPEB3	1.71261769281707	0.678192119043289	-1.33643721025775	5.1047818961312e-28	1.78929150051573e-26
CPEB4	4.47502271275643	2.32091567828697	-0.947200895968471	6.44335771875634e-24	7.59316379443096e-23
INTS9	4.44834581467471	3.99884772712435	-0.153684602083678	0.000604094664416333	0.000840078744920781
MPHOSPH6	8.55420967511051	8.61001085891332	0.0093804871137948	0.958498628462837	0.961311537130373
RPL34	156.03500305905	145.012821411654	-0.105689239859293	0.00886919144641294	0.011123105236006
RPS12	1734.16484525105	1388.2536549348	-0.320969849758715	6.67934868768461e-11	1.72276785963488e-10
PRPF8	36.9918383958404	27.7699301190697	-0.413683453616183	2.05737024945745e-10	5.04923721904548e-10
SECISBP2L	8.57979521458121	3.47316045355717	-1.30469415131965	2.26778415584034e-28	9.30664870618096e-27
SECISBP2	6.66012769527938	5.95387826194102	-0.16172011518713	1.19621546192713e-06	2.11542889580128e-06
RPUSD3	5.35513176961634	6.69695199772078	0.322582552464721	9.48141523174337e-06	1.55595373610963e-05
RPUSD4	6.06999430301485	8.98185753264724	0.565318676289384	2.21046854868696e-18	1.20868420242203e-17
DDX6	15.8147904479202	11.1314124217331	-0.506637777444816	1.05999270244949e-18	6.03754176770189e-18
RPL28	106.495412537686	154.590330300779	0.537658795454036	2.93136429341122e-09	6.49461100339244e-09
ELAC1	2.55425833997507	1.38015887411694	-0.888070098487676	7.36558161143565e-24	8.53283903629876e-23
NOM1	2.55664156226057	4.46366784783598	0.803979765949439	7.24135624699526e-27	1.70671275683492e-25
EEF1E1	3.09146639079395	5.63090384209362	0.865075193192343	1.36112059768584e-18	7.65700352689935e-18
TARSL2	2.43700615063187	2.08466040669249	-0.22529750589238	5.02379478316581e-06	8.38525942440496e-06
TARS	21.4162298212343	23.3514907906766	0.124810130490636	0.181229553400133	0.198192639598385
TARS2	7.76220077014621	9.81756937533546	0.338900138589797	7.70648446473235e-09	1.65121696916757e-08
IARS	15.1962867760399	26.5518013469358	0.805090897606369	4.05288585738962e-24	4.99125672707352e-23
RPL18A	142.301216250992	173.188590976351	0.283395901126076	0.000636436062998604	0.000883256952405169
ESF1	5.76840987603423	7.93551729510136	0.460150592213645	0.00458052304271522	0.00591272426760312
EEF2	1026.39756878046	927.69397085941	-0.145868787798182	0.00628083284390998	0.00800176933609035
EFTUD2	11.0683813092769	14.4287329327978	0.382500363102309	4.69533816268264e-15	1.77798539290503e-14
DDX60	18.4245164195285	5.37127396995886	-1.77829053868505	5.22336605157855e-24	6.31888618806007e-23
DDX60L	2.91227954761702	1.84394656059598	-0.659351999804846	6.87093270485821e-14	2.37185985038918e-13
SLC4A1AP	5.58188014932563	4.94636939038713	-0.174381165171629	1.55714792788536e-07	2.99384137471067e-07
MAZ	32.8554053927236	25.5665542178695	-0.36187301155551	1.2073319297068e-08	2.5430242648832e-08
EIF2S3	54.5978095520231	91.4574847121572	0.744258170503647	3.32149322813052e-14	1.17629047742342e-13
AIMP1	20.2613158198459	18.2645312394696	-0.149683142056106	0.00110193182303325	0.00150333413381882
APEX1	72.629588871699	87.0082074949073	0.260594083444238	9.68555089988127e-06	1.58754773143138e-05
EIF3J	24.2950896871529	26.2920344790541	0.113961023813492	0.0762998606708184	0.0870633635534297
PABPC3	0.162890784183894	0.897870771747511	2.46260283317727	1.27813723530047e-18	7.21989091180059e-18
PABPC1L	0.67745407581279	6.31565489409029	3.22073728476163	9.70166987334206e-29	4.60623755259567e-27
PABPC1L2B	0.00457833574626828	0.00176864988853039	-1.37217477601326	0.0538046283716885	0.0621732265292461
PABPC4L	0.0972109558187408	0.108160837976833	0.153987412090587	0.249461280712638	0.268726218072637
PABPC5	0.274215755441318	0.11094771708967	-1.30543148321989	1.4701717574915e-10	3.65404507725615e-10
PABPC4	21.4561044179417	25.6601249885047	0.258140034332623	0.000238476077339751	0.000348659676709561
PABPC1	329.249290430409	487.718057919932	0.56686705830284	7.77196339030083e-08	1.53974984848424e-07
MEX3A	0.347161425627621	2.9761263399337	3.09975721309267	2.76496771339809e-29	1.79731485599368e-27
MEX3B	0.462313946337272	0.5839498510453	0.336971593287561	0.0194073549930671	0.0235402433678108
MEX3C	4.79689589798821	4.47904949340175	-0.0989085225471795	0.00021515517276047	0.000315238071986669
MEX3D	6.45670875210813	13.0555560160249	1.01579304424508	9.78954168287132e-15	3.61683877850949e-14
GEMIN7	8.23283554639862	8.25983733499297	0.0047239621601638	0.878238522786491	0.883697086743764
MRPS23	5.37394375476029	8.86551791880213	0.722223693287259	2.22516014108165e-18	1.21187008480423e-17
PSIP1	10.9224199883826	8.07594677073711	-0.435589230547937	3.9281977872997e-07	7.24675624188757e-07
SRP54	16.8935211042446	13.7298976521309	-0.29914918822429	2.93245503385718e-11	7.81416380367011e-11
FARSB	20.6534839665647	25.288896793418	0.292118936496951	4.91946873921473e-08	9.97761686425302e-08
SPEN	8.56647209548906	6.64032381184092	-0.367447590333936	2.05896843602341e-08	4.27752257149544e-08
RBM15B	15.7579263860648	13.7225031933756	-0.199534025400277	9.78949352791484e-06	1.60266319193528e-05
RBM15	2.67158894807888	3.22156222116116	0.27006240804435	0.122575084737826	0.136560831977676
DNAAF2	6.86633393814462	5.72953738322849	-0.261121366231517	0.000112762499167752	0.00016773268374572
SF3B1	31.8083367791284	31.3624744552947	-0.020365546445543	0.0190827026371534	0.0231876040044344
RNASEH2B	3.15768238047433	4.929005369322	0.642430489415603	1.00966699693863e-12	3.11560899506796e-12
FARSA	34.5131999052193	44.992735787042	0.38254385275008	2.51792003198782e-11	6.76227246311857e-11
NOB1	23.1922938635668	40.5701826973501	0.806774280719608	1.02371902251445e-24	1.47307779344974e-23
EIF2A	26.4097805627904	30.3552041077818	0.20087155958148	0.017316067066609	0.021134878285763
RNASEL	5.96836937631475	2.14855684604371	-1.47396887716162	4.16648796325624e-29	2.3731621024047e-27
TRNT1	2.84056112380993	3.59805501854592	0.34104129974505	9.60184870053438e-08	1.88317463036306e-07
EIF4ENIF1	6.6552001271818	4.55094178837212	-0.548316917037911	2.22211005706289e-23	2.39183027401966e-22
MECP2	3.09385978858948	2.63548821566172	-0.231337575202379	8.63061023112452e-05	0.00012993440733422
RBM22	17.3850767519835	14.604697462377	-0.251416963399477	2.97532231257617e-11	7.9129680958981e-11
CMTR1	10.1499533316049	10.3422143996702	0.0270720240196534	0.878525487113954	0.883697086743764
RPL39L	4.60027462631758	4.09326256979609	-0.168468775418935	2.29175086666104e-05	3.60177024890932e-05
RPSA	223.591232535985	228.431219541653	0.0308962180372943	0.371240260486833	0.389773760434332
PARP4	43.7588711586478	37.1792097577349	-0.235079415440979	1.20320255866182e-05	1.9464827191606e-05
CSTF1	6.95156539167517	10.6465347738101	0.614974146021106	6.43125879938699e-20	4.35224295978318e-19
NCBP1	14.5050415868185	13.3125908917154	-0.123763056461873	0.0230522667484788	0.0277642719340709
SNRNP25	11.2935907790859	10.6540671893997	-0.0840999772916904	0.0862009030945408	0.0980338057655884
DNAJC21	6.83476816175054	5.8818345968411	-0.216626187084018	2.81549448814144e-10	6.79996636976917e-10
CWC22	9.14705371190355	8.17309649724081	-0.162424354590982	0.000992728169250387	0.00135841782519047
NFX1	8.5204329933696	7.69868955206077	-0.146313852065354	1.659256177194e-05	2.65286923301076e-05
MRPS31	10.5529962427179	11.5781407447407	0.133750927300297	0.737235864047738	0.749294740634392
SMG5	27.2589222862405	25.2884068897631	-0.108252371149593	0.00713020994959233	0.009024997223234
SART1	21.4736558007197	18.8372106291242	-0.188982475146788	0.000103091934085693	0.000154355612152401
GEMIN2	2.94586838480109	3.38825630080055	0.201850034590273	0.000258973830465648	0.000376614070475043
TAF15	30.980691928454	29.8620304239582	-0.0530571032104925	0.215851376760229	0.233625361861626
EWSR1	26.6583424790321	24.0008849564806	-0.151499479949781	5.64149311025186e-05	8.63596985634299e-05
FUS	24.5925398383486	29.3220513901441	0.253765299375387	3.19537833688337e-05	4.98070944871102e-05
EDC4	10.4906488233311	8.31173268829525	-0.335882746238081	2.17264593892958e-09	4.86089525125489e-09
FBLL1	0.314727680331973	0.287719938877918	-0.129438866657148	1.6358806704934e-05	2.61855840347129e-05
FBL	68.8670750334353	114.281389080553	0.730704168954043	1.07967013949984e-20	8.02124500378414e-20
MRPS27	12.2074199332143	13.1066528642982	0.102540986114878	0.0844814740784904	0.0961583472650261
ALKBH1	4.32734016145869	3.84981443692794	-0.168691623063237	0.000621297255660303	0.000863123321633775
ZCCHC17	19.2044510908138	15.5227950733658	-0.30705237258152	2.80137792926821e-06	4.80487280967333e-06
MRPL49	31.4918571819392	25.6612250552965	-0.2953887949347	7.31620917064646e-09	1.57005619093779e-08
RPL18	238.488097963278	298.85544191584	0.325530544724395	1.35280581623199e-10	3.36846184114596e-10
RPS4Y2	0.0107912267620424	0.0257737012564335	1.25604084986552	1.56774724554554e-05	2.51538789279431e-05
NOP14	15.2534478417205	22.114804647843	0.535877116360199	7.54546077735008e-18	3.99792437311533e-17
KRR1	2.70329757190298	3.27089112065595	0.274963408006522	0.0012221803677474	0.00165910681500566
NCL	85.3934714972232	125.504461310964	0.555540966378101	4.80555140462236e-10	1.14048416147895e-09
PRPF18	7.43080243545279	4.39862021214391	-0.756466971800286	2.72270246688791e-26	5.4734327532879e-25
C1D	5.30964986948884	3.47081329352768	-0.61334296960191	4.00648506412085e-14	1.41156316563227e-13
UTP20	2.45748978469341	4.43007076160578	0.850144323584159	7.38098969348372e-20	4.89796743252051e-19
SNIP1	4.85251406489856	3.44373279971301	-0.494759186637512	3.96711666756417e-20	2.72514999224132e-19
GCFC2	2.84754558657203	3.03864035302228	0.0937069923309239	0.638237301896693	0.655007801571156
UTP6	6.16443151207072	8.15428959613704	0.403591339962078	6.47237303308193e-16	2.64902213659371e-15
SRSF4	35.8523150968491	28.0089115497642	-0.356180361155805	1.31643676437847e-14	4.78608791730151e-14
SRSF5	50.1158422002153	25.3568254545034	-0.982892589482403	2.12081609446851e-26	4.39266000172493e-25
SRSF6	38.5150079185084	43.9151672544976	0.189298576460453	0.063880557932297	0.0733205060398405
SRSF7	31.51267702859	35.2185980157111	0.160405161685723	9.16595698233426e-05	0.000137690804339021
SRSF9	25.5859664513771	25.4243413082273	-0.00914233154261002	0.0468914081330809	0.0545536637599333
USB1	8.1566459971665	6.63179542829191	-0.298576535149317	7.38679346350956e-10	1.71438822828821e-09
NOL6	7.86681096646549	13.95416435904	0.826844909370266	2.92639017132739e-22	2.64925520808248e-21
PPIE	5.5724891200697	5.74678769543411	0.0444338577093073	0.851339795173325	0.858879335794786
RRBP1	101.590251073473	87.1461967167608	-0.221252355175709	0.00166139223723269	0.00223372113478743
SUZ12	7.25734433951037	7.81685589409408	0.107146718260833	0.447794308433818	0.467278488266435
TERT	0.154832191986371	0.666842286117555	2.10664013099758	2.70108133301319e-16	1.15386818194657e-15
MSL3	4.23167963130455	4.9642123509658	0.230334420882567	4.88330258525068e-05	7.52590150398837e-05
BICC1	1.27312925899637	1.80020911840186	0.499785603198959	0.530174578312258	0.549885165821591
MRPS16	42.4803890966791	35.5402391614394	-0.257343590737166	8.67298226057254e-12	2.40486140977742e-11
RBMX2	7.51384409504987	10.3109609298885	0.456555704034468	8.64040778343895e-12	2.40069866665875e-11
ISG20	6.23700571319279	3.20769392505208	-0.959317092607362	2.11459482157262e-13	6.93201707695389e-13
ISG20L2	10.2974393136972	11.4592825751828	0.154231100990369	0.000767431737407722	0.00105753950104471
AEN	3.83977671260909	8.37495190953149	1.12505848724399	1.21211531114215e-22	1.15871442680512e-21
REXO4	13.0284481966735	15.8785312042038	0.285412210076028	3.54162595900447e-07	6.55128915556037e-07
TGS1	6.23443967685311	10.3582667688763	0.732450811406281	1.58691530920038e-22	1.49607808805305e-21
ZC3H4	10.2357447039839	9.1048771292523	-0.168904616584427	1.61081616986118e-05	2.58146038007061e-05
ZC3H8	1.14654729872209	2.45075698780874	1.0959315646198	2.09584715681561e-27	5.846985843606e-26
RPL27A	119.497700469228	133.066267151218	0.155162032190789	0.00126369251817339	0.00171375761145141
RPS19	274.204184188485	342.212757466765	0.319642957622268	1.08391138017945e-09	2.4777706633868e-09
SYF2	24.6674123007764	15.211006532094	-0.697490758509212	1.16080908965602e-21	9.55919292505891e-21
TFB1M	4.33729873125354	5.85537186626219	0.432963984948567	2.47969661583951e-10	5.99954915726126e-10
DIMT1	8.05210818468775	9.98117231282114	0.309842717711048	2.08606148336577e-06	3.60967854146963e-06
TSEN34	15.6266080842401	17.0406010277114	0.124971560254021	0.111696787814851	0.125360844780707
DCAF13	3.76265080546583	8.0278223275723	1.09325928156475	1.58294204111239e-26	3.3810652659385e-25
RPL9	183.766657611923	168.71478202981	-0.123288648012818	0.0714500672251656	0.0818025476522625
ARHGEF28	0.783188321498073	1.35233602205265	0.788022512710028	1.81579372092677e-10	4.48048739441678e-10
EIF4H	99.0103221911481	71.0594737969597	-0.478551933913487	1.94342553364601e-18	1.07031581129831e-17
EIF4B	72.0669811016661	67.8912298411149	-0.0861131920638876	0.00427006029406722	0.00552239585807937
DDX54	17.6982956424402	21.0052933763975	0.247142501263126	0.000118602014827572	0.000176227124205751
MRPS36	30.1061284599626	14.7978662148648	-1.0246680338123	5.83521485626948e-28	1.94554602646839e-26
PRPF40A	11.8657919213703	14.3269914370114	0.271927297021287	6.43245650744651e-06	1.06842868112751e-05
PRPF40B	0.369957786974102	0.731240490578936	0.982985292826529	4.12000201931379e-19	2.49205431876193e-18
EIF3L	66.1567374203786	42.6395236910901	-0.633696766023529	2.52570540179561e-20	1.76155065523194e-19
NOL8	3.5037774778165	5.35039188451942	0.610733410843511	6.87817029565676e-20	4.58656526544526e-19
PSMA1	19.9775952033605	22.6925557084554	0.183836169479043	0.00033592018193614	0.000480337749693204
HTATSF1	30.060548482999	27.9544343716465	-0.104794178965949	0.00906631562015158	0.0113494994988528
FTSJ1	9.68316878490876	18.2776442116252	0.916528987719226	8.99961441739866e-28	2.67445063230086e-26
LAS1L	6.97782262821603	11.8222433374336	0.76065499029667	1.1721106818942e-19	7.62988239118748e-19
POP1	1.28482024113963	3.5303783604407	1.45825628295527	2.89253305280621e-29	1.79731485599368e-27
DZIP3	2.18046684665363	1.83462598999182	-0.249151072087411	2.59838875452059e-07	4.89255843998574e-07
CDK9	21.5273732254335	17.405138905712	-0.30665896442792	1.25977471330113e-10	3.14828525243628e-10
PAN3	6.04597332045506	10.8083660230051	0.838101919364968	5.37437167660692e-10	1.27326968490843e-09
RPL29	398.897682570838	416.83890978601	0.0634712101322954	0.0520015866588519	0.0602425160700428
DCPS	5.2451077149269	7.16616934791263	0.450229736440666	2.45854276321397e-07	4.64202756535013e-07
MRPL27	20.4964743609883	15.1423721510758	-0.436784539660966	4.21306326688545e-13	1.3424842624318e-12
POLR2H	18.723685689448	22.4729789398812	0.263326923678651	7.51824278556226e-05	0.000113814373066042
ZNF239	0.888906021273943	3.07555783219061	1.79074529965567	2.74014792066837e-25	4.35402538543136e-24
XRN1	4.89592389330443	3.40581111654568	-0.523582705073579	1.16715947950051e-16	5.2483783173592e-16
ZFR	16.3026566659016	14.6774805421048	-0.151502739757877	8.34946567253071e-05	0.000125840348118517
ZFR2	0.0176283129486003	0.0169413256877537	-0.0573476411151193	7.87484206538525e-08	1.55787396575711e-07
AGFG1	8.97950240349088	9.74029200768872	0.11732952336908	0.509176798123167	0.528507731992687
NSA2	21.6216009509804	18.5002528938887	-0.224928357855203	0.000108961228060189	0.000162786883888829
DDX10	2.37560880541766	4.46304429801385	0.909730840918352	2.00826267154987e-26	4.22353088001334e-25
TBL3	6.80294213804828	9.46886549548407	0.47703276228065	7.050631462629e-07	1.26651947561286e-06
INTS2	1.9844963044231	2.70949869714996	0.449253077692071	9.36801935554969e-10	2.1486715535296e-09
YBX1	395.54620072056	322.292466338227	-0.295475749234479	7.98326509504815e-10	1.84655218019134e-09
YBX2	6.18834376546526	4.2285435158896	-0.549392515951811	0.000111429712314284	0.000165930737182599
YBX3	18.7192601025162	19.8034745569603	0.0812301639954587	0.233776489839912	0.252426904906129
SURF6	13.8240644235237	15.1704690604738	0.134083847471715	0.145603149472085	0.160905016433581
THOC6	16.3133589079111	21.3074887663994	0.385306709218184	7.30557519347205e-07	1.31059334507563e-06
EIF3I	123.85244011759	154.382440693655	0.317886378655913	8.50985024305227e-10	1.96171421285876e-09
STRAP	57.4933371424119	70.2569162599826	0.289245481746248	5.92516665565368e-06	9.86565507707501e-06
RPL13	207.146304089879	280.76382012389	0.43870695865384	2.43735244665362e-07	4.60838284173651e-07
RRP12	3.41671382934376	7.79921182390841	1.19071891654355	1.0611947053091e-24	1.5110970439141e-23
MRPS2	25.4125976684801	33.62990897973	0.40420101937179	0.00014392487838429	0.00021338970580404
ZCCHC8	3.02636614761986	2.75292859525308	-0.136619353696913	1.58654207261903e-06	2.77915131507458e-06
RPL35	364.421717746515	429.988427643539	0.238688893575661	5.27810732401938e-05	8.09783693819808e-05
NSRP1	6.72786381471722	6.30423061841167	-0.0938281911310077	0.0594785865697801	0.0683828661403611
BCDIN3D	1.37437791952567	1.47962693029073	0.106454700184896	0.151514949256984	0.1671678253707
THUMPD1	12.7360445582568	10.3168044964594	-0.30392110553495	3.02956464891225e-12	8.92546309280829e-12
TRIM21	24.7833049644395	17.6720785147491	-0.487896856610084	5.13693032514124e-12	1.45991346246738e-11
RANBP17	0.138142011746996	0.594452511466003	2.1054094244687	1.05957133638838e-21	8.77838798086616e-21
XPO7	12.2674342992746	10.9465287607142	-0.164360093553499	0.000328989207261895	0.000471907918496338
ACIN1	18.7099576710303	15.32064782934	-0.288328992150998	3.52589950119665e-09	7.7242061188074e-09
ZNF385A	7.5043265243823	4.81098260932435	-0.641391018626174	1.92743058991471e-12	5.81451527235368e-12
RPL23	103.56083765981	121.393541741318	0.229213131058223	0.00324050687158591	0.00423091966901427
EED	3.05286215518531	3.35910654640667	0.137915107160481	0.0831112077445943	0.0946775174890503
SBDS	99.6457358262496	60.3201207362255	-0.724168752352131	2.36463363052634e-22	2.15496944861967e-21
DDX51	3.07713250204012	5.0879056378509	0.725485346330763	1.56968345037559e-16	6.89954108251907e-16
RBM18	8.16414994760852	6.67281774735759	-0.291006579506706	6.55378117823565e-10	1.53145621720481e-09
IPO11	2.92575261789924	3.7718986260048	0.366483112514806	2.01559781570392e-08	4.19379332430328e-08
RPL22	70.0404521288111	54.5937290298441	-0.359453152890732	1.2671682326396e-09	2.88703162336389e-09
RPL22L1	9.08527982862972	28.0965963490547	1.62879251586841	4.20536619505072e-12	1.2128134153237e-11
ZC3H11A	11.2213061716536	10.9980322657938	-0.0289951926513328	0.000154427865752605	0.000228466333856938
FYTTD1	9.49132792851071	7.28679065656759	-0.381326404485512	1.30076714674111e-11	3.57057969798212e-11
RNPS1	13.8543239467301	17.63454577956	0.348068103188748	3.02697323861686e-15	1.16232371269361e-14
RPS23	157.913340815766	135.159432298274	-0.224470861969682	8.55955906099579e-06	1.40974906462425e-05
RNASEH2A	10.2962068955146	22.9512831429684	1.1564618640246	1.19243875096685e-24	1.66333038017519e-23
FRG1	16.6938085977559	11.0426579775319	-0.596225663057378	2.28013104961335e-19	1.42978859854195e-18
NOL7	32.0122982273603	30.7597392064287	-0.0575829829873866	0.0236933384508645	0.0284861861586031
PRPF38A	12.6515145858126	10.0224405082997	-0.336076254713433	7.88264409403429e-17	3.67767046981054e-16
RBM41	1.5020445873059	2.095940842198	0.480670358433257	0.000155053563162251	0.000229144022532754
RBM12	14.0805852348974	15.2489809563791	0.115005536600719	0.779878215253784	0.791457698776483
RBM12B	1.52893965933073	2.2511633728684	0.558139289921937	1.83233009129036e-08	3.81828541889317e-08
ESRP1	47.4117087675111	34.3170942693542	-0.466315989517513	5.80649543671692e-12	1.64677992987387e-11
ESRP2	16.6650112298821	13.6414759500586	-0.288822543308122	1.73462785896907e-05	2.76367865176074e-05
HNRNPF	105.148978303582	111.748374443721	0.0878190133206109	0.189481852132975	0.206556373098706
HNRNPH1	26.4550651812592	30.2785448197113	0.194751899048444	0.403833626105024	0.422695686742395
HNRNPH2	55.0037463719823	47.4635068464962	-0.212711187541784	1.88762336106827e-07	3.60892466374871e-07
HNRNPH3	30.9130143732857	24.8006678705103	-0.317835368115746	1.14432593244975e-10	2.8755396133434e-10
GRSF1	19.9293520655106	17.1470890295736	-0.216931128167089	3.65894427131673e-08	7.47649748713e-08
RNH1	27.5254771268559	23.3741562196013	-0.235853285400961	3.52795481682481e-07	6.53484313631371e-07
NOL9	3.00144196004194	3.71092855099398	0.306124453799952	0.00305852664074682	0.00400863462885993
SRFBP1	3.53795943739374	4.37546230275378	0.306517949658254	0.000314142831764035	0.000452035001075196
ARL6IP4	0.485800971496373	0.897195166424233	0.885056472973972	3.53153085416302e-13	1.14398167716608e-12
RPP40	2.16597582384676	4.90711530597736	1.17985803184919	3.1128148160968e-24	3.90386959046268e-23
ALKBH5	37.6362097370792	22.6695157353868	-0.731367771964754	8.0841157550681e-24	9.20915519764841e-23
PDE12	5.41402820854585	5.03333650755706	-0.105187350864215	0.00212844815336269	0.0028441726545912
ANGEL1	4.24370073468775	6.06757429225357	0.515796946907312	2.66935730912036e-11	7.15492439523046e-11
CNOT6	7.99093554706449	7.43564565891625	-0.103906396901362	4.15018382007918e-06	6.98682423897566e-06
CNOT6L	5.84726320716593	4.40358685227246	-0.40908241332187	1.33109287295907e-16	5.92704872096107e-16
PDCD11	6.63854277017738	10.7618927810443	0.696993343912753	5.26486033553846e-17	2.50768783229306e-16
RPL35A	163.971319029242	198.518390301642	0.275829173069839	1.62982322188136e-09	3.68868931177453e-09
MRPL21	15.7495417465715	14.6478832754094	-0.104617652242711	0.0392554536101853	0.0461015507604152
SMG6	2.97685780828516	1.799702907436	-0.726031543844226	1.39118990122418e-19	8.97054997628988e-19
PRPF19	57.9200173875099	72.0818352721385	0.315573708491819	3.72238507282965e-10	8.92719367466339e-10
PRPF4	9.77863910823983	14.4797402379929	0.566330116551497	1.94946637105366e-24	2.53801955164796e-23
INTS4	3.79601906391534	3.63440011037261	-0.0627699833883075	0.0187318337887014	0.0227815095988922
SRPK2	5.94898870404058	5.70189325302566	-0.0612034085247934	0.0179948475703717	0.0219242037688931
SUPV3L1	7.94276446358948	7.88609488088743	-0.0103301537351945	0.216394087258597	0.234027466204511
RBM17	12.9614661541709	12.5296753042809	-0.0488798909504071	0.015898626066561	0.0195093553258428
NAF1	2.27613976310495	2.6619941143262	0.225918234463151	0.000365096210946558	0.00052096714025464
YARS	10.1549711473138	15.6235571145068	0.621536817822857	1.18762835941931e-18	6.73646459471451e-18
LRRFIP1	16.0838116758189	10.9820423858675	-0.550462964362775	1.11175104678825e-16	5.04904877395195e-16
LRRFIP2	9.94622282650459	4.80135511980017	-1.05070710723842	1.69300798193124e-28	7.23231847281252e-27
EIF4E2	15.2445214100079	10.9156452360496	-0.481893446587014	7.96997650980898e-23	7.95252400650283e-22
EIF4E1B	0.00139746450207129	0.00156900532310651	0.1670386102185	0.0124098141368435	0.0153940253403494
EIF4E3	8.78260143073501	2.07298364934426	-2.08293959606926	8.42470851880773e-31	1.37983396408806e-28
EIF4E	3.25669925895954	2.89815741994896	-0.168274539448738	0.00496440375819411	0.00639015060023667
BUD13	11.8316658565397	10.7512078660668	-0.138154462922113	0.000127346739113242	0.000189015192581761
CTU1	1.29066366056982	4.48321043776538	1.79641912805264	3.15117075437787e-16	1.33777963392377e-15
GTPBP1	14.0196243937436	8.97277416612996	-0.643821692095381	1.37458238595425e-18	7.701041481965e-18
GTPBP2	16.9022373626884	14.2781308910481	-0.243407097166518	0.00047878918973296	0.000674052340231675
DDX21	21.1852053007764	39.484342224631	0.898223546914664	7.07976581013564e-18	3.76577426554686e-17
RPL13A	1236.90322576505	990.054876328939	-0.321152231930471	2.17002027829659e-16	9.35778460703924e-16
SRA1	12.7235451658166	10.1438464640455	-0.326895890946851	4.05027642734825e-07	7.44183854325949e-07
PAPOLB	0.00147952832955061	0.00447203242427994	1.59579332734325	0.0106909633198135	0.0132980408172748
PAPOLA	19.063484994248	16.1503081850387	-0.239250187206405	3.66782756800487e-12	1.06452659988591e-11
RPL41	321.141206357815	245.507343225564	-0.387441615632378	4.67926030539063e-14	1.64435702762699e-13
ZNF768	40.0063946681968	25.8371533189392	-0.630783494666084	1.70376099679319e-16	7.44102646203288e-16
SCAF1	21.9466894759719	19.8800641902397	-0.142680919249921	0.00243507275237426	0.00321617821497161
MRPS15	22.0309927137878	22.8158114973984	0.0504994633381859	0.450409482131968	0.469290977190854
EIF2B1	15.8684427449564	14.4893765590659	-0.131165035008793	4.42649408969792e-06	7.41594092507097e-06
RPL36A	18.2212157120877	28.6042779672991	0.650611709769394	2.11688481809567e-10	5.17671117412662e-10
RPL36AL	367.924001794741	195.089397033717	-0.915272424004779	1.61287944321169e-25	2.65639301068721e-24
INTS6	1.17657782610507	1.7233786644405	0.550642975972975	2.88266007641714e-05	4.49839763066465e-05
RPS7	103.545272876289	126.351077302808	0.287176273031796	7.22257994632525e-06	1.19242352495491e-05
RRNAD1	11.7653026477955	9.65230408325165	-0.285593160969378	1.67374036615173e-06	2.9220984425663e-06
MRPS21	24.6532703861498	22.9000320168399	-0.106429425018309	0.0380580187711832	0.044810776623779
RBM8A	17.7133845829083	16.5448768965151	-0.0984553440150959	0.000179668203103833	0.00026437721597733
MAGOH	21.0526788881333	23.0037755371755	0.127866842148419	0.0519871951910037	0.0602425160700428
MAGOHB	2.09567724123031	3.79769982960241	0.857709337201751	6.10460284686654e-19	3.62825743115937e-18
RPL37A	120.138022864672	144.525506310791	0.266631300049856	6.15825302208849e-08	1.23255225200512e-07
NOLC1	28.0094859302391	46.0581210466238	0.717540051928427	1.94655981647149e-18	1.07031581129831e-17
IARS2	43.8606368188258	37.1548986940159	-0.239374323177772	4.35783133539349e-08	8.87802598432623e-08
LSM1	14.3510277554403	11.3504177205238	-0.338408667000744	2.10564440599668e-09	4.72646289490552e-09
SUPT4H1	35.8206823029582	32.7541167611571	-0.129116571847275	8.24861723422404e-05	0.0001245951354606
EXO1	1.30578756649836	3.68305721588243	1.49598359999031	1.5201699947834e-25	2.53423461325477e-24
DCP1B	4.38530306822793	3.88944429939604	-0.173112504475609	0.00163709180231755	0.00220483201356462
DCP1A	6.68893465880369	6.57752434761211	-0.0242317685588875	0.0405916453599837	0.047466876994951
DNAJC17	2.64533844190185	2.31867325155172	-0.190152781987867	1.28350467369177e-05	2.07393722096531e-05
DUSP11	8.08745517052023	6.90526836954993	-0.227988324999467	1.48712206993266e-06	2.6096224256713e-06
CHERP	10.0774753293664	10.5522281340729	0.0664134090724455	0.563103094422303	0.582270748922306
WDR61	7.23073640380256	6.64760390271974	-0.121308162102746	0.0078367849090963	0.00988273521285484
NANOS1	0.145251089151082	0.210891187921895	0.537949831870414	0.00111359793239557	0.0015177351680805
NANOS2	0.000255587123427406	0.0129518911524776	5.66320380157583	3.85317337135785e-16	1.60588048739213e-15
NANOS3	0.10362602822957	2.31447184624451	4.48122469141948	2.51501353204544e-26	5.13137835568077e-25
EBNA1BP2	16.8285868591182	22.8519338648855	0.441402224937511	3.93818714226891e-13	1.26670631140744e-12
HELZ	3.42777415323586	3.22653333185616	-0.0872871279202192	4.8891441459543e-08	9.9308470245461e-08
PDCD4	101.755449320526	20.687538354957	-2.29827216555335	5.86966228078014e-32	4.01191416891323e-29
PTRH2	3.67179692879123	5.99922244701108	0.708289254897657	6.26772839884754e-19	3.70908429490242e-18
SART3	8.82095242505384	9.8153977611053	0.154112296569929	0.00131069773004454	0.00177398395739692
ZC3H10	1.070371491661	0.874320010802598	-0.291878272924552	3.14652953587603e-08	6.45841723054434e-08
LSM2	37.2455354159583	48.1012381163351	0.369006527590395	2.13567736084528e-07	4.06253038552079e-07
MRPS25	11.8932741810042	10.8940255018238	-0.12660878967434	0.000210581999134157	0.000308868661820164
RPP21	6.10271811358098	6.63649696471373	0.120969971097611	0.361994929580042	0.38123811150687
ZMAT2	57.8198463804828	38.4476767020033	-0.58866835344592	3.91106268775638e-23	4.01986668734058e-22
IFIT1	5.99552533299048	2.69950753053764	-1.15118992800487	3.35220767455052e-15	1.28360445129147e-14
IFIT2	5.75665954424232	2.8943498546394	-0.991992573837172	9.76921422436893e-14	3.31377564384921e-13
IFIT5	6.90648397639125	4.85328938761734	-0.508988549132321	6.30078180199977e-09	1.35427181184492e-08
IFIT1B	0.00238871213676187	0.0137146410048031	2.5214119481345	7.24268911796877e-08	1.43906337561967e-07
IFIT3	11.6254146711011	10.4125310581247	-0.158961378330913	0.0891738085808559	0.101078438084602
NOVA1	0.646672182690978	0.0784872101119038	-3.0425050688087	9.15740614290273e-30	8.34544946489869e-28
SNRPD3	36.6585092791567	36.1010675683361	-0.0221066191517822	0.378497373508672	0.396783672995671
YARS2	8.65520799790321	11.9219677084597	0.461981975486967	6.14413713924027e-12	1.73533790688873e-11
PTCD1	1.0646157450527	1.93896071503636	0.864950765373057	2.15160581812053e-17	1.08935005680399e-16
TSR1	7.11052449263289	9.27038896965543	0.382673892051496	1.00776747815225e-07	1.96802591804875e-07
MRPS6	10.126751860535	7.37656696706645	-0.457150054717854	9.35160953272793e-13	2.89222855910386e-12
TAF9	18.0738291438286	19.6154186086272	0.118085934259456	0.0156787794109731	0.0192568656377361
RPL11	496.101832180948	433.146906863621	-0.195779870411863	1.95085360474653e-05	3.09734828999827e-05
DDX23	29.0595140048453	26.4569776231457	-0.135362314079038	6.44121199107481e-06	1.06858456211156e-05
DDX59	3.96974739410065	3.31769935846627	-0.258864048814982	3.95097460026858e-06	6.6596575568029e-06
CCNT2	4.71220536345631	3.96632399264381	-0.248599884700213	7.03694933294204e-10	1.6387580473819e-09
RPL8	970.379157627791	1296.33509897922	0.417818230190363	4.82453305009195e-12	1.37973570700328e-11
SARNP	0.386022864525672	0.563171655626146	0.544888422789099	0.000273032559546065	0.000395795873700393
IMP3	20.9655037265953	16.5715085248661	-0.339312554592	6.77811895995822e-11	1.7449507755674e-10
CNP	14.3328097424912	11.8034934623443	-0.280107541981522	3.39747481937165e-06	5.7765523359217e-06
LIN28A	0.0013869765878046	0.0521672585515217	5.2331292798449	4.93772030091075e-07	9.0118339804339e-07
LIN28B	0.000914945752317806	0.0527776568260896	5.85009728273351	3.55189167033807e-06	6.01664921109311e-06
EIF3K	100.280378965771	77.0300791382819	-0.380545540720801	1.21777892748701e-14	4.45107966276669e-14
EIF2S2	34.888814538139	60.2411992326838	0.787985912221434	3.01539365597807e-22	2.71187047876449e-21
RNMT	5.60235829637028	5.43528978878333	-0.0436772970285646	0.0167105760149846	0.0204323411560679
MRPL42	3.43153850183894	4.13551601853882	0.269211814424917	0.0021888630807175	0.00291068671861198
THRAP3	38.3006597241868	29.2904120581213	-0.386940753386513	1.46669665586048e-13	4.89018128917384e-13
BCLAF1	13.9589459034625	12.7621606377546	-0.12931740341671	1.70630502385546e-05	2.72172574983712e-05
PNO1	7.96660826494673	13.3255687521843	0.742159568958409	6.58482738040955e-20	4.43421627045313e-19
RBM4	2.5694755894877	2.14290483525809	-0.261906163858717	3.2271663574458e-12	9.44654477650623e-12
RBM4B	3.8890929116797	3.28028479649392	-0.245612625614106	2.86910287074973e-09	6.36698640310857e-09
R3HCC1	15.9568435466678	10.1674275401371	-0.650220588323562	7.93424578345292e-17	3.68586250112694e-16
R3HCC1L	6.26831575487079	4.36244930318077	-0.522939489151251	1.90714874032577e-17	9.72788182099003e-17
POP5	10.3060500140542	11.4922235473148	0.157166462782357	0.0863336870800523	0.0981032005306995
MRPL51	55.4496870466395	51.8224544213792	-0.0976019717268608	0.0105502706891162	0.0131349909216957
MARS	13.4769373709906	19.0140287651926	0.496571566268745	2.90694927100553e-15	1.12254227498999e-14
TYW1	5.56732241410235	6.28800740438238	0.175619281625313	0.0039004246147121	0.00505391511688288
MRPL16	29.7315058580131	27.4339130484273	-0.116032119210951	0.00518780878853306	0.00665265911249971
DUS1L	19.6006968493143	27.8632043697988	0.507456236315525	9.71846354838107e-11	2.46021105011795e-10
QRSL1	6.24813485673807	6.23273767010226	-0.00355959986361842	0.689210167596793	0.702049403207762
WRAP53	2.31511840368639	3.02190287080811	0.384371310417612	0.000957287324164189	0.00131518771068588
TDRD7	15.1323317449564	7.63732003003413	-0.986495925946717	6.19924702765392e-26	1.14518522794634e-24
LARP1	26.6823226291227	32.6209914179141	0.289916374170679	2.24032438687461e-05	3.54048952237872e-05
LARP1B	3.66205630843251	3.49913580819822	-0.0656553150058585	0.0019298778526792	0.00258641473001222
RPL23A	181.472634714666	189.287320315232	0.0608257607909799	0.373281385738246	0.391616004838206
BAZ2A	16.4903919843024	12.3566385621694	-0.416339359607594	7.13375518080147e-11	1.83305325792399e-10
EIF3E	54.9751316964185	76.8067803715676	0.482454520073825	7.98946317740318e-08	1.57826534154771e-07
CWC15	18.579513293721	15.2051456369045	-0.289153074822524	1.06570155202892e-07	2.0781940394059e-07
RPL31	123.043668960671	142.723234891585	0.214049792269876	1.46538466340457e-05	2.35391402452885e-05
SUPT6H	13.7438150300068	11.7543102519093	-0.225592641832509	1.75459107786609e-05	2.79223050459016e-05
TST	321.318455357305	82.6418697782838	-1.95905904555305	4.44246662924094e-28	1.64131131950604e-26
HNRNPU	49.3055191997053	55.6941790677928	0.17577740157895	0.0622705091445752	0.0715325932778439
HNRNPUL1	57.1869364482036	47.5208091631573	-0.267126219320881	3.36865315120571e-10	8.09305598892479e-10
HNRNPUL2	19.8131051121501	12.6849324025651	-0.643339165916645	8.08147890475585e-17	3.73222353473015e-16
RPS25	410.735603914485	328.082409640665	-0.324151765429972	3.05246666429045e-11	8.08667040714156e-11
EIF1AD	8.47954233985039	8.90605464891833	0.0708000630429391	0.665775952705526	0.680714829729584
SETX	8.7550389527655	6.51500927874933	-0.426346363989201	6.72893103657095e-16	2.73763354970015e-15
MARS2	6.14473648064717	8.27553963805312	0.429502250006383	2.83838460256328e-09	6.3090597588683e-09
CNOT3	8.30828697150912	8.17706662546328	-0.0229676530386231	0.0270314402071476	0.0323006807370374
MTIF2	17.4628669985832	15.4376214562461	-0.1778399483311	6.32275833319913e-06	1.05148547949917e-05
JAKMIP1	0.219732621173354	0.213468056439076	-0.0417288662370923	0.303189209226975	0.322285885702391
FASTKD1	9.58258605956024	6.42838290076357	-0.57595918529399	3.45292351538918e-17	1.66789627050778e-16
