# Supplementary material for: Construction and validation of an RNA-binding protein-associated prognostic model for colorectal cancer
Source: PeerJ. 2021 Apr 5;9:e11219. doi: 10.7717/peerj.11219 (PMC8029696; doi:10.7717/peerj.11219)
Supplement: Supplemental Information 6 [file peerj-09-11219-s006.zip › raw data/10.diff/down.txt]

gene	conMean	treatMean	logFC	pValue	fdr
RBMS3	1.16131097256914	0.403873004370292	-1.52378072280433	1.24746236792917e-24	1.72250611814058e-23
RBFOX3	2.52391858028213	0.0811778844061852	-4.95843481843884	3.01861308202522e-12	8.91240622705934e-12
ELAVL3	0.101530547555338	0.0145056698538086	-2.80722503317342	5.77178720253842e-26	1.08082645285891e-24
ELAVL4	0.447162071517454	0.0502657352538702	-3.15315062802831	1.13014660072744e-29	9.08770825408477e-28
ZC3H12C	3.44455178082852	1.18514224471615	-1.53925603918525	6.60630166028256e-27	1.58435339817654e-25
DZIP1	1.42846414308058	0.53962241222707	-1.40444264825386	9.67525122583894e-19	5.55717160744615e-18
SAMD4A	3.1650439372549	1.27843100693355	-1.30785122255826	1.8400614819809e-12	5.57730387110397e-12
SPATS2L	22.7440317666327	11.2806171373227	-1.01164202263108	9.5815260133487e-27	2.14720427217175e-25
OASL	13.9630314778448	4.34325849148848	-1.6847624720908	2.44161296295956e-11	6.57024590623173e-11
ZCCHC24	14.1729896753315	5.24229497014081	-1.43487367726751	4.92306793689539e-13	1.55065296537696e-12
MBNL1	27.7534051011561	12.6031461715257	-1.13888086428271	1.24362916343489e-28	5.66680355471832e-27
SMAD7	15.7251207283804	6.76667445743374	-1.21655220559715	1.20921210386586e-23	1.34389670405255e-22
TDRD10	0.265324019460756	0.107183810987956	-1.3076682689007	2.32962460926022e-22	2.13731331601256e-21
AFF1	14.1621514913861	6.71366429406117	-1.07686814967567	3.03693977663715e-26	6.01666184733766e-25
AFF3	0.889842117452114	0.101883581418014	-3.12662780554938	9.4257762481983e-31	1.37983396408806e-28
AFF2	0.0444548983203276	0.0200057697901538	-1.15192625066942	5.87313722790525e-05	8.97047887211897e-05
A1CF	7.35688557729797	2.75978590338105	-1.41453880206703	3.81750723346323e-23	3.953433627382e-22
RBM47	54.9565820111923	18.3045362528203	-1.58609105617981	2.76627850973549e-28	1.05041742300234e-26
RBM20	0.352645902662643	0.0626589824410587	-2.49262703118997	2.01928231185242e-21	1.63334847355163e-20
RPL10L	1.54683682957764	0.406397886327498	-1.9283562161492	2.24051904041647e-22	2.08353029132606e-21
SIDT1	4.20686378975207	1.90611353044594	-1.1421110566589	2.66818933940157e-16	1.14339022788776e-15
SIDT2	11.4349529269806	4.8536089572464	-1.23632064271118	3.64546375180127e-26	7.11906992673191e-25
MRPL35	29.0556515320469	13.3672475803522	-1.12011637148335	1.03525612746714e-31	4.71731708749194e-29
RIOK3	49.5904024062677	13.8982950370819	-1.83515302002021	9.94793659317195e-31	1.37983396408806e-28
RNASE1	231.648053698005	81.1921016870677	-1.51252326598153	6.1187591521953e-24	7.27334240091389e-23
RNASE6	19.5623312348974	8.89039832112397	-1.13775834247518	3.5397916735594e-19	2.16022107935522e-18
HEXIM1	22.166620438428	10.9730642092274	-1.01442237907119	1.89336794037273e-24	2.48868651393223e-23
MVP	177.565874527655	73.1379763767066	-1.27966172915238	2.90940857155136e-20	2.00866743298521e-19
KHDRBS2	0.30967127521614	0.0158928683923449	-4.28428613112642	3.92983955901551e-30	4.13237744398016e-28
RAVER2	19.4830730991443	7.20787720429085	-1.43457491591927	3.14266942986807e-29	1.86783874375202e-27
PPARGC1A	4.85217535139975	1.20054503529741	-2.01494216504767	1.46384139259548e-27	4.25759826314473e-26
PPARGC1B	4.22632968415505	1.49848993426093	-1.49589591933312	5.793196780615e-28	1.94554602646839e-26
RBM24	1.92525846292474	0.373961909165614	-2.36408890498928	3.39909333378663e-21	2.68587317184181e-20
ENOX1	1.25654517805171	0.452967454735399	-1.47198324017566	1.09840459238444e-05	1.78539723875093e-05
RBPMS2	16.9056836583475	1.34698261985112	-3.64970521845402	1.26543171332474e-24	1.72984515211492e-23
TEP1	9.48164709088745	4.32881012803423	-1.13116717473531	3.5980463517435e-22	3.17324475021507e-21
RALYL	0.0435295498186275	0.0075227250404994	-2.53266783470181	9.34547537554048e-22	7.78979563314868e-21
SNRPN	11.1912949635045	4.68476301906184	-1.25632900719895	1.50025984508307e-19	9.58343555246989e-19
PTBP2	1.53286245075655	0.756324487826477	-1.01915100909391	3.33664705772128e-07	6.2057095617755e-07
TLR7	1.37898413409543	0.396145210082897	-1.7995045946549	4.71581523466121e-22	4.13238424729607e-21
TLR3	7.05277081220673	1.44999817711866	-2.2821390719196	1.69617622160602e-29	1.28815160829746e-27
DQX1	8.71115171172504	3.74463390352551	-1.21803879226518	3.68655606555135e-17	1.77447962732701e-16
CELF4	0.130837519912161	0.0324967398507174	-2.00940942185957	7.53717305879115e-24	8.65824837930042e-23
CPEB1	0.383797963437181	0.0426011489617521	-3.17138281025142	5.99366205507933e-30	5.85238287806675e-28
CPEB2	5.56132152481299	2.4205575271785	-1.20008836637099	7.32575012267335e-28	2.27597736765783e-26
CPEB3	1.71261769281707	0.678192119043289	-1.33643721025775	5.1047818961312e-28	1.78929150051573e-26
SECISBP2L	8.57979521458121	3.47316045355717	-1.30469415131965	2.26778415584034e-28	9.30664870618096e-27
DDX60	18.4245164195285	5.37127396995886	-1.77829053868505	5.22336605157855e-24	6.31888618806007e-23
PABPC5	0.274215755441318	0.11094771708967	-1.30543148321989	1.4701717574915e-10	3.65404507725615e-10
RNASEL	5.96836937631475	2.14855684604371	-1.47396887716162	4.16648796325624e-29	2.3731621024047e-27
MRPS36	30.1061284599626	14.7978662148648	-1.0246680338123	5.83521485626948e-28	1.94554602646839e-26
LRRFIP2	9.94622282650459	4.80135511980017	-1.05070710723842	1.69300798193124e-28	7.23231847281252e-27
EIF4E3	8.78260143073501	2.07298364934426	-2.08293959606926	8.42470851880773e-31	1.37983396408806e-28
PDCD4	101.755449320526	20.687538354957	-2.29827216555335	5.86966228078014e-32	4.01191416891323e-29
IFIT1	5.99552533299048	2.69950753053764	-1.15118992800487	3.35220767455052e-15	1.28360445129147e-14
NOVA1	0.646672182690978	0.0784872101119038	-3.0425050688087	9.15740614290273e-30	8.34544946489869e-28
TST	321.318455357305	82.6418697782838	-1.95905904555305	4.44246662924094e-28	1.64131131950604e-26
