# Supplementary material for: Construction and validation of an RNA-binding protein-associated prognostic model for colorectal cancer
Source: PeerJ. 2021 Apr 5;9:e11219. doi: 10.7717/peerj.11219 (PMC8029696; doi:10.7717/peerj.11219)
Supplement: Supplemental Information 6 [file peerj-09-11219-s006.zip › raw data/10.diff/RBP10.diff.R]

#if (!requireNamespace("BiocManager", quietly = TRUE))
#    install.packages("BiocManager")
#BiocManager::install("limma")

#install.packages("pheatmap")

#######ÒýÓÃ°ü
library(limma)
library(pheatmap)

setwd("C:\\Bioinformatics analysis\\RNA binding protein\\10.diff")        #ÉèÖÃ¹¤×÷Ä¿Â¼
inputFile="tcgaRBPexp.txt"                              #ÊäÈëÎÄ¼þ
fdrFilter=0.05                                          #fdrÁÙ½çÖµ
logFCfilter=1                                         #logFCÁÙ½çÖµ
conNum=51                                               #normal×éÑùÆ·ÊýÄ¿
treatNum=641                                            #tumor×éÑùÆ·ÊýÄ¿

#######¶ÁÈ¡ÊäÈëÎÄ¼þ£¬²¢¶ÔÊäÈëÎÄ¼þÕûÀí
outTab=data.frame()
grade=c(rep(1,conNum),rep(2,treatNum))
rt=read.table(inputFile,sep="\t",header=T,check.names=F)
rt=as.matrix(rt)
rownames(rt)=rt[,1]
exp=rt[,2:ncol(rt)]
dimnames=list(rownames(exp),colnames(exp))
data=matrix(as.numeric(as.matrix(exp)),nrow=nrow(exp),dimnames=dimnames)
data=avereps(data)
data=data[rowMeans(data)>0,]
data=normalizeBetweenArrays(data)

#######²îÒì·ÖÎö
for(i in row.names(data)){
	geneName=unlist(strsplit(i,"\\|",))[1]
	geneName=gsub("\\/", "_", geneName)
	rt=rbind(expression=data[i,],grade=grade)
	rt=as.matrix(t(rt))
	wilcoxTest<-wilcox.test(expression ~ grade, data=rt)
	conGeneMeans=mean(data[i,1:conNum])
	treatGeneMeans=mean(data[i,(conNum+1):ncol(data)])
	logFC=log2(treatGeneMeans)-log2(conGeneMeans)
	pvalue=wilcoxTest$p.value
	conMed=median(data[i,1:conNum])
	treatMed=median(data[i,(conNum+1):ncol(data)])
	diffMed=treatMed-conMed
	if( ((logFC>0) & (diffMed>0)) | ((logFC<0) & (diffMed<0)) ){  
		outTab=rbind(outTab,cbind(gene=i,conMean=conGeneMeans,treatMean=treatGeneMeans,logFC=logFC,pValue=pvalue))
	}
}
pValue=outTab[,"pValue"]
fdr=p.adjust(as.numeric(as.vector(pValue)),method="fdr")
outTab=cbind(outTab,fdr=fdr)

#######Êä³öËùÓÐ»ùÒòµÄ²îÒìÇé¿ö
write.table(outTab,file="all.xls",sep="\t",row.names=F,quote=F)

#######Êä³ö²îÒì±í¸ñ
outDiff=outTab[( abs(as.numeric(as.vector(outTab$logFC)))>logFCfilter & as.numeric(as.vector(outTab$fdr))<fdrFilter),]
write.table(outDiff,file="diff.xls",sep="\t",row.names=F,quote=F)
outDiff=outTab[( abs(as.numeric(as.vector(outTab$logFC)))>logFCfilter & as.numeric(as.vector(outTab$fdr))<fdrFilter),]
write.table(outDiff,file="diff.txt",sep="\t",row.names=F,quote=F)
up=outTab[(as.numeric(as.vector(outTab$logFC))>logFCfilter & as.numeric(as.vector(outTab$fdr))<fdrFilter),]
write.table(up,file="up.txt",sep="\t",row.names=F,quote=F)
down=outTab[(as.numeric(as.vector(outTab$logFC))< -logFCfilter & as.numeric(as.vector(outTab$fdr))<fdrFilter),]
write.table(down,file="down.txt",sep="\t",row.names=F,quote=F)

#######²îÒì»ùÒòµÄ±í´ïÎÄ¼þ
heatmap=rbind(ID=colnames(data[as.vector(outDiff[,1]),]),data[as.vector(outDiff[,1]),])
write.table(heatmap,file="tcgaDiffRBPexp.txt",sep="\t",col.names=F,quote=F)

#######»æÖÆ»ðÉ½Í¼
pdf(file="vol.pdf",height=5,width=5)
xMax=max(abs(as.numeric(as.vector(outTab$logFC))))
yMax=max(-log10(outTab$fdr))+1
plot(as.numeric(as.vector(outTab$logFC)), -log10(outTab$fdr), xlab="logFC",ylab="-log10(fdr)",
     main="Volcano", ylim=c(0,yMax),xlim=c(-xMax,xMax),yaxs="i",pch=20, cex=0.8)
diffSub=subset(outTab, fdr<fdrFilter & as.numeric(as.vector(logFC))>logFCfilter)
points(as.numeric(as.vector(diffSub$logFC)), -log10(diffSub$fdr), pch=20, col="red",cex=0.8)
diffSub=subset(outTab, fdr<fdrFilter & as.numeric(as.vector(logFC))<(-logFCfilter))
points(as.numeric(as.vector(diffSub$logFC)), -log10(diffSub$fdr), pch=20, col="green",cex=0.8)
abline(v=0,lty=2,lwd=3)
legend("topright", c("Down","Unchange","Up" ),bty="n",pch=19,col=c("green","black","red"),cex=0.8,title ="Significant")
dev.off()

#######»æÖÆ²îÒì»ùÒòÈÈÍ¼
hmExp=data[as.vector(outDiff[,1]),]
hmExp=log2(hmExp+0.1)
Type=c(rep("N",conNum),rep("T",treatNum))
names(Type)=colnames(data)
Type=as.data.frame(Type)
pdf(file="heatmap.pdf",height=7,width=10)
pheatmap(hmExp, 
         annotation=Type, 
         color = colorRampPalette(c("green", "black", "red"))(50),
         cluster_cols =F,
         show_colnames = F,
         show_rownames = F,
         fontsize = 12,
         fontsize_row=3,
         fontsize_col=10)
dev.off()
