# Supplementary material for: Construction and validation of an RNA-binding protein-associated prognostic model for colorectal cancer
Source: PeerJ. 2021 Apr 5;9:e11219. doi: 10.7717/peerj.11219 (PMC8029696; doi:10.7717/peerj.11219)
Supplement: Supplemental Information 6 [file peerj-09-11219-s006.zip › raw data/10.diff/tcgaDiffRBPexp.txt]

ID	TCGA-AF-2691-11A-01R-A32Z-07	TCGA-A6-2680-11A-01R-A32Z-07	TCGA-A6-2685-11A-01R-A32Z-07	TCGA-AA-3527-11A-01R-A32Z-07	TCGA-A6-2683-11A-01R-A32Z-07	TCGA-AA-3662-11A-01R-1723-07	TCGA-AA-3511-11A-01R-1839-07	TCGA-A6-2671-11A-01R-A32Z-07	TCGA-AF-2692-11A-01R-A32Z-07	TCGA-AF-2689-11A-01R-A32Z-07	TCGA-AF-3400-11A-01R-A32Z-07	TCGA-AA-3697-11A-01R-1723-07	TCGA-AA-3655-11A-01R-1723-07	TCGA-AZ-6603-11A-02R-1839-07	TCGA-AA-3522-11A-01R-A32Z-07	TCGA-AA-3534-11A-01R-A32Z-07	TCGA-AZ-6599-11A-01R-1774-07	TCGA-AA-3520-11A-01R-A32Z-07	TCGA-A6-5665-11A-01R-1653-07	TCGA-AA-3517-11A-01R-A32Z-07	TCGA-AF-5654-11A-11R-1660-07	TCGA-AG-3731-11A-01R-1736-07	TCGA-AG-3742-11A-01R-1660-07	TCGA-AG-3732-11A-01R-1660-07	TCGA-A6-5659-11A-01R-1653-07	TCGA-AZ-6598-11A-01R-1774-07	TCGA-A6-2682-11A-01R-A32Z-07	TCGA-A6-5662-11A-01R-1653-07	TCGA-AA-3712-11A-01R-1723-07	TCGA-AZ-6601-11A-01R-1774-07	TCGA-A6-2679-11A-01R-A32Z-07	TCGA-AA-3713-11A-01R-1723-07	TCGA-AA-3531-11A-01R-A32Z-07	TCGA-F4-6704-11A-01R-1839-07	TCGA-AZ-6600-11A-01R-1774-07	TCGA-A6-2686-11A-01R-A32Z-07	TCGA-A6-2675-11A-01R-1723-07	TCGA-AA-3516-11A-01R-A32Z-07	TCGA-AH-6643-11A-01R-1830-07	TCGA-AG-3725-11A-01R-1736-07	TCGA-A6-5667-11A-01R-1723-07	TCGA-AA-3514-11A-01R-A32Z-07	TCGA-AA-3496-11A-01R-1839-07	TCGA-AA-3525-11A-01R-A32Z-07	TCGA-AZ-6605-11A-01R-1839-07	TCGA-AA-3660-11A-01R-1723-07	TCGA-A6-2678-11A-01R-A32Z-07	TCGA-AA-3489-11A-01R-1839-07	TCGA-AA-3663-11A-01R-1723-07
TRIM71	0.00115567654190751	0.000137483656069364	0.00158400832947977	0.00220242366184971	0.00289687258092486	0.000123679219653179	0.00064162987716763	9.76968511560694e-05	0.00136423982225434	0.00115567654190751	0.00422366220809249	8.55189190751445e-05	0.000109874783236994	0.00326336895086705	5.30828988439306e-05	0.000109874783236994	0.000995187203757226	1.03234393063584e-05	0.00220242366184971	0.00115567654190751	0.000153006989884393	0.000463475247109827	8.55189190751445e-05	0.000109874783236994	0.000233907942919075	8.55189190751445e-05	0.00220242366184971	0.00136423982225434	9.76968511560694e-05	2.06468786127168e-05	5.30828988439306e-05	0.000195528673410405	0.000153006989884393	0	0.00136423982225434	8.55189190751445e-05	0.00158400832947977	2.06468786127168e-05	0.000995187203757226	0.000153006989884393	0.000137483656069364	0.0103405131271676	0.00422366220809249	0.000137483656069364	9.76968511560694e-05	0.00524042458236994	2.06468786127168e-05	2.06468786127168e-05	0.00220242366184971
ZNF579	2.40478059971098	2.21621682528902	2.51798434927746	1.93908098916185	1.6336537050578	3.1453487033237	1.76332016445087	4.06649561416185	2.20404483959538	2.56337852976879	1.87773118078035	1.43693267225434	2.29332643381503	2.02425304754335	2.11007320722543	2.87039459046243	2.84754408020231	2.03549985549133	1.49113313121387	2.54051995433526	1.4082312882948	2.1332853683526	1.15413295130058	1.06909062037572	1.16843937789017	2.37056536459538	2.62017724696532	1.75115388309249	2.28733755216763	1.38079724234104	2.16967168887283	0.767017214595376	1.52932030202312	1.56896231849711	2.65418388627168	1.62067790289017	2.51798434927746	1.82752110809249	1.33969476719653	1.49113313121387	2.3473658316474	1.31103733815029	1.38079724234104	1.86521520447977	3.81902552456647	2.08436316575145	2.32322261488439	1.13969581026012	2.25227842601156
RBMS3	1.8525943132948	0.89485636632948	0.49874576199422	0.850300704913295	0.850300704913295	0.682190076156069	0.536504358092486	0.850300704913295	2.48239004768786	1.5816451916185	0.486920311849711	0.937575563150289	0.475096065317919	1.65963669783237	0.695877451011561	0.628029319942197	1.26797257471098	0.879119031647399	0.850300704913295	0.794369250867052	0.835960338728324	0.89485636632948	1.8525943132948	4.28312809537572	0.794369250867052	1.59556785101156	0.523515241473988	2.54051995433526	0.548485871676301	1.13969581026012	0.822888206647399	0.29581231966763	0.794369250867052	1.0390591882948	1.2267572433526	0.794369250867052	2.65418388627168	1.0390591882948	1.36690563381503	0.511289956791907	0.475096065317919	0.752681960260116	2.42704293684971	0.404077421242775	3.97332728612717	0.536504358092486	1.16843937789017	1.38079724234104	1.52932030202312
RBFOX3	1.50370887254335	0.24749851833815	0.139606441705202	1.80170822572254	0.0212300079306358	0.66805260982659	0.0199149564971098	2.75439426040462	4.7646148699422	2.91369096343931	0.102741582179191	0.139606441705202	3.04180329710983	9.44596797976879	0.0132021747052023	0.0186872517846821	0.0654991241618497	0.0379946084710983	0.180743902630058	0.0443496871054913	0.0256699871893064	1.9152358484104	3.36166824421965	3.25821823988439	0.29581231966763	1.02395937528902	0.0132021747052023	6.28086651300578	0.0443496871054913	2.58607541286127	0.0186872517846821	0.463269030202312	0.369658685115607	4.12730485404624	0.0273988344638728	0.0862434154768786	8.29250123988439	2.71124179277457	3.77197150722543	1.12608808251445	0.238477830578035	0.27577500767341	7.40694042341041	0.00854739368786127	42.6875884682081	0.0199149564971098	0.602481789884393	5.48088155346821	3.02935740404624
ELAVL3	0.093853374933526	0.139606441705202	0.0788092141040462	0.059322546950867	0.0491341787210983	0.0491341787210983	0.0401204845881503	0.0788092141040462	0.188468752586705	0.205077576213873	0.0142521803973988	0.0467506426589595	0.0516589688554913	0.238477830578035	0.0516589688554913	0.059322546950867	0.12246656017341	0.0542845222789017	0.0862434154768786	0.0750183370520231	0.059322546950867	0.0516589688554913	0.059322546950867	0.22943949333815	0.0516589688554913	0.426528905924855	0.0142521803973988	0.107371919784682	0.0112304267803468	0.0467506426589595	0.166286775751445	0.0175825647023121	0.117490275462428	0.0688003322976879	0.0981995048641618	0.0542845222789017	0.24749851833815	0.180743902630058	0.0624603945953757	0.0132021747052023	0.0307217959465318	0.0654991241618497	0.145775619479769	0.0341467806300578	0.536504358092486	0.0341467806300578	0.059322546950867	0.139606441705202	0.133432690202312
ELAVL4	0.628029319942197	0.562349117196532	0.285396992904624	0.475096065317919	0.213103734104046	0.22943949333815	0.213103734104046	0.213103734104046	1.15413295130058	0.66805260982659	0.0825318392052023	0.196503998916185	0.238477830578035	0.523515241473988	0.266375070260116	0.205077576213873	0.285396992904624	0.306122269783237	0.49874576199422	0.22943949333815	0.315693407557803	0.326485904046243	0.475096065317919	1.36690563381503	0.22943949333815	1.26797257471098	0.0825318392052023	1.08402533872832	0.093853374933526	0.152604343973988	0.486920311849711	0.145775619479769	0.336842199132948	0.415310644508671	0.369658685115607	0.238477830578035	0.835960338728324	0.548485871676301	0.315693407557803	0.326485904046243	0.159419176445087	0.315693407557803	1.16843937789017	0.0788092141040462	1.6336537050578	0.266375070260116	0.238477830578035	1.2267572433526	0.536504358092486
RBM28	1.6336537050578	0.922784860404624	1.38079724234104	1.33969476719653	1.55537927789017	0.922784860404624	1.15413295130058	0.980858425289017	1.60818748598266	1.25452873526012	1.78849206026012	1.46453307817919	0.723896421820809	1.32571456343931	1.28281887817919	1.32571456343931	1.32571456343931	1.4082312882948	1.39518850520231	1.0979615867052	1.36690563381503	0.863828150578035	0.808191201300578	1.12608808251445	1.28281887817919	1.71190992283237	1.33969476719653	1.18354329407514	1.32571456343931	1.56896231849711	1.32571456343931	0.951962519219653	1.08402533872832	1.6988440367052	1.77542472384393	1.4082312882948	1.33969476719653	0.909133314017341	1.02395937528902	0.615075529768786	1.6988440367052	1.45060862124277	0.966168453757225	1.15413295130058	1.4219894234104	0.980858425289017	1.32571456343931	0.737892905202312	1.00990508020231
ZC3H12C	2.9372037849711	2.46018732933526	4.13902106791908	5.97816784393064	3.30481145216763	2.31137564508671	2.2749472484104	3.26983439436416	4.04249193641618	2.90277723540462	1.93908098916185	4.65292834537572	1.71190992283237	2.26326115939306	3.12199007398844	2.75439426040462	4.18702637427746	3.71245460549133	7.02905879046243	3.05328401387283	2.78904810072254	2.96057902182081	3.3166434234104	3.39828219364162	5.14942901445087	2.90277723540462	3.77197150722543	3.22446871358382	2.9372037849711	2.78904810072254	4.16268436416185	4.16268436416185	5.48088155346821	2.3589815033237	4.03091799566474	3.28178530057803	3.41049925578035	3.83135918063584	3.20186388930636	3.26983439436416	4.67854650722543	3.90114165317919	3.33910761127168	4.40598741040462	1.99930948020231	2.03549985549133	3.58595851011561	3.4907727933526	2.77712204364162
PABPN1L	5.30828988439306e-05	0.000137483656069364	0.0324772003424856	0.000123679219653179	0.000153006989884393	0.0103405131271676	0.0132021747052023	9.76968511560694e-05	0.0103405131271676	0.00497979663656069	0.0122330974884393	0.00377086848121387	0.000109874783236994	0.000137483656069364	5.30828988439306e-05	0.00641353535404624	0.00422366220809249	0.00710943978179191	0.000123679219653179	0.00524042458236994	0.000153006989884393	0	8.55189190751445e-05	0.000109874783236994	0.000233907942919075	0.0058068247716763	0.00854739368786127	0.0163168154725434	0.0226985945823699	2.06468786127168e-05	5.30828988439306e-05	0.000195528673410405	0.000153006989884393	0	0.0241813458121387	0.0199149564971098	9.76968511560694e-05	0.0103405131271676	2.06468786127168e-05	0.000153006989884393	0.000137483656069364	0.000168530323699422	8.55189190751445e-05	0.000137483656069364	9.76968511560694e-05	0.000201664165462428	2.06468786127168e-05	2.06468786127168e-05	0.000123679219653179
CD3EAP	1.06909062037572	0.27577500767341	0.822888206647399	0.737892905202312	0.794369250867052	0.486920311849711	0.695877451011561	0.767017214595376	0.737892905202312	0.767017214595376	1.38079724234104	1.11203138742775	0.641965975289017	0.641965975289017	0.66805260982659	0.682190076156069	0.548485871676301	0.822888206647399	0.794369250867052	0.808191201300578	0.980858425289017	0.266375070260116	0.708974239017341	0.486920311849711	0.562349117196532	0.752681960260116	0.879119031647399	0.463269030202312	0.486920311849711	0.89485636632948	0.879119031647399	1.2267572433526	0.695877451011561	1.29633266430636	1.6988440367052	0.835960338728324	0.980858425289017	0.306122269783237	0.426528905924855	0.463269030202312	0.835960338728324	0.850300704913295	0.450445356213873	0.822888206647399	0.602481789884393	0.835960338728324	0.548485871676301	0.780843497254335	0.523515241473988
RDM1	0.188468752586705	0.369658685115607	0.358987258815029	0.196503998916185	0.615075529768786	0.145775619479769	0.306122269783237	0.173058746734104	0.127580282312139	0.475096065317919	0.835960338728324	0.238477830578035	0.22943949333815	0.173058746734104	0.415310644508671	0.188468752586705	0.347822112283237	0.49874576199422	0.221161423367052	0.196503998916185	0.575551717919075	0.0688003322976879	0.173058746734104	0.0981995048641618	0.213103734104046	0.306122269783237	0.392662918930636	0.24749851833815	0.221161423367052	0.266375070260116	0.475096065317919	0.548485871676301	0.256752578135838	0.392662918930636	0.24749851833815	0.347822112283237	0.0654991241618497	0.196503998916185	0.22943949333815	0.937575563150289	0.27577500767341	0.835960338728324	0.238477830578035	0.415310644508671	0.059322546950867	0.863828150578035	0.0862434154768786	0.205077576213873	0.0624603945953757
BYSL	10.964576382948	3.80721807803468	7.7143166849711	6.5632238367052	5.84983182947977	5.6969250982659	5.9921668800578	7.09448228034682	8.75419167196532	6.54783735693642	8.61749947109827	9.42477633959538	7.12674005346821	6.70212713294798	5.73894908236994	6.23744774132948	6.79486071676301	6.10529943208093	6.39837010982659	6.98222405202312	4.86533592630058	5.35961071820809	6.8707851416185	4.00831250578035	5.00368823121387	7.64477684104046	8.85157262861272	4.91528928179191	6.41397716618497	7.81819226011561	6.20755576445087	9.23003506069364	4.38083708092486	9.16874668208093	13.2118149696532	5.89164901445087	7.27282039595376	3.93776206213873	4.72679495231214	7.45703193641619	6.88642075722543	6.65496237861272	4.88987627023121	6.85468751156069	3.80721807803468	7.6612044450867	5.73894908236994	7.96232058526012	6.84009946965318
XPO5	7.35462548554913	3.61960624566474	5.4265554234104	5.41366801156069	5.59892295375723	4.34483525867052	5.80925821242775	4.95344561127168	5.34668201734104	4.65292834537572	7.28905467919075	5.50636144508671	3.38623692774566	4.99130561416185	4.96621719653179	5.24049693786127	5.65466258092486	6.33942713294798	4.7022236300578	4.9404660650289	4.62757448265896	4.12730485404624	3.12199007398844	4.03091799566474	4.90226638150289	4.75199029624277	5.06943443063584	4.15095165317919	5.16218964739884	5.93578251300578	5.46760611705202	3.84271547254335	4.03091799566474	6.06176337572254	5.72455468063584	5.57253272109827	6.3544421199422	3.94936519364162	3.87744308381503	3.13339292586705	5.32065666184971	4.88987627023121	3.68879859393064	4.7646148699422	4.49127103034682	3.35066836560694	5.00368823121387	2.84754408020231	4.91528928179191
DZIP1	1.73924002485549	1.6859616765896	0.602481789884393	1.0979615867052	0.575551717919075	0.708974239017341	0.767017214595376	1.2267572433526	3.63161649566474	1.89006318208092	0.392662918930636	0.863828150578035	1.29633266430636	2.87039459046243	0.602481789884393	0.737892905202312	0.780843497254335	0.641965975289017	0.708974239017341	0.708974239017341	0.58914926416185	1.54263393179191	3.74870809248555	4.2460719234104	0.980858425289017	1.33969476719653	0.49874576199422	2.82483392312139	0.655010153468208	1.06909062037572	0.575551717919075	0.737892905202312	0.835960338728324	1.78849206026012	0.752681960260116	0.737892905202312	2.25227842601156	1.19783211156069	2.04844453222543	1.26797257471098	0.850300704913295	0.615075529768786	3.5265066517341	0.548485871676301	6.76268605924855	0.655010153468208	0.752681960260116	2.33576929682081	2.12139287456647
METTL1	8.03483352745665	2.28733755216763	3.50288292196532	3.67725786705202	3.78371060982659	3.20186388930636	4.52823683526012	4.30751463150289	3.5616724234104	4.27101028034682	7.73089484971098	7.7143166849711	4.33297823410405	4.29560256358381	3.83135918063584	3.87744308381503	3.4907727933526	4.90226638150289	3.42287705491329	4.09016770809249	3.43446942052023	3.25821823988439	3.65442006936416	1.78849206026012	3.20186388930636	4.15095165317919	4.65292834537572	2.55244420187861	4.10324545809249	4.82736153757225	4.2460719234104	10.2469413482659	2.72141840765896	5.87739901878613	6.10529943208093	3.30481145216763	5.27995146531792	2.98309362225434	2.4715993183526	5.24049693786127	3.76017430057803	4.13902106791908	3.12199007398844	3.51503543786127	1.54263393179191	4.11528323410405	3.02935740404624	6.88642075722543	4.03091799566474
SAMD4A	5.35961071820809	3.74870809248555	1.31103733815029	1.81457586054913	0.822888206647399	2.08436316575145	1.33969476719653	3.11089780187861	6.16499301589595	6.5632238367052	0.951962519219653	1.62067790289017	1.87773118078035	6.3544421199422	0.909133314017341	0.922784860404624	1.31103733815029	1.24031184523121	1.26797257471098	1.31103733815029	1.05418296878613	3.53825158236994	7.28905467919075	8.21764523554913	1.52932030202312	2.94834886705202	0.850300704913295	5.87739901878613	1.0390591882948	5.01720243208092	1.4219894234104	4.62757448265896	1.99930948020231	3.46818164739884	2.18058416358382	1.19783211156069	11.4549946315029	2.78904810072254	4.91528928179191	1.67295867384393	1.89006318208092	1.32571456343931	4.45507934104046	0.794369250867052	10.2235588757225	0.951962519219653	2.01210965231214	8.89036519942197	4.61507262427746
IPO4	1.16843937789017	0.196503998916185	0.767017214595376	0.655010153468208	0.562349117196532	0.463269030202312	0.548485871676301	0.66805260982659	0.602481789884393	0.415310644508671	1.21264667543353	1.12608808251445	0.380536834104046	0.562349117196532	0.562349117196532	0.641965975289017	0.602481789884393	0.723896421820809	0.392662918930636	0.536504358092486	0.723896421820809	0.426528905924855	0.266375070260116	0.238477830578035	0.575551717919075	0.575551717919075	0.655010153468208	0.369658685115607	0.58914926416185	0.575551717919075	0.602481789884393	0.723896421820809	0.486920311849711	0.794369250867052	0.808191201300578	0.523515241473988	0.641965975289017	0.326485904046243	0.213103734104046	0.196503998916185	0.780843497254335	0.937575563150289	0.49874576199422	0.66805260982659	0.266375070260116	0.58914926416185	0.392662918930636	0.475096065317919	0.548485871676301
PNLDC1	0.0256699871893064	0.029009414732659	0.0421488166213873	0.0307217959465318	0.0175825647023121	0.0341467806300578	0.0421488166213873	0.00854739368786127	0.00471916869075144	0.0379946084710983	0.0443496871054913	0.0401204845881503	0.059322546950867	0.00780830423843931	5.30828988439306e-05	0.0379946084710983	0.0175825647023121	0.00941905155924855	0.0900078453106936	0.0307217959465318	0.029009414732659	0.0199149564971098	0.0421488166213873	0.0256699871893064	0.000233907942919075	0.0379946084710983	0.0199149564971098	0.0341467806300578	0.0360297756315029	0.0112304267803468	0.00326336895086705	0.00941905155924855	0.0341467806300578	0.0256699871893064	0.102741582179191	0.0175825647023121	0.0273988344638728	0.0212300079306358	0.0491341787210983	0.0324772003424856	0.0825318392052023	0.0163168154725434	0.0379946084710983	0.0151753474436416	0.369658685115607	0.0273988344638728	0.0226985945823699	0.0443496871054913	0.0516589688554913
ADAT2	0.562349117196532	0.336842199132948	0.863828150578035	0.822888206647399	0.879119031647399	0.89485636632948	0.909133314017341	0.58914926416185	0.548485871676301	0.49874576199422	1.00990508020231	0.682190076156069	0.562349117196532	0.695877451011561	1.02395937528902	1.16843937789017	1.21264667543353	0.980858425289017	1.31103733815029	0.835960338728324	1.25452873526012	0.66805260982659	0.426528905924855	0.752681960260116	1.26797257471098	0.994792801156069	0.966168453757225	0.548485871676301	1.21264667543353	1.39518850520231	0.780843497254335	0.937575563150289	0.615075529768786	0.723896421820809	1.06909062037572	0.922784860404624	0.780843497254335	0.463269030202312	0.66805260982659	0.909133314017341	1.24031184523121	0.767017214595376	0.426528905924855	0.922784860404624	0.463269030202312	1.0390591882948	0.863828150578035	0.58914926416185	0.752681960260116
BOP1	19.0549546141619	8.77383617196532	14.7833908815029	11.6449412846821	11.2730453872832	9.44596797976879	14.0900443367052	14.7485725534682	14.2908377716763	13.8138800115607	18.9016785433526	17.589552232659	10.1067574508671	11.778586550578	11.8868173815029	13.4009059942197	13.3672089696532	13.4329593583815	9.53300108381503	12.8439389248555	12.5415873569364	9.1283944566474	5.4265554234104	6.3544421199422	7.97967767919075	19.3662870419075	13.7514046632948	9.04892751734104	11.4549946315029	15.4455715491329	16.4646003482659	11.0659835447977	9.14894263583815	13.8799549234104	14.8205372817919	11.8868173815029	13.8799549234104	11.8868173815029	8.77383617196532	6.5040910982659	14.2908377716763	12.4241305491329	10.8691503381503	12.5734019927746	11.3502241026012	9.40193436271676	8.23580700144509	9.10911444797688	13.8799549234104
EIF5A2	1.39518850520231	0.822888206647399	0.708974239017341	0.548485871676301	0.475096065317919	0.602481789884393	0.641965975289017	0.615075529768786	1.46453307817919	1.29633266430636	0.695877451011561	0.89485636632948	0.835960338728324	1.21264667543353	0.238477830578035	0.415310644508671	0.511289956791907	0.392662918930636	0.523515241473988	0.415310644508671	1.0979615867052	1.02395937528902	2.41633178916185	2.50660752601156	0.437816738150289	0.628029319942197	0.358987258815029	1.2267572433526	0.369658685115607	0.682190076156069	0.562349117196532	1.06909062037572	0.523515241473988	0.66805260982659	0.708974239017341	0.49874576199422	1.45060862124277	0.752681960260116	1.08402533872832	1.73924002485549	0.548485871676301	0.695877451011561	1.4219894234104	0.450445356213873	2.54051995433526	0.879119031647399	0.562349117196532	2.49508637196532	0.835960338728324
BOLL	0.00326336895086705	0.00289687258092486	0.00289687258092486	0.000123679219653179	0.000153006989884393	0.00255619456358381	0.000742258082369942	9.76968511560694e-05	0.00220242366184971	5.30828988439306e-05	9.76968511560694e-05	8.55189190751445e-05	0.00422366220809249	0.000137483656069364	0.00136423982225434	0.000109874783236994	2.06468786127168e-05	1.03234393063584e-05	0.000123679219653179	0.00136423982225434	0.00422366220809249	0.00158400832947977	8.55189190751445e-05	0.000109874783236994	0.000233907942919075	8.55189190751445e-05	0.00289687258092486	5.30828988439306e-05	0.00326336895086705	2.06468786127168e-05	5.30828988439306e-05	0.000195528673410405	0.000153006989884393	0	0.0103405131271676	0.00289687258092486	0.00255619456358381	0.00158400832947977	2.06468786127168e-05	0.000153006989884393	0.000137483656069364	0.00641353535404624	0.00255619456358381	0.000137483656069364	9.76968511560694e-05	0.000201664165462428	2.06468786127168e-05	0.00158400832947977	0.000123679219653179
DAZ1	5.30828988439306e-05	0.000137483656069364	8.55189190751445e-05	0.000123679219653179	0.000153006989884393	0.000123679219653179	0	9.76968511560694e-05	5.30828988439306e-05	5.30828988439306e-05	9.76968511560694e-05	8.55189190751445e-05	0.000109874783236994	0.000137483656069364	5.30828988439306e-05	0.000109874783236994	2.06468786127168e-05	1.03234393063584e-05	0.000123679219653179	1.03234393063584e-05	0.000153006989884393	0	8.55189190751445e-05	0.000109874783236994	0.000233907942919075	8.55189190751445e-05	0.000109874783236994	5.30828988439306e-05	9.76968511560694e-05	2.06468786127168e-05	5.30828988439306e-05	0.000195528673410405	0.000153006989884393	0	8.55189190751445e-05	8.55189190751445e-05	9.76968511560694e-05	2.06468786127168e-05	2.06468786127168e-05	0.000153006989884393	0.000137483656069364	0.000168530323699422	8.55189190751445e-05	0.000137483656069364	9.76968511560694e-05	0.000201664165462428	2.06468786127168e-05	2.06468786127168e-05	0.000123679219653179
DAZ2	5.30828988439306e-05	0.000137483656069364	8.55189190751445e-05	0.000123679219653179	0.000153006989884393	0.000123679219653179	0	9.76968511560694e-05	5.30828988439306e-05	5.30828988439306e-05	9.76968511560694e-05	8.55189190751445e-05	0.000109874783236994	0.000137483656069364	5.30828988439306e-05	0.000109874783236994	2.06468786127168e-05	1.03234393063584e-05	0.000123679219653179	1.03234393063584e-05	0.000153006989884393	0	8.55189190751445e-05	0.000109874783236994	0.000233907942919075	8.55189190751445e-05	0.000109874783236994	5.30828988439306e-05	9.76968511560694e-05	2.06468786127168e-05	5.30828988439306e-05	0.000195528673410405	0.000153006989884393	0	8.55189190751445e-05	8.55189190751445e-05	9.76968511560694e-05	2.06468786127168e-05	2.06468786127168e-05	0.000153006989884393	0.000137483656069364	0.000168530323699422	8.55189190751445e-05	0.000137483656069364	9.76968511560694e-05	0.000201664165462428	2.06468786127168e-05	2.06468786127168e-05	0.000123679219653179
DAZ3	5.30828988439306e-05	0.000137483656069364	8.55189190751445e-05	0.000123679219653179	0.000153006989884393	0.000123679219653179	0	9.76968511560694e-05	5.30828988439306e-05	5.30828988439306e-05	9.76968511560694e-05	8.55189190751445e-05	0.000109874783236994	0.000137483656069364	5.30828988439306e-05	0.000109874783236994	2.06468786127168e-05	1.03234393063584e-05	0.000123679219653179	1.03234393063584e-05	0.000153006989884393	0	8.55189190751445e-05	0.000109874783236994	0.000233907942919075	8.55189190751445e-05	0.000109874783236994	5.30828988439306e-05	9.76968511560694e-05	2.06468786127168e-05	5.30828988439306e-05	0.000195528673410405	0.000153006989884393	0	8.55189190751445e-05	8.55189190751445e-05	9.76968511560694e-05	2.06468786127168e-05	2.06468786127168e-05	0.000153006989884393	0.000137483656069364	0.000168530323699422	8.55189190751445e-05	0.000137483656069364	9.76968511560694e-05	0.000201664165462428	2.06468786127168e-05	2.06468786127168e-05	0.000123679219653179
DAZ4	5.30828988439306e-05	0.000137483656069364	8.55189190751445e-05	0.000123679219653179	0.000153006989884393	0.000123679219653179	0	9.76968511560694e-05	5.30828988439306e-05	5.30828988439306e-05	9.76968511560694e-05	8.55189190751445e-05	0.000109874783236994	0.000137483656069364	5.30828988439306e-05	0.000109874783236994	2.06468786127168e-05	1.03234393063584e-05	0.000123679219653179	1.03234393063584e-05	0.000153006989884393	0	8.55189190751445e-05	0.000109874783236994	0.000233907942919075	8.55189190751445e-05	0.000109874783236994	5.30828988439306e-05	9.76968511560694e-05	2.06468786127168e-05	5.30828988439306e-05	0.000195528673410405	0.000153006989884393	0	8.55189190751445e-05	8.55189190751445e-05	9.76968511560694e-05	2.06468786127168e-05	2.06468786127168e-05	0.000153006989884393	0.000137483656069364	0.000168530323699422	8.55189190751445e-05	0.000137483656069364	9.76968511560694e-05	0.000201664165462428	2.06468786127168e-05	2.06468786127168e-05	0.000123679219653179
SPATS2L	21.2456464176301	16.0844275086705	27.5646931936416	26.8935358381503	23.3082245722543	16.4204234682081	15.4085887398844	29.957780982659	16.0844275086705	20.9412954971098	21.0586616575145	21.8141494985549	18.4009964552023	14.0199568988439	26.8030229624277	19.1585392991329	13.8799549234104	22.815440683526	38.3232517919075	23.3082245722543	29.8438230057803	17.1423230419075	13.7815507731214	17.2302243786127	27.1696710115607	14.2599604421965	20.4136797514451	17.589552232659	25.3896503973988	19.7405514985549	27.0814391618497	15.6877185231214	47.1022486849711	18.0553687456647	11.4549946315029	30.4038961849711	22.0023716083815	55.4390973554913	21.8141494985549	17.589552232659	20.6508135722543	35.9386459393064	18.3008588078035	21.8141494985549	15.649122617052	21.749089183526	25.3037909566474	19.1585392991329	20.8798601430636
NKRF	2.58607541286127	2.50660752601156	1.89006318208092	2.14507127008671	2.33576929682081	1.50370887254335	1.6336537050578	1.60818748598266	2.46018732933526	2.12139287456647	2.02425304754335	2.26326115939306	1.65963669783237	1.52932030202312	1.76332016445087	1.92709746791908	1.67295867384393	2.1332853683526	1.72523203135838	2.25227842601156	1.96249931777457	1.50370887254335	1.65963669783237	2.02425304754335	2.08436316575145	1.75115388309249	1.90281492919075	1.89006318208092	1.56896231849711	2.06092625361272	1.80170822572254	1.98680033930636	2.02425304754335	2.33576929682081	2.3589815033237	2.01210965231214	1.81457586054913	1.65963669783237	2.08436316575145	1.77542472384393	1.50370887254335	1.6988440367052	1.62067790289017	2.44922444118497	1.97474085592486	1.62067790289017	1.98680033930636	1.35366669869942	1.95177950780347
TDRD5	0.0142521803973988	0.0491341787210983	0.380536834104046	0.285396992904624	0.358987258815029	0.266375070260116	0.0862434154768786	0.159419176445087	0.159419176445087	0.117490275462428	0.404077421242775	0.133432690202312	0.0900078453106936	0.0443496871054913	0.426528905924855	0.336842199132948	0.112423582015896	0.404077421242775	0.205077576213873	0.173058746734104	0.180743902630058	0.133432690202312	0.0624603945953757	0.093853374933526	0.404077421242775	0.180743902630058	0.24749851833815	0.0491341787210983	0.415310644508671	0.205077576213873	0.306122269783237	0.221161423367052	0.358987258815029	0.166286775751445	0.358987258815029	0.511289956791907	0.0981995048641618	0.145775619479769	0.0467506426589595	0.145775619479769	0.336842199132948	0.127580282312139	0.093853374933526	0.426528905924855	0.0186872517846821	0.205077576213873	0.369658685115607	0.0256699871893064	0.213103734104046
POLR2J2	5.30828988439306e-05	0.000137483656069364	8.55189190751445e-05	0.000123679219653179	0.000153006989884393	0.000123679219653179	0	9.76968511560694e-05	5.30828988439306e-05	5.30828988439306e-05	9.76968511560694e-05	0.00326336895086705	0.000109874783236994	0.00471916869075144	5.30828988439306e-05	0.000109874783236994	2.06468786127168e-05	1.03234393063584e-05	0.000123679219653179	1.03234393063584e-05	0.000153006989884393	0.00289687258092486	0.0103405131271676	0.000109874783236994	0.000233907942919075	8.55189190751445e-05	0.000109874783236994	5.30828988439306e-05	9.76968511560694e-05	2.06468786127168e-05	5.30828988439306e-05	0.000195528673410405	0.000153006989884393	0.0103405131271676	8.55189190751445e-05	8.55189190751445e-05	9.76968511560694e-05	0.0241813458121387	2.06468786127168e-05	0.000153006989884393	0.000137483656069364	0.000168530323699422	8.55189190751445e-05	0.000137483656069364	9.76968511560694e-05	0.000201664165462428	2.06468786127168e-05	2.06468786127168e-05	0.000123679219653179
POLR2J3	0.0491341787210983	0.22943949333815	0.256752578135838	0.0624603945953757	0.059322546950867	0.0688003322976879	0.0981995048641618	0.0750183370520231	0.0401204845881503	0.166286775751445	0.256752578135838	0.0542845222789017	0.127580282312139	0.059322546950867	0.0688003322976879	0.112423582015896	0.0273988344638728	0.0981995048641618	0.102741582179191	0.0900078453106936	0.369658685115607	0.117490275462428	0.0750183370520231	0.0542845222789017	0.139606441705202	0.0900078453106936	0.159419176445087	0.133432690202312	0.102741582179191	0.112423582015896	0.12246656017341	0.0750183370520231	0.196503998916185	0.107371919784682	0.117490275462428	0.102741582179191	0.093853374933526	0.188468752586705	0.0862434154768786	0.0981995048641618	0.22943949333815	0.0825318392052023	0.0788092141040462	0.188468752586705	0.102741582179191	0.326485904046243	0.0717622255780347	0.0542845222789017	0.159419176445087
EXOSC4	15.1119558786127	10.8186410534682	13.7191370202312	13.8799549234104	9.92521455924856	12.6341480780347	11.7242379812139	18.0062627023121	10.3167572138728	13.3060277760116	20.0699230968208	15.1881324956647	19.4206104580925	11.7242379812139	10.0378559248555	13.7191370202312	12.721989816474	11.4272292355491	11.8050508526012	12.3960499075145	10.9902634913295	12.4241305491329	12.5415873569364	6.9028784783237	10.0378559248555	16.1272869653179	15.0030116184971	10.5037803959538	15.2263795794798	14.5373188959538	14.0199568988439	19.3662870419075	13.9858521589595	11.4272292355491	15.1119558786127	12.9661827052023	11.9418195953757	14.7833908815029	9.77088861416185	18.6085048251445	13.7514046632948	10.9162524205202	12.4241305491329	15.1119558786127	12.1950626878613	19.0031238280347	11.9418195953757	15.9252264797688	11.5647941141618
PTRH1	0.0212300079306358	0.0151753474436416	0.00422366220809249	0.0103405131271676	0.00524042458236994	0.029009414732659	0.00780830423843931	0.00641353535404624	0.00854739368786127	0.0058068247716763	0.0199149564971098	0.00187452533786127	0.00524042458236994	0.029009414732659	0.0122330974884393	0.00854739368786127	0.00471916869075144	1.03234393063584e-05	0.00471916869075144	0.00780830423843931	0.00854739368786127	0.00377086848121387	0.0132021747052023	0.00641353535404624	0.000233907942919075	0.0112304267803468	0.00641353535404624	5.30828988439306e-05	0.0186872517846821	0.00524042458236994	0.00524042458236994	0.0122330974884393	0.0186872517846821	0.00220242366184971	0.0112304267803468	0.00780830423843931	0.00941905155924855	0.0058068247716763	2.06468786127168e-05	0.00524042458236994	0.0151753474436416	0.00854739368786127	0.0175825647023121	0.0142521803973988	0.0241813458121387	0.000201664165462428	0.0122330974884393	0.00524042458236994	0.0199149564971098
GTF3A	26.2542052052023	26.8030229624277	24.9774555057803	19.7405514985549	20.7069887644509	29.8438230057803	24.8938171979769	26.4376677023121	28.3557055635838	30.4038961849711	18.951671017341	23.3082245722543	29.8438230057803	28.6602486271676	16.3398162384393	20.0699230968208	17.2302243786127	23.6718937947977	21.939505966763	23.0976352789017	20.0144522283237	27.5646931936416	43.9033108815029	25.7402316921965	22.4663059710983	18.2523287471098	24.1862820043353	28.5610191184971	23.8135686604046	23.0282547442197	26.1639039884393	37.1058769219653	16.9684089436416	26.1639039884393	19.1585392991329	23.3082245722543	27.655411632948	20.9412954971098	28.3557055635838	49.5716823988439	22.1978105187861	17.7714215231214	38.3232517919075	26.4376677023121	35.0035196676301	31.596281083815	15.3340211719653	40.0848183092486	31.9649349710983
AZGP1	1.24031184523121	10.7243123511561	3.24659115057803	3.70063704768786	6.95067805057804	6.8707851416185	4.27101028034682	3.5616724234104	1.81457586054913	2.57475303049133	1.55537927789017	2.02425304754335	1.25452873526012	4.61507262427746	4.78955523988439	2.57475303049133	7.15851197976879	6.26655051300578	3.5265066517341	2.97171288728324	2.41633178916185	4.88987627023121	2.26326115939306	1.5816451916185	5.82316976878613	4.00831250578035	6.98222405202312	4.87790603901734	1.87773118078035	3.37379239450867	2.99485243728324	7.07782248699422	3.70063704768786	2.12139287456647	4.88987627023121	7.92695551445087	0.752681960260116	2.72141840765896	1.60818748598266	8.98838224421965	2.46018732933526	2.58607541286127	4.10324545809249	2.26326115939306	0.548485871676301	2.55244420187861	4.39378366473988	0.536504358092486	5.03091795231214
NOP2	10.0608537991329	4.17460204190751	7.64477684104046	7.62684317196532	6.2955132716763	5.4265554234104	7.97967767919075	6.2955132716763	6.39837010982659	6.23744774132948	10.7243123511561	9.90302898699422	5.46760611705202	8.29250123988439	6.16499301589595	7.5576258800578	6.9974452066474	6.71773325722543	6.25239717774566	6.59337018352601	6.2955132716763	4.4795856416185	3.93776206213873	4.01988311416185	6.3544421199422	8.29250123988439	8.69636022687861	4.78955523988439	7.94395070520231	8.75419167196532	7.76564251011561	9.16874668208093	5.05679060404624	10.3167572138728	12.5734019927746	6.77905652601156	8.67541142196532	4.7022236300578	5.26687432080925	3.93776206213873	8.29250123988439	7.45703193641619	5.30711572109827	7.42351464017341	5.27995146531792	5.4002854566474	5.4002854566474	6.82575074566474	7.04565039739884
RRP9	27.4706838872832	10.0378559248555	13.6531227789017	12.9070082239884	12.664010099711	13.5923106907514	15.8062627196532	15.4455715491329	13.6863708309249	15.5668984364162	26.4376677023121	22.9570228121387	16.1671240361272	13.3350109132948	14.712672716763	14.4315509176301	14.2908377716763	16.003715132948	12.8439389248555	14.3966036098266	13.4630599884393	12.0251196098266	12.6042591734104	8.23580700144509	12.0251196098266	16.9256799537572	16.8827502947977	9.83652459971098	15.9632836112717	17.8168985881503	16.838600132948	20.3543713843931	10.6993961647399	19.2133593482659	18.4009964552023	13.5261887052023	19.4206104580925	10.1067574508671	8.89036519942197	13.8466904421965	16.3793987774566	12.8117575144509	12.3670095028902	13.3060277760116	11.3238067817919	14.5724060419075	11.9682041184971	17.0562467615607	16.4646003482659
PUS1	6.16499301589595	2.4715993183526	4.07857421387283	3.02935740404624	3.1453487033237	2.33576929682081	3.42287705491329	4.2092969132948	4.00831250578035	3.32769578757225	6.45927905635838	5.22711563728324	2.96057902182081	3.42287705491329	2.78904810072254	3.86567451156069	4.13902106791908	3.41049925578035	2.85933696864162	3.93776206213873	4.11528323410405	2.21621682528902	2.09738902427746	1.15413295130058	3.04180329710983	4.7022236300578	4.41870919797688	2.44922444118497	3.92506513150289	4.01988311416185	4.11528323410405	5.18789000289017	2.60896679927746	4.82736153757225	5.86394245953757	3.60874757803468	3.60874757803468	2.50660752601156	2.32322261488439	2.60896679927746	4.56538787138728	3.18006091647399	2.29931531546243	3.71245460549133	1.47730898092486	2.89226203699422	2.87039459046243	3.018276525	3.08777817239884
RBM44	0.0163168154725434	0.0788092141040462	0.0175825647023121	0.0142521803973988	0.0360297756315029	0.0226985945823699	0.0212300079306358	0.0103405131271676	0.029009414732659	0.0112304267803468	0.0307217959465318	0.00710943978179191	0.0163168154725434	0.0421488166213873	0.0226985945823699	0.00471916869075144	0.0241813458121387	0.0256699871893064	0.0542845222789017	0.00641353535404624	0.0567460650187861	0.0132021747052023	0.0163168154725434	0.0567460650187861	0.059322546950867	0.0212300079306358	0.0273988344638728	0.0142521803973988	0.0467506426589595	0.0199149564971098	0.00941905155924855	0.0467506426589595	0.00471916869075144	0.0151753474436416	0.0122330974884393	0.0103405131271676	0.0241813458121387	0.0132021747052023	0.0199149564971098	0.0151753474436416	0.0212300079306358	0.0186872517846821	0.00158400832947977	0.0401204845881503	0.0324772003424856	0.0567460650187861	0.0256699871893064	0.0163168154725434	0.0151753474436416
OASL	7.97967767919075	1.89006318208092	7.42351464017341	27.3693771098266	11.778586550578	2.1332853683526	4.12730485404624	5.73894908236994	2.98309362225434	7.85490391473988	7.45703193641619	14.055216232659	3.2932868083815	8.08947690895954	21.1815306473988	9.08973260982659	2.54051995433526	12.8754315476879	75.5592759248555	20.9412954971098	4.30751463150289	2.22820822268786	6.45927905635838	1.19783211156069	43.4102924421965	14.7833908815029	17.0989804927746	1.80170822572254	7.17511615462428	2.60896679927746	33.2663507369942	45.175091416185	15.5271484783237	5.13561859898844	19.3146358482659	26.4376677023121	3.71245460549133	42.4427277601156	1.29633266430636	7.11028675144509	3.38623692774566	28.2557654913295	10.2697477138728	40.8860179046243	3.87744308381503	8.69636022687861	3.45644207947977	11.0415808684971	16.796662849711
RNASE10	0.00641353535404624	0.00941905155924855	0.0256699871893064	0.000123679219653179	0.000153006989884393	0.000123679219653179	0.00422366220809249	9.76968511560694e-05	5.30828988439306e-05	5.30828988439306e-05	0.0132021747052023	0.0186872517846821	0.000109874783236994	0.00710943978179191	0.0273988344638728	0.000109874783236994	0.0186872517846821	0.0401204845881503	0.0151753474436416	0.0132021747052023	0.0132021747052023	0.0112304267803468	0.0122330974884393	0.000109874783236994	0.000233907942919075	8.55189190751445e-05	0.0103405131271676	0.00471916869075144	0.0273988344638728	0.00710943978179191	0.0112304267803468	0.000195528673410405	0.0175825647023121	0.00422366220809249	0.029009414732659	8.55189190751445e-05	0.00854739368786127	0.029009414732659	2.06468786127168e-05	0.0186872517846821	0.0241813458121387	0.000168530323699422	8.55189190751445e-05	0.000137483656069364	9.76968511560694e-05	0.000201664165462428	0.0324772003424856	0.0112304267803468	0.0103405131271676
APOBEC4	0.0467506426589595	0.112423582015896	0.059322546950867	0.0122330974884393	0.0788092141040462	0.00422366220809249	0.00854739368786127	0.0491341787210983	0.0058068247716763	0.00941905155924855	0.0688003322976879	0.0256699871893064	0.0175825647023121	0.000137483656069364	0.0360297756315029	0.0360297756315029	0.0516589688554913	0.0717622255780347	0.0132021747052023	0.0324772003424856	0.196503998916185	0.0360297756315029	0.0256699871893064	0.00780830423843931	0.0421488166213873	0.0122330974884393	0.0401204845881503	0.0151753474436416	0.0163168154725434	0.0241813458121387	0.0443496871054913	0.0567460650187861	0.000153006989884393	0.0443496871054913	0.0654991241618497	0.0401204845881503	0.0175825647023121	0.0825318392052023	0.0175825647023121	0.0491341787210983	0.0163168154725434	0.0542845222789017	0.0443496871054913	0.0379946084710983	0.00326336895086705	0.00941905155924855	0.0379946084710983	0.00255619456358381	0.029009414732659
ZCCHC24	13.7514046632948	10.7481637976879	4.96621719653179	9.55253788583815	4.5155857066474	11.3238067817919	5.78083364595376	13.3350109132948	27.7587208959538	21.749089183526	3.5616724234104	10.5037803959538	12.6042591734104	36.2701302745665	5.18789000289017	5.97816784393064	15.6877185231214	6.2955132716763	5.66968943352601	5.93578251300578	3.22446871358382	19.3662870419075	35.1561819942197	53.0492637572254	4.99130561416185	12.0527638511561	3.94936519364162	23.8135686604046	5.49338952023121	18.2523287471098	6.36864071965318	6.68624253468208	6.81050503468208	12.8754315476879	6.30967973554913	6.47393323410405	39.2625712427746	10.7712568526012	17.1864593280347	10.0144648742775	5.84983182947977	4.61507262427746	28.5610191184971	4.16268436416185	66.5900487283237	5.9921668800578	9.08973260982659	28.5610191184971	22.3260555520231
MBNL1	30.9953053757225	30.9953053757225	21.878147234104	23.5997669971098	19.2630197991329	23.2386001242775	24.6558651127168	24.5776352268786	39.0663529479769	32.0850369797688	18.1515902557803	20.9957776184971	24.8154827774566	27.9531740606936	24.1145679234104	20.5307043294798	19.5241873265896	24.0411875303468	32.7376279913295	23.5232794768786	23.8135686604046	27.9531740606936	40.2926715028902	63.1172626878613	28.8725981791908	21.939505966763	19.3146358482659	39.6695343786127	23.8913705881503	30.8726448410405	23.2386001242775	20.4746159479769	27.655411632948	24.1145679234104	21.1815306473988	21.0586616575145	38.8757590028902	32.0850369797688	41.3177486560694	22.2603119812139	22.2603119812139	23.8135686604046	37.2692368641618	22.815440683526	67.9929844075145	21.939505966763	24.9774555057803	29.0884660115607	27.270807066474
PUS7	6.00598108959538	1.5816451916185	2.65418388627168	2.3589815033237	2.80060399537572	3.1678969166185	3.3166434234104	2.85933696864162	3.38623692774566	2.66575097369942	4.84034132514451	3.90114165317919	2.32322261488439	2.03549985549133	2.77712204364162	2.94834886705202	3.10001241156069	3.60874757803468	2.2749472484104	2.49508637196532	3.1453487033237	2.52906907066474	2.16967168887283	2.31137564508671	2.87039459046243	2.81298166242775	2.41633178916185	1.6988440367052	2.96057902182081	3.77197150722543	2.81298166242775	5.05679060404624	1.75115388309249	3.87744308381503	3.67725786705202	2.54051995433526	2.9372037849711	1.90281492919075	1.45060862124277	2.40478059971098	2.89226203699422	2.97171288728324	2.2749472484104	2.33576929682081	1.84046376098266	2.56337852976879	1.84046376098266	3.2932868083815	2.91369096343931
SMAD7	10.1539784580925	28.5610191184971	20.5307043294798	16.2979222369942	16.5845250216763	11.1188734812139	17.0562467615607	25.4775281401734	8.81228148988439	21.6877429277457	13.1231995708092	11.1954585057803	10.7481637976879	6.98222405202312	19.9589794291908	15.4455715491329	17.4997374176301	24.7366095708093	24.0411875303468	20.7069887644509	16.6673615592486	16.0436668511561	10.6993961647399	11.5101941705202	15.9252264797688	15.3708533699422	15.1494899884393	11.6979003554913	17.7714215231214	10.2929312297688	18.3008588078035	9.79255845953757	27.8599034682081	8.3498009017341	9.75048472254335	16.003715132948	18.7533989696532	26.5245760115607	24.9774555057803	7.5576258800578	25.0563281690751	14.055216232659	9.02840501300578	16.6673615592486	6.98222405202312	13.5923106907514	12.3670095028902	7.25613622109827	13.5923106907514
ADAD1	5.30828988439306e-05	0.00377086848121387	8.55189190751445e-05	0.00471916869075144	0.000153006989884393	0.000123679219653179	0	9.76968511560694e-05	5.30828988439306e-05	5.30828988439306e-05	0.0112304267803468	8.55189190751445e-05	0.000109874783236994	0.000137483656069364	5.30828988439306e-05	0.000109874783236994	2.06468786127168e-05	1.03234393063584e-05	0.0058068247716763	1.03234393063584e-05	0.000153006989884393	0.00115567654190751	8.55189190751445e-05	0.00471916869075144	0.000233907942919075	8.55189190751445e-05	0.000109874783236994	5.30828988439306e-05	9.76968511560694e-05	2.06468786127168e-05	5.30828988439306e-05	0.000195528673410405	0.000153006989884393	0	8.55189190751445e-05	8.55189190751445e-05	9.76968511560694e-05	2.06468786127168e-05	2.06468786127168e-05	0.000153006989884393	0.000137483656069364	0.000168530323699422	8.55189190751445e-05	0.000137483656069364	9.76968511560694e-05	0.000201664165462428	2.06468786127168e-05	2.06468786127168e-05	0.000123679219653179
DUS4L	0.641965975289017	1.35366669869942	0.780843497254335	0.575551717919075	0.863828150578035	0.937575563150289	0.708974239017341	0.794369250867052	0.628029319942197	0.602481789884393	0.966168453757225	0.737892905202312	1.08402533872832	0.486920311849711	0.822888206647399	0.909133314017341	0.682190076156069	0.937575563150289	1.16843937789017	0.767017214595376	1.21264667543353	0.737892905202312	0.863828150578035	0.780843497254335	1.19783211156069	0.58914926416185	0.822888206647399	0.808191201300578	0.822888206647399	0.486920311849711	0.708974239017341	1.29633266430636	0.909133314017341	0.628029319942197	0.780843497254335	0.909133314017341	0.392662918930636	0.863828150578035	0.695877451011561	1.4219894234104	0.863828150578035	0.89485636632948	0.723896421820809	0.966168453757225	0.66805260982659	1.08402533872832	0.922784860404624	0.822888206647399	0.723896421820809
IGF2BP1	0.00471916869075144	0.00710943978179191	0.00136423982225434	0.0151753474436416	0.0151753474436416	0.0151753474436416	0.0467506426589595	0.00941905155924855	0.00289687258092486	0.0186872517846821	0.00158400832947977	0.0212300079306358	0.0058068247716763	0.00377086848121387	0.00641353535404624	0.0142521803973988	0.0163168154725434	0.0273988344638728	0.0142521803973988	0.0151753474436416	0.00377086848121387	0.00780830423843931	0.00187452533786127	0.00422366220809249	0.00854739368786127	0.0103405131271676	0.00941905155924855	0.00289687258092486	0.0132021747052023	0.00136423982225434	0.0226985945823699	0.0151753474436416	0.00641353535404624	0.000742258082369942	0.00471916869075144	0.0256699871893064	9.76968511560694e-05	0.0256699871893064	0.0122330974884393	0.00377086848121387	0.0132021747052023	0.0360297756315029	0.00941905155924855	0.029009414732659	0.0058068247716763	0.0103405131271676	0.0058068247716763	0.00377086848121387	0.0058068247716763
IGF2BP3	0.0360297756315029	0.0256699871893064	0.0103405131271676	0.0163168154725434	0.00471916869075144	0.00780830423843931	0.173058746734104	0.0163168154725434	0.0151753474436416	0.0443496871054913	0.00187452533786127	0.0307217959465318	0.0103405131271676	0.0542845222789017	0.0199149564971098	0.029009414732659	0.00854739368786127	0.00377086848121387	0.0341467806300578	0.00710943978179191	0.0112304267803468	0.0163168154725434	0.0199149564971098	0.0307217959465318	0.0256699871893064	0.0241813458121387	0.0341467806300578	0.00641353535404624	0.00524042458236994	0.0163168154725434	0.00854739368786127	0.00641353535404624	0.029009414732659	0.00780830423843931	0.0212300079306358	0.00187452533786127	0.0163168154725434	0.00854739368786127	0.0341467806300578	0.0175825647023121	0.0226985945823699	0.0142521803973988	0.0186872517846821	0.0307217959465318	0.0142521803973988	0.0058068247716763	0.00422366220809249	0.0241813458121387	0.0212300079306358
TDRD10	0.173058746734104	0.306122269783237	0.159419176445087	0.205077576213873	0.315693407557803	0.475096065317919	0.152604343973988	0.205077576213873	0.29581231966763	0.266375070260116	0.152604343973988	0.27577500767341	0.133432690202312	0.404077421242775	0.221161423367052	0.475096065317919	0.486920311849711	0.369658685115607	0.315693407557803	0.24749851833815	0.188468752586705	0.145775619479769	0.12246656017341	0.166286775751445	0.107371919784682	0.415310644508671	0.117490275462428	0.152604343973988	0.615075529768786	0.336842199132948	0.392662918930636	0.180743902630058	0.285396992904624	0.315693407557803	0.315693407557803	0.285396992904624	0.27577500767341	0.24749851833815	0.285396992904624	0.102741582179191	0.306122269783237	0.196503998916185	0.127580282312139	0.205077576213873	0.347822112283237	0.336842199132948	0.27577500767341	0.159419176445087	0.392662918930636
MOV10L1	0.029009414732659	0.0186872517846821	0.00941905155924855	0.00422366220809249	0.0112304267803468	0.0212300079306358	0.00187452533786127	0.0186872517846821	0.0491341787210983	0.0341467806300578	0.00710943978179191	0.0341467806300578	0.0112304267803468	0.0654991241618497	0.00422366220809249	0.00220242366184971	0.0112304267803468	0.00255619456358381	0.00854739368786127	0.00854739368786127	0.0360297756315029	0.0186872517846821	0.0341467806300578	0.0467506426589595	0.0122330974884393	0.0151753474436416	0.00422366220809249	0.0226985945823699	0.0212300079306358	0.0186872517846821	0.00780830423843931	0.00710943978179191	0.0151753474436416	0.0273988344638728	0.00710943978179191	0.0112304267803468	0.0688003322976879	0.0273988344638728	0.0256699871893064	0.0163168154725434	0.0142521803973988	0.00326336895086705	0.0567460650187861	0.00377086848121387	0.0624603945953757	0.0241813458121387	0.0112304267803468	0.0199149564971098	0.0163168154725434
AFF1	12.664010099711	15.4871199118497	14.466561033237	13.9510881213873	13.6863708309249	13.9152768771676	15.4455715491329	12.8754315476879	17.7714215231214	12.5120306054913	11.4837969263006	8.79295269942197	9.83652459971098	16.625856083815	16.1671240361272	12.7819021950867	17.8168985881503	13.3350109132948	19.0549546141619	11.8326237369942	16.7539296517341	15.8463083627168	11.7514502138728	25.0563281690751	13.9858521589595	13.3672089696532	11.1188734812139	14.2599604421965	15.8062627196532	19.0549546141619	11.4837969263006	4.99130561416185	15.1881324956647	17.9554074956647	9.18859520231214	11.9143995072254	20.4136797514451	13.5923106907514	17.4548316965318	7.27282039595376	16.5845250216763	11.9418195953757	16.4646003482659	10.9162524205202	26.6136187283237	10.0378559248555	15.2622156430636	10.2469413482659	13.6225620231214
AFF3	1.45060862124277	0.450445356213873	0.306122269783237	0.682190076156069	0.426528905924855	0.655010153468208	1.6859616765896	0.723896421820809	1.4082312882948	1.45060862124277	0.306122269783237	0.475096065317919	0.708974239017341	0.49874576199422	0.463269030202312	0.822888206647399	0.380536834104046	0.655010153468208	0.723896421820809	1.25452873526012	0.415310644508671	0.628029319942197	1.21264667543353	2.55244420187861	0.475096065317919	0.966168453757225	0.602481789884393	1.29633266430636	0.426528905924855	0.994792801156069	0.437816738150289	0.139606441705202	0.752681960260116	0.937575563150289	0.511289956791907	0.358987258815029	2.02425304754335	0.937575563150289	2.14507127008671	0.256752578135838	0.695877451011561	0.450445356213873	1.21264667543353	0.628029319942197	5.32065666184971	0.29581231966763	0.951962519219653	0.426528905924855	0.780843497254335
AFF2	0.0981995048641618	0.0241813458121387	0.0132021747052023	0.0199149564971098	0.0273988344638728	0.00710943978179191	0.426528905924855	0.0122330974884393	0.00710943978179191	0.159419176445087	0.00471916869075144	0.0491341787210983	0.00710943978179191	0.00289687258092486	0.0151753474436416	0.0491341787210983	0.00524042458236994	0.0199149564971098	0.0401204845881503	0.0401204845881503	0.00780830423843931	0.0324772003424856	0.0112304267803468	0.0360297756315029	0.0273988344638728	0.0654991241618497	0.093853374933526	0.029009414732659	0.00780830423843931	0.0212300079306358	0.0360297756315029	0.00471916869075144	0.0654991241618497	0.0112304267803468	0.0688003322976879	0.0142521803973988	0.00422366220809249	0.0112304267803468	0.392662918930636	0.0058068247716763	0.0273988344638728	0.0491341787210983	0.0151753474436416	0.0862434154768786	0.00941905155924855	0.0142521803973988	0.0142521803973988	0.00710943978179191	0.0421488166213873
MATR3	0.127580282312139	0.0862434154768786	0.117490275462428	0.145775619479769	0.256752578135838	0.12246656017341	0.196503998916185	0.093853374933526	0.139606441705202	0.0688003322976879	0.24749851833815	0.112423582015896	0.102741582179191	0.12246656017341	0.180743902630058	0.221161423367052	0.205077576213873	0.24749851833815	0.173058746734104	0.188468752586705	0.27577500767341	0.0825318392052023	0.166286775751445	0.159419176445087	0.127580282312139	0.145775619479769	0.180743902630058	0.093853374933526	0.24749851833815	0.173058746734104	0.093853374933526	0.22943949333815	0.159419176445087	0.159419176445087	0.180743902630058	0.196503998916185	0.112423582015896	0.139606441705202	0.0788092141040462	0.180743902630058	0.112423582015896	0.238477830578035	0.117490275462428	0.145775619479769	0.12246656017341	0.24749851833815	0.180743902630058	0.107371919784682	0.0862434154768786
A1CF	3.53825158236994	16.3398162384393	8.83191149710983	8.67541142196532	10.4081055534682	5.55874766184971	7.42351464017341	8.12635205635838	5.10936584248555	5.83668253034682	5.89164901445087	5.5458639349711	5.38730547398844	2.80060399537572	11.0920701763006	5.84983182947977	12.2513298728324	8.77383617196532	14.712672716763	6.81050503468208	9.79255845953757	5.08284208959538	2.80060399537572	5.32065666184971	8.63643727023121	4.91528928179191	8.63643727023121	7.38949681647399	9.02840501300578	6.03305579046243	6.73355295375723	4.12730485404624	15.6086298121387	6.74822275722543	7.3371664132948	9.85826188439306	2.89226203699422	10.4793820361272	8.05309854913295	5.18789000289017	8.46368859393064	8.61749947109827	4.99130561416185	6.74822275722543	0.737892905202312	6.39837010982659	11.2980068728324	2.38251756705202	4.99130561416185
RBM47	48.6106062138728	63.1172626878613	69.3731541907514	67.2911678179191	56.7227090028902	36.755971083815	50.2259503901734	67.2911678179191	39.4601983815029	44.6514676445087	59.9783976156069	47.6888292919075	32.0850369797688	30.2868979190751	65.9363094075145	58.0828474132948	55.0408606791908	65.9363094075145	106.199647355491	60.9946164017341	84.0997186560694	40.6919292485549	27.655411632948	28.8725981791908	84.0997186560694	41.3177486560694	63.677715650289	47.3964243063584	61.4709425	59.5129301734104	63.1172626878613	33.410361416185	96.355740982659	46.5133663294798	67.2911678179191	68.6935807225434	47.6888292919075	84.0997186560694	52.6484664595376	24.6558651127168	63.677715650289	85.1939912138728	38.6825382803468	66.5900487283237	8.58074454913295	44.1458619653179	63.1172626878613	25.1420886315029	48.9176454624277
RBM20	0.450445356213873	0.238477830578035	0.0654991241618497	0.159419176445087	0.0654991241618497	0.213103734104046	0.0516589688554913	0.256752578135838	0.723896421820809	0.682190076156069	0.0717622255780347	0.166286775751445	0.205077576213873	1.15413295130058	0.0788092141040462	0.093853374933526	0.0862434154768786	0.0862434154768786	0.159419176445087	0.0567460650187861	0.145775619479769	0.285396992904624	0.966168453757225	1.75115388309249	0.0688003322976879	0.213103734104046	0.0467506426589595	0.562349117196532	0.133432690202312	0.392662918930636	0.0900078453106936	0.0654991241618497	0.205077576213873	0.548485871676301	0.0467506426589595	0.0825318392052023	1.2267572433526	0.49874576199422	0.475096065317919	0.133432690202312	0.196503998916185	0.059322546950867	1.0390591882948	0.0624603945953757	2.2749472484104	0.0750183370520231	0.173058746734104	0.380536834104046	0.463269030202312
KHDC1L	5.30828988439306e-05	0.000137483656069364	8.55189190751445e-05	0.000123679219653179	0.000153006989884393	0.000123679219653179	0	0.0112304267803468	0.00524042458236994	0.00854739368786127	9.76968511560694e-05	8.55189190751445e-05	0.000109874783236994	0.000137483656069364	5.30828988439306e-05	0.000109874783236994	2.06468786127168e-05	1.03234393063584e-05	0.000123679219653179	1.03234393063584e-05	0.0241813458121387	0	8.55189190751445e-05	0.000109874783236994	0.0379946084710983	8.55189190751445e-05	0.000109874783236994	5.30828988439306e-05	9.76968511560694e-05	2.06468786127168e-05	5.30828988439306e-05	0.000195528673410405	0.000153006989884393	0.00471916869075144	0.0142521803973988	8.55189190751445e-05	9.76968511560694e-05	0.0142521803973988	0.0103405131271676	0.000153006989884393	0.000137483656069364	0.000168530323699422	8.55189190751445e-05	0.000137483656069364	9.76968511560694e-05	0.000201664165462428	2.06468786127168e-05	2.06468786127168e-05	0.000123679219653179
RPL10L	0.937575563150289	0.575551717919075	1.43693267225434	1.25452873526012	1.84046376098266	1.67295867384393	1.56896231849711	1.73924002485549	1.51684584017341	1.50370887254335	1.33969476719653	1.2267572433526	1.36690563381503	0.463269030202312	2.56337852976879	1.65963669783237	1.19783211156069	1.76332016445087	3.18006091647399	1.4219894234104	1.45060862124277	1.05418296878613	0.523515241473988	0.415310644508671	2.59740557052023	1.52932030202312	2.71124179277457	1.62067790289017	1.59556785101156	0.951962519219653	1.75115388309249	2.62017724696532	2.1332853683526	0.89485636632948	2.43804149349711	1.99930948020231	0.358987258815029	2.21621682528902	0.767017214595376	2.50660752601156	2.07255924291908	1.02395937528902	1.00990508020231	1.80170822572254	0.093853374933526	2.16967168887283	1.89006318208092	0.463269030202312	0.641965975289017
C2orf15	0.808191201300578	1.87773118078035	1.00990508020231	1.19783211156069	1.15413295130058	1.45060862124277	1.31103733815029	0.951962519219653	0.415310644508671	0.708974239017341	1.65963669783237	0.822888206647399	1.35366669869942	0.536504358092486	1.00990508020231	1.1190597349711	0.994792801156069	1.2267572433526	0.980858425289017	1.12608808251445	1.47730898092486	1.12608808251445	0.980858425289017	0.49874576199422	1.31103733815029	0.66805260982659	0.863828150578035	0.511289956791907	0.879119031647399	0.909133314017341	0.89485636632948	1.5816451916185	1.15413295130058	1.13969581026012	0.951962519219653	1.64679973843931	0.562349117196532	0.89485636632948	0.58914926416185	2.2749472484104	1.18354329407514	0.980858425289017	0.548485871676301	1.28281887817919	0.107371919784682	1.87773118078035	0.850300704913295	1.0979615867052	0.475096065317919
TEX13A	5.30828988439306e-05	0.000137483656069364	8.55189190751445e-05	0.000123679219653179	0.000153006989884393	0.000123679219653179	0	9.76968511560694e-05	5.30828988439306e-05	5.30828988439306e-05	9.76968511560694e-05	8.55189190751445e-05	0.000109874783236994	0.000137483656069364	5.30828988439306e-05	0.000109874783236994	2.06468786127168e-05	1.03234393063584e-05	0.000123679219653179	1.03234393063584e-05	0.000153006989884393	0	8.55189190751445e-05	0.000109874783236994	0.000233907942919075	8.55189190751445e-05	0.000109874783236994	5.30828988439306e-05	9.76968511560694e-05	2.06468786127168e-05	5.30828988439306e-05	0.000195528673410405	0.000153006989884393	0	8.55189190751445e-05	8.55189190751445e-05	9.76968511560694e-05	2.06468786127168e-05	2.06468786127168e-05	0.000153006989884393	0.000137483656069364	0.000168530323699422	8.55189190751445e-05	0.000137483656069364	9.76968511560694e-05	0.000201664165462428	2.06468786127168e-05	2.06468786127168e-05	0.000123679219653179
RUVBL1	7.28905467919075	3.51503543786127	5.83668253034682	5.01720243208092	5.16218964739884	4.29560256358381	5.79503355635838	4.99130561416185	6.23744774132948	6.03305579046243	7.17511615462428	8.61749947109827	4.99130561416185	5.84983182947977	4.35657919653179	4.86533592630058	5.2005641416185	5.26687432080925	3.30481145216763	4.9789320216763	4.7022236300578	5.10936584248555	4.90226638150289	3.85414552601156	3.53825158236994	5.4265554234104	4.92767877601156	4.44240803179191	4.00831250578035	5.50636144508671	5.5458639349711	6.33942713294798	3.44566798554913	7.59157975722543	5.34668201734104	4.62757448265896	5.06943443063584	3.37379239450867	4.77692302890173	4.78955523988439	4.95344561127168	6.5040910982659	5.58615967052023	5.45434374710983	4.52823683526012	5.45434374710983	3.68879859393064	6.95067805057804	5.93578251300578
RNF113B	5.30828988439306e-05	0.000137483656069364	8.55189190751445e-05	0.000123679219653179	0.000153006989884393	0.000123679219653179	0	9.76968511560694e-05	5.30828988439306e-05	5.30828988439306e-05	9.76968511560694e-05	8.55189190751445e-05	0.000109874783236994	0.000137483656069364	0.0058068247716763	0.000109874783236994	2.06468786127168e-05	1.03234393063584e-05	0.000123679219653179	1.03234393063584e-05	0.000153006989884393	0	8.55189190751445e-05	0.000109874783236994	0.000233907942919075	0.00524042458236994	0.000109874783236994	5.30828988439306e-05	9.76968511560694e-05	2.06468786127168e-05	5.30828988439306e-05	0.000195528673410405	0.0273988344638728	0	8.55189190751445e-05	8.55189190751445e-05	9.76968511560694e-05	2.06468786127168e-05	2.06468786127168e-05	0.000153006989884393	0.000137483656069364	0.000168530323699422	8.55189190751445e-05	0.000137483656069364	9.76968511560694e-05	0.000201664165462428	2.06468786127168e-05	2.06468786127168e-05	0.000123679219653179
U2AF1	0.0421488166213873	0.00255619456358381	0.0226985945823699	0.0467506426589595	0.0307217959465318	0.00377086848121387	0.00115567654190751	0.0341467806300578	0.0241813458121387	0.0199149564971098	0.0654991241618497	0.00941905155924855	0.0212300079306358	0.0401204845881503	0.0324772003424856	0.00710943978179191	0.0360297756315029	0.0654991241618497	0.112423582015896	0.0256699871893064	0.0825318392052023	0.0341467806300578	0.00422366220809249	0.0226985945823699	0.00641353535404624	0.107371919784682	0.0443496871054913	0.00377086848121387	0.0151753474436416	0.0324772003424856	0.0379946084710983	0.0163168154725434	0.0862434154768786	0.0324772003424856	0.0717622255780347	0.0516589688554913	0.0256699871893064	0.00220242366184971	0.029009414732659	0.0273988344638728	0.0788092141040462	0.0122330974884393	0.00641353535404624	0.0212300079306358	0.0307217959465318	0.0467506426589595	0.0491341787210983	0.00854739368786127	0.0542845222789017
DNMT3B	0.315693407557803	0.12246656017341	0.523515241473988	0.708974239017341	0.58914926416185	0.404077421242775	0.404077421242775	0.29581231966763	0.285396992904624	0.315693407557803	0.58914926416185	0.315693407557803	0.450445356213873	0.380536834104046	0.615075529768786	0.66805260982659	0.536504358092486	0.708974239017341	0.426528905924855	0.463269030202312	0.562349117196532	0.22943949333815	0.238477830578035	0.358987258815029	0.695877451011561	0.392662918930636	0.415310644508671	0.266375070260116	0.511289956791907	0.369658685115607	0.415310644508671	0.380536834104046	0.49874576199422	0.450445356213873	0.463269030202312	0.655010153468208	0.152604343973988	0.285396992904624	0.347822112283237	0.415310644508671	0.562349117196532	0.737892905202312	0.437816738150289	0.562349117196532	0.22943949333815	0.426528905924855	0.66805260982659	0.166286775751445	0.315693407557803
RNASE9	5.30828988439306e-05	0.000137483656069364	8.55189190751445e-05	0.000123679219653179	0.000153006989884393	0.000123679219653179	0	9.76968511560694e-05	5.30828988439306e-05	5.30828988439306e-05	9.76968511560694e-05	8.55189190751445e-05	0.000109874783236994	0.000137483656069364	5.30828988439306e-05	0.000109874783236994	2.06468786127168e-05	1.03234393063584e-05	0.000123679219653179	1.03234393063584e-05	0.000153006989884393	0	8.55189190751445e-05	0.000109874783236994	0.000233907942919075	8.55189190751445e-05	0.000109874783236994	5.30828988439306e-05	9.76968511560694e-05	2.06468786127168e-05	5.30828988439306e-05	0.000195528673410405	0.000153006989884393	0	8.55189190751445e-05	8.55189190751445e-05	9.76968511560694e-05	2.06468786127168e-05	2.06468786127168e-05	0.000153006989884393	0.000137483656069364	0.000168530323699422	8.55189190751445e-05	0.000137483656069364	9.76968511560694e-05	0.000201664165462428	2.06468786127168e-05	2.06468786127168e-05	0.000123679219653179
ZC3HAV1L	1.47730898092486	0.49874576199422	1.0390591882948	1.05418296878613	1.4219894234104	1.38079724234104	0.966168453757225	0.89485636632948	1.25452873526012	0.752681960260116	1.60818748598266	0.835960338728324	0.780843497254335	1.5816451916185	1.15413295130058	1.13969581026012	1.81457586054913	0.994792801156069	0.89485636632948	0.980858425289017	1.2267572433526	0.767017214595376	1.11203138742775	2.03549985549133	0.752681960260116	1.0390591882948	1.06909062037572	0.426528905924855	1.72523203135838	1.18354329407514	1.06909062037572	0.922784860404624	0.937575563150289	1.39518850520231	0.909133314017341	1.0979615867052	1.9152358484104	0.426528905924855	0.980858425289017	1.95177950780347	1.15413295130058	1.18354329407514	1.11203138742775	1.02395937528902	1.52932030202312	1.35366669869942	1.0390591882948	0.966168453757225	1.38079724234104
LUZP4	5.30828988439306e-05	0.000137483656069364	8.55189190751445e-05	0.000123679219653179	0.000153006989884393	0.000123679219653179	0	9.76968511560694e-05	5.30828988439306e-05	5.30828988439306e-05	9.76968511560694e-05	8.55189190751445e-05	0.000109874783236994	0.000137483656069364	5.30828988439306e-05	0.000109874783236994	2.06468786127168e-05	1.03234393063584e-05	0.000123679219653179	1.03234393063584e-05	0.00941905155924855	0	8.55189190751445e-05	0.00710943978179191	0.000233907942919075	8.55189190751445e-05	0.000109874783236994	5.30828988439306e-05	9.76968511560694e-05	2.06468786127168e-05	5.30828988439306e-05	0.000195528673410405	0.000153006989884393	0	8.55189190751445e-05	8.55189190751445e-05	9.76968511560694e-05	2.06468786127168e-05	2.06468786127168e-05	0.000153006989884393	0.000137483656069364	0.000168530323699422	0.00854739368786127	0.000137483656069364	9.76968511560694e-05	0.000201664165462428	2.06468786127168e-05	2.06468786127168e-05	0.000123679219653179
SIDT1	5.29325613150289	2.04844453222543	6.47393323410405	3.08777817239884	2.94834886705202	6.65496237861272	8.19860842919075	5.61358659537572	5.26687432080925	6.9349381083815	7.85490391473988	2.58607541286127	4.85276882947977	4.38083708092486	2.2749472484104	5.10936584248555	3.74870809248555	3.13339292586705	1.84046376098266	3.76017430057803	7.7143166849711	4.60236554913295	2.20404483959538	2.67678555578035	2.41633178916185	1.16843937789017	6.26655051300578	3.4907727933526	6.65496237861272	4.85276882947977	3.7953886632948	1.28281887817919	5.94971567196532	5.65466258092486	3.30481145216763	2.67678555578035	5.10936584248555	5.32065666184971	5.55874766184971	2.88148961893064	7.97967767919075	3.44566798554913	2.58607541286127	2.48239004768786	0.315693407557803	6.82575074566474	4.52823683526012	2.25227842601156	1.43693267225434
SIDT2	10.6015410780347	30.2868979190751	10.0378559248555	11.0920701763006	11.617037132948	13.0591673395954	11.3759573251445	14.8205372817919	11.8050508526012	10.2929312297688	11.0659835447977	6.74822275722543	9.66214553034682	12.9361006416185	12.3078073381503	13.3672089696532	10.7950744609827	10.9902634913295	11.6979003554913	14.8205372817919	8.56169177745665	10.964576382948	6.81050503468208	9.04892751734104	10.0144648742775	9.40193436271676	14.1218915115607	10.6742046040462	16.625856083815	9.16874668208093	10.4319818930636	4.9789320216763	20.7069887644509	8.96898489739884	7.85490391473988	11.6979003554913	8.50334122687861	15.4085887398844	13.0275995693642	5.72455468063584	12.9981603872832	7.47359335404624	9.31561594797688	9.81494615462428	8.18040480491329	13.0591673395954	17.7714215231214	4.19808445953757	10.5538574046243
WDR4	6.3544421199422	2.2403041433526	4.9404660650289	2.9372037849711	4.06649561416185	2.25227842601156	3.77197150722543	2.51798434927746	2.96057902182081	3.07604162601156	7.19152069942197	6.57805794797688	2.89226203699422	4.2092969132948	3.45644207947977	3.33910761127168	4.54108417052023	3.86567451156069	2.67678555578035	3.43446942052023	3.25821823988439	1.6988440367052	1.71190992283237	1.32571456343931	2.83635916965318	4.90226638150289	4.7646148699422	2.75439426040462	3.51503543786127	5.24049693786127	4.46704365751445	5.33389773121387	3.04180329710983	6.32451386632948	5.79503355635838	3.96090770231214	4.75199029624277	2.40478059971098	2.33576929682081	2.9372037849711	3.24659115057803	5.25356072398844	1.99930948020231	4.36918187138728	1.55537927789017	3.13339292586705	2.11007320722543	3.83135918063584	4.23302502023121
NXF5	5.30828988439306e-05	0.000137483656069364	8.55189190751445e-05	0.00524042458236994	0.000153006989884393	0.000123679219653179	0.00220242366184971	9.76968511560694e-05	5.30828988439306e-05	5.30828988439306e-05	9.76968511560694e-05	8.55189190751445e-05	0.000109874783236994	0.000137483656069364	5.30828988439306e-05	0.00326336895086705	2.06468786127168e-05	1.03234393063584e-05	0.000123679219653179	1.03234393063584e-05	0.000153006989884393	0	8.55189190751445e-05	0.000109874783236994	0.000233907942919075	8.55189190751445e-05	0.000109874783236994	5.30828988439306e-05	9.76968511560694e-05	0.00289687258092486	5.30828988439306e-05	0.000195528673410405	0.000153006989884393	0	8.55189190751445e-05	8.55189190751445e-05	9.76968511560694e-05	2.06468786127168e-05	0.00326336895086705	0.000153006989884393	0.00471916869075144	0.000168530323699422	8.55189190751445e-05	0.0058068247716763	0.00422366220809249	0.000201664165462428	2.06468786127168e-05	2.06468786127168e-05	0.000123679219653179
NXF2B	5.30828988439306e-05	0.000137483656069364	8.55189190751445e-05	0.000123679219653179	0.000153006989884393	0.000123679219653179	0	9.76968511560694e-05	5.30828988439306e-05	5.30828988439306e-05	9.76968511560694e-05	8.55189190751445e-05	0.000109874783236994	0.000137483656069364	5.30828988439306e-05	0.000109874783236994	2.06468786127168e-05	1.03234393063584e-05	0.000123679219653179	1.03234393063584e-05	0.000153006989884393	0	8.55189190751445e-05	0.000109874783236994	0.000233907942919075	8.55189190751445e-05	0.000109874783236994	5.30828988439306e-05	9.76968511560694e-05	2.06468786127168e-05	5.30828988439306e-05	0.000195528673410405	0.000153006989884393	0	8.55189190751445e-05	8.55189190751445e-05	9.76968511560694e-05	2.06468786127168e-05	2.06468786127168e-05	0.000153006989884393	0.000137483656069364	0.000168530323699422	8.55189190751445e-05	0.000137483656069364	9.76968511560694e-05	0.000201664165462428	2.06468786127168e-05	2.06468786127168e-05	0.000123679219653179
NXF2	5.30828988439306e-05	0.000137483656069364	8.55189190751445e-05	0.000123679219653179	0.000153006989884393	0.000123679219653179	0	9.76968511560694e-05	5.30828988439306e-05	5.30828988439306e-05	9.76968511560694e-05	8.55189190751445e-05	0.000109874783236994	0.000137483656069364	5.30828988439306e-05	0.000109874783236994	2.06468786127168e-05	1.03234393063584e-05	0.000123679219653179	1.03234393063584e-05	0.000153006989884393	0	8.55189190751445e-05	0.000109874783236994	0.000233907942919075	8.55189190751445e-05	0.000109874783236994	5.30828988439306e-05	9.76968511560694e-05	2.06468786127168e-05	5.30828988439306e-05	0.000195528673410405	0.000153006989884393	0	8.55189190751445e-05	8.55189190751445e-05	9.76968511560694e-05	2.06468786127168e-05	2.06468786127168e-05	0.000153006989884393	0.000137483656069364	0.000168530323699422	8.55189190751445e-05	0.000137483656069364	9.76968511560694e-05	0.000201664165462428	2.06468786127168e-05	2.06468786127168e-05	0.000123679219653179
MRPL35	20.7069887644509	19.9589794291908	31.2381241618497	28.5610191184971	33.6904388872832	28.5610191184971	26.2542052052023	27.8599034682081	25.9922837442197	25.653625117052	33.8252799421965	27.7587208959538	29.7326987283237	19.5782565260116	29.4057050433526	26.6136187283237	30.2868979190751	27.270807066474	28.8725981791908	24.4227140924855	40.2926715028902	30.5162211416185	31.9649349710983	26.8030229624277	36.4267177890173	26.7095494219653	27.655411632948	32.2186908236994	26.2542052052023	30.5162211416185	26.8935358381503	41.7700187283237	28.7631302023121	25.9922837442197	25.9922837442197	36.9153024710983	24.264716199422	25.7402316921965	28.2557654913295	35.9386459393064	30.4038961849711	30.5162211416185	26.2542052052023	27.4706838872832	27.4706838872832	32.6037901878613	33.410361416185	27.270807066474	30.6340195953757
RRS1	24.8938171979769	9.23003506069364	15.7665781589595	14.712672716763	11.9970552369942	9.92521455924856	11.8050508526012	15.3340211719653	18.0553687456647	14.4315509176301	22.8881493843931	20.1845120476879	11.169786466763	15.8463083627168	10.2002568150289	12.4540687586705	14.4315509176301	13.5593551242775	13.7815507731214	13.5923106907514	16.5042745751445	9.72959896098266	11.9970552369942	10.3844192586705	13.7191370202312	15.649122617052	18.4526695462428	12.2796104653179	12.1392516763006	18.1043201777457	13.8466904421965	13.3060277760116	9.29460202601156	22.5374858511561	35.1561819942197	14.055216232659	18.199677349711	9.44596797976879	8.91118239306358	7.96232058526012	12.721989816474	12.9070082239884	13.5261887052023	11.5367020895954	12.9070082239884	9.83652459971098	10.940797183526	11.6449412846821	13.6863708309249
RIOK3	35.9386459393064	81.0155222398844	50.5383570520231	56.7227090028902	50.859639132948	34.558336734104	43.4102924421965	59.9783976156069	35.0035196676301	42.9187967485549	47.9913273265896	33.5517405057803	36.4267177890173	22.1978105187861	62.558172933526	47.6888292919075	33.6904388872832	62.558172933526	118.724431488439	51.5356061271676	74.7237351011561	35.6222450433526	38.5035216473988	37.9523676734104	76.4316593063584	32.865356517341	50.2259503901734	45.7048047398844	62.0068021242775	35.0035196676301	46.5133663294798	46.5133663294798	91.0854346965318	30.0698799421965	32.3483593352601	62.558172933526	41.539021300578	99.0128448699422	65.3647048843931	38.8757590028902	47.9913273265896	52.6484664595376	40.2926715028902	53.8339731213873	18.0553687456647	53.0492637572254	48.6106062138728	24.0411875303468	36.2701302745665
PIWIL1	0.180743902630058	0.000137483656069364	0.0186872517846821	0.000123679219653179	0.00422366220809249	0.0142521803973988	0.0122330974884393	0.112423582015896	0.0212300079306358	0.213103734104046	0.0360297756315029	0.0199149564971098	0.00255619456358381	0.00255619456358381	0.00289687258092486	0.0058068247716763	0.059322546950867	0.000995187203757226	0.0379946084710983	0.0421488166213873	0.463269030202312	0.00524042458236994	0.127580282312139	0.00255619456358381	0.00710943978179191	0.00377086848121387	0.00780830423843931	0.00115567654190751	0.0175825647023121	0.0122330974884393	0.00289687258092486	0.0717622255780347	0.000153006989884393	0.27577500767341	0.00255619456358381	0.0132021747052023	0.00710943978179191	0.00115567654190751	0.00136423982225434	0.0199149564971098	0.682190076156069	0.0175825647023121	0.00187452533786127	0.22943949333815	9.76968511560694e-05	0.0324772003424856	0.00641353535404624	0.0058068247716763	0.000123679219653179
PIWIL3	5.30828988439306e-05	0.00326336895086705	0.00326336895086705	0.000123679219653179	0.000153006989884393	0.0175825647023121	0.000995187203757226	0.00255619456358381	5.30828988439306e-05	0.00326336895086705	9.76968511560694e-05	8.55189190751445e-05	0.00471916869075144	0.000137483656069364	0.00158400832947977	0.000109874783236994	2.06468786127168e-05	0.00158400832947977	0.00377086848121387	0.00187452533786127	0.000153006989884393	0	8.55189190751445e-05	0.000109874783236994	0.000233907942919075	0.00158400832947977	0.0058068247716763	0.00255619456358381	0.00377086848121387	0.000995187203757226	5.30828988439306e-05	0.000195528673410405	0.000153006989884393	0	8.55189190751445e-05	8.55189190751445e-05	9.76968511560694e-05	2.06468786127168e-05	0.00187452533786127	0.000153006989884393	0.000137483656069364	0.00710943978179191	8.55189190751445e-05	0.000137483656069364	9.76968511560694e-05	0.000201664165462428	0.00187452533786127	2.06468786127168e-05	0.000123679219653179
ZCCHC13	5.30828988439306e-05	0.000137483656069364	8.55189190751445e-05	0.000123679219653179	0.000153006989884393	0.000123679219653179	0	9.76968511560694e-05	5.30828988439306e-05	5.30828988439306e-05	9.76968511560694e-05	8.55189190751445e-05	0.000109874783236994	0.000137483656069364	5.30828988439306e-05	0.000109874783236994	2.06468786127168e-05	1.03234393063584e-05	0.000123679219653179	1.03234393063584e-05	0.000153006989884393	0	8.55189190751445e-05	0.000109874783236994	0.000233907942919075	8.55189190751445e-05	0.000109874783236994	5.30828988439306e-05	9.76968511560694e-05	2.06468786127168e-05	5.30828988439306e-05	0.000195528673410405	0.000153006989884393	0	8.55189190751445e-05	8.55189190751445e-05	9.76968511560694e-05	0.0175825647023121	2.06468786127168e-05	0.000153006989884393	0.000137483656069364	0.000168530323699422	8.55189190751445e-05	0.000137483656069364	9.76968511560694e-05	0.000201664165462428	2.06468786127168e-05	2.06468786127168e-05	0.000123679219653179
RNASE1	321.871674234104	133.652759234104	151.027948858382	194.402482312139	194.402482312139	409.221010187861	267.123550780347	190.829280433526	306.303250881503	230.80170849711	181.052556026012	177.858391026012	267.123550780347	677.778926358381	222.144821950867	230.80170849711	356.52785199422	144.194017962428	226.264087442197	155.897410968208	82.0601884537572	421.410374176301	299.265174320809	267.123550780347	139.73264166185	118.724431488439	181.052556026012	213.639199277457	261.4726725	107.668231893064	279.161664768786	235.344955563584	87.500614450867	255.681205563584	79.0905355924856	174.634939291908	226.264087442197	201.945193280347	279.161664768786	230.80170849711	181.052556026012	118.724431488439	386.910196849711	279.161664768786	137.746762268786	240.200888800578	329.803385072254	205.861252153179	366.479387254335
RNASE6	21.939505966763	17.6315805867052	12.6932751907514	22.1315517268786	21.5633440968208	27.9531740606936	17.7255880028902	16.7121989234104	14.9686797919075	19.5782565260116	6.65496237861272	15.6877185231214	26.6136187283237	32.2186908236994	21.0586616575145	22.4663059710983	11.0415808684971	22.3260555520231	14.9303204754335	23.6718937947977	7.09448228034682	34.558336734104	35.6222450433526	14.1557875274566	17.7255880028902	8.46368859393064	22.0695294971098	18.0062627023121	24.0411875303468	7.12674005346821	22.6748118800578	33.8252799421965	12.7819021950867	13.0275995693642	8.81228148988439	16.2554400635838	8.91118239306358	24.7366095708093	19.2630197991329	37.779929783237	14.3250522904624	11.5647941141618	23.3787956965318	27.1696710115607	6.71773325722543	23.0282547442197	26.5245760115607	18.951671017341	21.8141494985549
RNASE7	0.102741582179191	0.0379946084710983	0.152604343973988	0.0542845222789017	0.0467506426589595	0.152604343973988	0.221161423367052	0.0688003322976879	0.112423582015896	0.0360297756315029	0.0567460650187861	0.0421488166213873	0.0654991241618497	0.0199149564971098	0.0491341787210983	0.0443496871054913	0.0981995048641618	0.0421488166213873	0.0112304267803468	0.0542845222789017	0.486920311849711	0.159419176445087	0.107371919784682	0.029009414732659	0.0825318392052023	0.0516589688554913	0.102741582179191	0.0421488166213873	0.0788092141040462	0.0981995048641618	0.0324772003424856	0.0132021747052023	0.0788092141040462	0.0241813458121387	0.0542845222789017	0.0163168154725434	0.0058068247716763	0.0379946084710983	0.0241813458121387	0.117490275462428	0.12246656017341	0.029009414732659	0.0103405131271676	0.0421488166213873	0.0132021747052023	0.0717622255780347	0.107371919784682	0.0175825647023121	0.0717622255780347
RNASE8	5.30828988439306e-05	0.000137483656069364	8.55189190751445e-05	0.000123679219653179	0.000153006989884393	0.000123679219653179	0.0142521803973988	9.76968511560694e-05	5.30828988439306e-05	5.30828988439306e-05	0.0226985945823699	8.55189190751445e-05	0.000109874783236994	0.000137483656069364	0.0175825647023121	0.000109874783236994	0.0122330974884393	0.0175825647023121	0.000123679219653179	1.03234393063584e-05	0.000153006989884393	0	8.55189190751445e-05	0.000109874783236994	0.000233907942919075	8.55189190751445e-05	0.0256699871893064	5.30828988439306e-05	9.76968511560694e-05	0.0226985945823699	5.30828988439306e-05	0.000195528673410405	0.000153006989884393	0	8.55189190751445e-05	0.0212300079306358	0.0186872517846821	2.06468786127168e-05	2.06468786127168e-05	0.000153006989884393	0.000137483656069364	0.000168530323699422	8.55189190751445e-05	0.000137483656069364	9.76968511560694e-05	0.0516589688554913	0.0175825647023121	2.06468786127168e-05	0.000123679219653179
XPOT	9.33672749132948	5.13561859898844	7.11028675144509	8.46368859393064	8.331529783237	8.31196406647399	8.14406867774566	7.06147653901734	8.79295269942197	7.64477684104046	8.29250123988439	9.72959896098266	8.40536672976879	9.92521455924856	7.01334512138728	7.35462548554913	8.331529783237	7.74809342774566	6.48881720086705	7.69622686416185	8.12635205635838	8.01598128034682	9.3590723800578	10.2929312297688	7.76564251011561	7.06147653901734	6.88642075722543	6.8707851416185	7.85490391473988	8.56169177745665	7.44106131358382	8.87161682947977	6.9028784783237	9.46713325578035	6.15050370086705	7.47359335404624	9.07030353901734	6.00598108959538	8.18040480491329	7.99846695086705	6.32451386632948	7.73089484971098	8.36865574566474	8.42524587283237	8.54297548554913	7.69622686416185	7.69622686416185	10.2929312297688	8.40536672976879
RBMXL2	5.30828988439306e-05	0.000137483656069364	8.55189190751445e-05	0.000123679219653179	0.000153006989884393	0.00524042458236994	0.00641353535404624	9.76968511560694e-05	5.30828988439306e-05	5.30828988439306e-05	0.0058068247716763	0.00641353535404624	0.000109874783236994	0.00941905155924855	5.30828988439306e-05	0.0307217959465318	0.0058068247716763	0.0112304267803468	0.00710943978179191	1.03234393063584e-05	0.000153006989884393	0.00220242366184971	0.00710943978179191	0.000109874783236994	0.000233907942919075	8.55189190751445e-05	0.000109874783236994	5.30828988439306e-05	0.0058068247716763	0.0132021747052023	0.00471916869075144	0.000195528673410405	0.000153006989884393	0.0122330974884393	8.55189190751445e-05	0.00710943978179191	9.76968511560694e-05	0.00524042458236994	2.06468786127168e-05	0.00941905155924855	0.000137483656069364	0.0341467806300578	8.55189190751445e-05	0.0186872517846821	0.00524042458236994	0.0542845222789017	0.00524042458236994	2.06468786127168e-05	0.000123679219653179
RBMXL3	5.30828988439306e-05	0.000137483656069364	8.55189190751445e-05	0.000123679219653179	0.000153006989884393	0.000123679219653179	0	9.76968511560694e-05	5.30828988439306e-05	5.30828988439306e-05	9.76968511560694e-05	0.00158400832947977	0.000109874783236994	0.000137483656069364	5.30828988439306e-05	0.000109874783236994	2.06468786127168e-05	1.03234393063584e-05	0.000123679219653179	0.00255619456358381	0.000153006989884393	0	8.55189190751445e-05	0.000109874783236994	0.000233907942919075	8.55189190751445e-05	0.000109874783236994	5.30828988439306e-05	9.76968511560694e-05	2.06468786127168e-05	5.30828988439306e-05	0.000195528673410405	0.000153006989884393	0	8.55189190751445e-05	8.55189190751445e-05	9.76968511560694e-05	2.06468786127168e-05	2.06468786127168e-05	0.000153006989884393	0.000137483656069364	0.000168530323699422	8.55189190751445e-05	0.000137483656069364	9.76968511560694e-05	0.000201664165462428	2.06468786127168e-05	2.06468786127168e-05	0.000123679219653179
RBMY1A1	5.30828988439306e-05	0.000137483656069364	8.55189190751445e-05	0.000123679219653179	0.000153006989884393	0.000123679219653179	0	9.76968511560694e-05	5.30828988439306e-05	5.30828988439306e-05	9.76968511560694e-05	8.55189190751445e-05	0.000109874783236994	0.000137483656069364	5.30828988439306e-05	0.000109874783236994	2.06468786127168e-05	1.03234393063584e-05	0.000123679219653179	1.03234393063584e-05	0.000153006989884393	0	8.55189190751445e-05	0.000109874783236994	0.000233907942919075	8.55189190751445e-05	0.000109874783236994	5.30828988439306e-05	9.76968511560694e-05	2.06468786127168e-05	5.30828988439306e-05	0.000195528673410405	0.000153006989884393	0	8.55189190751445e-05	8.55189190751445e-05	9.76968511560694e-05	2.06468786127168e-05	2.06468786127168e-05	0.000153006989884393	0.000137483656069364	0.000168530323699422	8.55189190751445e-05	0.000137483656069364	9.76968511560694e-05	0.000201664165462428	2.06468786127168e-05	2.06468786127168e-05	0.000123679219653179
RBMY1E	5.30828988439306e-05	0.000137483656069364	8.55189190751445e-05	0.000123679219653179	0.000153006989884393	0.000123679219653179	0	9.76968511560694e-05	5.30828988439306e-05	5.30828988439306e-05	9.76968511560694e-05	8.55189190751445e-05	0.000109874783236994	0.000137483656069364	5.30828988439306e-05	0.000109874783236994	2.06468786127168e-05	1.03234393063584e-05	0.000123679219653179	1.03234393063584e-05	0.000153006989884393	0	8.55189190751445e-05	0.000109874783236994	0.000233907942919075	8.55189190751445e-05	0.000109874783236994	5.30828988439306e-05	9.76968511560694e-05	2.06468786127168e-05	5.30828988439306e-05	0.000195528673410405	0.000153006989884393	0	8.55189190751445e-05	8.55189190751445e-05	9.76968511560694e-05	2.06468786127168e-05	2.06468786127168e-05	0.000153006989884393	0.000137483656069364	0.000168530323699422	8.55189190751445e-05	0.000137483656069364	9.76968511560694e-05	0.000201664165462428	2.06468786127168e-05	2.06468786127168e-05	0.000123679219653179
DKC1	28.4559480635838	10.1539784580925	19.7950298843931	14.4315509176301	18.0062627023121	16.7121989234104	23.9624098265896	14.3966036098266	18.5075630679191	16.7539296517341	27.4706838872832	21.939505966763	15.9632836112717	17.9099011242775	16.9256799537572	18.0553687456647	17.1864593280347	18.4009964552023	15.4871199118497	15.6877185231214	19.8492120101156	17.0129144566474	16.625856083815	14.9303204754335	16.7539296517341	18.3008588078035	16.0844275086705	15.1881324956647	16.9684089436416	21.1227194263006	16.625856083815	21.749089183526	11.2209984104046	23.0976352789017	21.878147234104	15.7256707124277	19.0031238280347	10.2002568150289	13.9510881213873	16.0436668511561	17.1423230419075	17.0129144566474	15.8062627196532	17.6315805867052	10.7950744609827	16.5845250216763	15.3708533699422	18.8035393121387	15.4085887398844
EIF3CL	0.0307217959465318	0.0467506426589595	0.0491341787210983	0.102741582179191	0.139606441705202	0.00326336895086705	0.029009414732659	0.0654991241618497	0.0421488166213873	0.059322546950867	0.0467506426589595	0.0788092141040462	0.0256699871893064	0.0360297756315029	0.0717622255780347	0.0981995048641618	0.0379946084710983	0.0825318392052023	0.00524042458236994	0.0717622255780347	0.0199149564971098	0.00941905155924855	0.0401204845881503	0.0341467806300578	0.0226985945823699	0.059322546950867	0.0516589688554913	0.0186872517846821	0.0516589688554913	0.0401204845881503	0.0516589688554913	0.0516589688554913	0.0491341787210983	0.0421488166213873	0.0788092141040462	0.093853374933526	0.0132021747052023	0.0624603945953757	0.0112304267803468	0.0341467806300578	0.0862434154768786	0.0788092141040462	0.0212300079306358	0.0542845222789017	0.0516589688554913	0.029009414732659	0.0825318392052023	0.0379946084710983	0.0226985945823699
DHX34	3.3166434234104	3.1453487033237	3.43446942052023	2.91369096343931	3.33910761127168	3.02935740404624	3.36166824421965	3.2932868083815	2.75439426040462	3.00651719725434	4.60236554913295	3.24659115057803	3.1453487033237	3.39828219364162	3.53825158236994	3.68879859393064	3.78371060982659	3.23528717297688	2.71124179277457	3.5265066517341	2.62017724696532	2.76574722037572	1.6859616765896	2.01210965231214	2.71124179277457	4.61507262427746	4.6408148916185	2.60896679927746	4.11528323410405	4.19808445953757	3.36166824421965	3.08777817239884	2.89226203699422	3.12199007398844	5.45434374710983	2.78904810072254	4.12730485404624	2.62017724696532	2.46018732933526	2.12139287456647	3.99631004046243	2.90277723540462	1.93908098916185	2.83635916965318	2.63165084971098	2.83635916965318	3.19080126343931	2.07255924291908	3.85414552601156
HEXIM1	20.5882890606936	31.596281083815	20.761694	25.816274267341	26.0763651517341	18.3510904783237	18.199677349711	23.454944066474	24.8154827774566	26.8030229624277	16.5437829985549	15.8062627196532	12.9661827052023	18.8035393121387	23.9624098265896	23.3082245722543	20.2961277615607	27.8599034682081	36.9153024710983	25.816274267341	15.8463083627168	17.8168985881503	15.0393916589595	20.2961277615607	26.9870358381503	17.0562467615607	18.7057527904624	27.3693771098266	21.3126472774566	24.264716199422	18.5567825	10.4559150260116	32.3483593352601	14.8205372817919	19.0549546141619	27.4706838872832	24.5776352268786	39.8752310549133	29.5094113439306	9.57355361705202	25.902452316474	22.6748118800578	18.199677349711	17.8168985881503	29.5094113439306	16.2554400635838	24.5776352268786	13.3672089696532	25.3037909566474
SRRM3	0.133432690202312	0.102741582179191	0.188468752586705	0.107371919784682	0.112423582015896	0.107371919784682	0.145775619479769	0.196503998916185	0.145775619479769	0.27577500767341	0.29581231966763	0.188468752586705	0.0825318392052023	0.152604343973988	0.152604343973988	0.180743902630058	0.180743902630058	0.145775619479769	0.127580282312139	0.145775619479769	0.152604343973988	0.0862434154768786	0.0900078453106936	0.127580282312139	0.0750183370520231	0.221161423367052	0.12246656017341	0.0825318392052023	0.139606441705202	0.12246656017341	0.145775619479769	0.0900078453106936	0.306122269783237	0.12246656017341	0.166286775751445	0.0981995048641618	0.238477830578035	0.238477830578035	0.0900078453106936	0.12246656017341	0.180743902630058	0.12246656017341	0.12246656017341	0.127580282312139	0.139606441705202	0.196503998916185	0.133432690202312	0.0862434154768786	0.0900078453106936
PIH1D3	5.30828988439306e-05	0.00524042458236994	8.55189190751445e-05	0.000123679219653179	0.0103405131271676	0.000123679219653179	0	9.76968511560694e-05	5.30828988439306e-05	5.30828988439306e-05	0.00524042458236994	8.55189190751445e-05	0.000109874783236994	0.000137483656069364	5.30828988439306e-05	0.000109874783236994	2.06468786127168e-05	0.00471916869075144	0.000123679219653179	1.03234393063584e-05	0.000153006989884393	0	8.55189190751445e-05	0.0058068247716763	0.000233907942919075	8.55189190751445e-05	0.000109874783236994	0.00220242366184971	9.76968511560694e-05	2.06468786127168e-05	5.30828988439306e-05	0.000195528673410405	0.0112304267803468	0	8.55189190751445e-05	0.0151753474436416	0.00471916869075144	2.06468786127168e-05	2.06468786127168e-05	0.000153006989884393	0.000137483656069364	0.000168530323699422	0.0163168154725434	0.000137483656069364	9.76968511560694e-05	0.000201664165462428	2.06468786127168e-05	0.00471916869075144	0.000123679219653179
NXT1	15.0393916589595	12.2235874118497	12.4540687586705	11.4837969263006	11.4272292355491	11.2730453872832	9.99240852312139	13.4009059942197	15.7256707124277	15.8856382789017	11.2209984104046	15.1119558786127	15.7256707124277	11.2980068728324	10.4319818930636	11.2209984104046	11.9143995072254	10.5297326604046	9.57355361705202	13.3350109132948	9.33672749132948	13.4009059942197	20.5307043294798	7.67756137861272	8.81228148988439	14.3966036098266	14.2247177008671	12.5734019927746	11.778586550578	9.92521455924856	11.8613794638728	25.4775281401734	8.93151688583815	16.5845250216763	18.5567825	9.99240852312139	10.3844192586705	9.53300108381503	9.51096719075145	29.5094113439306	12.5120306054913	10.2697477138728	12.4841874898844	12.4841874898844	10.1067574508671	16.625856083815	11.7242379812139	21.8141494985549	11.1448651719653
EXOSC5	12.7522465606936	8.5991838482659	13.0591673395954	11.7242379812139	11.6717898728324	16.625856083815	13.7191370202312	17.0562467615607	12.7819021950867	12.6341480780347	15.2263795794798	14.3966036098266	17.6315805867052	10.7712568526012	15.5668984364162	15.1494899884393	10.625347199422	13.9510881213873	8.21764523554913	15.649122617052	8.03483352745665	14.5373188959538	10.7481637976879	8.0708232283237	8.77383617196532	14.8920081748555	14.6413515115607	10.6496240390173	11.8050508526012	12.5734019927746	12.9361006416185	18.6556915231214	7.5576258800578	11.2980068728324	11.1448651719653	12.0815248453757	11.6979003554913	9.64069454913295	7.45703193641619	19.4712290534682	11.4837969263006	10.7481637976879	15.297662	10.6993961647399	8.79295269942197	21.0586616575145	12.6932751907514	17.4997374176301	13.7815507731214
NUFIP1	3.18006091647399	1.92709746791908	1.72523203135838	1.6988440367052	2.01210965231214	1.84046376098266	1.77542472384393	1.9152358484104	2.41633178916185	2.02425304754335	2.33576929682081	2.01210965231214	2.26326115939306	1.62067790289017	1.84046376098266	1.81457586054913	1.60818748598266	1.84046376098266	1.77542472384393	1.72523203135838	1.95177950780347	1.82752110809249	2.48239004768786	2.43804149349711	1.59556785101156	1.49113313121387	2.15711184739884	1.9152358484104	1.45060862124277	1.97474085592486	1.64679973843931	2.59740557052023	1.38079724234104	2.26326115939306	3.05328401387283	1.87773118078035	2.37056536459538	1.32571456343931	1.80170822572254	2.09738902427746	1.56896231849711	1.84046376098266	2.14507127008671	1.62067790289017	2.46018732933526	1.71190992283237	1.81457586054913	1.97474085592486	1.84046376098266
TARBP1	2.60896679927746	2.15711184739884	4.41870919797688	3.3166434234104	3.58595851011561	4.36918187138728	4.71427863728324	2.82483392312139	3.51503543786127	2.22820822268786	3.59727556936416	2.57475303049133	2.88148961893064	2.96057902182081	3.72452096531792	3.93776206213873	4.81472535693642	3.61960624566474	3.71245460549133	3.28178530057803	3.80721807803468	3.83135918063584	2.12139287456647	3.02935740404624	4.43072670953757	4.4795856416185	3.45644207947977	2.67678555578035	5.76692100433526	5.04363477745665	3.28178530057803	2.9372037849711	2.31137564508671	4.17460204190751	3.99631004046243	3.18006091647399	3.22446871358382	2.39340763381503	3.70063704768786	2.77712204364162	4.86533592630058	2.72141840765896	2.22820822268786	3.46818164739884	2.40478059971098	3.39828219364162	3.86567451156069	2.4715993183526	3.51503543786127
EZH2	4.28312809537572	2.58607541286127	6.0471404234104	3.80721807803468	3.84271547254335	2.89226203699422	6.5632238367052	3.3166434234104	2.94834886705202	4.40598741040462	6.17901158381503	5.29325613150289	4.2460719234104	4.17460204190751	4.67854650722543	4.44240803179191	4.95344561127168	4.17460204190751	4.09016770809249	3.39828219364162	6.3828353482659	2.71124179277457	2.07255924291908	2.12139287456647	3.32769578757225	5.33389773121387	4.39378366473988	2.66575097369942	4.85276882947977	4.11528323410405	4.84034132514451	5.37315413439306	4.2092969132948	5.33389773121387	4.16268436416185	3.80721807803468	2.14507127008671	2.97171288728324	5.35961071820809	5.50636144508671	4.05506431791907	7.02905879046243	2.50660752601156	6.76268605924855	0.58914926416185	4.46704365751445	3.5616724234104	3.53825158236994	2.57475303049133
MVP	135.71254599711	209.582793786127	230.80170849711	255.681205563584	181.052556026012	91.0854346965318	125.832567239884	245.291585751445	97.6678856358381	122.048430274566	205.861252153179	171.732038049133	87.500614450867	103.265455144509	187.390436719653	184.224596878613	194.402482312139	240.200888800578	366.479387254335	165.964213699422	299.265174320809	83.0514220809249	49.5716823988439	72.3126502312139	217.476670433526	187.390436719653	187.390436719653	109.171136069364	171.732038049133	217.476670433526	272.974069942197	77.2524258092485	421.410374176301	120.29673166185	184.224596878613	314.126887297688	135.71254599711	421.410374176301	144.194017962428	41.9984007225434	226.264087442197	321.871674234104	104.736349248555	168.79234066474	60.5092776300578	103.265455144509	174.634939291908	64.7646206358382	137.746762268786
KHDRBS2	0.196503998916185	1.02395937528902	0.615075529768786	0.404077421242775	0.486920311849711	0.358987258815029	0.24749851833815	0.27577500767341	0.238477830578035	0.238477830578035	0.49874576199422	0.358987258815029	0.117490275462428	0.0491341787210983	0.112423582015896	0.0750183370520231	0.27577500767341	0.166286775751445	0.511289956791907	0.369658685115607	0.0273988344638728	0.0624603945953757	0.0567460650187861	0.29581231966763	0.266375070260116	0.102741582179191	0.951962519219653	0.188468752586705	0.523515241473988	0.0360297756315029	0.196503998916185	0.437816738150289	0.994792801156069	0.29581231966763	0.256752578135838	0.437816738150289	0.0750183370520231	0.112423582015896	0.12246656017341	0.306122269783237	0.347822112283237	0.213103734104046	0.159419176445087	0.0981995048641618	0.112423582015896	0.602481789884393	0.266375070260116	0.133432690202312	0.0307217959465318
CPSF4L	5.30828988439306e-05	0.0360297756315029	0.0341467806300578	0.0341467806300578	0.0717622255780347	0.0825318392052023	0.0341467806300578	0.059322546950867	0.00377086848121387	5.30828988439306e-05	0.133432690202312	0.00854739368786127	0.029009414732659	0.0186872517846821	0.0654991241618497	0.0825318392052023	0.0825318392052023	0.0516589688554913	0.0103405131271676	0.0241813458121387	0.0103405131271676	0.0142521803973988	0.0212300079306358	0.0212300079306358	0.000233907942919075	0.0401204845881503	0.0717622255780347	0.0212300079306358	0.0401204845881503	0.0175825647023121	0.0421488166213873	0.0491341787210983	0.0132021747052023	0.0186872517846821	0.0516589688554913	0.0324772003424856	0.00524042458236994	0.00710943978179191	0.00641353535404624	0.0241813458121387	0.0175825647023121	0.0624603945953757	0.0241813458121387	0.0491341787210983	0.0226985945823699	0.12246656017341	0.0401204845881503	0.0151753474436416	0.00780830423843931
RAVER2	13.4009059942197	20.761694	21.8141494985549	24.8154827774566	19.6326141893064	17.589552232659	14.5724060419075	22.1978105187861	18.3510904783237	13.6225620231214	14.8555662153179	13.2432544956647	16.838600132948	7.87245065606936	24.264716199422	20.237398583815	16.625856083815	21.1227194263006	35.3085914306358	22.815440683526	24.503080566474	18.6085048251445	11.8868173815029	16.6673615592486	36.9153024710983	15.9632836112717	18.8035393121387	17.0129144566474	25.816274267341	19.5782565260116	17.7714215231214	10.6742046040462	36.2701302745665	12.9070082239884	13.0275995693642	24.8938171979769	11.4837969263006	28.6602486271676	19.7405514985549	15.7665781589595	27.3693771098266	23.1676037716763	13.5923106907514	20.0144522283237	9.04892751734104	21.4354690390173	24.1862820043353	8.69636022687861	19.2133593482659
URB2	4.27101028034682	1.24031184523121	2.26326115939306	2.37056536459538	1.99930948020231	1.39518850520231	2.04844453222543	1.72523203135838	3.5265066517341	1.82752110809249	3.018276525	2.87039459046243	1.64679973843931	1.75115388309249	1.92709746791908	1.97474085592486	2.20404483959538	2.57475303049133	2.49508637196532	2.22820822268786	1.72523203135838	1.2267572433526	1.46453307817919	1.39518850520231	1.60818748598266	1.89006318208092	3.28178530057803	1.12608808251445	1.95177950780347	2.75439426040462	1.95177950780347	2.88148961893064	1.64679973843931	3.43446942052023	5.57253272109827	2.19243504523121	2.57475303049133	1.24031184523121	1.21264667543353	1.25452873526012	2.2749472484104	2.60896679927746	1.65963669783237	1.78849206026012	1.02395937528902	1.5816451916185	1.64679973843931	1.89006318208092	1.73924002485549
PPARGC1A	2.54051995433526	7.5576258800578	8.16258873121387	4.40598741040462	5.33389773121387	3.68879859393064	5.27995146531792	6.32451386632948	2.72141840765896	4.9789320216763	6.09058499277457	3.26983439436416	4.09016770809249	1.0979615867052	6.10529943208093	4.35657919653179	5.5458639349711	4.96621719653179	6.62460968063584	5.2005641416185	9.07030353901734	4.04249193641618	2.03549985549133	3.36166824421965	7.50580385404624	3.98525868641618	3.72452096531792	5.13561859898844	4.91528928179191	6.48881720086705	3.45644207947977	3.1560793466763	9.23003506069364	2.76574722037572	2.16967168887283	5.64132454913295	4.82736153757225	5.78083364595376	7.07782248699422	4.43072670953757	7.7143166849711	4.40598741040462	3.11089780187861	3.78371060982659	1.60818748598266	4.45507934104046	7.76564251011561	1.59556785101156	4.41870919797688
PPARGC1B	2.57475303049133	3.33910761127168	5.90610420520231	5.05679060404624	4.36918187138728	3.3166434234104	3.4907727933526	4.87790603901734	3.32769578757225	3.7365575650289	4.80231403901734	2.78904810072254	2.84754408020231	2.89226203699422	5.62640100722543	4.66525597543353	5.27995146531792	4.54108417052023	4.65292834537572	2.96057902182081	4.69039357369942	4.11528323410405	2.3473658316474	4.57795906936416	6.32451386632948	6.91842957442197	2.99485243728324	3.39828219364162	5.93578251300578	5.87739901878613	5.04363477745665	1.96249931777457	3.11089780187861	4.81472535693642	2.22820822268786	5.41366801156069	4.36918187138728	4.18702637427746	5.93578251300578	1.82752110809249	7.5576258800578	4.84034132514451	3.02935740404624	4.09016770809249	4.54108417052023	2.80060399537572	6.68624253468208	1.52932030202312	4.29560256358381
RBM24	4.35657919653179	1.16843937789017	1.12608808251445	0.767017214595376	0.29581231966763	3.33910761127168	2.9372037849711	1.51684584017341	4.49127103034682	4.38083708092486	1.81457586054913	0.628029319942197	3.43446942052023	1.13969581026012	0.404077421242775	0.575551717919075	0.655010153468208	0.523515241473988	0.628029319942197	0.562349117196532	3.47906678757225	7.52290464595376	7.76564251011561	3.00651719725434	0.909133314017341	1.15413295130058	0.326485904046243	1.59556785101156	2.31137564508671	2.1332853683526	0.66805260982659	0.166286775751445	1.28281887817919	2.04844453222543	0.628029319942197	0.641965975289017	2.49508637196532	0.879119031647399	4.05506431791907	4.09016770809249	2.94834886705202	0.285396992904624	1.8525943132948	0.180743902630058	2.51798434927746	2.78904810072254	0.909133314017341	2.62017724696532	0.89485636632948
ENOX1	1.98680033930636	0.548485871676301	0.415310644508671	0.66805260982659	0.326485904046243	0.994792801156069	0.315693407557803	1.05418296878613	2.38251756705202	2.01210965231214	0.173058746734104	0.708974239017341	0.89485636632948	2.92617686026012	0.315693407557803	0.238477830578035	0.166286775751445	0.415310644508671	0.256752578135838	0.326485904046243	0.107371919784682	1.28281887817919	3.24659115057803	4.40598741040462	0.426528905924855	0.879119031647399	0.188468752586705	2.73238180578035	0.238477830578035	1.29633266430636	0.238477830578035	0.682190076156069	0.575551717919075	1.2267572433526	0.145775619479769	0.486920311849711	2.28733755216763	1.50370887254335	1.84046376098266	0.980858425289017	0.437816738150289	0.24749851833815	4.40598741040462	0.336842199132948	9.79255845953757	0.285396992904624	0.794369250867052	3.23528717297688	1.82752110809249
RBPMS2	19.8492120101156	17.4083811127168	4.10324545809249	9.97049435404624	1.18354329407514	8.46368859393064	1.4219894234104	16.796662849711	32.6037901878613	30.5162211416185	1.2267572433526	9.66214553034682	16.5437829985549	41.3177486560694	1.33969476719653	1.47730898092486	6.39837010982659	2.01210965231214	4.88987627023121	1.6988440367052	1.32571456343931	17.8630966950867	33.8252799421965	45.9780873410405	5.2005641416185	18.1043201777457	1.47730898092486	47.1022486849711	1.86521520447977	24.7366095708093	2.4715993183526	9.31561594797688	5.24049693786127	26.8935358381503	3.64328451300578	3.90114165317919	45.175091416185	19.7950298843931	26.2542052052023	10.6015410780347	4.91528928179191	3.1453487033237	58.0828474132948	0.780843497254335	129.701538641618	1.45060862124277	7.35462548554913	34.2653849855491	31.3614385693642
RPL3L	0.0241813458121387	0.0900078453106936	0.0542845222789017	0.0324772003424856	0.0900078453106936	0.0750183370520231	0.0360297756315029	0.0273988344638728	0.0175825647023121	0.0212300079306358	0.0516589688554913	0.0360297756315029	0.0443496871054913	0.0307217959465318	0.029009414732659	0.0654991241618497	0.029009414732659	0.0324772003424856	0.0360297756315029	0.0163168154725434	0.0491341787210983	0.0467506426589595	0.0241813458121387	0.0122330974884393	0.000233907942919075	0.0324772003424856	0.0421488166213873	0.0324772003424856	0.0199149564971098	0.0516589688554913	0.0341467806300578	0.029009414732659	0.093853374933526	0.0142521803973988	0.0324772003424856	0.0467506426589595	0.0360297756315029	0.0163168154725434	0.0273988344638728	0.0467506426589595	0.0421488166213873	0.0212300079306358	0.00524042458236994	0.0256699871893064	0.0175825647023121	0.0307217959465318	0.0567460650187861	0.00220242366184971	0.0241813458121387
RNASE11	5.30828988439306e-05	0.000137483656069364	8.55189190751445e-05	0.000123679219653179	0.000153006989884393	0.000123679219653179	0	9.76968511560694e-05	5.30828988439306e-05	5.30828988439306e-05	9.76968511560694e-05	8.55189190751445e-05	0.000109874783236994	0.000137483656069364	5.30828988439306e-05	0.000109874783236994	2.06468786127168e-05	1.03234393063584e-05	0.000123679219653179	1.03234393063584e-05	0.000153006989884393	0	8.55189190751445e-05	0.000109874783236994	0.000233907942919075	8.55189190751445e-05	0.000109874783236994	5.30828988439306e-05	9.76968511560694e-05	2.06468786127168e-05	5.30828988439306e-05	0.000195528673410405	0.000153006989884393	0	8.55189190751445e-05	8.55189190751445e-05	9.76968511560694e-05	2.06468786127168e-05	2.06468786127168e-05	0.000153006989884393	0.000137483656069364	0.000168530323699422	8.55189190751445e-05	0.000137483656069364	9.76968511560694e-05	0.000201664165462428	2.06468786127168e-05	2.06468786127168e-05	0.000123679219653179
RNASE12	5.30828988439306e-05	0.000137483656069364	8.55189190751445e-05	0.000123679219653179	0.000153006989884393	0.000123679219653179	0	9.76968511560694e-05	5.30828988439306e-05	5.30828988439306e-05	9.76968511560694e-05	8.55189190751445e-05	0.000109874783236994	0.000137483656069364	5.30828988439306e-05	0.000109874783236994	2.06468786127168e-05	1.03234393063584e-05	0.000123679219653179	1.03234393063584e-05	0.000153006989884393	0	8.55189190751445e-05	0.000109874783236994	0.000233907942919075	8.55189190751445e-05	0.000109874783236994	5.30828988439306e-05	9.76968511560694e-05	2.06468786127168e-05	5.30828988439306e-05	0.000195528673410405	0.000153006989884393	0	8.55189190751445e-05	8.55189190751445e-05	9.76968511560694e-05	2.06468786127168e-05	2.06468786127168e-05	0.000153006989884393	0.000137483656069364	0.000168530323699422	8.55189190751445e-05	0.000137483656069364	9.76968511560694e-05	0.000201664165462428	2.06468786127168e-05	2.06468786127168e-05	0.000123679219653179
TRMT1	7.30463245375723	6.15050370086705	7.07782248699422	6.25239717774566	6.15050370086705	7.78332238294798	8.05309854913295	8.42524587283237	7.32030331213873	7.50580385404624	7.90830538294798	9.07030353901734	8.0708232283237	7.22376635260116	8.08947690895954	8.93151688583815	8.03483352745665	7.25613622109827	5.50636144508671	8.01598128034682	5.21388594508671	7.14272396676301	5.84983182947977	4.66525597543353	5.29325613150289	10.6742046040462	8.05309854913295	6.5632238367052	8.93151688583815	7.97967767919075	8.19860842919075	9.02840501300578	5.12219186849711	7.45703193641619	8.56169177745665	6.33942713294798	7.35462548554913	5.33389773121387	6.54783735693642	6.82575074566474	10.3844192586705	5.87739901878613	6.62460968063584	8.08947690895954	6.9349381083815	8.42524587283237	7.6092927716763	7.14272396676301	8.12635205635838
RAE1	5.61358659537572	5.4002854566474	5.37315413439306	5.37315413439306	5.9217981199422	6.59337018352601	5.96345496242775	5.0959496632948	4.96621719653179	5.26687432080925	6.0471404234104	6.3828353482659	5.75282864739884	5.50636144508671	6.53332475578035	5.53328592485549	4.39378366473988	5.53328592485549	5.35961071820809	5.51998612138728	5.5458639349711	3.90114165317919	5.12219186849711	5.29325613150289	4.38083708092486	5.2005641416185	5.59892295375723	5.6837370549133	5.01720243208092	4.73942998121387	5.33389773121387	6.3828353482659	5.4002854566474	5.80925821242775	5.29325613150289	6.12047421965318	4.06649561416185	5.93578251300578	5.43984459537572	8.63643727023121	4.81472535693642	5.83668253034682	5.78083364595376	6.07589360549133	4.96621719653179	6.5040910982659	5.50636144508671	6.33942713294798	5.30711572109827
CMSS1	3.98525868641618	2.38251756705202	4.00831250578035	2.42704293684971	2.3589815033237	2.37056536459538	2.38251756705202	2.21621682528902	4.57795906936416	3.88958606791908	2.66575097369942	5.17490086849711	2.63165084971098	3.00651719725434	2.55244420187861	1.89006318208092	2.2749472484104	2.62017724696532	1.89006318208092	2.74384378540462	2.57475303049133	2.68785333106936	4.40598741040462	2.90277723540462	2.37056536459538	2.9372037849711	2.42704293684971	3.51503543786127	1.65963669783237	2.56337852976879	2.68785333106936	5.16218964739884	2.14507127008671	4.90226638150289	2.71124179277457	2.73238180578035	2.69967246473988	1.95177950780347	2.18058416358382	4.90226638150289	1.76332016445087	3.11089780187861	4.71427863728324	2.78904810072254	4.41870919797688	2.68785333106936	2.19243504523121	6.79486071676301	2.49508637196532
UTP14A	7.78332238294798	3.37379239450867	4.86533592630058	5.21388594508671	6.53332475578035	6.28086651300578	5.33389773121387	5.21388594508671	5.94971567196532	5.87739901878613	8.3498009017341	7.28905467919075	5.83668253034682	6.68624253468208	5.38730547398844	5.5458639349711	5.43984459537572	5.6969250982659	4.16268436416185	5.34668201734104	4.45507934104046	4.9789320216763	5.86394245953757	5.71100148554913	4.49127103034682	5.17490086849711	5.55874766184971	4.9404660650289	4.69039357369942	6.06176337572254	5.57253272109827	7.04565039739884	3.98525868641618	6.6093348367052	6.19283018352601	5.12219186849711	6.70212713294798	4.07857421387283	4.07857421387283	5.87739901878613	5.37315413439306	5.13561859898844	5.6969250982659	4.87790603901734	5.25356072398844	5.06943443063584	5.72455468063584	5.51998612138728	5.64132454913295
DDX47	0.107371919784682	0.152604343973988	0.0981995048641618	0.0717622255780347	0.133432690202312	0.102741582179191	0.159419176445087	0.0717622255780347	0.133432690202312	0.0717622255780347	0.238477830578035	0.152604343973988	0.12246656017341	0.107371919784682	0.159419176445087	0.196503998916185	0.24749851833815	0.139606441705202	0.336842199132948	0.133432690202312	0.285396992904624	0.112423582015896	0.196503998916185	0.112423582015896	0.358987258815029	0.159419176445087	0.152604343973988	0.112423582015896	0.49874576199422	0.213103734104046	0.0750183370520231	0.213103734104046	0.0825318392052023	0.221161423367052	0.404077421242775	0.127580282312139	0.117490275462428	0.0750183370520231	0.0981995048641618	0.166286775751445	0.266375070260116	0.139606441705202	0.0900078453106936	0.196503998916185	0.0862434154768786	0.213103734104046	0.188468752586705	0.0900078453106936	0.117490275462428
TEP1	5.6969250982659	12.664010099711	10.3167572138728	12.0251196098266	9.77088861416185	9.57355361705202	9.31561594797688	7.97967767919075	6.79486071676301	7.3371664132948	8.96898489739884	5.48088155346821	5.89164901445087	8.03483352745665	12.0527638511561	14.6413515115607	11.3238067817919	9.3590723800578	16.3398162384393	9.48854450867052	15.2263795794798	6.3828353482659	2.56337852976879	5.41366801156069	12.3078073381503	9.92521455924856	10.1769788078035	7.99846695086705	15.4455715491329	9.48854450867052	11.3759573251445	6.3544421199422	16.6673615592486	6.44410181213873	7.37244799421965	10.940797183526	7.92695551445087	14.2908377716763	12.8439389248555	5.46760611705202	15.8463083627168	9.3590723800578	3.35066836560694	13.4630599884393	4.35657919653179	8.21764523554913	9.88007357803468	3.5616724234104	9.20961838872832
DDX4	0.00136423982225434	0.000137483656069364	8.55189190751445e-05	0.000123679219653179	0.000153006989884393	0.00289687258092486	0.000843198484104046	9.76968511560694e-05	0.00255619456358381	0.00187452533786127	9.76968511560694e-05	8.55189190751445e-05	0.000109874783236994	0.00524042458236994	5.30828988439306e-05	0.000109874783236994	2.06468786127168e-05	1.03234393063584e-05	0.000123679219653179	0.00158400832947977	0.000153006989884393	0.00064162987716763	0.00289687258092486	0.000109874783236994	0.000233907942919075	8.55189190751445e-05	0.000109874783236994	5.30828988439306e-05	9.76968511560694e-05	2.06468786127168e-05	5.30828988439306e-05	0.000195528673410405	0.000153006989884393	0	8.55189190751445e-05	0.0058068247716763	9.76968511560694e-05	0.00187452533786127	2.06468786127168e-05	0.000153006989884393	0.000137483656069364	0.000168530323699422	8.55189190751445e-05	0.000137483656069364	9.76968511560694e-05	0.000201664165462428	2.06468786127168e-05	2.06468786127168e-05	0.000123679219653179
NOP56	18.199677349711	10.5538574046243	15.5271484783237	13.8138800115607	14.2908377716763	15.1119558786127	16.838600132948	13.4329593583815	14.3608009855491	16.796662849711	21.2456464176301	21.6877429277457	14.5023990635838	17.0562467615607	13.2751970852601	13.3060277760116	14.055216232659	13.182102849711	11.1954585057803	14.1218915115607	14.6783277239884	12.9661827052023	16.2554400635838	14.0199568988439	11.1448651719653	18.6085048251445	14.055216232659	14.7485725534682	15.4085887398844	17.6779496387283	15.0030116184971	22.0695294971098	10.0144648742775	19.1083192225434	15.2622156430636	12.3078073381503	18.2523287471098	9.08973260982659	13.9858521589595	15.4455715491329	14.8920081748555	15.3708533699422	14.1886555823699	14.9303204754335	16.9256799537572	13.7514046632948	12.6042591734104	18.8508293554913	16.0844275086705
DDX31	2.72141840765896	1.33969476719653	2.21621682528902	1.96249931777457	2.38251756705202	3.018276525	2.54051995433526	2.08436316575145	1.99930948020231	1.78849206026012	2.78904810072254	2.3589815033237	2.1332853683526	2.01210965231214	2.02425304754335	2.15711184739884	1.82752110809249	2.19243504523121	1.5816451916185	1.97474085592486	1.5816451916185	2.14507127008671	1.56896231849711	1.47730898092486	1.96249931777457	1.87773118078035	2.40478059971098	1.52932030202312	2.84754408020231	2.65418388627168	1.9152358484104	2.71124179277457	1.50370887254335	2.1332853683526	2.60896679927746	1.81457586054913	2.26326115939306	1.52932030202312	1.2267572433526	2.16967168887283	2.2403041433526	1.75115388309249	1.47730898092486	1.72523203135838	1.29633266430636	2.28733755216763	1.95177950780347	1.96249931777457	1.81457586054913
HNRNPCL1	0.0058068247716763	0.000137483656069364	8.55189190751445e-05	0.000123679219653179	0.0341467806300578	0.0112304267803468	0.00377086848121387	9.76968511560694e-05	5.30828988439306e-05	5.30828988439306e-05	9.76968511560694e-05	0.0175825647023121	0.000109874783236994	0.00641353535404624	0.0186872517846821	0.000109874783236994	0.0132021747052023	0.00780830423843931	0.000123679219653179	1.03234393063584e-05	0.000153006989884393	0.00326336895086705	0.0324772003424856	0.000109874783236994	0.000233907942919075	0.0142521803973988	0.000109874783236994	5.30828988439306e-05	0.0256699871893064	2.06468786127168e-05	0.0103405131271676	0.000195528673410405	0.000153006989884393	0.0226985945823699	8.55189190751445e-05	8.55189190751445e-05	9.76968511560694e-05	2.06468786127168e-05	0.00854739368786127	0.000153006989884393	0.000137483656069364	0.000168530323699422	8.55189190751445e-05	0.000137483656069364	9.76968511560694e-05	0.000201664165462428	2.06468786127168e-05	0.0103405131271676	0.000123679219653179
RALYL	0.0401204845881503	0.205077576213873	0.0241813458121387	0.0379946084710983	0.0163168154725434	0.0360297756315029	0.00326336895086705	0.0212300079306358	0.0542845222789017	0.0654991241618497	0.0151753474436416	0.00422366220809249	0.0226985945823699	0.0900078453106936	0.0142521803973988	0.0226985945823699	0.00941905155924855	0.0142521803973988	0.0516589688554913	0.0273988344638728	0.0175825647023121	0.0241813458121387	0.0491341787210983	0.152604343973988	0.0341467806300578	0.093853374933526	0.00471916869075144	0.0862434154768786	0.0142521803973988	0.00941905155924855	0.0307217959465318	0.0307217959465318	0.0307217959465318	0.0467506426589595	0.0379946084710983	0.0273988344638728	0.059322546950867	0.0567460650187861	0.0186872517846821	0.0212300079306358	0.0122330974884393	0.0241813458121387	0.166286775751445	0.000137483656069364	0.188468752586705	0.0256699871893064	0.00941905155924855	0.0825318392052023	0.0567460650187861
NPM3	26.3441566040462	7.3371664132948	30.4038961849711	17.0129144566474	20.761694	22.1978105187861	20.237398583815	21.5633440968208	25.5654459913295	23.9624098265896	23.8913705881503	36.9153024710983	24.264716199422	25.5654459913295	18.3008588078035	18.6556915231214	20.7069887644509	17.5446959552023	12.2796104653179	20.2961277615607	22.0695294971098	20.4746159479769	23.3082245722543	13.8799549234104	11.169786466763	25.0563281690751	21.4946289508671	16.5042745751445	18.3008588078035	19.4712290534682	19.2133593482659	35.460381517341	14.6067960693642	30.8726448410405	19.4712290534682	17.6779496387283	17.7255880028902	13.7815507731214	14.712672716763	48.3016004190751	16.625856083815	25.1420886315029	21.4946289508671	20.5882890606936	17.0562467615607	28.7631302023121	14.055216232659	42.2187691907514	15.1494899884393
NPM2	0.475096065317919	0.29581231966763	0.463269030202312	0.369658685115607	0.415310644508671	1.0390591882948	0.475096065317919	0.306122269783237	0.404077421242775	0.221161423367052	0.266375070260116	0.145775619479769	0.392662918930636	0.205077576213873	0.22943949333815	0.256752578135838	0.415310644508671	0.486920311849711	0.24749851833815	0.306122269783237	0.238477830578035	0.450445356213873	0.29581231966763	0.213103734104046	0.117490275462428	0.256752578135838	0.238477830578035	0.145775619479769	0.27577500767341	0.0788092141040462	0.326485904046243	0.415310644508671	0.27577500767341	0.180743902630058	0.238477830578035	0.152604343973988	0.180743902630058	0.380536834104046	0.139606441705202	0.575551717919075	0.369658685115607	0.562349117196532	0.24749851833815	0.256752578135838	0.180743902630058	0.437816738150289	0.415310644508671	0.404077421242775	0.266375070260116
SNRPN	9.51096719075145	12.8439389248555	6.65496237861272	7.74809342774566	6.9974452066474	17.2735671473988	8.87161682947977	9.46713325578035	13.2432544956647	11.3238067817919	5.41366801156069	10.2469413482659	18.0553687456647	13.3060277760116	6.47393323410405	8.21764523554913	7.87245065606936	6.98222405202312	7.73089484971098	11.1954585057803	4.84034132514451	14.9686797919075	20.6508135722543	16.5845250216763	7.02905879046243	12.664010099711	7.74809342774566	18.8508293554913	8.46368859393064	8.29250123988439	9.70512307803468	13.1231995708092	7.45703193641619	8.44437773121387	8.40536672976879	7.22376635260116	12.3960499075145	10.5765613208092	12.3078073381503	19.7405514985549	7.15851197976879	5.46760611705202	19.1585392991329	9.02840501300578	22.2603119812139	12.3078073381503	8.79295269942197	21.2456464176301	16.1272869653179
RBM11	0.369658685115607	0.173058746734104	0.22943949333815	0.0443496871054913	0.102741582179191	0.0788092141040462	0.0750183370520231	0.0241813458121387	0.221161423367052	0.0750183370520231	0.12246656017341	0.0624603945953757	0.256752578135838	0.266375070260116	0.107371919784682	0.159419176445087	0.093853374933526	0.133432690202312	0.0788092141040462	0.0825318392052023	0.0516589688554913	0.221161423367052	0.415310644508671	0.205077576213873	0.238477830578035	0.152604343973988	0.0491341787210983	0.336842199132948	0.0981995048641618	0.0825318392052023	0.127580282312139	0.475096065317919	0.127580282312139	0.139606441705202	0.196503998916185	0.326485904046243	0.139606441705202	0.0788092141040462	0.0750183370520231	0.486920311849711	0.173058746734104	0.437816738150289	0.173058746734104	0.380536834104046	0.326485904046243	0.358987258815029	0.0900078453106936	0.548485871676301	0.0750183370520231
TSEN2	1.05418296878613	0.794369250867052	1.32571456343931	1.24031184523121	1.43693267225434	1.25452873526012	1.46453307817919	1.24031184523121	1.62067790289017	1.31103733815029	1.47730898092486	1.35366669869942	1.32571456343931	1.39518850520231	2.08436316575145	1.55537927789017	1.25452873526012	1.8525943132948	4.56538787138728	1.47730898092486	1.81457586054913	1.13969581026012	1.49113313121387	1.54263393179191	2.82483392312139	1.80170822572254	1.55537927789017	1.78849206026012	3.19080126343931	1.19783211156069	1.56896231849711	1.43693267225434	1.60818748598266	1.33969476719653	1.35366669869942	1.98680033930636	1.6859616765896	2.09738902427746	1.77542472384393	1.45060862124277	2.33576929682081	1.38079724234104	1.36690563381503	1.4082312882948	1.6988440367052	1.32571456343931	1.54263393179191	1.26797257471098	1.93908098916185
PTBP2	1.43693267225434	1.47730898092486	0.682190076156069	0.794369250867052	0.511289956791907	0.863828150578035	0.562349117196532	1.0979615867052	2.85933696864162	1.99930948020231	0.575551717919075	0.994792801156069	1.56896231849711	2.63165084971098	0.475096065317919	0.655010153468208	0.575551717919075	0.58914926416185	0.655010153468208	0.49874576199422	0.767017214595376	1.62067790289017	4.57795906936416	6.3828353482659	1.43693267225434	1.12608808251445	0.475096065317919	3.1678969166185	0.723896421820809	1.55537927789017	0.49874576199422	0.863828150578035	0.780843497254335	1.51684584017341	0.682190076156069	0.66805260982659	3.08777817239884	1.35366669869942	2.25227842601156	1.89006318208092	0.752681960260116	0.641965975289017	4.05506431791907	0.475096065317919	7.32030331213873	0.767017214595376	0.723896421820809	3.57365435115607	1.78849206026012
TLR7	1.2267572433526	1.06909062037572	1.73924002485549	1.39518850520231	1.89006318208092	1.4219894234104	1.13969581026012	1.18354329407514	0.708974239017341	1.28281887817919	0.628029319942197	1.28281887817919	1.2267572433526	2.42704293684971	1.36690563381503	2.26326115939306	0.426528905924855	2.76574722037572	1.19783211156069	1.89006318208092	0.336842199132948	2.43804149349711	1.43693267225434	1.49113313121387	1.39518850520231	0.139606441705202	1.11203138742775	1.06909062037572	1.39518850520231	0.511289956791907	2.12139287456647	1.21264667543353	1.19783211156069	0.0981995048641618	2.01210965231214	1.67295867384393	0.415310644508671	2.04844453222543	1.46453307817919	1.64679973843931	0.909133314017341	1.97474085592486	1.43693267225434	2.72141840765896	0.256752578135838	1.33969476719653	1.62067790289017	1.39518850520231	1.54263393179191
TLR3	1.54263393179191	13.6863708309249	8.65508759248555	9.14894263583815	10.2235588757225	4.46704365751445	4.03091799566474	7.47359335404624	3.66551826589595	4.36918187138728	3.66551826589595	2.75439426040462	5.30711572109827	4.81472535693642	7.83708401445087	6.9974452066474	6.3828353482659	9.10911444797688	9.97049435404624	10.0608537991329	7.90830538294798	5.4265554234104	4.23302502023121	7.40694042341041	8.85157262861272	4.80231403901734	6.1352640216763	6.00598108959538	4.23302502023121	4.55336474421965	8.01598128034682	2.20404483959538	11.3238067817919	1.89006318208092	2.49508637196532	10.4319818930636	3.46818164739884	22.3947559118497	9.97049435404624	4.88987627023121	5.2005641416185	12.9661827052023	6.48881720086705	6.63905994653179	6.59337018352601	7.94395070520231	7.25613622109827	7.85490391473988	5.6969250982659
BRCA1	1.56896231849711	0.655010153468208	2.77712204364162	1.4082312882948	1.6988440367052	0.780843497254335	2.28733755216763	0.879119031647399	1.82752110809249	1.72523203135838	2.21621682528902	1.8525943132948	0.822888206647399	1.97474085592486	1.73924002485549	1.24031184523121	1.78849206026012	1.50370887254335	1.25452873526012	1.35366669869942	2.76574722037572	0.922784860404624	1.05418296878613	1.4219894234104	0.951962519219653	1.47730898092486	1.5816451916185	1.33969476719653	0.994792801156069	1.78849206026012	1.4082312882948	1.26797257471098	1.26797257471098	3.1678969166185	1.52932030202312	1.56896231849711	1.08402533872832	0.794369250867052	1.64679973843931	1.11203138742775	1.26797257471098	3.38623692774566	0.994792801156069	1.6859616765896	1.19783211156069	1.13969581026012	1.06909062037572	1.32571456343931	1.18354329407514
DQX1	3.28178530057803	15.1494899884393	9.85826188439306	10.0378559248555	10.4793820361272	4.55336474421965	5.08284208959538	9.51096719075145	3.44566798554913	5.25356072398844	10.6015410780347	6.19283018352601	6.91842957442197	6.5040910982659	11.6717898728324	11.9970552369942	12.2796104653179	9.61874404624277	11.4837969263006	9.02840501300578	11.4000146445087	2.57475303049133	2.06092625361272	3.80721807803468	10.6993961647399	11.5101941705202	12.7819021950867	4.01988311416185	14.3608009855491	6.09058499277457	9.51096719075145	8.98838224421965	10.7950744609827	7.09448228034682	8.03483352745665	12.2796104653179	6.0471404234104	11.9682041184971	6.81050503468208	7.32030331213873	14.2599604421965	9.07030353901734	6.0471404234104	10.4081055534682	1.12608808251445	10.1308495202312	13.1524370953757	3.3166434234104	10.2697477138728
ZNF473	0.89485636632948	0.708974239017341	1.18354329407514	0.937575563150289	1.32571456343931	1.55537927789017	1.0390591882948	0.808191201300578	1.13969581026012	0.951962519219653	1.19783211156069	0.879119031647399	0.863828150578035	0.808191201300578	1.19783211156069	1.19783211156069	0.808191201300578	1.00990508020231	1.13969581026012	1.36690563381503	1.00990508020231	0.951962519219653	0.752681960260116	1.13969581026012	0.66805260982659	0.808191201300578	1.12608808251445	0.937575563150289	1.13969581026012	1.0390591882948	1.18354329407514	1.16843937789017	1.21264667543353	1.15413295130058	0.922784860404624	1.25452873526012	1.19783211156069	1.12608808251445	0.922784860404624	1.39518850520231	1.16843937789017	1.25452873526012	1.02395937528902	0.951962519219653	0.980858425289017	1.28281887817919	1.26797257471098	1.21264667543353	0.58914926416185
CELF4	0.238477830578035	0.221161423367052	0.0750183370520231	0.0900078453106936	0.0567460650187861	0.0379946084710983	0.0654991241618497	0.0825318392052023	0.196503998916185	0.180743902630058	0.0341467806300578	0.093853374933526	0.0542845222789017	0.29581231966763	0.0624603945953757	0.0256699871893064	0.107371919784682	0.0688003322976879	0.139606441705202	0.0788092141040462	0.127580282312139	0.0717622255780347	0.102741582179191	0.306122269783237	0.102741582179191	0.380536834104046	0.0307217959465318	0.166286775751445	0.029009414732659	0.0750183370520231	0.159419176445087	0.0379946084710983	0.102741582179191	0.0750183370520231	0.0900078453106936	0.059322546950867	0.213103734104046	0.205077576213873	0.145775619479769	0.0360297756315029	0.0717622255780347	0.112423582015896	0.392662918930636	0.0360297756315029	0.723896421820809	0.059322546950867	0.0654991241618497	0.221161423367052	0.152604343973988
CELF5	0.12246656017341	0.0825318392052023	0.127580282312139	0.0516589688554913	0.24749851833815	0.306122269783237	0.0788092141040462	0.145775619479769	0.117490275462428	0.0862434154768786	0.112423582015896	0.0688003322976879	0.093853374933526	0.0981995048641618	0.133432690202312	0.22943949333815	0.117490275462428	0.12246656017341	0.152604343973988	0.107371919784682	0.0750183370520231	0.0900078453106936	0.0542845222789017	0.102741582179191	0.180743902630058	0.22943949333815	0.22943949333815	0.059322546950867	0.0750183370520231	0.093853374933526	0.117490275462428	0.0443496871054913	0.0750183370520231	0.102741582179191	0.0862434154768786	0.117490275462428	0.173058746734104	0.0981995048641618	0.0401204845881503	0.0624603945953757	0.221161423367052	0.0401204845881503	0.0862434154768786	0.059322546950867	0.0717622255780347	0.166286775751445	0.159419176445087	0.0567460650187861	0.0688003322976879
DDX53	5.30828988439306e-05	0.000137483656069364	8.55189190751445e-05	0.000123679219653179	0.000153006989884393	0.000123679219653179	0	9.76968511560694e-05	5.30828988439306e-05	5.30828988439306e-05	9.76968511560694e-05	8.55189190751445e-05	0.000109874783236994	0.000137483656069364	5.30828988439306e-05	0.000109874783236994	0.00115567654190751	1.03234393063584e-05	0.000123679219653179	1.03234393063584e-05	0.000153006989884393	0.000742258082369942	8.55189190751445e-05	0.000109874783236994	0.000233907942919075	8.55189190751445e-05	0.000109874783236994	5.30828988439306e-05	9.76968511560694e-05	2.06468786127168e-05	5.30828988439306e-05	0.000195528673410405	0.000153006989884393	0	8.55189190751445e-05	8.55189190751445e-05	9.76968511560694e-05	2.06468786127168e-05	2.06468786127168e-05	0.000153006989884393	0.000137483656069364	0.000168530323699422	8.55189190751445e-05	0.000137483656069364	9.76968511560694e-05	0.000201664165462428	2.06468786127168e-05	2.06468786127168e-05	0.000123679219653179
CPEB1	0.404077421242775	0.358987258815029	0.107371919784682	0.173058746734104	0.127580282312139	0.256752578135838	0.0900078453106936	0.238477830578035	0.822888206647399	0.575551717919075	0.166286775751445	0.380536834104046	0.29581231966763	0.602481789884393	0.093853374933526	0.12246656017341	0.326485904046243	0.188468752586705	0.266375070260116	0.180743902630058	0.159419176445087	0.437816738150289	1.02395937528902	0.994792801156069	0.0862434154768786	0.463269030202312	0.0788092141040462	0.641965975289017	0.180743902630058	0.24749851833815	0.152604343973988	0.117490275462428	0.22943949333815	0.426528905924855	0.29581231966763	0.22943949333815	0.708974239017341	0.29581231966763	0.450445356213873	0.27577500767341	0.133432690202312	0.159419176445087	1.31103733815029	0.0717622255780347	3.08777817239884	0.145775619479769	0.347822112283237	0.369658685115607	0.306122269783237
CPEB2	6.3828353482659	7.73089484971098	7.14272396676301	5.18789000289017	3.76017430057803	3.44566798554913	4.16268436416185	5.78083364595376	6.95067805057804	6.07589360549133	4.82736153757225	4.15095165317919	3.64328451300578	4.03091799566474	4.9404660650289	3.39828219364162	5.62640100722543	5.16218964739884	8.23580700144509	3.45644207947977	7.92695551445087	5.79503355635838	7.6092927716763	8.56169177745665	8.83191149710983	4.85276882947977	4.2092969132948	6.15050370086705	4.92767877601156	5.79503355635838	3.98525868641618	2.91369096343931	8.52275097398844	4.72679495231214	3.85414552601156	4.32036593063584	8.19860842919075	7.25613622109827	8.46368859393064	4.95344561127168	7.42351464017341	5.24049693786127	5.4002854566474	3.59727556936416	7.06147653901734	4.30751463150289	5.4265554234104	4.72679495231214	4.05506431791907
CPEB3	0.879119031647399	2.54051995433526	1.97474085592486	2.22820822268786	1.90281492919075	1.62067790289017	1.59556785101156	2.14507127008671	1.50370887254335	1.38079724234104	1.28281887817919	0.780843497254335	1.16843937789017	0.937575563150289	2.19243504523121	1.72523203135838	1.56896231849711	1.90281492919075	3.26983439436416	1.73924002485549	2.15711184739884	1.5816451916185	1.32571456343931	1.96249931777457	2.76574722037572	1.5816451916185	1.62067790289017	1.72523203135838	1.81457586054913	1.54263393179191	1.49113313121387	0.966168453757225	2.52906907066474	1.00990508020231	1.18354329407514	1.89006318208092	1.36690563381503	2.68785333106936	1.96249931777457	1.2267572433526	1.98680033930636	1.92709746791908	1.18354329407514	1.60818748598266	1.16843937789017	1.6336537050578	2.20404483959538	0.994792801156069	1.45060862124277
SECISBP2L	8.12635205635838	8.83191149710983	7.19152069942197	8.98838224421965	8.10798938439306	6.57805794797688	7.30463245375723	7.6092927716763	10.3391614754335	7.90830538294798	5.27995146531792	5.75282864739884	5.71100148554913	8.48371816473988	8.52275097398844	7.28905467919075	7.97967767919075	8.52275097398844	14.2247177008671	8.44437773121387	13.1524370953757	9.10911444797688	11.4000146445087	16.8827502947977	9.92521455924856	6.82575074566474	6.9028784783237	9.18859520231214	8.31196406647399	8.10798938439306	7.47359335404624	5.00368823121387	9.61874404624277	8.08947690895954	6.59337018352601	8.65508759248555	10.1769788078035	9.88007357803468	12.0527638511561	5.82316976878613	7.67756137861272	7.76564251011561	10.5538574046243	8.23580700144509	14.2599604421965	5.82316976878613	8.52275097398844	7.44106131358382	8.0708232283237
DDX60	6.48881720086705	8.23580700144509	28.8725981791908	26.1639039884393	24.8154827774566	9.20961838872832	10.0144648742775	19.0031238280347	10.1067574508671	17.6315805867052	10.4081055534682	8.69636022687861	10.3167572138728	11.5367020895954	19.2630197991329	14.7833908815029	12.0251196098266	27.4706838872832	69.3731541907514	20.4136797514451	24.0411875303468	8.93151688583815	7.96232058526012	11.8326237369942	21.4354690390173	20.1266648540462	11.4000146445087	13.5261887052023	11.1448651719653	9.44596797976879	34.4063577890173	7.50580385404624	40.8860179046243	9.88007357803468	11.5647941141618	25.3896503973988	5.65466258092486	56.7227090028902	25.2221918294798	6.70212713294798	16.0844275086705	43.6571962861272	9.94787250867052	27.9531740606936	6.65496237861272	13.4947867543353	30.2868979190751	12.3375662644509	11.0659835447977
PABPC3	0.0750183370520231	0.0688003322976879	0.166286775751445	0.188468752586705	0.380536834104046	0.0717622255780347	0.0491341787210983	0.221161423367052	0.0788092141040462	0.0825318392052023	0.127580282312139	0.285396992904624	0.0624603945953757	0.0788092141040462	0.536504358092486	0.523515241473988	0.404077421242775	0.358987258815029	0.059322546950867	0.166286775751445	0.205077576213873	0.0750183370520231	0.0825318392052023	0.0688003322976879	0.369658685115607	0.0273988344638728	0.166286775751445	0.0542845222789017	0.358987258815029	0.0542845222789017	0.102741582179191	0.0542845222789017	0.139606441705202	0.0825318392052023	0.059322546950867	0.173058746734104	0.0467506426589595	0.12246656017341	0.0688003322976879	0.112423582015896	0.059322546950867	0.166286775751445	0.0750183370520231	0.486920311849711	0.0491341787210983	0.102741582179191	0.306122269783237	0.0717622255780347	0.0360297756315029
PABPC1L	0.205077576213873	0.463269030202312	0.511289956791907	0.463269030202312	0.548485871676301	0.909133314017341	1.12608808251445	0.266375070260116	0.380536834104046	0.256752578135838	0.682190076156069	0.404077421242775	0.306122269783237	0.879119031647399	0.879119031647399	1.05418296878613	1.02395937528902	0.29581231966763	0.879119031647399	0.723896421820809	0.89485636632948	0.392662918930636	0.112423582015896	0.27577500767341	0.863828150578035	1.95177950780347	1.0390591882948	0.392662918930636	1.00990508020231	0.808191201300578	0.966168453757225	0.602481789884393	0.404077421242775	0.737892905202312	0.863828150578035	0.392662918930636	0.266375070260116	0.358987258815029	1.28281887817919	0.315693407557803	2.42704293684971	0.628029319942197	0.188468752586705	1.38079724234104	0.24749851833815	0.49874576199422	0.615075529768786	0.127580282312139	0.628029319942197
PABPC5	0.326485904046243	0.166286775751445	0.093853374933526	0.27577500767341	0.180743902630058	0.24749851833815	0.093853374933526	0.127580282312139	0.336842199132948	0.326485904046243	0.0862434154768786	0.107371919784682	0.221161423367052	0.475096065317919	0.0900078453106936	0.0900078453106936	0.139606441705202	0.159419176445087	0.0825318392052023	0.112423582015896	0.12246656017341	0.369658685115607	0.835960338728324	1.08402533872832	0.0717622255780347	0.205077576213873	0.0624603945953757	0.326485904046243	0.107371919784682	0.22943949333815	0.0688003322976879	0.347822112283237	0.112423582015896	0.238477830578035	0.0825318392052023	0.205077576213873	0.523515241473988	0.159419176445087	0.29581231966763	0.523515241473988	0.0900078453106936	0.0750183370520231	0.879119031647399	0.0688003322976879	1.4082312882948	0.238477830578035	0.196503998916185	0.767017214595376	0.238477830578035
MEX3A	0.380536834104046	0.0654991241618497	0.369658685115607	0.450445356213873	0.695877451011561	0.27577500767341	0.463269030202312	0.486920311849711	0.22943949333815	0.22943949333815	0.794369250867052	0.213103734104046	0.437816738150289	0.285396992904624	0.369658685115607	0.450445356213873	0.922784860404624	0.511289956791907	0.133432690202312	0.213103734104046	0.511289956791907	0.404077421242775	0.27577500767341	0.180743902630058	0.159419176445087	0.285396992904624	0.437816738150289	0.159419176445087	0.256752578135838	0.523515241473988	0.315693407557803	0.127580282312139	0.238477830578035	0.336842199132948	0.641965975289017	0.27577500767341	0.221161423367052	0.133432690202312	0.221161423367052	0.369658685115607	0.392662918930636	0.369658685115607	0.196503998916185	0.306122269783237	0.152604343973988	0.315693407557803	0.450445356213873	0.180743902630058	0.404077421242775
MEX3D	8.91118239306358	7.76564251011561	8.46368859393064	7.38949681647399	6.77905652601156	5.86394245953757	5.48088155346821	9.92521455924856	8.69636022687861	8.98838224421965	7.83708401445087	4.90226638150289	5.90610420520231	4.90226638150289	6.98222405202312	8.05309854913295	7.76564251011561	7.76564251011561	5.78083364595376	8.25411491184971	6.16499301589595	5.37315413439306	4.01988311416185	4.46704365751445	5.94971567196532	5.80925821242775	7.85490391473988	5.06943443063584	6.19283018352601	6.15050370086705	8.23580700144509	3.3166434234104	6.32451386632948	5.5458639349711	9.61874404624277	7.32030331213873	5.84983182947977	6.20755576445087	4.75199029624277	4.85276882947977	6.77905652601156	4.91528928179191	3.60874757803468	6.06176337572254	6.47393323410405	6.19283018352601	7.37244799421965	2.52906907066474	6.51914935549133
RNASEL	2.87039459046243	3.94936519364162	5.49338952023121	4.25832165606936	8.0708232283237	4.49127103034682	5.65466258092486	6.44410181213873	3.47906678757225	5.78083364595376	4.30751463150289	4.54108417052023	3.57365435115607	4.16268436416185	8.7353663583815	6.33942713294798	5.66968943352601	7.6612044450867	8.91118239306358	8.46368859393064	6.73355295375723	4.78955523988439	3.25821823988439	5.97816784393064	8.40536672976879	4.54108417052023	7.27282039595376	5.93578251300578	6.0471404234104	4.03091799566474	7.19152069942197	4.03091799566474	11.0415808684971	4.13902106791908	3.1678969166185	8.77383617196532	4.59041763439306	13.9152768771676	7.30463245375723	3.71245460549133	5.96345496242775	7.99846695086705	5.12219186849711	4.66525597543353	4.44240803179191	4.90226638150289	6.45927905635838	2.94834886705202	6.44410181213873
RPS4Y2	5.30828988439306e-05	0.000137483656069364	8.55189190751445e-05	0.000123679219653179	0.000153006989884393	0.000123679219653179	0.0324772003424856	0.0226985945823699	5.30828988439306e-05	5.30828988439306e-05	9.76968511560694e-05	8.55189190751445e-05	0.0421488166213873	0.000137483656069364	0.059322546950867	0.000109874783236994	0.0212300079306358	1.03234393063584e-05	0.000123679219653179	1.03234393063584e-05	0.000153006989884393	0.00854739368786127	8.55189190751445e-05	0.000109874783236994	0.000233907942919075	8.55189190751445e-05	0.0360297756315029	0.0467506426589595	0.059322546950867	2.06468786127168e-05	5.30828988439306e-05	0.000195528673410405	0.000153006989884393	0.00710943978179191	0.0199149564971098	8.55189190751445e-05	9.76968511560694e-05	2.06468786127168e-05	0.0226985945823699	0.000153006989884393	0.000137483656069364	0.000168530323699422	8.55189190751445e-05	0.12246656017341	9.76968511560694e-05	0.000201664165462428	0.0132021747052023	0.0324772003424856	0.000123679219653179
TERT	0.059322546950867	1.11203138742775	0.213103734104046	0.0750183370520231	0.117490275462428	0.0900078453106936	0.29581231966763	0.117490275462428	0.0624603945953757	0.0788092141040462	0.426528905924855	0.102741582179191	0.0324772003424856	0.0624603945953757	0.188468752586705	0.24749851833815	0.0717622255780347	0.238477830578035	0.347822112283237	0.205077576213873	0.139606441705202	0.029009414732659	0.0360297756315029	0.0273988344638728	0.093853374933526	0.0788092141040462	0.315693407557803	0.0516589688554913	0.205077576213873	0.117490275462428	0.112423582015896	0.107371919784682	0.0900078453106936	0.0567460650187861	0.139606441705202	0.159419176445087	0.0379946084710983	0.0654991241618497	0.196503998916185	0.0421488166213873	0.358987258815029	0.152604343973988	0.0401204845881503	0.139606441705202	0.00780830423843931	0.0862434154768786	0.24749851833815	0.00326336895086705	0.0788092141040462
AEN	7.01334512138728	3.68879859393064	3.5616724234104	3.30481145216763	2.26326115939306	1.8525943132948	3.83135918063584	3.80721807803468	9.46713325578035	3.21323967557803	4.34483525867052	6.81050503468208	4.22060497398844	3.30481145216763	3.07604162601156	2.37056536459538	3.93776206213873	3.02935740404624	4.03091799566474	3.85414552601156	4.27101028034682	2.89226203699422	3.5616724234104	2.04844453222543	3.11089780187861	3.41049925578035	5.6837370549133	2.01210965231214	4.5155857066474	4.09016770809249	3.19080126343931	7.3371664132948	2.76574722037572	5.73894908236994	9.83652459971098	2.90277723540462	3.37379239450867	2.64289890592486	2.52906907066474	4.11528323410405	3.85414552601156	2.9372037849711	2.83635916965318	3.76017430057803	2.80060399537572	3.59727556936416	2.46018732933526	4.38083708092486	3.06449013786127
ZC3H8	0.66805260982659	1.00990508020231	0.980858425289017	0.89485636632948	1.28281887817919	1.56896231849711	1.43693267225434	0.752681960260116	0.909133314017341	0.737892905202312	1.52932030202312	1.02395937528902	1.4219894234104	0.794369250867052	1.26797257471098	1.36690563381503	0.937575563150289	1.18354329407514	1.21264667543353	1.00990508020231	1.35366669869942	1.0390591882948	1.25452873526012	1.18354329407514	1.33969476719653	1.08402533872832	1.2267572433526	1.02395937528902	1.4219894234104	1.21264667543353	1.11203138742775	1.93908098916185	1.02395937528902	1.06909062037572	1.0979615867052	1.13969581026012	0.922784860404624	0.695877451011561	1.12608808251445	2.29931531546243	1.2267572433526	1.00990508020231	0.822888206647399	1.0979615867052	0.922784860404624	1.60818748598266	1.12608808251445	1.18354329407514	0.66805260982659
DCAF13	5.2005641416185	3.32769578757225	3.74870809248555	3.5616724234104	3.99631004046243	3.54986854768786	3.98525868641618	3.22446871358382	3.18006091647399	3.11089780187861	4.9404660650289	4.84034132514451	4.87790603901734	2.90277723540462	3.20186388930636	3.28178530057803	2.83635916965318	3.84271547254335	3.51503543786127	3.32769578757225	3.54986854768786	3.71245460549133	4.29560256358381	3.3166434234104	4.19808445953757	2.85933696864162	3.47906678757225	3.07604162601156	3.04180329710983	3.85414552601156	3.1453487033237	7.87245065606936	2.80060399537572	4.43072670953757	3.78371060982659	3.51503543786127	3.1560793466763	2.69967246473988	2.58607541286127	7.76564251011561	2.98309362225434	3.71245460549133	3.41049925578035	3.35066836560694	2.44922444118497	4.88987627023121	3.07604162601156	5.79503355635838	3.57365435115607
MRPS36	25.816274267341	36.755971083815	30.2868979190751	32.0850369797688	33.00062	27.4706838872832	23.3082245722543	30.6340195953757	24.3412908641618	27.3693771098266	26.0763651517341	30.6340195953757	32.4698793063584	18.5075630679191	30.0698799421965	24.3412908641618	22.3947559118497	30.7540790895954	33.9732166473988	29.0884660115607	39.6695343786127	28.6602486271676	40.501005765896	22.8881493843931	38.1401813294798	23.454944066474	27.3693771098266	30.1772510982659	27.0814391618497	22.2603119812139	26.3441566040462	45.4345913872832	39.8752310549133	26.5245760115607	24.264716199422	34.4063577890173	18.1515902557803	37.2692368641618	29.6243601589595	54.2153181358382	25.816274267341	34.558336734104	29.4057050433526	28.1562488439306	17.7255880028902	39.2625712427746	29.4057050433526	38.6825382803468	26.4376677023121
POP1	1.64679973843931	0.767017214595376	1.76332016445087	1.50370887254335	1.47730898092486	1.00990508020231	1.49113313121387	0.994792801156069	1.31103733815029	1.15413295130058	2.42704293684971	1.89006318208092	0.879119031647399	1.05418296878613	1.08402533872832	1.31103733815029	1.33969476719653	1.29633266430636	1.50370887254335	1.05418296878613	1.55537927789017	0.655010153468208	0.737892905202312	0.794369250867052	1.32571456343931	1.28281887817919	1.29633266430636	0.767017214595376	1.18354329407514	1.65963669783237	1.38079724234104	1.97474085592486	1.56896231849711	1.96249931777457	2.38251756705202	1.60818748598266	1.50370887254335	0.966168453757225	0.808191201300578	0.641965975289017	0.937575563150289	1.93908098916185	0.752681960260116	1.45060862124277	1.06909062037572	0.922784860404624	0.980858425289017	1.05418296878613	1.08402533872832
ZNF239	1.00990508020231	0.437816738150289	0.58914926416185	0.49874576199422	0.909133314017341	1.12608808251445	0.794369250867052	0.437816738150289	0.695877451011561	0.922784860404624	0.922784860404624	0.951962519219653	1.0390591882948	0.980858425289017	0.737892905202312	0.695877451011561	0.850300704913295	0.628029319942197	0.752681960260116	0.548485871676301	0.326485904046243	0.794369250867052	1.9152358484104	1.6988440367052	0.628029319942197	0.536504358092486	0.752681960260116	0.822888206647399	0.752681960260116	0.628029319942197	0.536504358092486	1.78849206026012	0.392662918930636	0.822888206647399	0.835960338728324	0.863828150578035	1.35366669869942	0.536504358092486	0.641965975289017	1.36690563381503	0.615075529768786	0.602481789884393	0.780843497254335	0.850300704913295	2.3473658316474	0.548485871676301	0.511289956791907	3.06449013786127	0.951962519219653
RRP12	8.83191149710983	3.7365575650289	3.2932868083815	2.88148961893064	3.19080126343931	2.2749472484104	4.28312809537572	3.77197150722543	5.0959496632948	3.57365435115607	6.84009946965318	5.14942901445087	1.95177950780347	3.7953886632948	2.92617686026012	3.88958606791908	3.23528717297688	4.29560256358381	2.59740557052023	3.68879859393064	3.67725786705202	2.55244420187861	1.31103733815029	1.29633266430636	2.52906907066474	3.65442006936416	4.57795906936416	1.97474085592486	2.37056536459538	4.71427863728324	4.05506431791907	2.99485243728324	2.41633178916185	4.99130561416185	6.84009946965318	3.39828219364162	6.22267111271676	2.31137564508671	1.97474085592486	1.4082312882948	3.35066836560694	3.05328401387283	1.96249931777457	2.91369096343931	1.9152358484104	1.73924002485549	2.89226203699422	1.92709746791908	3.41049925578035
RANBP17	0.112423582015896	0.127580282312139	0.133432690202312	0.139606441705202	0.159419176445087	0.139606441705202	0.22943949333815	0.0900078453106936	0.12246656017341	0.0900078453106936	0.285396992904624	0.12246656017341	0.107371919784682	0.127580282312139	0.27577500767341	0.173058746734104	0.173058746734104	0.117490275462428	0.117490275462428	0.12246656017341	0.213103734104046	0.196503998916185	0.117490275462428	0.117490275462428	0.152604343973988	0.12246656017341	0.139606441705202	0.0750183370520231	0.159419176445087	0.159419176445087	0.0981995048641618	0.12246656017341	0.0717622255780347	0.112423582015896	0.221161423367052	0.133432690202312	0.133432690202312	0.0900078453106936	0.117490275462428	0.188468752586705	0.152604343973988	0.180743902630058	0.0654991241618497	0.133432690202312	0.0900078453106936	0.188468752586705	0.102741582179191	0.12246656017341	0.0491341787210983
RPL22L1	9.53300108381503	8.16258873121387	8.61749947109827	9.40193436271676	8.12635205635838	10.7243123511561	8.25411491184971	6.71773325722543	6.65496237861272	9.53300108381503	6.12047421965318	18.0062627023121	9.18859520231214	8.77383617196532	7.92695551445087	8.3498009017341	6.45927905635838	7.45703193641619	6.96558615317919	9.42477633959538	13.5593551242775	10.2002568150289	13.3672089696532	7.07782248699422	9.07030353901734	8.16258873121387	6.77905652601156	8.67541142196532	7.96232058526012	7.14272396676301	9.00919371965318	14.9686797919075	9.00919371965318	9.94787250867052	6.07589360549133	7.38949681647399	5.45434374710983	7.78332238294798	9.59625940751445	17.9554074956647	6.25239717774566	10.625347199422	9.97049435404624	10.6496240390173	5.41366801156069	10.2929312297688	7.92695551445087	18.1515902557803	5.84983182947977
RNASEH2A	9.90302898699422	7.24011991184971	14.6067960693642	9.75048472254335	10.9902634913295	7.87245065606936	12.4841874898844	10.5297326604046	9.40193436271676	12.3375662644509	14.2247177008671	12.3375662644509	11.3759573251445	10.940797183526	12.0815248453757	9.70512307803468	11.169786466763	10.7712568526012	6.79486071676301	9.51096719075145	11.2209984104046	7.07782248699422	9.92521455924856	6.32451386632948	5.59892295375723	11.5647941141618	11.2209984104046	10.1067574508671	8.25411491184971	9.20961838872832	13.3060277760116	14.8555662153179	8.16258873121387	12.3960499075145	9.92521455924856	9.97049435404624	6.5632238367052	7.6612044450867	6.59337018352601	15.6086298121387	10.0608537991329	15.297662	10.0608537991329	10.2469413482659	5.00368823121387	14.4315509176301	7.7143166849711	13.4009059942197	9.10911444797688
RPP40	4.09016770809249	0.737892905202312	2.20404483959538	1.92709746791908	2.85933696864162	1.87773118078035	1.95177950780347	2.2749472484104	1.93908098916185	1.84046376098266	3.97332728612717	3.1453487033237	2.66575097369942	1.8525943132948	1.60818748598266	1.59556785101156	1.72523203135838	2.42704293684971	1.62067790289017	1.82752110809249	2.1332853683526	2.20404483959538	3.00651719725434	1.56896231849711	1.90281492919075	2.12139287456647	1.96249931777457	1.35366669869942	1.6336537050578	1.93908098916185	1.93908098916185	5.72455468063584	1.55537927789017	2.16967168887283	2.91369096343931	1.97474085592486	2.03549985549133	1.33969476719653	1.25452873526012	3.70063704768786	1.45060862124277	2.02425304754335	2.20404483959538	1.56896231849711	2.38251756705202	2.39340763381503	2.02425304754335	2.91369096343931	1.71190992283237
LRRFIP2	7.52290464595376	12.2513298728324	11.7514502138728	12.3078073381503	9.97049435404624	8.83191149710983	7.59157975722543	11.4549946315029	7.14272396676301	8.50334122687861	8.331529783237	8.87161682947977	8.98838224421965	5.76692100433526	11.2209984104046	10.5297326604046	8.56169177745665	10.7950744609827	17.0989804927746	11.8868173815029	13.6863708309249	8.89036519942197	6.98222405202312	7.44106131358382	14.3966036098266	9.90302898699422	9.07030353901734	9.33672749132948	10.5037803959538	8.63643727023121	9.90302898699422	6.79486071676301	17.0562467615607	8.65508759248555	7.69622686416185	11.169786466763	6.95067805057804	14.0900443367052	10.4559150260116	7.64477684104046	10.4319818930636	10.7712568526012	9.3590723800578	11.1188734812139	6.01969317196532	10.0845472297688	12.0251196098266	6.19283018352601	8.50334122687861
EIF4E3	7.3371664132948	17.589552232659	6.41397716618497	10.8691503381503	7.67756137861272	6.01969317196532	4.4795856416185	9.83652459971098	8.18040480491329	8.12635205635838	5.21388594508671	6.26655051300578	9.42477633959538	5.45434374710983	7.97967767919075	7.25613622109827	5.13561859898844	9.46713325578035	10.8186410534682	9.33672749132948	8.36865574566474	6.9349381083815	13.6225620231214	15.3708533699422	11.4272292355491	6.45927905635838	5.9921668800578	11.3502241026012	5.32065666184971	5.41366801156069	8.67541142196532	9.27279796676301	12.7522465606936	4.5155857066474	4.34483525867052	9.72959896098266	9.40193436271676	18.9016785433526	8.87161682947977	10.1067574508671	5.33389773121387	11.8050508526012	8.93151688583815	8.96898489739884	10.1308495202312	8.75419167196532	7.89074940028902	10.5538574046243	7.48986274566474
CTU1	1.46453307817919	1.6336537050578	2.37056536459538	1.59556785101156	1.45060862124277	1.47730898092486	0.822888206647399	2.72141840765896	1.0979615867052	1.4082312882948	1.54263393179191	0.655010153468208	0.966168453757225	0.723896421820809	1.46453307817919	1.86521520447977	1.38079724234104	1.6336537050578	1.15413295130058	1.87773118078035	0.737892905202312	0.980858425289017	0.575551717919075	0.437816738150289	0.835960338728324	1.06909062037572	2.12139287456647	0.835960338728324	1.4082312882948	0.780843497254335	2.11007320722543	1.05418296878613	1.25452873526012	0.850300704913295	1.8525943132948	1.4219894234104	0.794369250867052	1.4082312882948	0.548485871676301	0.835960338728324	1.39518850520231	1.29633266430636	0.835960338728324	1.24031184523121	0.850300704913295	1.4219894234104	1.72523203135838	0.315693407557803	1.26797257471098
PAPOLB	5.30828988439306e-05	0.000137483656069364	8.55189190751445e-05	0.00289687258092486	0.000153006989884393	0.000123679219653179	0	0.00220242366184971	0.00158400832947977	0.00158400832947977	0.00377086848121387	8.55189190751445e-05	0.00326336895086705	0.000137483656069364	5.30828988439306e-05	0.000109874783236994	2.06468786127168e-05	0.00115567654190751	0.000123679219653179	1.03234393063584e-05	0.000153006989884393	0.000501361228323699	0.0058068247716763	0.00289687258092486	0.00941905155924855	8.55189190751445e-05	0.000109874783236994	0.0058068247716763	0.00255619456358381	0.00326336895086705	0.00422366220809249	0.000195528673410405	0.00377086848121387	0.000843198484104046	8.55189190751445e-05	8.55189190751445e-05	9.76968511560694e-05	2.06468786127168e-05	0.00158400832947977	0.000153006989884393	0.000137483656069364	0.000168530323699422	0.00220242366184971	0.00641353535404624	9.76968511560694e-05	0.000201664165462428	0.00377086848121387	2.06468786127168e-05	0.00289687258092486
EXO1	2.33576929682081	0.58914926416185	2.38251756705202	1.15413295130058	1.78849206026012	0.767017214595376	1.92709746791908	0.708974239017341	0.951962519219653	1.43693267225434	2.49508637196532	2.63165084971098	1.0979615867052	1.19783211156069	1.71190992283237	1.39518850520231	1.52932030202312	1.51684584017341	1.28281887817919	0.937575563150289	2.16967168887283	0.682190076156069	0.695877451011561	0.575551717919075	0.511289956791907	1.11203138742775	1.43693267225434	0.66805260982659	0.695877451011561	1.36690563381503	1.50370887254335	2.12139287456647	1.18354329407514	2.62017724696532	1.26797257471098	1.39518850520231	0.723896421820809	0.602481789884393	0.951962519219653	1.46453307817919	0.822888206647399	3.2932868083815	0.767017214595376	1.54263393179191	0.0788092141040462	1.4082312882948	0.767017214595376	1.78849206026012	1.05418296878613
NANOS2	5.30828988439306e-05	0.000137483656069364	8.55189190751445e-05	0.000123679219653179	0.000153006989884393	0.000123679219653179	0	9.76968511560694e-05	5.30828988439306e-05	5.30828988439306e-05	9.76968511560694e-05	8.55189190751445e-05	0.000109874783236994	0.000137483656069364	5.30828988439306e-05	0.00422366220809249	2.06468786127168e-05	1.03234393063584e-05	0.000123679219653179	1.03234393063584e-05	0.000153006989884393	0	8.55189190751445e-05	0.000109874783236994	0.000233907942919075	0.00422366220809249	0.000109874783236994	5.30828988439306e-05	9.76968511560694e-05	2.06468786127168e-05	5.30828988439306e-05	0.000195528673410405	0.000153006989884393	0	8.55189190751445e-05	8.55189190751445e-05	9.76968511560694e-05	2.06468786127168e-05	2.06468786127168e-05	0.000153006989884393	0.000137483656069364	0.000168530323699422	8.55189190751445e-05	0.000137483656069364	9.76968511560694e-05	0.000201664165462428	2.06468786127168e-05	2.06468786127168e-05	0.000123679219653179
NANOS3	0.0443496871054913	0.326485904046243	0.0900078453106936	0.0688003322976879	0.0199149564971098	0.0862434154768786	0.0443496871054913	0.133432690202312	0.059322546950867	0.196503998916185	0.0273988344638728	0.0900078453106936	0.369658685115607	0.145775619479769	0.0112304267803468	0.127580282312139	0.0542845222789017	0.0750183370520231	0.000123679219653179	0.152604343973988	0.0226985945823699	0.107371919784682	0.159419176445087	0.0717622255780347	0.0788092141040462	0.0981995048641618	0.0542845222789017	0.173058746734104	0.0324772003424856	0.0717622255780347	0.107371919784682	0.0862434154768786	0.107371919784682	0.196503998916185	0.0443496871054913	0.0624603945953757	0.145775619479769	2.06468786127168e-05	0.0717622255780347	0.213103734104046	0.0467506426589595	0.0688003322976879	0.266375070260116	0.117490275462428	0.145775619479769	0.0900078453106936	0.0516589688554913	0.29581231966763	0.0443496871054913
PDCD4	45.7048047398844	70.799281734104	118.724431488439	99.0128448699422	115.382041546243	135.71254599711	94.949607716763	93.5985271676301	73.1366420375723	84.0997186560694	85.1939912138728	50.5383570520231	89.8884146242775	40.6919292485549	122.048430274566	104.736349248555	91.0854346965318	99.0128448699422	261.4726725	91.0854346965318	110.707164190751	103.265455144509	63.1172626878613	88.6473353034682	146.407625679191	99.0128448699422	87.500614450867	135.71254599711	122.048430274566	99.0128448699422	93.5985271676301	40.501005765896	165.964213699422	84.0997186560694	51.8793209682081	141.890328887283	57.6355015895954	184.224596878613	255.681205563584	59.0340368641618	125.832567239884	79.0905355924856	85.1939912138728	92.2961131069364	34.8515738728324	110.707164190751	137.746762268786	44.9087311127168	91.0854346965318
IFIT1	1.99930948020231	8.331529783237	4.95344561127168	2.94834886705202	3.74870809248555	4.35657919653179	1.80170822572254	6.22267111271676	4.77692302890173	8.91118239306358	2.14507127008671	7.30463245375723	6.66986819364162	7.37244799421965	3.93776206213873	3.44566798554913	2.09738902427746	4.25832165606936	4.75199029624277	2.67678555578035	4.61507262427746	4.61507262427746	17.0129144566474	11.5915771271676	2.16967168887283	13.9510881213873	1.26797257471098	5.45434374710983	2.42704293684971	1.98680033930636	8.3498009017341	3.7365575650289	8.40536672976879	4.65292834537572	9.64069454913295	3.13339292586705	4.66525597543353	18.3008588078035	4.71427863728324	7.81819226011561	2.12139287456647	7.90830538294798	10.3391614754335	2.38251756705202	13.3350109132948	4.71427863728324	2.85933696864162	15.0030116184971	3.59727556936416
IFIT1B	5.30828988439306e-05	0.000137483656069364	8.55189190751445e-05	0.000123679219653179	0.000153006989884393	0.000123679219653179	0	9.76968511560694e-05	5.30828988439306e-05	5.30828988439306e-05	9.76968511560694e-05	8.55189190751445e-05	0.000109874783236994	0.0122330974884393	5.30828988439306e-05	0.000109874783236994	2.06468786127168e-05	1.03234393063584e-05	0.0226985945823699	1.03234393063584e-05	0.000153006989884393	0.00187452533786127	0.00641353535404624	0.000109874783236994	0.000233907942919075	0.00289687258092486	0.00524042458236994	0.00187452533786127	9.76968511560694e-05	2.06468786127168e-05	0.0132021747052023	0.0112304267803468	0.000153006989884393	0	8.55189190751445e-05	0.00524042458236994	9.76968511560694e-05	2.06468786127168e-05	0.00422366220809249	0.000153006989884393	0.000137483656069364	0.000168530323699422	0.00780830423843931	0.000137483656069364	0.00471916869075144	0.000201664165462428	2.06468786127168e-05	2.06468786127168e-05	0.000123679219653179
NOVA1	0.951962519219653	0.285396992904624	0.404077421242775	0.392662918930636	0.285396992904624	0.58914926416185	0.358987258815029	0.415310644508671	1.18354329407514	1.0979615867052	0.450445356213873	0.49874576199422	0.336842199132948	0.966168453757225	0.306122269783237	0.380536834104046	0.369658685115607	0.336842199132948	0.380536834104046	0.27577500767341	0.380536834104046	0.708974239017341	1.33969476719653	1.9152358484104	0.380536834104046	0.615075529768786	0.486920311849711	1.21264667543353	0.404077421242775	0.767017214595376	0.221161423367052	0.159419176445087	0.450445356213873	1.0979615867052	0.615075529768786	0.463269030202312	1.00990508020231	0.615075529768786	0.794369250867052	0.437816738150289	0.380536834104046	0.29581231966763	1.64679973843931	0.221161423367052	3.00651719725434	0.486920311849711	0.523515241473988	0.708974239017341	0.850300704913295
LIN28A	5.30828988439306e-05	0.000137483656069364	0.00710943978179191	0.00326336895086705	0.000153006989884393	0.000123679219653179	0	0.00471916869075144	0.00187452533786127	5.30828988439306e-05	9.76968511560694e-05	8.55189190751445e-05	0.000109874783236994	0.000137483656069364	5.30828988439306e-05	0.000109874783236994	0.00377086848121387	1.03234393063584e-05	0.00326336895086705	0.00377086848121387	0.000153006989884393	0.000560188546242775	8.55189190751445e-05	0.00326336895086705	0.000233907942919075	0.00255619456358381	0.000109874783236994	5.30828988439306e-05	9.76968511560694e-05	2.06468786127168e-05	5.30828988439306e-05	0.000195528673410405	0.000153006989884393	0.000995187203757226	8.55189190751445e-05	0.00255619456358381	0.00377086848121387	2.06468786127168e-05	0.00710943978179191	0.00471916869075144	0.000137483656069364	0.000168530323699422	8.55189190751445e-05	0.00780830423843931	9.76968511560694e-05	0.000201664165462428	0.00158400832947977	0.00136423982225434	0.00326336895086705
LIN28B	0.00255619456358381	0.000137483656069364	8.55189190751445e-05	0.000123679219653179	0.000153006989884393	0.000123679219653179	0	9.76968511560694e-05	5.30828988439306e-05	0.00136423982225434	9.76968511560694e-05	8.55189190751445e-05	0.000109874783236994	0.000137483656069364	5.30828988439306e-05	0.000109874783236994	2.06468786127168e-05	1.03234393063584e-05	0.000123679219653179	1.03234393063584e-05	0.00326336895086705	0.00041850799566474	8.55189190751445e-05	0.000109874783236994	0.000233907942919075	8.55189190751445e-05	0.000109874783236994	5.30828988439306e-05	9.76968511560694e-05	0.00220242366184971	5.30828988439306e-05	0.000195528673410405	0.000153006989884393	0.00064162987716763	8.55189190751445e-05	0.00158400832947977	0.00220242366184971	2.06468786127168e-05	0.00115567654190751	0.000153006989884393	0.00326336895086705	0.000168530323699422	0.0058068247716763	0.000137483656069364	0.00187452533786127	0.000201664165462428	0.00136423982225434	2.06468786127168e-05	0.000123679219653179
TST	163.341866387283	250.442501040462	409.221010187861	409.221010187861	346.934600534682	163.341866387283	222.144821950867	434.47244900289	133.652759234104	209.582793786127	409.221010187861	272.974069942197	261.4726725	104.736349248555	397.78989283237	397.78989283237	346.934600534682	397.78989283237	715.739066184971	299.265174320809	376.408634479769	158.382439176301	120.29673166185	101.833542312139	448.584827095376	279.161664768786	397.78989283237	217.476670433526	321.871674234104	279.161664768786	448.584827095376	366.479387254335	759.29215765896	174.634939291908	356.52785199422	434.47244900289	190.829280433526	759.29215765896	222.144821950867	146.407625679191	421.410374176301	409.221010187861	165.964213699422	512.182451127168	70.799281734104	250.442501040462	279.161664768786	120.29673166185	376.408634479769
[truncated: 643 more columns]
