# Supplementary material for: Construction and validation of an RNA-binding protein-associated prognostic model for colorectal cancer
Source: PeerJ. 2021 Apr 5;9:e11219. doi: 10.7717/peerj.11219 (PMC8029696; doi:10.7717/peerj.11219)
Supplement: Supplemental Information 6 [file peerj-09-11219-s006.zip › raw data/10.diff/up.txt]

gene	conMean	treatMean	logFC	pValue	fdr
TRIM71	0.0011537607444605	0.113572987178402	6.62113184381333	4.84116933436708e-16	2.0054177212363e-15
ZNF579	2.07142299013374	4.63379184528188	1.16157105246526	7.92267192945506e-14	2.7211790270264e-13
RBM28	1.24503827465431	2.74452767007836	1.14036779056187	1.00938841557283e-30	1.37983396408806e-28
PABPN1L	0.00476067752072708	0.0103338630597783	1.11814085909551	0.000493891635715158	0.000693884754391183
CD3EAP	0.753810390284484	2.71349927125414	1.84788093532064	9.86847157027382e-30	8.4313753978527e-28
RDM1	0.31640674266848	0.839804963589609	1.4082739709582	1.03959188401047e-14	3.83051780442672e-14
BYSL	6.71290630984359	16.0363599790861	1.25633729574674	5.69803934747858e-29	2.99585376461662e-27
XPO5	4.86244911241641	10.0121461249583	1.04199619521561	2.60716786409749e-30	2.96999872518439e-28
METTL1	4.21899994910461	9.27637582024294	1.13666019991855	5.23152015147753e-25	7.85877807370306e-24
IPO4	0.576657660733311	1.52222728615253	1.40039677992136	1.00962399734982e-23	1.13127541342394e-22
PNLDC1	0.0376215000493738	0.132950946146125	1.82126476573309	0.000333986868748617	0.000478520430823891
ADAT2	0.833069859985266	2.568988901081	1.62469126929921	2.61835165166191e-29	1.78964335391092e-27
BOP1	12.1283262959878	37.7696914865233	1.63884852661132	1.03242669147736e-26	2.27633433427347e-25
EIF5A2	0.900022627308172	2.09592575702389	1.2195544363344	3.59367591128513e-19	2.18335776476745e-18
BOLL	0.00138993340734444	0.02160500070428	3.9582776087408	8.70421257454518e-07	1.55538020776513e-06
DAZ1	9.37845604102913e-05	0.00707653073631496	6.2375480093738	1.37693361389197e-16	6.10924939328274e-16
DAZ2	9.37845604102913e-05	0.00145368860540048	3.95422401855531	1.71912676089401e-16	7.48422382847806e-16
DAZ3	9.37845604102913e-05	0.000312172182017125	1.73491964399462	3.17523124156424e-16	1.34382077622858e-15
DAZ4	9.37845604102913e-05	0.000550240501497389	2.55263999685552	2.29910741609733e-16	9.88326993020456e-16
NKRF	1.92548931463504	4.88612241992258	1.34346489320435	5.76744177042883e-32	4.01191416891323e-29
TDRD5	0.211784762655163	0.601213997063393	1.5052798024784	1.8375073814947e-06	3.19170595997872e-06
POLR2J2	0.00118030640190411	0.00356421639215099	1.59442350405682	2.2965102052622e-11	6.19197130294561e-11
POLR2J3	0.122928754807463	0.325170502549435	1.40337396865633	6.58124313008537e-19	3.87431775844163e-18
EXOSC4	13.4726641328346	28.0770613890762	1.05935678501359	1.07285172660357e-17	5.57638140785962e-17
PTRH1	0.00949334565184178	0.0783042928480078	3.04410288441755	3.40703140775684e-22	3.02429346389844e-21
GTF3A	25.8418853382353	73.5805553180092	1.50961323636422	2.0769685667397e-24	2.65347292591885e-23
AZGP1	3.85942149354528	30.8924941098982	3.00079983524594	9.45191886711453e-23	9.28946621741894e-22
NOP2	6.87071244579508	15.3650277817085	1.16111876598757	2.31474803226154e-28	9.30664870618096e-27
RRP9	14.8615880037969	32.149716002797	1.11321771317831	9.84148153047667e-26	1.74718250028073e-24
PUS1	3.48818141809759	8.93131942519591	1.35639824493387	6.11894426981659e-27	1.52675093590564e-25
RBM44	0.0246919853441006	0.0935168095589487	1.92118287122844	3.84013086502411e-14	1.35644932622428e-13
RNASE10	0.0101811769616344	0.0336249565956918	1.72362805629583	9.52120516242049e-05	0.000142870334325234
APOBEC4	0.0363731583088235	0.0935165731694591	1.36234786304547	0.0395880179628999	0.0464123675431254
PUS7	2.81779414450867	8.22755934816152	1.54589830941071	6.40487754994314e-31	1.37983396408806e-28
ADAD1	0.000697896721721637	0.00220489358864671	1.65962357086236	3.27061287647977e-11	8.63113475318117e-11
DUS4L	0.841373027504817	1.80304738668243	1.0996198389154	2.72168679929269e-25	4.35402538543136e-24
IGF2BP1	0.0115521776569421	0.659049346635809	5.83414975243184	2.97506928750714e-13	9.66014184328328e-13
IGF2BP3	0.0208560722806188	0.609549218458492	4.86920332388596	8.83911397699736e-10	2.03076786664796e-09
MOV10L1	0.0198792178919528	0.0783460603419925	1.97859973204886	6.60362865923116e-19	3.87431775844163e-18
MATR3	0.156661576686955	0.443060124536765	1.49985110668985	1.42654507837368e-17	7.35881932881819e-17
KHDC1L	0.00264360126018644	0.0188991523506222	2.83774503560712	8.5320744170985e-10	1.96352621686425e-09
C2orf15	1.05044140935881	2.45658354301773	1.22565760799766	4.4402892175099e-25	6.74430595592893e-24
TEX13A	9.37845604102913e-05	0.00128222568046157	3.77315596433969	9.36627930796654e-18	4.92450146691933e-17
RUVBL1	5.1737985477417	11.0805179541378	1.09872953514029	6.39083678985555e-29	3.23565699693798e-27
RNF113B	0.00084191152139295	0.0683596259297244	6.34333206745369	1.32856663874155e-20	9.66037550616861e-20
U2AF1	0.0360772885938173	0.0990678225560754	1.45732562679276	4.52104058176876e-09	9.79439378015514e-09
DNMT3B	0.440728748193925	1.58965785702565	1.85075337681815	7.85368309871067e-27	1.8196584399894e-25
RNASE9	9.37845604102913e-05	0.00176062500708724	4.23059342027883	6.7892240331098e-19	3.94930606521749e-18
ZC3HAV1L	1.14656130704976	5.14791936279657	2.16667595689667	8.98761908110944e-31	1.37983396408806e-28
LUZP4	0.000578637194463334	0.0028679645468677	2.30929622291718	4.84360277609734e-15	1.82402341457991e-14
WDR4	3.63898443682138	9.18652009051045	1.33598258228509	1.90657843362941e-25	3.10272942710881e-24
NXF5	0.000701012059900261	0.00623558271424932	3.1530132169383	7.79124166552983e-12	2.18250560589739e-11
NXF2B	9.37845604102913e-05	0.000424076415035665	2.17690191081928	6.41224750588277e-17	3.02260080708336e-16
NXF2	9.37845604102913e-05	0.000746161944177045	2.99206644254416	2.10092260916156e-17	1.06764357127281e-16
RRS1	14.1232731506857	29.1995443562601	1.04787137644851	9.31355110455475e-23	9.22581475356981e-22
PIWIL1	0.0551796842876516	1.56306160095081	4.82409362419556	1.39495448783163e-20	1.00363304466623e-19
PIWIL3	0.00143980057141562	0.00535440886135396	1.89485831102155	0.00240806031644786	0.00318357684002343
ZCCHC13	0.00043813589028675	0.00403597414745566	3.20346662900362	1.62174057177263e-15	6.40728139194562e-15
RNASE7	0.0743286540962824	0.321168544169263	2.11134020978956	0.000177990581993157	0.000262190868086903
RNASE8	0.00482238413636235	0.0176883720881609	1.87498279745488	2.26797493475847e-07	4.29407442633633e-07
XPOT	7.92705125116174	16.6598483594028	1.07151906005674	5.04765836692094e-28	1.78929150051573e-26
RBMXL2	0.00588220814789471	0.012476242681715	1.084753779223	0.00479805835289682	0.0061876846871792
RBMXL3	0.000173085747364842	0.00361214600441123	4.3832973714102	1.84685730192129e-15	7.23396542041949e-15
RBMY1A1	9.37845604102913e-05	0.00035815802197659	1.93317391669094	3.81600098988131e-16	1.59525178995956e-15
RBMY1E	9.37845604102913e-05	0.000317334921629859	1.75858395466287	2.91819973803443e-16	1.24273490401653e-15
DKC1	17.2934907261702	38.7361322479056	1.16345080062683	1.71791477453199e-30	2.13489954253203e-28
EIF3CL	0.0506080492172447	0.104399606345277	1.04467750288688	0.00010596953125247	0.000158490535253968
DHX34	3.23262972289471	7.45066968336888	1.20466183874189	1.05977084885137e-25	1.8573163466408e-24
SRRM3	0.148516763543891	0.375550570584775	1.33838140843827	2.17297044925445e-06	3.75531049826907e-06
PIH1D3	0.00175470317448714	0.00903879040839864	2.36490271586971	8.76453475231219e-08	1.7239020153109e-07
NXT1	13.0372702880539	27.7066281665461	1.08758931559722	1.86852644283435e-19	1.18253502192341e-18
EXOSC5	12.9722145769013	27.9851092074276	1.10923458452032	2.59273574886435e-23	2.7474959447268e-22
NUFIP1	1.94998439319392	4.75617379162537	1.28633885510456	8.28190089548498e-26	1.50583232933996e-24
TARBP1	3.42161676464355	7.62675491697943	1.15639115900668	5.95335742834186e-25	8.84591261363405e-24
EZH2	4.09797731949734	8.58015198961319	1.06609120429726	1.50907582342029e-25	2.53423461325477e-24
CPSF4L	0.0355542169359203	0.138973618931196	1.96671845809601	2.21859934454404e-12	6.60746253592964e-12
URB2	2.10923716246458	4.72444055364766	1.1634221814163	1.96879166071591e-27	5.60695458374719e-26
RPL3L	0.0362639329456109	0.110140299429584	1.60273513193193	4.15769850027039e-13	1.33104774001631e-12
RNASE11	9.37845604102913e-05	0.0003826198605958	2.02848942238196	1.12354544483377e-16	5.08571729499259e-16
RNASE12	9.37845604102913e-05	0.000528705332759281	2.49504153944577	3.71500176777008e-16	1.55779368605574e-15
TRMT1	7.39237005477162	15.7858926547345	1.09452696036684	3.92497591194379e-26	7.55696066426361e-25
RAE1	5.54749946965318	11.8876841751425	1.09955816323067	6.14274334124435e-27	1.52675093590564e-25
CMSS1	3.01435661147569	7.19544521927263	1.25523385258346	8.54384094735795e-28	2.59542901667518e-26
UTP14A	5.52444350800465	12.0321660387716	1.12299533044413	6.79885281434462e-28	2.21286471362121e-26
DDX47	0.163978800720758	0.409453939536711	1.32019185433698	3.32597830968267e-17	1.61671781021922e-16
DDX4	0.000622351159231554	0.00345090340038506	2.47117333931045	3.34643607320433e-09	7.34282200974369e-09
NOP56	14.9986831684801	32.0028571858639	1.09336487061714	1.89240783154725e-24	2.48868651393223e-23
DDX31	2.02936950183894	4.24340225247378	1.0641898742711	1.99286364717132e-31	6.81061151420799e-29
HNRNPCL1	0.00490238351348748	0.0373467237337959	2.92942643140986	3.65417381177708e-12	1.06282034057431e-11
NPM3	21.4760960279667	46.6140392439633	1.11803277119793	6.73140301855489e-19	3.93240509673698e-18
NPM2	0.323386775688825	1.22601004128914	1.92263820631014	2.59831988388439e-15	1.0062048955439e-14
RBM11	0.189088288082568	0.497147153686895	1.39461294016874	9.8145337825997e-06	1.60408546128286e-05
TSEN2	1.63144141746288	3.58062633285104	1.13406478627274	5.69321138545402e-23	5.76490367697455e-22
BRCA1	1.48320902390627	3.40348541536684	1.19829100098019	8.41885172784948e-24	9.5112151338597e-23
ZNF473	1.06155598082002	2.20225704122645	1.05280241270577	1.99125599764758e-29	1.43265628883381e-27
CELF5	0.120647788488099	0.307731568564596	1.35087097902427	0.0172931907916439	0.0211258193138313
DDX53	0.000130594124050776	0.0451354130488144	8.43302601404328	8.102765074759e-18	4.27663314949635e-17
PABPC3	0.162890784183894	0.897870771747511	2.46260283317727	1.27813723530047e-18	7.21989091180059e-18
PABPC1L	0.67745407581279	6.31565489409029	3.22073728476163	9.70166987334206e-29	4.60623755259567e-27
MEX3A	0.347161425627621	2.9761263399337	3.09975721309267	2.76496771339809e-29	1.79731485599368e-27
MEX3D	6.45670875210813	13.0555560160249	1.01579304424508	9.78954168287132e-15	3.61683877850949e-14
RPS4Y2	0.0107912267620424	0.0257737012564335	1.25604084986552	1.56774724554554e-05	2.51538789279431e-05
TERT	0.154832191986371	0.666842286117555	2.10664013099758	2.70108133301319e-16	1.15386818194657e-15
AEN	3.83977671260909	8.37495190953149	1.12505848724399	1.21211531114215e-22	1.15871442680512e-21
ZC3H8	1.14654729872209	2.45075698780874	1.0959315646198	2.09584715681561e-27	5.846985843606e-26
DCAF13	3.76265080546583	8.0278223275723	1.09325928156475	1.58294204111239e-26	3.3810652659385e-25
POP1	1.28482024113963	3.5303783604407	1.45825628295527	2.89253305280621e-29	1.79731485599368e-27
ZNF239	0.888906021273943	3.07555783219061	1.79074529965567	2.74014792066837e-25	4.35402538543136e-24
RRP12	3.41671382934376	7.79921182390841	1.19071891654355	1.0611947053091e-24	1.5110970439141e-23
RANBP17	0.138142011746996	0.594452511466003	2.1054094244687	1.05957133638838e-21	8.77838798086616e-21
RPL22L1	9.08527982862972	28.0965963490547	1.62879251586841	4.20536619505072e-12	1.2128134153237e-11
RNASEH2A	10.2962068955146	22.9512831429684	1.1564618640246	1.19243875096685e-24	1.66333038017519e-23
RPP40	2.16597582384676	4.90711530597736	1.17985803184919	3.1128148160968e-24	3.90386959046268e-23
CTU1	1.29066366056982	4.48321043776538	1.79641912805264	3.15117075437787e-16	1.33777963392377e-15
PAPOLB	0.00147952832955061	0.00447203242427994	1.59579332734325	0.0106909633198135	0.0132980408172748
EXO1	1.30578756649836	3.68305721588243	1.49598359999031	1.5201699947834e-25	2.53423461325477e-24
NANOS2	0.000255587123427406	0.0129518911524776	5.66320380157583	3.85317337135785e-16	1.60588048739213e-15
NANOS3	0.10362602822957	2.31447184624451	4.48122469141948	2.51501353204544e-26	5.13137835568077e-25
IFIT1B	0.00238871213676187	0.0137146410048031	2.5214119481345	7.24268911796877e-08	1.43906337561967e-07
LIN28A	0.0013869765878046	0.0521672585515217	5.2331292798449	4.93772030091075e-07	9.0118339804339e-07
LIN28B	0.000914945752317806	0.0527776568260896	5.85009728273351	3.55189167033807e-06	6.01664921109311e-06
