# Supplementary material for: Construction and validation of an RNA-binding protein-associated prognostic model for colorectal cancer
Source: PeerJ. 2021 Apr 5;9:e11219. doi: 10.7717/peerj.11219 (PMC8029696; doi:10.7717/peerj.11219)
Supplement: Supplemental Information 6 [file peerj-09-11219-s006.zip › raw data/11.GO/down.GO - 副本.xls]

ONTOLOGY	ID	Description	GeneRatio	BgRatio	pvalue	p.adjust	qvalue	geneID	Count
BP	GO:0006397	mRNA processing	16/49	499/17913	1.48798018567571e-13	1.63231426368625e-10	1.30628997353004e-10	RBFOX3/ELAVL4/MBNL1/AFF2/A1CF/RBM20/KHDRBS2/PPARGC1A/RBM24/SNRPN/PTBP2/CELF4/CPEB1/CPEB3/RNASEL/NOVA1	16
BP	GO:0008380	RNA splicing	11/49	440/17913	2.17956209938375e-08	9.39734865899181e-06	7.52040376298917e-06	RBFOX3/MBNL1/AFF2/RBM20/KHDRBS2/PPARGC1A/RBM24/SNRPN/PTBP2/CELF4/NOVA1	11
BP	GO:0043484	regulation of RNA splicing	7/49	115/17913	2.56992214922292e-08	9.39734865899181e-06	7.52040376298917e-06	MBNL1/AFF2/RBM20/KHDRBS2/RBM24/PTBP2/CELF4	7
BP	GO:0051607	defense response to virus	8/49	231/17913	1.93780065736363e-07	5.31441830281975e-05	4.25296249537176e-05	OASL/RIOK3/RNASE6/TLR7/TLR3/DDX60/RNASEL/IFIT1	8
BP	GO:2000765	regulation of cytoplasmic translation	4/49	26/17913	7.06624383991355e-07	0.000155033389847703	0.000124068365526061	RBM24/CPEB1/CPEB2/CPEB3	4
BP	GO:0009615	response to virus	8/49	323/17913	2.42880939504106e-06	0.000444067317726674	0.000355373164116534	OASL/RIOK3/RNASE6/TLR7/TLR3/DDX60/RNASEL/IFIT1	8
BP	GO:0006417	regulation of translation	8/49	397/17913	1.10460943804885e-05	0.00153656255363689	0.00122966287936781	RBMS3/SAMD4A/RBM24/CELF4/CPEB1/CPEB2/CPEB3/EIF4E3	8
BP	GO:0050684	regulation of mRNA processing	5/49	108/17913	1.12055610110256e-05	0.00153656255363689	0.00122966287936781	KHDRBS2/RBM24/CELF4/CPEB1/CPEB3	5
BP	GO:0034248	regulation of cellular amide metabolic process	8/49	452/17913	2.80958283142143e-05	0.00313279538464012	0.00250707801256044	RBMS3/SAMD4A/RBM24/CELF4/CPEB1/CPEB2/CPEB3/EIF4E3	8
BP	GO:0071359	cellular response to dsRNA	3/49	22/17913	2.8557843068734e-05	0.00313279538464012	0.00250707801256044	RIOK3/TLR3/IFIT1	3
BP	GO:0002181	cytoplasmic translation	4/49	69/17913	3.74799052330876e-05	0.00368702502747304	0.00295061063466153	RBM24/CPEB1/CPEB2/CPEB3	4
BP	GO:1903313	positive regulation of mRNA metabolic process	4/49	71/17913	4.19558818532531e-05	0.00368702502747304	0.00295061063466153	RBM24/CELF4/CPEB1/CPEB3	4
BP	GO:0098542	defense response to other organism	8/49	481/17913	4.36930951295803e-05	0.00368702502747304	0.00295061063466153	OASL/RIOK3/RNASE6/TLR7/TLR3/DDX60/RNASEL/IFIT1	8
BP	GO:0050685	positive regulation of mRNA processing	3/49	28/17913	6.00528226059879e-05	0.00470556759991205	0.00376571834987924	CELF4/CPEB1/CPEB3	3
BP	GO:0032728	positive regulation of interferon-beta production	3/49	30/17913	7.41386074464407e-05	0.00542200349124969	0.00433905955160221	RIOK3/TLR7/TLR3	3
BP	GO:1903311	regulation of mRNA metabolic process	6/49	275/17913	9.9609854041552e-05	0.00682950061772391	0.00546543541254305	KHDRBS2/RBM24/CELF4/CPEB1/CPEB3/RNASEL	6
BP	GO:0043331	response to dsRNA	3/49	38/17913	0.000151695706857641	0.00978883473075482	0.00783369780305092	RIOK3/TLR3/IFIT1	3
BP	GO:0017148	negative regulation of translation	5/49	198/17913	0.000201543407316614	0.0122829509903514	0.00982966091824891	RBM24/CELF4/CPEB1/CPEB2/CPEB3	5
BP	GO:0032648	regulation of interferon-beta production	3/49	48/17913	0.000305096239083555	0.0133196313797609	0.0106592837602271	RIOK3/TLR7/TLR3	3
BP	GO:0034249	negative regulation of cellular amide metabolic process	5/49	217/17913	0.000307912060366248	0.0133196313797609	0.0106592837602271	RBM24/CELF4/CPEB1/CPEB2/CPEB3	5
BP	GO:0002182	cytoplasmic translational elongation	2/49	10/17913	0.000325280387375044	0.0133196313797609	0.0106592837602271	CPEB2/CPEB3	2
BP	GO:0016553	base conversion or substitution editing	2/49	10/17913	0.000325280387375044	0.0133196313797609	0.0106592837602271	A1CF/RBM47	2
BP	GO:0039530	MDA-5 signaling pathway	2/49	10/17913	0.000325280387375044	0.0133196313797609	0.0106592837602271	RIOK3/DDX60	2
BP	GO:0045351	type I interferon biosynthetic process	2/49	10/17913	0.000325280387375044	0.0133196313797609	0.0106592837602271	TLR7/TLR3	2
BP	GO:1900247	regulation of cytoplasmic translational elongation	2/49	10/17913	0.000325280387375044	0.0133196313797609	0.0106592837602271	CPEB2/CPEB3	2
BP	GO:0000377	RNA splicing, via transesterification reactions with bulged adenosine as nucleophile	6/49	344/17913	0.000334721459345836	0.0133196313797609	0.0106592837602271	KHDRBS2/RBM24/SNRPN/PTBP2/CELF4/NOVA1	6
BP	GO:0000398	mRNA splicing, via spliceosome	6/49	344/17913	0.000334721459345836	0.0133196313797609	0.0106592837602271	KHDRBS2/RBM24/SNRPN/PTBP2/CELF4/NOVA1	6
BP	GO:0032608	interferon-beta production	3/49	50/17913	0.000344412590348158	0.0133196313797609	0.0106592837602271	RIOK3/TLR7/TLR3	3
BP	GO:0000375	RNA splicing, via transesterification reactions	6/49	348/17913	0.000355997583993491	0.0133196313797609	0.0106592837602271	KHDRBS2/RBM24/SNRPN/PTBP2/CELF4/NOVA1	6
BP	GO:0006414	translational elongation	4/49	124/17913	0.000364256099719989	0.0133196313797609	0.0106592837602271	MRPL35/CPEB2/CPEB3/MRPS36	4
BP	GO:0031442	positive regulation of mRNA 3'-end processing	2/49	11/17913	0.00039687040992057	0.0140440916026731	0.0112390465831496	CPEB1/CPEB3	2
BP	GO:0045078	positive regulation of interferon-gamma biosynthetic process	2/49	12/17913	0.000475412686638556	0.016297741163828	0.0130425717321235	TLR7/TLR3	2
BP	GO:0045071	negative regulation of viral genome replication	3/49	59/17913	0.000561465624532358	0.0186644784882423	0.0149365974755977	OASL/RNASEL/IFIT1	3
BP	GO:0061158	3'-UTR-mediated mRNA destabilization	2/49	15/17913	0.00075238364808265	0.0235818531984762	0.0188718184210806	RBM24/CPEB3	2
BP	GO:1900363	regulation of mRNA polyadenylation	2/49	15/17913	0.00075238364808265	0.0235818531984762	0.0188718184210806	CPEB1/CPEB3	2
BP	GO:0045072	regulation of interferon-gamma biosynthetic process	2/49	16/17913	0.000858366262399386	0.0261563274958924	0.0209320895567569	TLR7/TLR3	2
BP	GO:0042095	interferon-gamma biosynthetic process	2/49	17/17913	0.000971117504316502	0.0280346290061895	0.0224352354182815	TLR7/TLR3	2
BP	GO:0071360	cellular response to exogenous dsRNA	2/49	17/17913	0.000971117504316502	0.0280346290061895	0.0224352354182815	TLR3/IFIT1	2
BP	GO:0050688	regulation of defense response to virus	3/49	73/17913	0.00104573594634742	0.0288534555456998	0.0230905166483842	RIOK3/DDX60/IFIT1	3
BP	GO:0032481	positive regulation of type I interferon production	3/49	74/17913	0.00108783521399635	0.0288534555456998	0.0230905166483842	RIOK3/TLR7/TLR3	3
BP	GO:0007252	I-kappaB phosphorylation	2/49	18/17913	0.00109060107462773	0.0288534555456998	0.0230905166483842	TLR7/TLR3	2
BP	GO:0048024	regulation of mRNA splicing, via spliceosome	3/49	75/17913	0.001130992332238	0.0288534555456998	0.0230905166483842	KHDRBS2/RBM24/CELF4	3
BP	GO:1901224	positive regulation of NIK/NF-kappaB signaling	3/49	75/17913	0.001130992332238	0.0288534555456998	0.0230905166483842	TLR7/TLR3/PDCD4	3
BP	GO:0045088	regulation of innate immune response	6/49	440/17913	0.00121418101266648	0.0296624123135448	0.0237378994093905	RIOK3/HEXIM1/TLR7/TLR3/DDX60/RNASEL	6
BP	GO:0006448	regulation of translational elongation	2/49	19/17913	0.00121678081504969	0.0296624123135448	0.0237378994093905	CPEB2/CPEB3	2
BP	GO:0032727	positive regulation of interferon-alpha production	2/49	20/17913	0.00134962070774776	0.0308942627003563	0.0247237106866546	TLR7/TLR3	2
BP	GO:0050657	nucleic acid transport	4/49	176/17913	0.00135180000876673	0.0308942627003563	0.0247237106866546	SIDT1/SIDT2/MVP/TST	4
BP	GO:0050658	RNA transport	4/49	176/17913	0.00135180000876673	0.0308942627003563	0.0247237106866546	SIDT1/SIDT2/MVP/TST	4
BP	GO:0051236	establishment of RNA localization	4/49	179/17913	0.0014385427588472	0.0322057429888853	0.0257732472798833	SIDT1/SIDT2/MVP/TST	4
BP	GO:0039531	regulation of viral-induced cytoplasmic pattern recognition receptor signaling pathway	2/49	21/17913	0.00148908487486337	0.0326705221545023	0.0261451954870747	RIOK3/DDX60	2
BP	GO:0043901	negative regulation of multi-organism process	4/49	182/17913	0.00152910428904568	0.0328907334330021	0.0263214236752135	OASL/RIOK3/RNASEL/IFIT1	4
BP	GO:1903901	negative regulation of viral life cycle	3/49	85/17913	0.00162293854604195	0.0342377612501542	0.0273994078420847	OASL/RNASEL/IFIT1	3
BP	GO:0002218	activation of innate immune response	5/49	319/17913	0.00174234384436712	0.0360632301371836	0.0288602734101723	RIOK3/HEXIM1/TLR7/TLR3/DDX60	5
BP	GO:0051151	negative regulation of smooth muscle cell differentiation	2/49	23/17913	0.00178774321796755	0.0363176724094518	0.0290638955903496	RBPMS2/PDCD4	2
BP	GO:0033119	negative regulation of RNA splicing	2/49	24/17913	0.0019468663338857	0.037979064517858	0.0303934556521552	PTBP2/CELF4	2
BP	GO:0060337	type I interferon signaling pathway	3/49	91/17913	0.00197338803784677	0.037979064517858	0.0303934556521552	OASL/RNASEL/IFIT1	3
BP	GO:0071357	cellular response to type I interferon	3/49	91/17913	0.00197338803784677	0.037979064517858	0.0303934556521552	OASL/RNASEL/IFIT1	3
BP	GO:0002221	pattern recognition receptor signaling pathway	4/49	197/17913	0.00204227784614913	0.0386272206418207	0.0309121546948889	RIOK3/TLR7/TLR3/DDX60	4
BP	GO:0034340	response to type I interferon	3/49	95/17913	0.00223125765725848	0.0397797246552347	0.0318344675550216	OASL/RNASEL/IFIT1	3
BP	GO:0045069	regulation of viral genome replication	3/49	95/17913	0.00223125765725848	0.0397797246552347	0.0318344675550216	OASL/RNASEL/IFIT1	3
BP	GO:0031440	regulation of mRNA 3'-end processing	2/49	26/17913	0.00228452384072907	0.0397797246552347	0.0318344675550216	CPEB1/CPEB3	2
BP	GO:0032647	regulation of interferon-alpha production	2/49	26/17913	0.00228452384072907	0.0397797246552347	0.0318344675550216	TLR7/TLR3	2
BP	GO:0039528	cytoplasmic pattern recognition receptor signaling pathway in response to virus	2/49	26/17913	0.00228452384072907	0.0397797246552347	0.0318344675550216	RIOK3/DDX60	2
BP	GO:0006403	RNA localization	4/49	208/17913	0.00248702197326864	0.0423466979424475	0.0338887358671988	SIDT1/SIDT2/MVP/TST	4
BP	GO:0048525	negative regulation of viral process	3/49	99/17913	0.00250914800935195	0.0423466979424475	0.0338887358671988	OASL/RNASEL/IFIT1	3
BP	GO:0032607	interferon-alpha production	2/49	28/17913	0.00264782916618861	0.0433532626165508	0.0346942580455821	TLR7/TLR3	2
BP	GO:0061157	mRNA destabilization	2/49	28/17913	0.00264782916618861	0.0433532626165508	0.0346942580455821	RBM24/CPEB3	2
BP	GO:0050779	RNA destabilization	2/49	30/17913	0.00303650356521776	0.0484137482101385	0.0387440061481126	RBM24/CPEB3	2
BP	GO:0043200	response to amino acid	3/49	106/17913	0.00304516738969878	0.0484137482101385	0.0387440061481126	PPARGC1A/CPEB1/CPEB3	3
BP	GO:0015931	nucleobase-containing compound transport	4/49	221/17913	0.00309373246324959	0.0484832073169258	0.0387995920954911	SIDT1/SIDT2/MVP/TST	4
BP	GO:0006401	RNA catabolic process	5/49	368/17913	0.00323505939437918	0.0486927892657678	0.038967313964065	SIDT2/RNASE6/RBM24/CPEB3/RNASEL	5
BP	GO:0033120	positive regulation of RNA splicing	2/49	31/17913	0.00324026765396632	0.0486927892657678	0.038967313964065	RBM20/CELF4	2
BP	GO:0043330	response to exogenous dsRNA	2/49	31/17913	0.00324026765396632	0.0486927892657678	0.038967313964065	TLR3/IFIT1	2
CC	GO:0036020	endolysosome membrane	2/50	13/18678	0.000537573535820394	0.0334556379672177	0.0282465364416202	TLR7/TLR3	2
CC	GO:0097440	apical dendrite	2/50	17/18678	0.00093091414035909	0.0334556379672177	0.0282465364416202	PPARGC1A/CPEB3	2
CC	GO:0036019	endolysosome	2/50	18/18678	0.00104548868647555	0.0334556379672177	0.0282465364416202	TLR7/TLR3	2
MF	GO:0017091	AU-rich element binding	7/54	25/16969	1.0150555579121e-12	4.51699723270886e-11	2.56435088314637e-11	RBMS3/ELAVL3/ELAVL4/RBM24/CPEB1/CPEB2/CPEB3	7
MF	GO:0035925	mRNA 3'-UTR AU-rich region binding	7/54	25/16969	1.0150555579121e-12	4.51699723270886e-11	2.56435088314637e-11	RBMS3/ELAVL3/ELAVL4/RBM24/CPEB1/CPEB2/CPEB3	7
MF	GO:0003730	mRNA 3'-UTR binding	7/54	67/16969	1.6582818211591e-09	4.91956940277199e-08	2.79289569879427e-08	RBMS3/ELAVL3/ELAVL4/RBM24/CPEB1/CPEB2/CPEB3	7
MF	GO:0030371	translation repressor activity	5/54	23/16969	8.6960822634519e-09	1.93487830361805e-07	1.09845249643603e-07	SAMD4A/CELF4/CPEB1/CPEB2/CPEB3	5
MF	GO:0003725	double-stranded RNA binding	6/54	62/16969	4.18302584505741e-08	7.44578600420219e-07	4.22705769605801e-07	OASL/MBNL1/SIDT2/TLR7/TLR3/DDX60	6
MF	GO:0000900	translation repressor activity, mRNA regulatory element binding	4/54	14/16969	8.95274515091456e-08	1.32799053071899e-06	7.53915381129647e-07	CELF4/CPEB1/CPEB2/CPEB3	4
MF	GO:0045182	translation regulator activity	5/54	48/16969	4.16659793739111e-07	5.29753166325441e-06	3.00746918789133e-06	SAMD4A/CELF4/CPEB1/CPEB2/CPEB3	5
MF	GO:0090079	translation regulator activity, nucleic acid binding	4/54	21/16969	5.26519724322874e-07	5.85753193309198e-06	3.32538773256552e-06	CELF4/CPEB1/CPEB2/CPEB3	4
MF	GO:0003729	mRNA binding	10/54	425/16969	7.80835240900454e-07	7.72159293779338e-06	4.3836364401429e-06	RBMS3/ELAVL3/ELAVL4/RBM24/RBPMS2/PTBP2/CPEB1/CPEB2/CPEB3/NOVA1	10
MF	GO:0003727	single-stranded RNA binding	5/54	68/16969	2.41729382466635e-06	2.15139150395305e-05	1.22136951141037e-05	RBMS3/A1CF/KHDRBS2/TLR7/DDX60	5
MF	GO:0004519	endonuclease activity	4/54	105/16969	0.00034509981324231	0.00279217121623323	0.00158514746752449	ZC3H12C/RNASE1/RNASE6/RNASEL	4
MF	GO:0008143	poly(A) binding	2/54	15/16969	0.00101634111436631	0.00753786326488349	0.00427933100785816	RBMS3/KHDRBS2	2
MF	GO:0022884	macromolecule transmembrane transporter activity	2/54	18/16969	0.00147192208310333	0.0100770050304767	0.00572083076833683	SIDT1/SIDT2	2
MF	GO:0008266	poly(U) RNA binding	2/54	20/16969	0.00182044154908671	0.0115400240463622	0.0065514033616249	RBMS3/KHDRBS2	2
MF	GO:0070717	poly-purine tract binding	2/54	21/16969	0.00200797172359716	0.0115400240463622	0.0065514033616249	RBMS3/KHDRBS2	2
MF	GO:0004518	nuclease activity	4/54	171/16969	0.0021269329147021	0.0115400240463622	0.0065514033616249	ZC3H12C/RNASE1/RNASE6/RNASEL	4
MF	GO:0008187	poly-pyrimidine tract binding	2/54	22/16969	0.00220427425604671	0.0115400240463622	0.0065514033616249	RBMS3/KHDRBS2	2
MF	GO:0015932	nucleobase-containing compound transmembrane transporter activity	2/54	27/16969	0.00331543397975454	0.0155916831652592	0.00885157648648658	SIDT1/SIDT2	2
MF	GO:0004540	ribonuclease activity	3/54	94/16969	0.00332856157460589	0.0155916831652592	0.00885157648648658	RNASE1/RNASE6/RNASEL	3
MF	GO:0030331	estrogen receptor binding	2/54	41/16969	0.00752827695621521	0.0335008324551577	0.0190188049420174	PPARGC1A/PPARGC1B	2
MF	GO:0019843	rRNA binding	2/54	44/16969	0.00863238966482094	0.0364722197426736	0.0207056954186674	RNASEL/TST	2
MF	GO:0030374	nuclear receptor transcription coactivator activity	2/54	45/16969	0.00901560488021145	0.0364722197426736	0.0207056954186674	PPARGC1A/PPARGC1B	2
MF	GO:0035257	nuclear hormone receptor binding	3/54	147/16969	0.0114449228550045	0.0441495045690831	0.0250641776382731	OASL/PPARGC1A/PPARGC1B	3
MF	GO:0004521	endoribonuclease activity	2/54	52/16969	0.0119054843781797	0.0441495045690831	0.0250641776382731	RNASE1/RNASEL	2
MF	GO:0036002	pre-mRNA binding	2/54	54/16969	0.0127963478630108	0.0455549983923186	0.0258620925231377	RBM24/CELF4	2
