# Supplementary material for: Construction and validation of an RNA-binding protein-associated prognostic model for colorectal cancer
Source: PeerJ. 2021 Apr 5;9:e11219. doi: 10.7717/peerj.11219 (PMC8029696; doi:10.7717/peerj.11219)
Supplement: Supplemental Information 6 [file peerj-09-11219-s006.zip › raw data/11.GO/RBP11.GO.R]

#install.packages("colorspace")
#install.packages("stringi")
#install.packages("ggplot2")

#if (!requireNamespace("BiocManager", quietly = TRUE))
#    install.packages("BiocManager")
#BiocManager::install("org.Hs.eg.db")

#if (!requireNamespace("BiocManager", quietly = TRUE))
#    install.packages("BiocManager")
#BiocManager::install("DOSE")

#if (!requireNamespace("BiocManager", quietly = TRUE))
#    install.packages("BiocManager")
#BiocManager::install("clusterProfiler")

#if (!requireNamespace("BiocManager", quietly = TRUE))
#    install.packages("BiocManager")
#BiocManager::install("enrichplot")

library("clusterProfiler")
library("org.Hs.eg.db")
library("enrichplot")
library("ggplot2")

pvalueFilter=0.05           #pÖµ¹ýÂËÌõ¼þ
qvalueFilter=0.05           #½ÃÕýºóµÄpÖµ¹ýÂËÌõ¼þ

#¶¨ÒåÑÕÉ«
colorSel="qvalue"
if(qvalueFilter>0.05){
	colorSel="pvalue"
}
	
setwd("C:\\Bioinformatics analysis\\RNA binding protein\\11.GO")         #ÉèÖÃ¹¤×÷Ä¿Â¼

#¶¨ÒåGO¸»¼¯·ÖÎöº¯Êý
bioGO=function(input=null,goResult=null,GObar=null,GObub=null){
	rt=read.table(input,sep="\t",check.names=F,header=T)       #¶ÁÈ¡ÊäÈëÎÄ¼þ
	#»ùÒòÃû×Ö×ª»»Îª»ùÒòid
	genes=as.vector(rt[,1])
	entrezIDs=mget(genes, org.Hs.egSYMBOL2EG, ifnotfound=NA)
	entrezIDs=as.character(entrezIDs)
	gene=entrezIDs[entrezIDs!="NA"]                                 #È¥³ý»ùÒòidÎªNAµÄ»ùÒò
	
	#GO¸»¼¯·ÖÎö
	kk <- enrichGO(gene = gene,
	               OrgDb = org.Hs.eg.db, 
	               pvalueCutoff=pvalueFilter, 
	               qvalueCutoff=qvalueFilter,
	               ont="all",
	               readable =T)
	write.table(kk,file=goResult,sep="\t",quote=F,row.names = F)                 #±£´æ¸»¼¯½á¹û
	
	#Öù×´Í¼
	pdf(file=GObar,width = 10,height = 8)
	barplot=barplot(kk, drop = TRUE, showCategory =10,split="ONTOLOGY", color = colorSel) + facet_grid(ONTOLOGY~., scale='free')
	print(barplot)
	dev.off()
	
	#ÆøÅÝÍ¼
	pdf(file=GObub,width = 10,height = 8)
	bubble=dotplot(kk,showCategory = 10,split="ONTOLOGY",orderBy = "GeneRatio", color = colorSel) + facet_grid(ONTOLOGY~., scale='free')
	print(bubble)
	dev.off()
}

bioGO(input="up.txt",goResult="up.GO.txt",GObar="up.barplot.pdf",GObub="up.bubble.pdf")
bioGO(input="down.txt",goResult="down.GO.txt",GObar="down.barplot.pdf",GObub="down.bubble.pdf")
