# Supplementary material for: Construction and validation of an RNA-binding protein-associated prognostic model for colorectal cancer
Source: PeerJ. 2021 Apr 5;9:e11219. doi: 10.7717/peerj.11219 (PMC8029696; doi:10.7717/peerj.11219)
Supplement: Supplemental Information 6 [file peerj-09-11219-s006.zip › raw data/11.GO/up.GO - 副本.xls]

ONTOLOGY	ID	Description	GeneRatio	BgRatio	pvalue	p.adjust	qvalue	geneID	Count
BP	GO:0034660	ncRNA metabolic process	32/98	470/17913	1.19513943233821e-26	1.17840748028548e-23	1.008949289195e-23	TRIM71/CD3EAP/BYSL/XPO5/METTL1/ADAT2/BOP1/EXOSC4/GTF3A/RRP9/PUS1/PUS7/DUS4L/MOV10L1/WDR4/PIWIL1/DKC1/EXOSC5/TRMT1/UTP14A/DDX47/DDX4/NOP56/NPM3/TSEN2/ZC3H8/DCAF13/POP1/RPP40/CTU1/LIN28A/LIN28B	32
BP	GO:0034470	ncRNA processing	24/98	293/17913	8.11474028733177e-22	4.00056696165456e-19	3.42527458444215e-19	BYSL/METTL1/ADAT2/BOP1/EXOSC4/RRP9/PUS1/PUS7/DUS4L/WDR4/DKC1/EXOSC5/TRMT1/UTP14A/DDX47/NOP56/NPM3/TSEN2/DCAF13/POP1/RPP40/CTU1/LIN28A/LIN28B	24
BP	GO:0090501	RNA phosphodiester bond hydrolysis	17/98	132/17913	5.33933767047136e-19	1.75486231436159e-16	1.50250835498878e-16	PNLDC1/BOP1/EXOSC4/AZGP1/RNASE10/RNASE9/PIWIL1/RNASE7/RNASE8/EXOSC5/RNASE11/RNASE12/TSEN2/POP1/RNASEH2A/RPP40/EXO1	17
BP	GO:0090305	nucleic acid phosphodiester bond hydrolysis	18/98	268/17913	5.61978974619586e-15	1.38527817243728e-12	1.18607141485502e-12	PNLDC1/BOP1/EXOSC4/AZGP1/RNASE10/RNASE9/PIWIL1/RNASE7/RNASE8/EXOSC5/RNASE11/RNASE12/TSEN2/AEN/POP1/RNASEH2A/RPP40/EXO1	18
BP	GO:0006403	RNA localization	16/98	208/17913	2.50778506697453e-14	4.94535215207378e-12	4.2341971025549e-12	XPO5/EIF5A2/IGF2BP1/IGF2BP3/RUVBL1/U2AF1/LUZP4/NXF5/NXF2B/NXF2/XPOT/DKC1/NXT1/RAE1/MEX3D/RANBP17	16
BP	GO:0042254	ribosome biogenesis	15/98	202/17913	2.88871031970089e-13	4.74711395870847e-11	4.06446609894757e-11	BYSL/BOP1/EXOSC4/GTF3A/NOP2/RRP9/RRS1/DKC1/EXOSC5/UTP14A/DDX47/NOP56/DDX31/NPM3/DCAF13	15
BP	GO:0008033	tRNA processing	11/98	105/17913	1.20517278540215e-11	1.45053858117146e-09	1.24194719985002e-09	METTL1/ADAT2/PUS1/PUS7/DUS4L/WDR4/TRMT1/TSEN2/POP1/RPP40/CTU1	11
BP	GO:0050657	nucleic acid transport	13/98	176/17913	1.32402101729647e-11	1.45053858117146e-09	1.24194719985002e-09	XPO5/EIF5A2/IGF2BP1/IGF2BP3/U2AF1/LUZP4/NXF5/NXF2B/NXF2/XPOT/NXT1/RAE1/RANBP17	13
BP	GO:0050658	RNA transport	13/98	176/17913	1.32402101729647e-11	1.45053858117146e-09	1.24194719985002e-09	XPO5/EIF5A2/IGF2BP1/IGF2BP3/U2AF1/LUZP4/NXF5/NXF2B/NXF2/XPOT/NXT1/RAE1/RANBP17	13
BP	GO:0051236	establishment of RNA localization	13/98	179/17913	1.64029082846661e-11	1.61732675686808e-09	1.38475078361076e-09	XPO5/EIF5A2/IGF2BP1/IGF2BP3/U2AF1/LUZP4/NXF5/NXF2B/NXF2/XPOT/NXT1/RAE1/RANBP17	13
BP	GO:0022613	ribonucleoprotein complex biogenesis	17/98	381/17913	2.48836247517903e-11	2.23047763684229e-09	1.90972890439577e-09	BYSL/BOP1/EXOSC4/GTF3A/NOP2/RRP9/RRS1/DKC1/EIF3CL/EXOSC5/NUFIP1/UTP14A/DDX47/NOP56/DDX31/NPM3/DCAF13	17
BP	GO:0016072	rRNA metabolic process	13/98	191/17913	3.72029533504201e-11	3.05684266695952e-09	2.61726040237166e-09	CD3EAP/BYSL/BOP1/EXOSC4/GTF3A/RRP9/DKC1/EXOSC5/UTP14A/DDX47/NOP56/NPM3/DCAF13	13
BP	GO:0015931	nucleobase-containing compound transport	13/98	221/17913	2.29856236563419e-10	1.7433711480887e-08	1.49266964958592e-08	XPO5/EIF5A2/IGF2BP1/IGF2BP3/U2AF1/LUZP4/NXF5/NXF2B/NXF2/XPOT/NXT1/RAE1/RANBP17	13
BP	GO:0051028	mRNA transport	11/98	146/17913	4.4053082452083e-10	3.10259566412527e-08	2.65643399447899e-08	EIF5A2/IGF2BP1/IGF2BP3/U2AF1/LUZP4/NXF5/NXF2B/NXF2/NXT1/RAE1/RANBP17	11
BP	GO:0007281	germ cell development	13/98	238/17913	5.73319870687553e-10	3.76862261665285e-08	3.22668446520293e-08	BOLL/DAZ1/DAZ2/DAZ3/DAZ4/TDRD5/ADAD1/MOV10L1/PIWIL1/NPM2/PABPC1L/NANOS3/LIN28A	13
BP	GO:0006364	rRNA processing	11/98	154/17913	7.80168299858795e-10	4.80778714787983e-08	4.1164143189918e-08	BYSL/BOP1/EXOSC4/RRP9/DKC1/EXOSC5/UTP14A/DDX47/NOP56/NPM3/DCAF13	11
BP	GO:0006399	tRNA metabolic process	11/98	160/17913	1.17274641280301e-09	6.80192919425748e-08	5.82379333169051e-08	METTL1/ADAT2/PUS1/PUS7/DUS4L/WDR4/TRMT1/TSEN2/POP1/RPP40/CTU1	11
BP	GO:0006400	tRNA modification	8/98	61/17913	1.39241687904717e-09	7.44780600981111e-08	6.37679130977743e-08	METTL1/ADAT2/PUS1/PUS7/DUS4L/WDR4/TRMT1/CTU1	8
BP	GO:0006401	RNA catabolic process	15/98	368/17913	1.43517560026786e-09	7.44780600981111e-08	6.37679130977743e-08	TRIM71/PNLDC1/EXOSC4/IGF2BP1/IGF2BP3/DKC1/DHX34/EXOSC5/MEX3D/POP1/RNASEH2A/NANOS2/NANOS3/LIN28A/LIN28B	15
BP	GO:0022412	cellular process involved in reproduction in multicellular organism	14/98	326/17913	2.72767643280387e-09	1.34474448137231e-07	1.15136657847827e-07	BOLL/DAZ1/DAZ2/DAZ3/DAZ4/TDRD5/ADAD1/MOV10L1/PIWIL1/DDX4/NPM2/PABPC1L/NANOS3/LIN28A	14
BP	GO:0090502	RNA phosphodiester bond hydrolysis, endonucleolytic	8/98	70/17913	4.28747636953795e-09	2.01307223826877e-07	1.72358699166388e-07	BOP1/PIWIL1/RNASE8/TSEN2/POP1/RNASEH2A/RPP40/EXO1	8
BP	GO:0009451	RNA modification	9/98	120/17913	1.91523676012569e-08	8.58374293401788e-07	7.349377424023e-07	METTL1/ADAT2/PUS1/PUS7/DUS4L/WDR4/DKC1/TRMT1/CTU1	9
BP	GO:1903311	regulation of mRNA metabolic process	12/98	275/17913	3.39120960209075e-08	1.45379681202673e-06	1.24473688827313e-06	TRIM71/EXOSC4/IGF2BP1/IGF2BP3/RBMY1A1/DHX34/EXOSC5/RBM11/CELF5/MEX3D/NANOS2/NANOS3	12
BP	GO:0006304	DNA modification	8/98	114/17913	2.05272680306733e-07	8.43328594926828e-06	7.22055656166666e-06	TDRD5/EXOSC4/MOV10L1/DNMT3B/EXOSC5/EZH2/DDX4/BRCA1	8
BP	GO:0006417	regulation of translation	13/98	397/17913	2.50118473839502e-07	9.86467260822997e-06	8.44610593765394e-06	TRIM71/EIF5A2/BOLL/DAZ1/PUS7/IGF2BP1/IGF2BP3/PIWIL1/PIWIL3/MEX3D/NANOS2/NANOS3/LIN28A	13
BP	GO:0006405	RNA export from nucleus	8/98	122/17913	3.46524397013157e-07	1.31412713636528e-05	1.12515209070669e-05	XPO5/U2AF1/NXF5/NXF2B/NXF2/XPOT/NXT1/RAE1	8
BP	GO:0061013	regulation of mRNA catabolic process	9/98	178/17913	5.68324354156582e-07	2.07543634517922e-05	1.77698297089115e-05	TRIM71/EXOSC4/IGF2BP1/IGF2BP3/DHX34/EXOSC5/MEX3D/NANOS2/NANOS3	9
BP	GO:0034248	regulation of cellular amide metabolic process	13/98	452/17913	1.08282880294139e-06	3.81310428464361e-05	3.26476954871803e-05	TRIM71/EIF5A2/BOLL/DAZ1/PUS7/IGF2BP1/IGF2BP3/PIWIL1/PIWIL3/MEX3D/NANOS2/NANOS3/LIN28A	13
BP	GO:0006305	DNA alkylation	6/98	71/17913	2.46917382483262e-06	8.11535130428322e-05	6.94834178075707e-05	TDRD5/MOV10L1/DNMT3B/EZH2/DDX4/BRCA1	6
BP	GO:0006306	DNA methylation	6/98	71/17913	2.46917382483262e-06	8.11535130428322e-05	6.94834178075707e-05	TDRD5/MOV10L1/DNMT3B/EZH2/DDX4/BRCA1	6
BP	GO:0006611	protein export from nucleus	8/98	163/17913	3.1097690360407e-06	9.89107183721332e-05	8.46870888592408e-05	XPO5/U2AF1/NXF5/NXF2B/NXF2/XPOT/NXT1/RAE1	8
BP	GO:0071426	ribonucleoprotein complex export from nucleus	7/98	116/17913	3.38580619633406e-06	0.000104325153424543	8.93229134690761e-05	U2AF1/NXF5/NXF2B/NXF2/XPOT/NXT1/RAE1	7
BP	GO:0071166	ribonucleoprotein complex localization	7/98	117/17913	3.58529621208051e-06	0.000107124305003375	9.17195394605605e-05	U2AF1/NXF5/NXF2B/NXF2/XPOT/NXT1/RAE1	7
BP	GO:0051168	nuclear export	8/98	176/17913	5.49245580887861e-06	0.00015928121845748	0.000136376147328813	XPO5/U2AF1/NXF5/NXF2B/NXF2/XPOT/NXT1/RAE1	8
BP	GO:0006913	nucleocytoplasmic transport	10/98	302/17913	6.04704895863844e-06	0.000170354007806214	0.0001458566395437	XPO5/IPO4/U2AF1/NXF5/NXF2B/NXF2/XPOT/NXT1/RAE1/RANBP17	10
BP	GO:0051169	nuclear transport	10/98	305/17913	6.59586767833392e-06	0.000180653486967701	0.000154675025673211	XPO5/IPO4/U2AF1/NXF5/NXF2B/NXF2/XPOT/NXT1/RAE1/RANBP17	10
BP	GO:0044728	DNA methylation or demethylation	6/98	89/17913	9.25603747983037e-06	0.000246660890678723	0.000211190385741791	TDRD5/MOV10L1/DNMT3B/EZH2/DDX4/BRCA1	6
BP	GO:0017148	negative regulation of translation	8/98	198/17913	1.3006851500644e-05	0.000337493567885132	0.000288961077659737	TRIM71/PUS7/IGF2BP1/IGF2BP3/MEX3D/NANOS2/NANOS3/LIN28A	8
BP	GO:0042273	ribosomal large subunit biogenesis	4/98	27/17913	1.34205780415846e-05	0.000339299742282114	0.000290507519280726	BOP1/GTF3A/NOP2/RRS1	4
BP	GO:0051321	meiotic cell cycle	8/98	203/17913	1.55835773948891e-05	0.000384135182784017	0.000328895501860555	BOLL/MOV10L1/PIWIL1/PIWIL3/DDX4/NPM2/EXO1/NANOS2	8
BP	GO:0006402	mRNA catabolic process	10/98	338/17913	1.6123595294004e-05	0.000387752803899706	0.000331992899250095	TRIM71/PNLDC1/EXOSC4/IGF2BP1/IGF2BP3/DHX34/EXOSC5/MEX3D/NANOS2/NANOS3	10
BP	GO:0010586	miRNA metabolic process	4/98	30/17913	2.06946892837573e-05	0.000485832467471065	0.00041596844124244	TRIM71/XPO5/LIN28A/LIN28B	4
BP	GO:0034249	negative regulation of cellular amide metabolic process	8/98	217/17913	2.51866952940901e-05	0.000568730404042196	0.000486945429744679	TRIM71/PUS7/IGF2BP1/IGF2BP3/MEX3D/NANOS2/NANOS3/LIN28A	8
BP	GO:0000027	ribosomal large subunit assembly	3/98	11/17913	2.53794500789621e-05	0.000568730404042196	0.000486945429744679	BOP1/NOP2/RRS1	3
BP	GO:0006406	mRNA export from nucleus	6/98	107/17913	2.65972153109191e-05	0.000570105528186223	0.000488122807307944	U2AF1/NXF5/NXF2B/NXF2/NXT1/RAE1	6
BP	GO:0071427	mRNA-containing ribonucleoprotein complex export from nucleus	6/98	107/17913	2.65972153109191e-05	0.000570105528186223	0.000488122807307944	U2AF1/NXF5/NXF2B/NXF2/NXT1/RAE1	6
BP	GO:0043487	regulation of RNA stability	7/98	163/17913	3.13714416245174e-05	0.000658132796633493	0.000563491515853594	TRIM71/EXOSC4/IGF2BP1/IGF2BP3/DKC1/EXOSC5/MEX3D	7
BP	GO:0000288	nuclear-transcribed mRNA catabolic process, deadenylation-dependent decay	5/98	71/17913	4.32648343600491e-05	0.000888731805812676	0.000760929762209636	PNLDC1/EXOSC4/EXOSC5/NANOS2/NANOS3	5
BP	GO:0001522	pseudouridine synthesis	3/98	14/17913	5.53243835540034e-05	0.00109099684368495	0.000934108539164436	PUS1/PUS7/DKC1	3
BP	GO:1902570	protein localization to nucleolus	3/98	14/17913	5.53243835540034e-05	0.00109099684368495	0.000934108539164436	BYSL/RRS1/TERT	3
BP	GO:0061014	positive regulation of mRNA catabolic process	4/98	44/17913	9.66714467261885e-05	0.00186898130337298	0.00160021672392989	TRIM71/MEX3D/NANOS2/NANOS3	4
BP	GO:0034587	piRNA metabolic process	3/98	18/17913	0.000122067503778985	0.00231458766780921	0.00198174368483291	MOV10L1/PIWIL1/DDX4	3
BP	GO:0031050	dsRNA processing	4/98	48/17913	0.00013626493144906	0.00244404437887146	0.00209258416980347	TRIM71/TERT/LIN28A/LIN28B	4
BP	GO:0070918	production of small RNA involved in gene silencing by RNA	4/98	48/17913	0.00013626493144906	0.00244404437887146	0.00209258416980347	TRIM71/TERT/LIN28A/LIN28B	4
BP	GO:0043414	macromolecule methylation	8/98	276/17913	0.000136331075900538	0.00244404437887146	0.00209258416980347	METTL1/TDRD5/MOV10L1/DNMT3B/WDR4/EZH2/DDX4/BRCA1	8
BP	GO:0043046	DNA methylation involved in gamete generation	3/98	20/17913	0.000169186013010965	0.0029788823005145	0.00255051094802245	TDRD5/MOV10L1/DDX4	3
BP	GO:0043488	regulation of mRNA stability	6/98	158/17913	0.000230978051081116	0.00399551505905228	0.00342094915913305	TRIM71/EXOSC4/IGF2BP1/IGF2BP3/EXOSC5/MEX3D	6
BP	GO:0034661	ncRNA catabolic process	3/98	24/17913	0.00029564751168214	0.00494082112743372	0.00423031765154462	POP1/LIN28A/LIN28B	3
BP	GO:0060148	positive regulation of posttranscriptional gene silencing	3/98	24/17913	0.00029564751168214	0.00494082112743372	0.00423031765154462	TRIM71/XPO5/LIN28A	3
BP	GO:0031123	RNA 3'-end processing	5/98	107/17913	0.000302519374617163	0.00497140172287538	0.00425650067443798	U2AF1/ZNF473/PABPC1L/LIN28A/LIN28B	5
BP	GO:0031503	protein-containing complex localization	7/98	238/17913	0.000331840585758036	0.00536384946815448	0.00459251336976608	U2AF1/NXF5/NXF2B/NXF2/XPOT/NXT1/RAE1	7
BP	GO:0042255	ribosome assembly	3/98	26/17913	0.000376783166209271	0.00599206777229583	0.00513039217826546	BOP1/NOP2/RRS1	3
BP	GO:0006397	mRNA processing	10/98	499/17913	0.000402002815083999	0.00629166310591783	0.00538690489051574	RBM28/APOBEC4/U2AF1/RBMY1A1/DDX47/RBM11/TSEN2/ZNF473/CELF5/PABPC1L	10
BP	GO:0060147	regulation of posttranscriptional gene silencing	5/98	117/17913	0.000456731859982971	0.00692827098374168	0.00593196682925251	TRIM71/XPO5/RAE1/TERT/LIN28A	5
BP	GO:0060966	regulation of gene silencing by RNA	5/98	117/17913	0.000456731859982971	0.00692827098374168	0.00593196682925251	TRIM71/XPO5/RAE1/TERT/LIN28A	5
BP	GO:0032259	methylation	8/98	336/17913	0.00051267747047558	0.0076590906952867	0.00655769268455208	METTL1/TDRD5/MOV10L1/DNMT3B/WDR4/EZH2/DDX4/BRCA1	8
BP	GO:0009303	rRNA transcription	3/98	30/17913	0.000579105614604602	0.00852236023880802	0.00729682172683253	CD3EAP/GTF3A/NPM3	3
BP	GO:1903313	positive regulation of mRNA metabolic process	4/98	71/17913	0.000618115722609938	0.0089626779778441	0.00767382058100883	TRIM71/MEX3D/NANOS2/NANOS3	4
BP	GO:0000956	nuclear-transcribed mRNA catabolic process	6/98	197/17913	0.000745890697928856	0.0106586699733022	0.00912592432858799	PNLDC1/EXOSC4/DHX34/EXOSC5/NANOS2/NANOS3	6
BP	GO:0090503	RNA phosphodiester bond hydrolysis, exonucleolytic	3/98	33/17913	0.000769033886068684	0.010832391595196	0.00927466431018173	PNLDC1/EXOSC4/EXOSC5	3
BP	GO:0060968	regulation of gene silencing	5/98	139/17913	0.000997279384770026	0.0138495418786373	0.0118579402014168	TRIM71/XPO5/RAE1/TERT/LIN28A	5
BP	GO:0048477	oogenesis	4/98	84/17913	0.0011627650384298	0.0159234212207192	0.0136335900704781	TDRD5/NPM2/PABPC1L/NANOS3	4
BP	GO:0010587	miRNA catabolic process	2/98	10/17913	0.00129562343526637	0.0174997905092143	0.0149832731807301	LIN28A/LIN28B	2
BP	GO:0071826	ribonucleoprotein complex subunit organization	6/98	221/17913	0.00135016137258517	0.0179899880184997	0.0154029789589375	BOP1/TDRD5/NOP2/RRS1/EIF3CL/NUFIP1	6
BP	GO:0034504	protein localization to nucleus	6/98	223/17913	0.00141364870983691	0.0185847683719892	0.0159122282847607	BYSL/IPO4/RRS1/DKC1/TERT/RANBP17	6
BP	GO:0000381	regulation of alternative mRNA splicing, via spliceosome	3/98	41/17913	0.00145574145890471	0.0188863299800005	0.0161704245158113	RBMY1A1/RBM11/CELF5	3
BP	GO:0001682	tRNA 5'-leader removal	2/98	11/17913	0.00157789987641913	0.0196937883310033	0.0168617681663976	POP1/RPP40	2
BP	GO:0045006	DNA deamination	2/98	11/17913	0.00157789987641913	0.0196937883310033	0.0168617681663976	EXOSC4/EXOSC5	2
BP	GO:0051573	negative regulation of histone H3-K9 methylation	2/98	11/17913	0.00157789987641913	0.0196937883310033	0.0168617681663976	DNMT3B/BRCA1	2
BP	GO:0035196	production of miRNAs involved in gene silencing by miRNA	3/98	44/17913	0.0017873056684704	0.0220285423638977	0.0188607782383324	TRIM71/LIN28A/LIN28B	3
BP	GO:0000460	maturation of 5.8S rRNA	2/98	12/17913	0.00188673887442397	0.0229669695084201	0.0196642570147891	BOP1/EXOSC4	2
BP	GO:0016246	RNA interference	2/98	13/17913	0.00222184732602755	0.0263944754634117	0.0225988783192657	XPO5/TERT	2
BP	GO:0031054	pre-miRNA processing	2/98	13/17913	0.00222184732602755	0.0263944754634117	0.0225988783192657	LIN28A/LIN28B	2
BP	GO:0009994	oocyte differentiation	3/98	49/17913	0.00243776991867159	0.0282781310565905	0.0242116591303358	TDRD5/NPM2/PABPC1L	3
BP	GO:1902369	negative regulation of RNA catabolic process	3/98	49/17913	0.00243776991867159	0.0282781310565905	0.0242116591303358	IGF2BP1/DKC1/DHX34	3
BP	GO:0098781	ncRNA transcription	4/98	104/17913	0.00254995041837469	0.0292354780525284	0.0250313370322705	CD3EAP/GTF3A/NPM3/ZC3H8	4
BP	GO:0006383	transcription by RNA polymerase III	3/98	51/17913	0.00273380981419907	0.0309831778942561	0.0265277128976123	GTF3A/BRCA1/ZC3H8	3
BP	GO:1904874	positive regulation of telomerase RNA localization to Cajal body	2/98	15/17913	0.00296971193609984	0.0332742723749368	0.028489341779331	RUVBL1/DKC1	2
BP	GO:1901796	regulation of signal transduction by p53 class mediator	5/98	179/17913	0.00302548332695715	0.0335182759593231	0.0286982569866308	BOP1/NOP2/RRS1/BRCA1/EXO1	5
BP	GO:0000380	alternative mRNA splicing, via spliceosome	3/98	54/17913	0.00321787985203449	0.0351004956545685	0.0300529491992782	RBMY1A1/RBM11/CELF5	3
BP	GO:0072331	signal transduction by p53 class mediator	6/98	264/17913	0.00328997444952921	0.0351004956545685	0.0300529491992782	BOP1/NOP2/RRS1/BRCA1/AEN/EXO1	6
BP	GO:0051571	positive regulation of histone H3-K4 methylation	2/98	16/17913	0.0033818935975497	0.0351004956545685	0.0300529491992782	DNMT3B/BRCA1	2
BP	GO:0070200	establishment of protein localization to telomere	2/98	16/17913	0.0033818935975497	0.0351004956545685	0.0300529491992782	DKC1/TERT	2
BP	GO:0099116	tRNA 5'-end processing	2/98	16/17913	0.0033818935975497	0.0351004956545685	0.0300529491992782	POP1/RPP40	2
BP	GO:1900153	positive regulation of nuclear-transcribed mRNA catabolic process, deadenylation-dependent decay	2/98	16/17913	0.0033818935975497	0.0351004956545685	0.0300529491992782	NANOS2/NANOS3	2
BP	GO:0045727	positive regulation of translation	4/98	117/17913	0.00389567035040525	0.0400117808906206	0.0342579783007128	EIF5A2/BOLL/DAZ1/LIN28A	4
BP	GO:0034471	ncRNA 5'-end processing	2/98	18/17913	0.0042813367084951	0.0426403837835976	0.0365085809698359	POP1/RPP40	2
BP	GO:1900151	regulation of nuclear-transcribed mRNA catabolic process, deadenylation-dependent decay	2/98	18/17913	0.0042813367084951	0.0426403837835976	0.0365085809698359	NANOS2/NANOS3	2
BP	GO:1904872	regulation of telomerase RNA localization to Cajal body	2/98	18/17913	0.0042813367084951	0.0426403837835976	0.0365085809698359	RUVBL1/DKC1	2
BP	GO:0031061	negative regulation of histone methylation	2/98	19/17913	0.0047680374469514	0.0452046627182123	0.038704109640233	DNMT3B/BRCA1	2
BP	GO:0090670	RNA localization to Cajal body	2/98	19/17913	0.0047680374469514	0.0452046627182123	0.038704109640233	RUVBL1/DKC1	2
BP	GO:0090671	telomerase RNA localization to Cajal body	2/98	19/17913	0.0047680374469514	0.0452046627182123	0.038704109640233	RUVBL1/DKC1	2
BP	GO:0090672	telomerase RNA localization	2/98	19/17913	0.0047680374469514	0.0452046627182123	0.038704109640233	RUVBL1/DKC1	2
BP	GO:0090685	RNA localization to nucleus	2/98	19/17913	0.0047680374469514	0.0452046627182123	0.038704109640233	RUVBL1/DKC1	2
BP	GO:0000966	RNA 5'-end processing	2/98	20/17913	0.00527902093961145	0.0495725204424465	0.0424438575796329	POP1/RPP40	2
CC	GO:0044452	nucleolar part	10/99	151/18678	7.44112244229602e-09	9.07816937960115e-07	7.20613962832878e-07	CD3EAP/BOP1/RRP9/RRS1/DKC1/NUFIP1/RAE1/NOP56/POP1/RPP40	10
CC	GO:0036464	cytoplasmic ribonucleoprotein granule	10/99	176/18678	3.22769868270475e-08	1.9688961964499e-06	1.56288567794125e-06	TRIM71/TDRD5/IGF2BP1/MOV10L1/PIWIL1/DDX4/MEX3A/NANOS2/NANOS3/LIN28A	10
CC	GO:0035770	ribonucleoprotein granule	10/99	188/18678	6.02577262257403e-08	2.45048086651344e-06	1.94516168869056e-06	TRIM71/TDRD5/IGF2BP1/MOV10L1/PIWIL1/DDX4/MEX3A/NANOS2/NANOS3/LIN28A	10
CC	GO:0043186	P granule	4/99	14/18678	7.13600778979576e-07	1.4509882505918e-05	1.15177669589686e-05	TDRD5/MOV10L1/PIWIL1/DDX4	4
CC	GO:0045495	pole plasm	4/99	14/18678	7.13600778979576e-07	1.4509882505918e-05	1.15177669589686e-05	TDRD5/MOV10L1/PIWIL1/DDX4	4
CC	GO:0060293	germ plasm	4/99	14/18678	7.13600778979576e-07	1.4509882505918e-05	1.15177669589686e-05	TDRD5/MOV10L1/PIWIL1/DDX4	4
CC	GO:0005732	small nucleolar ribonucleoprotein complex	4/99	26/18678	1.0149649663754e-05	0.000176893894139712	0.000140416205874491	RRP9/DKC1/NOP56/POP1	4
CC	GO:0005643	nuclear pore	5/99	59/18678	1.50780748240389e-05	0.000229940641066594	0.000182524063659419	EIF5A2/XPOT/NXT1/RAE1/RANBP17	5
CC	GO:0000932	P-body	5/99	63/18678	2.08177855542666e-05	0.000282196648624503	0.000224004242221348	TRIM71/MEX3A/NANOS2/NANOS3/LIN28A	5
CC	GO:0015030	Cajal body	5/99	75/18678	4.8615746500725e-05	0.000593112107308845	0.000470805124007021	RDM1/U2AF1/DKC1/ZNF473/ZC3H8	5
CC	GO:0001650	fibrillar center	6/99	131/18678	6.97250798805031e-05	0.000773314522311034	0.000613847593206343	CD3EAP/RRS1/DKC1/NUFIP1/RAE1/NOP56	6
CC	GO:0035327	transcriptionally active chromatin	3/99	22/18678	0.000206737764933907	0.00210183394349472	0.00166841003279995	EXOSC4/EXOSC5/ZC3H8	3
CC	GO:0030681	multimeric ribonuclease P complex	2/99	10/18678	0.00121731216290191	0.0114240064518487	0.00906823635522067	POP1/RPP40	2
CC	GO:0005635	nuclear envelope	8/99	420/18678	0.00176045208573813	0.0153410824614322	0.0121775632998427	EIF5A2/MATR3/XPOT/NXT1/RAE1/AEN/RRP12/RANBP17	8
CC	GO:0033391	chromatoid body	2/99	13/18678	0.00208824303501934	0.0169843766848239	0.0134819901208266	TDRD5/PIWIL1	2
CC	GO:0030677	ribonuclease P complex	2/99	14/18678	0.00242788453492273	0.0185126195787858	0.0146950906061112	POP1/RPP40	2
CC	GO:0010494	cytoplasmic stress granule	3/99	55/18678	0.00310346002555653	0.0222718895951704	0.0176791530867617	IGF2BP1/NANOS3/LIN28A	3
CC	GO:0005697	telomerase holoenzyme complex	2/99	19/18678	0.00448428042832719	0.0303934562364398	0.0241259531816434	DKC1/TERT	2
CC	GO:0000785	chromatin	8/99	500/18678	0.00508745159118486	0.032666794427608	0.0259305011849865	IPO4/EXOSC4/RUVBL1/EXOSC5/NUFIP1/EZH2/NPM2/ZC3H8	8
CC	GO:0000178	exosome (RNase complex)	2/99	24/18678	0.0071142783434031	0.0413305694235799	0.0328076996287261	EXOSC4/EXOSC5	2
CC	GO:1905354	exoribonuclease complex	2/99	24/18678	0.0071142783434031	0.0413305694235799	0.0328076996287261	EXOSC4/EXOSC5	2
MF	GO:0140098	catalytic activity, acting on RNA	18/111	268/16969	1.35197488338038e-13	2.1090808180734e-11	1.48005671443747e-11	CD3EAP/METTL1/PNLDC1/EXOSC4/AZGP1/PUS1/MOV10L1/WDR4/PIWIL1/RNASE7/RNASE8/EXOSC5/TRMT1/TERT/POP1/RNASEH2A/RPP40/EXO1	18
MF	GO:0004540	ribonuclease activity	11/111	94/16969	2.48335620211504e-11	1.93701783764973e-09	1.35931076326297e-09	PNLDC1/EXOSC4/AZGP1/PIWIL1/RNASE7/RNASE8/EXOSC5/POP1/RNASEH2A/RPP40/EXO1	11
MF	GO:0004518	nuclease activity	13/111	171/16969	8.90998182236618e-11	4.63319054763041e-09	3.25136178781082e-09	PNLDC1/EXOSC4/AZGP1/PIWIL1/RNASE7/RNASE8/EXOSC5/RNASE11/AEN/POP1/RNASEH2A/RPP40/EXO1	13
MF	GO:0004519	endonuclease activity	8/111	105/16969	4.27996529008718e-07	1.669186463134e-05	1.17135892149754e-05	PIWIL1/RNASE7/RNASE8/RNASE11/POP1/RNASEH2A/RPP40/EXO1	8
MF	GO:0000049	tRNA binding	6/111	47/16969	5.90201228125558e-07	1.84142783175174e-05	1.29223005736964e-05	XPO5/METTL1/PUS1/XPOT/TRMT1/TERT	6
MF	GO:0004521	endoribonuclease activity	6/111	52/16969	1.08973153042534e-06	2.83330197910589e-05	1.98828209060063e-05	PIWIL1/RNASE8/POP1/RNASEH2A/RPP40/EXO1	6
MF	GO:0030515	snoRNA binding	4/111	20/16969	7.74964395359274e-06	0.000172706350965781	0.000121197439274232	RRP9/DKC1/NUFIP1/NOP56	4
MF	GO:0045182	translation regulator activity	5/111	48/16969	1.49699062586803e-05	0.000291913172044266	0.000204851348802994	TRIM71/BOLL/DAZ1/IGF2BP1/IGF2BP3	5
MF	GO:0008536	Ran GTPase binding	4/111	28/16969	3.14552868541572e-05	0.000493195629672551	0.00034610219626144	XPO5/IPO4/NXT1/RANBP17	4
MF	GO:0009982	pseudouridine synthase activity	3/111	10/16969	3.16151044661892e-05	0.000493195629672551	0.00034610219626144	PUS1/PUS7/DKC1	3
MF	GO:0140101	catalytic activity, acting on a tRNA	6/111	99/16969	4.67621328004295e-05	0.000618981409120114	0.000434372918680782	METTL1/PUS1/WDR4/TRMT1/POP1/RPP40	6
MF	GO:0016891	endoribonuclease activity, producing 5'-phosphomonoesters	4/111	31/16969	4.76139545477011e-05	0.000618981409120114	0.000434372918680782	POP1/RNASEH2A/RPP40/EXO1	4
MF	GO:0004527	exonuclease activity	5/111	67/16969	7.65004863773824e-05	0.000918005836528588	0.000644214622125325	PNLDC1/EXOSC4/EXOSC5/AEN/EXO1	5
MF	GO:0016893	endonuclease activity, active with either ribo- or deoxyribonucleic acids and producing 5'-phosphomonoesters	4/111	39/16969	0.000119553488360182	0.00133216744172774	0.000934854345072098	POP1/RNASEH2A/RPP40/EXO1	4
MF	GO:0016796	exonuclease activity, active with either ribo- or deoxyribonucleic acids and producing 5'-phosphomonoesters	4/111	44/16969	0.000192419009639445	0.00189341703055874	0.00132871370565526	PNLDC1/EXOSC4/EXOSC5/EXO1	4
MF	GO:0004386	helicase activity	6/111	128/16969	0.000194196618518846	0.00189341703055874	0.00132871370565526	MOV10L1/RUVBL1/DDX47/DDX4/DDX31/DDX53	6
MF	GO:0016866	intramolecular transferase activity	3/111	21/16969	0.000332489789462303	0.00305108277388937	0.00214111071851886	PUS1/PUS7/DKC1	3
MF	GO:0008175	tRNA methyltransferase activity	3/111	24/16969	0.000498809613685952	0.00432301665194491	0.00303369589610169	METTL1/WDR4/TRMT1	3
MF	GO:0000175	3'-5'-exoribonuclease activity	3/111	29/16969	0.000879361189161242	0.0072200181846923	0.00506667942785425	PNLDC1/EXOSC4/EXOSC5	3
MF	GO:0003730	mRNA 3'-UTR binding	4/111	67/16969	0.000968089875125826	0.00726773542380816	0.00510016520968994	EXOSC4/IGF2BP1/IGF2BP3/MEX3D	4
MF	GO:0003727	single-stranded RNA binding	4/111	68/16969	0.00102346144278065	0.00726773542380816	0.00510016520968994	PUS1/PIWIL1/RBM11/PABPC3	4
MF	GO:0016896	exoribonuclease activity, producing 5'-phosphomonoesters	3/111	31/16969	0.00107152509453582	0.00726773542380816	0.00510016520968994	PNLDC1/EXOSC4/EXOSC5	3
MF	GO:0035198	miRNA binding	3/111	31/16969	0.00107152509453582	0.00726773542380816	0.00510016520968994	TRIM71/MATR3/LIN28A	3
MF	GO:0004532	exoribonuclease activity	3/111	33/16969	0.00128831860040017	0.00837407090260109	0.00587654098428147	PNLDC1/EXOSC4/EXOSC5	3
MF	GO:0061980	regulatory RNA binding	3/111	37/16969	0.00180023660844822	0.0105558448669643	0.00740761043295739	TRIM71/MATR3/LIN28A	3
MF	GO:0004523	RNA-DNA hybrid ribonuclease activity	2/111	10/16969	0.00184397546330427	0.0105558448669643	0.00740761043295739	RNASEH2A/EXO1	2
MF	GO:0033204	ribonuclease P RNA binding	2/111	10/16969	0.00184397546330427	0.0105558448669643	0.00740761043295739	POP1/RPP40	2
MF	GO:0003729	mRNA binding	9/111	425/16969	0.00189463882227564	0.0105558448669643	0.00740761043295739	XPO5/EXOSC4/IGF2BP1/IGF2BP3/PIWIL1/RBMY1A1/MEX3D/NANOS2/LIN28A	9
MF	GO:0008757	S-adenosylmethionine-dependent methyltransferase activity	5/111	136/16969	0.00199622334190419	0.0107383048736915	0.00753565254294139	METTL1/DNMT3B/WDR4/EZH2/TRMT1	5
MF	GO:0008097	5S rRNA binding	2/111	11/16969	0.00224413364934016	0.0116694949765688	0.00818911928180268	GTF3A/RRS1	2
MF	GO:0003964	RNA-directed DNA polymerase activity	2/111	12/16969	0.00268147837184107	0.0130722070627252	0.00917347864050893	DKC1/TERT	2
MF	GO:0004526	ribonuclease P activity	2/111	12/16969	0.00268147837184107	0.0130722070627252	0.00917347864050893	POP1/RPP40	2
MF	GO:0008408	3'-5' exonuclease activity	3/111	44/16969	0.00296845275258961	0.0136199596883523	0.00955786644796654	PNLDC1/EXOSC4/EXOSC5	3
MF	GO:0019843	rRNA binding	3/111	44/16969	0.00296845275258961	0.0136199596883523	0.00955786644796654	GTF3A/RRS1/RPS4Y2	3
MF	GO:0140097	catalytic activity, acting on DNA	5/111	152/16969	0.00323189633202524	0.0144050236513125	0.0101087885272368	RUVBL1/DNMT3B/DKC1/TERT/EXO1	5
MF	GO:0004549	tRNA-specific ribonuclease activity	2/111	14/16969	0.00366575317865534	0.0158849304408398	0.0111473196076069	POP1/RPP40	2
MF	GO:0008173	RNA methyltransferase activity	3/111	48/16969	0.00380401906063255	0.0160385668502346	0.0112551346317435	METTL1/WDR4/TRMT1	3
MF	GO:0016779	nucleotidyltransferase activity	4/111	103/16969	0.0046664261273114	0.0191569072594889	0.0134434436908694	CD3EAP/DKC1/TERT/CTU1	4
MF	GO:0043021	ribonucleoprotein complex binding	4/111	107/16969	0.00533957527284665	0.0213583010913866	0.0149882814676397	EIF5A2/PIWIL1/EZH2/LIN28A	4
MF	GO:0070034	telomerase RNA binding	2/111	21/16969	0.00821089902034663	0.0312249144081293	0.0219122206372837	DKC1/TERT	2
MF	GO:0090079	translation regulator activity, nucleic acid binding	2/111	21/16969	0.00821089902034663	0.0312249144081293	0.0219122206372837	BOLL/DAZ1	2
MF	GO:0008168	methyltransferase activity	5/111	191/16969	0.00840670772526557	0.0312249144081293	0.0219122206372837	METTL1/DNMT3B/WDR4/EZH2/TRMT1	5
MF	GO:0034062	5'-3' RNA polymerase activity	2/111	23/16969	0.00980844751410348	0.0340026180488921	0.0238614863500997	CD3EAP/TERT	2
MF	GO:0048027	mRNA 5'-UTR binding	2/111	23/16969	0.00980844751410348	0.0340026180488921	0.0238614863500997	IGF2BP1/IGF2BP3	2
MF	GO:0097747	RNA polymerase activity	2/111	23/16969	0.00980844751410348	0.0340026180488921	0.0238614863500997	CD3EAP/TERT	2
MF	GO:0016741	transferase activity, transferring one-carbon groups	5/111	201/16969	0.0103377990226153	0.0350586227723476	0.0246025422963842	METTL1/DNMT3B/WDR4/EZH2/TRMT1	5
MF	GO:0017091	AU-rich element binding	2/111	25/16969	0.011532225152222	0.0374797317447216	0.0263015661366468	EXOSC4/MEX3D	2
MF	GO:0035925	mRNA 3'-UTR AU-rich region binding	2/111	25/16969	0.011532225152222	0.0374797317447216	0.0263015661366468	EXOSC4/MEX3D	2
