# Supplementary material for: Construction and validation of an RNA-binding protein-associated prognostic model for colorectal cancer
Source: PeerJ. 2021 Apr 5;9:e11219. doi: 10.7717/peerj.11219 (PMC8029696; doi:10.7717/peerj.11219)
Supplement: Supplemental Information 6 [file peerj-09-11219-s006.zip › raw data/12.KEGG/24.prepareGSEA/geoRisk.txt]

id	futime	fustat	PNLDC1	RRS1	HEXIM1	PPARGC1A	PPARGC1B	BRCA1	CELF4	AEN	NOVA1	riskScore	risk
GSM971957	0.32876712	1	1.7111195	8.3279253	6.1700336	1.9696547	4.4731443	4.5252403	1.7946956	6.4708863	0.9105572	2.6128502106087	high
GSM971958	0.29589041	1	1.266779	8.7263646	6.6963749	1.8097009	3.8977206	4.9554432	1.7316197	5.7413284	2.4327197	3.21572601166609	high
GSM971959	1.70958904	0	1.8929043	8.056629	6.5989755	2.322257	4.5427372	6.3482232	1.7817196	6.4844023	0.9280914	1.21398944270074	high
GSM971960	2.43287671	0	1.1654995	8.1539156	6.0100445	3.804363	4.0630619	6.0352009	1.8857449	5.9696623	1.1756889	0.764763190685925	low
GSM971961	1.05205479	1	1.2459467	7.5815201	6.3568268	2.7007941	3.7280191	5.0886427	1.7223338	5.7592198	1.1288816	1.1331658157692	high
GSM971962	2.4	0	2.0271192	7.9150066	6.9918504	1.8773747	4.2030076	4.8068989	1.4725846	6.1596073	2.5102604	2.99967331512446	high
GSM971963	0.65753425	1	1.2935396	7.814471	7.0103164	2.1292413	4.1244734	5.208628	1.6168454	6.1874656	1.2156598	1.71068833893432	high
GSM971964	1.15068493	0	1.4472269	8.3601339	6.2033332	2.4101767	4.569377	5.5639773	1.8247616	6.9412167	1.2842595	1.91420683179682	high
GSM971965	1.08493151	0	1.3453643	8.1406948	6.250184	3.6840673	4.2775563	5.2597456	1.6672798	5.9386317	0.912235	0.955030739971164	low
GSM971966	2.07123288	0	1.5073038	8.624821	6.4435492	2.6902831	3.7832793	6.4269464	1.7229899	6.1391142	0.7063364	1.29715901467224	high
GSM971967	1.01917808	1	1.8556588	7.968488	7.1314549	4.0663123	4.0694823	5.7255348	1.7236188	6.936815	0.9611304	1.87698052715979	high
GSM971968	3.68219178	0	1.4472269	7.7102457	6.5478025	2.6805218	3.3640153	4.513366	1.6991308	5.8072528	1.267354	2.05937270065531	high
GSM971969	2.07123288	0	1.8063668	8.12156	6.6700115	2.4057198	4.8930436	5.6707568	2.029339	6.2961412	1.451519	1.65348864630804	high
GSM971970	2.82739726	0	1.2308147	7.9991281	6.7629282	1.5568149	4.3498819	5.2995398	2.0287991	6.576748	0.8525225	2.30355225940951	high
GSM971971	2.1369863	0	1.2784882	7.4851688	7.3739841	3.0802485	4.1152911	5.6754424	1.9846227	6.7015904	0.887607	1.67961399991149	high
GSM971972	2.46575342	0	1.5010551	8.0891681	6.8171709	3.9815968	4.4409442	5.5309706	1.7817196	6.2457569	0.7780808	1.13824200314721	high
GSM971973	1.51232877	0	4.8205676	8.377956	7.356172	3.4406905	3.819412	5.8634044	1.7289945	6.8361355	0.917424	6.53458829466488	high
GSM971974	1.84109589	0	1.2127556	8.3887307	6.4102482	3.1490128	4.1621739	4.9253388	1.9405132	5.9509445	0.9916907	1.70837577872901	high
GSM971975	1.51232877	0	1.6495918	9.1005593	6.6990253	3.5612377	4.5086027	6.1319059	1.8787308	6.8648766	0.8154865	2.11444778335966	high
GSM971976	1.18356164	0	1.7711816	7.4654301	6.4842539	4.3481231	4.2215732	5.8784055	1.9813419	6.4537134	0.8814626	0.883026469839445	low
GSM971977	1.6109589	0	1.5856961	7.4053378	7.6307438	2.7225385	3.9977198	5.0536335	1.8319152	6.7735952	1.2569782	2.81820272235784	high
GSM971978	3.58356164	0	1.3126528	8.316419	6.7203014	2.7985907	4.2881628	6.0084745	1.8436982	6.7154254	0.7751607	1.57317863818022	high
GSM971979	1.74246575	0	1.5271128	7.924565	6.9501347	2.7881956	4.1232272	5.6440983	2.0027994	6.7545979	0.7689835	2.06752855788479	high
GSM971980	1.93972603	0	1.6315813	7.2270449	7.2226882	3.6896883	4.1919507	5.127222	1.7741513	5.7765606	1.0361597	1.04142955505472	high
GSM971981	1.57808219	0	1.358385	8.1087557	6.407063	2.5718068	3.9009967	5.5205381	1.9691405	6.2091961	1.0998459	1.71222793190688	high
GSM971982	1.38082192	1	1.0739205	7.4522377	7.0700644	3.2172175	3.6712047	4.8917935	1.5906394	6.4971885	1.5491288	1.82383274535947	high
GSM971983	2.86027397	0	1.7601802	8.316419	6.6348993	2.9230172	4.0076639	5.8921383	1.7204021	5.8957594	1.4774627	1.45116889536633	high
GSM971984	2.6630137	0	1.5478853	8.4091666	6.6414907	3.6776254	4.1375976	6.0584819	1.7445265	6.9233965	0.619633	1.53708909196013	high
GSM971985	0.23013699	0	1.3229323	8.1296218	6.3771434	2.8477874	4.0659243	5.3810178	1.8934631	6.4092786	1.0370896	1.66814495071377	high
GSM971986	2.23561644	0	2.1241732	8.4176221	6.2010253	2.2662602	3.0033482	4.2577051	2.1698539	5.6680919	0.7507632	4.76385427117841	high
GSM971987	2.23561644	0	1.6171193	7.2892563	6.5397764	3.6977891	4.0147563	4.4134387	1.8125274	5.7921734	2.068714	1.45820345047333	high
GSM971988	0.59178082	1	2.1005627	8.2334236	8.0762397	2.2071543	4.1650356	5.7000825	1.7438843	5.6704553	0.7553401	2.45093743779641	high
GSM971989	0.7890411	1	1.6315813	8.0462013	6.9193698	3.5415973	4.4375508	5.3116342	1.6812892	6.4963532	0.9137091	1.53845654563012	high
GSM971990	0.39452055	1	1.678619	8.3578338	6.3779728	2.9287629	4.4007039	5.6368172	1.8253648	6.3814655	1.0109641	1.53768813404987	high
GSM971991	1.80821918	1	1.6885911	7.532647	5.4772985	3.1659335	3.5800589	5.1452654	1.9512676	5.9263349	1.2382412	1.08237285965879	high
GSM971992	0.65753425	1	1.4728052	8.3707533	6.2287675	3.7928992	4.2301381	5.9130795	1.8993263	6.7717486	0.8143543	1.34542577307084	high
GSM971993	1.84109589	0	0.8765062	7.9909103	6.9969942	3.20582	4.4886877	5.9671643	1.8621392	6.6605346	1.329743	1.24158021311658	high
GSM971994	1.41369863	0	1.4664002	7.5291289	7.4308134	2.6417602	3.86113	5.3832021	1.7249806	6.9799415	0.9093122	2.4370020702085	high
GSM971995	0.82191781	0	1.8992394	7.1870626	6.1230077	3.5939922	4.5374898	5.0625379	1.8014144	6.219701	1.6662594	0.934695496224021	low
GSM971996	2.49863014	0	2.0061423	7.9159189	7.3610606	1.800832	3.9431458	5.0057779	1.7316197	5.9942578	1.7044358	3.28345514491851	high
GSM971997	2.9260274	0	1.7363228	8.729336	6.2983761	2.6098468	3.8986933	5.8409745	1.5693704	6.2461325	1.9146334	2.01823904130862	high
GSM971998	0.75616438	1	1.4432677	8.0872504	6.4381667	3.6587625	4.1719386	4.768741	1.6909195	5.8957594	2.056199	1.57411885736072	high
GSM971999	0.03287671	0	1.1899266	8.1753522	6.6959067	3.0569315	3.8670701	5.8096647	1.7210432	6.0456569	1.430523	1.32155505992491	high
GSM972000	0.29589041	0	1.6109214	8.6305182	5.803911	3.6361497	4.4066785	5.438587	1.9763895	6.3834254	1.8943545	1.68047178852637	high
GSM972001	2.4	0	2.0086736	8.1156584	5.796613	3.7851888	4.313319	5.7051492	1.844861	6.0640192	0.7910691	0.89522160724245	low
GSM972002	0.85479452	0	1.6607476	8.0027012	6.4196903	1.6787944	3.9853543	6.6574764	2.0799719	6.2941765	0.9690639	1.36301053960875	high
GSM972003	0.88767123	1	1.939336	8.2356097	6.8856289	3.0262949	4.4846595	5.6719102	1.99678	6.6158857	0.9196834	2.11660667274782	high
GSM972004	2.9260274	0	1.1924232	7.9991281	6.1325041	3.0300776	3.7311131	5.9163554	1.9080119	6.5694559	1.32888	1.37124517244358	high
GSM972005	1.44657534	0	1.739425	6.908319	5.6171056	3.9889501	3.7026224	5.3897806	1.849174	5.7306513	0.9231247	0.526522118439283	low
GSM972006	0.75616438	1	1.1955605	8.2279336	6.6406065	3.0122139	3.6345523	4.9412727	1.9624408	6.495113	0.7689835	2.61146254184777	high
GSM972007	0.06575342	1	1.228313	7.1190357	6.9726338	3.0744834	4.2700523	4.3467494	1.7971969	6.0854608	1.9450355	1.61635500299539	high
GSM972008	2.36712329	1	2.0711598	8.0950496	7.3659817	1.7908138	3.5506806	5.5692857	2.029339	6.572834	1.0142769	4.5270700486455	high
GSM972009	0.32876712	1	1.4829161	7.6489038	6.6968343	4.0364761	4.1464922	4.6966928	1.675037	6.2114079	1.3562657	1.39699569694242	high
GSM972010	1.51232877	1	1.4993057	8.2379071	7.4486011	1.8266345	4.1560687	6.200712	1.597283	6.9753695	1.3122138	2.55824698480107	high
GSM972011	0.65753425	1	1.8488847	7.0236107	6.9164376	3.0590961	3.0723014	4.3284379	1.6272224	5.5542766	1.4686703	1.89992863419921	high
GSM972012	3.32054795	0	1.5510349	7.749562	5.9204437	3.7197953	4.7146728	5.6467787	1.9280924	5.8943793	1.1984373	0.637112214397783	low
GSM972013	1.41369863	1	1.7002501	8.7805833	6.9337324	2.8571695	4.6271398	5.8001943	1.8793192	6.7722092	1.3864717	2.62563499905072	high
GSM972014	0.95342466	1	1.9421092	9.0887273	5.9446717	3.091729	4.401966	6.5453003	1.700521	5.9076503	0.6288824	0.960775095072592	low
GSM972015	2.99178082	0	1.4792012	8.2432933	6.4534292	1.9132507	3.5142196	6.1072113	1.8294349	6.2412133	0.9105572	1.77753342018312	high
GSM972016	0.5260274	1	1.4042114	8.406748	6.8690904	3.0706958	4.152896	5.0401776	1.8002486	6.2088173	1.7878924	2.4653149096163	high
GSM972017	1.41369863	0	1.4175996	8.5160315	5.9809007	2.8598423	4.5192026	5.9085844	1.9569978	6.4229725	0.9524429	1.24965404879657	high
GSM972018	3.84657534	0	1.6495918	8.3947126	6.4678751	2.3469168	3.8570938	5.1921201	1.6272224	5.9881552	1.0077605	1.96865304836126	high
GSM972019	0.82191781	1	1.2701954	7.5642934	7.4543059	2.7063252	3.6818199	4.7677527	1.7164809	6.1347022	2.2229459	2.7444853595511	high
GSM972020	2.56438356	0	1.1907454	8.6973104	6.527104	3.2661843	4.3542866	5.5061025	1.5243096	5.9785134	1.0648336	1.20307414620598	high
GSM972021	1.21643836	1	1.0887821	8.7510049	6.4045864	4.0218692	4.308967	5.9713004	2.0432581	5.2582911	1.3422148	0.852781118444787	low
GSM972022	2.69589041	0	1.6778237	8.5560585	6.4311221	3.0279722	3.9552169	4.9358403	1.7849045	6.389018	0.9827883	2.60832004181219	high
GSM972023	0.5260274	0	1.3662915	7.814471	6.8242154	2.6371154	4.0733306	5.2261932	1.9524381	6.7597143	0.9459869	2.23149182009381	high
GSM972024	1.41369863	0	1.4359002	8.4950103	6.0085526	2.3858064	4.4756084	6.5090841	1.882826	6.6235437	0.9827883	1.13871009264392	high
GSM972025	1.74246575	0	3.4330765	7.7682814	5.8658504	3.0228934	4.2141711	5.0512572	1.9708226	5.9614909	0.7149313	1.85717514366402	high
GSM972026	1.11780822	1	0.953997	8.0017695	7.4118248	2.5416624	3.7287001	5.4151954	1.8276647	6.4819785	2.232484	2.91403221153704	high
GSM972027	3.09041096	0	1.6479532	7.3502313	5.9975351	2.1188836	3.6245027	6.2587419	1.5388977	6.2287608	0.8518973	0.752293736061474	low
GSM972028	2.56438356	0	1.6333576	8.184704	6.5351769	3.2549066	4.4063584	5.8913592	1.7471535	6.4872779	0.89965	1.23380641606667	high
GSM972029	1.18356164	0	1.5641857	7.9489691	6.3819879	2.4793875	4.3564765	5.1268977	1.5888098	6.0799827	1.4142148	1.36694844900147	high
GSM972030	1.70958904	0	1.3257508	8.8130053	6.505065	4.1068724	3.7181759	5.1570163	1.7984514	6.8195836	1.4142148	2.93785359454027	high
GSM972031	1.80821918	0	1.7754674	7.9003601	6.6811043	2.5755936	3.8620924	5.8634044	1.49385	6.1661899	0.9840397	1.26160169356065	high
GSM972032	1.97260274	0	2.3025328	8.6277191	5.2973817	3.0033826	4.2256945	5.5501376	1.5236351	5.5151389	1.2213417	0.934421905992305	low
GSM972033	1.64383562	0	1.266779	8.9647164	6.9441944	3.3525216	4.4970995	5.7990189	1.4765144	6.4148972	1.1103137	1.60013968531604	high
GSM972034	1.64383562	0	1.6842318	8.3755923	6.1692644	3.6872103	4.6035352	5.7571836	1.765364	6.3510151	1.1033499	1.07970867372669	high
GSM972035	1.28219178	0	1.3643799	9.22311	6.0814422	3.4793894	4.4880547	6.2661775	1.6942933	6.529743	0.8074426	1.2444783457459	high
GSM972036	1.64383562	0	1.6184741	8.4963704	6.6195361	2.4972122	4.6679221	5.6509261	1.8497614	6.2287608	1.0492684	1.63510427015551	high
GSM972037	1.08493151	0	2.6171455	8.2740863	6.7843218	3.1328161	4.6289924	5.830957	1.8768884	6.967205	1.1191193	2.49569018353851	high
GSM972038	0.03287671	1	2.1567201	9.2673278	6.3094758	3.5721739	4.0973448	6.0696338	1.7282886	6.0236193	1.1412364	1.85117869773863	high
GSM972039	1.70958904	1	1.4591942	7.7739129	7.4441098	2.6925923	4.5350397	4.4569004	1.7590497	6.1964399	2.5998323	2.98701581729965	high
GSM972040	2.07123288	0	1.7002501	8.1608265	6.7139617	4.3528013	3.9869687	5.9524105	1.618318	6.1852473	0.9302009	1.02067291992494	high
GSM972041	1.80821918	0	1.5385376	8.1255768	6.4246302	3.835108	3.9091952	5.6087441	1.76909	6.5779843	1.0895841	1.48290685763352	high
GSM972042	1.67671233	0	1.2690874	7.8793539	6.502125	3.6430619	4.4927148	5.4231551	1.7099921	6.1927595	1.1737914	0.936111747555748	low
GSM972043	0.88767123	1	1.2384131	9.1230487	6.6802068	1.9942609	3.9664732	5.7430326	1.6812892	6.2853295	1.0414151	2.56786225793674	high
GSM972044	1.38082192	0	2.2460819	8.1377348	6.2924986	3.1647233	3.9323859	6.8750674	1.7400388	6.3003525	0.9287502	0.97980541252123	low
GSM972045	0.36164384	1	1.7515406	8.1803873	6.7773111	3.7347915	4.5304004	5.8041421	1.7897208	6.6309687	1.0501235	1.41546110519468	high
GSM972046	1.90684932	0	1.1609698	7.8226279	6.8802557	4.4735978	3.5393818	4.8284745	1.7849045	6.2785201	1.0657069	1.68553993073695	high
GSM972047	1.08493151	0	1.358385	8.6868333	6.9580475	2.4909541	3.4091396	5.9102301	1.6161654	6.3922097	1.0869729	2.54358172157705	high
GSM972048	0.98630137	0	1.6193644	8.2863701	6.3054932	2.8442483	4.1404232	5.9846734	1.643603	6.3573053	1.3389605	1.29899005363279	high
GSM972049	0.85479452	0	1.8256295	8.3790824	6.2591762	3.9739682	4.0602034	6.1054835	1.6805731	6.8572488	0.9750754	1.36373638323473	high
GSM972050	0.62465753	0	2.0809392	7.814471	6.279203	3.8036668	4.3851066	4.5553145	1.7079692	6.0876136	1.1499802	1.46524825946809	high
GSM972051	0.92054795	1	0.9941003	8.0211067	7.3876305	2.7362347	4.1538316	5.1721399	2.1323477	5.9438804	2.7965714	2.76388106556298	high
GSM972052	0.49315068	0	1.0054187	8.5212579	6.1380896	3.3002016	4.2342615	5.6379564	1.7660173	5.6637308	1.1090533	0.895381998373923	low
GSM972053	0.95342466	0	1.8907366	8.5970924	5.9730978	3.3490856	4.1072443	6.4859627	1.8395992	6.3046179	1.0823476	1.13728970197652	high
GSM972054	0.85479452	0	1.673868	7.5014968	6.4452459	2.2704126	3.753723	4.9560904	1.7045474	6.3565068	2.3653797	2.26993352423123	high
GSM972055	3.05753425	0	1.3155068	8.2344743	6.8355369	2.9401944	4.3763524	5.4545987	1.8604111	6.089776	1.7696609	1.6946102520603	high
GSM972056	3.02465753	0	1.9983866	7.8927234	7.1593451	2.9124425	4.1583586	4.5907053	1.8810839	6.6876566	0.9817706	3.55203659967267	high
GSM972057	0.85479452	1	2.3809095	8.3186898	6.6651425	1.7076404	4.2048891	6.0848862	1.7025565	6.2257691	1.1499802	2.03249628850427	high
GSM972058	1.97260274	0	1.8936681	7.6839519	7.1731408	3.2501581	4.0444486	5.831381	1.6241851	6.7745096	1.2230486	1.72383623564101	high
GSM972059	1.93972603	0	2.9863759	8.5507293	6.914905	2.3167379	3.4076815	4.8786823	1.9635002	6.3255364	0.8314159	6.75219311333629	high
GSM972060	2.69589041	0	1.9841325	8.6305182	6.1609176	3.6118134	4.1858717	5.2300683	1.7052401	5.9428557	0.8314159	1.51361549919303	high
GSM972061	1.41369863	1	1.0311033	8.9666541	5.9428497	2.5618701	4.5245366	5.8987799	1.9512676	6.1207916	1.0069215	1.27301047321341	high
GSM972062	0.75616438	1	1.3376732	8.761852	6.7230781	2.897415	4.1773046	5.4757782	2.0328097	6.2235109	1.2295952	2.42070789278388	high
GSM972063	2.30136986	0	1.8571728	8.2301222	6.7670924	2.642243	3.9421707	5.4430206	1.894614	5.7731454	1.1135883	1.91316775110803	high
GSM972064	0.72328767	1	1.6778237	8.1306147	7.1110646	2.961868	3.5142196	4.7248898	1.7767175	6.5661561	0.9787627	3.78652498190956	high
GSM972065	1.51232877	0	1.6850267	8.0146282	6.2653415	2.5746555	3.9935026	6.0169472	1.7946956	6.0081662	1.1529787	1.129806592954	high
GSM972066	1.6109589	0	1.4451129	8.778997	5.8643989	2.2406416	3.913183	6.0575987	1.776019	6.0311122	0.9189781	1.36210048883055	high
GSM972067	6.01643836	1	1.4530113	8.6012169	7.0164166	1.9918716	3.7066736	5.2251452	1.752726	5.908719	0.894511	2.81856488853287	high
GSM972068	0.72328767	1	1.5309447	7.9587064	6.8540657	1.6834544	3.6265406	4.5374368	1.7113713	6.3352656	1.0142769	3.46602362917182	high
GSM972069	6.60821918	0	1.4714739	7.633234	6.2944809	1.8285126	3.9049259	6.1314613	1.8539079	6.3375891	0.9611304	1.15748250380294	high
GSM972070	2.23561644	1	1.5676183	7.1738628	6.6629355	3.7556146	4.2183309	4.5655193	1.6679994	5.3970921	1.8437239	0.918296675294257	low
GSM972071	6.01643836	0	1.016799	8.6362311	6.1366231	3.3842514	4.0031784	5.9700795	1.6487286	5.5900151	0.8582227	0.772774076180419	low
GSM972072	5.65479452	0	1.8526415	8.059512	7.0389973	2.6412794	3.7236078	5.4968648	1.6743261	6.5243151	1.1182656	2.53432108749052	high
GSM972073	5.35890411	0	2.1163559	7.8512717	7.0225998	2.7067699	3.7063382	5.3738161	1.803889	6.3690592	1.1974378	2.61874478514807	high
GSM972074	2.46575342	1	1.8548981	8.0303572	5.9186005	3.6032172	4.0244388	5.756012	1.5011132	5.6593701	1.0405373	0.697395701926779	low
GSM972075	1.44657534	1	1.9756742	8.007298	6.8700411	1.961067	4.281609	6.2587419	1.7971969	6.1762569	0.8868466	1.42671871215717	high
GSM972076	5.03013699	0	1.3463078	7.5750481	6.6507083	2.4861182	4.1410576	5.5027816	1.6847495	6.3119189	1.7601837	1.34525818728789	high
GSM972077	1.01917808	1	1.9098845	8.2928715	6.6832874	2.327435	4.1146551	4.1663954	1.9657443	6.5364208	1.0746826	4.72882048672029	high
GSM972078	4.76712329	1	1.6097587	8.377956	6.8782946	2.3008874	4.2453199	5.2845996	1.988496	6.281173	0.8113208	2.52543538403749	high
GSM972079	5.52328767	0	2.0711598	8.1205489	6.8280003	2.1444946	4.2741455	4.3754839	1.7971969	6.5104752	1.0729817	3.86989885981875	high
GSM972080	5.42465753	0	1.8711729	8.5119236	6.6783701	2.5832109	3.9207103	5.8966793	1.8816561	6.1603327	1.4053299	2.2185739031392	high
GSM972081	0.85479452	0	1.3285632	8.2173883	6.3300542	3.4306079	4.0057604	5.7170533	1.7038713	5.8801166	1.3234718	1.03111314029608	high
GSM972082	4.33972603	1	1.1678655	8.2807742	6.7871419	2.039946	3.8917444	5.08796	1.6249394	6.2332516	1.4498541	2.36013901502779	high
GSM972083	4.17534247	0	1.2240873	8.9353647	6.5683722	3.0419879	4.0160261	5.5046028	1.5858813	5.7406427	0.8970746	1.47783586804618	high
GSM972084	4.24109589	0	1.7739402	7.7433999	6.9847494	3.4947719	4.3007669	4.8571872	1.6351986	5.7450938	2.3971061	1.62649834689572	high
GSM972085	3.1890411	0	1.5847463	7.6102326	5.9820239	3.5174373	4.0450825	5.3608019	1.8360137	5.9657459	0.7795702	0.840115427945315	low
GSM972086	1.41369863	1	1.7650081	8.5722154	7.9379019	3.8133967	4.1442958	6.3014771	1.7406631	6.2472989	0.8574952	1.92363127842055	high
GSM972087	1.05205479	1	1.3791941	8.3566992	5.6548851	2.5324775	4.6299159	6.0748139	1.8119308	6.3172952	1.0361597	0.863356164105503	low
GSM972088	2.59726027	0	2.1899394	6.9176681	6.6116116	3.8416515	4.6187387	4.6690242	1.8905515	5.3215315	2.6436067	0.970805234621268	low
GSM972089	2.86027397	0	1.1015574	7.6660256	7.6513612	2.8125231	4.6866751	4.4602133	2.2301536	5.5698187	3.3073385	2.80885630577643	high
GSM972090	2.26849315	0	0.844132	7.0719297	6.099153	3.9289787	4.2603624	5.7035794	1.7546465	5.8265181	1.2146643	0.391485028498872	low
GSM972091	2.30136986	0	1.876317	8.0546685	6.4612629	3.7752057	4.1893749	5.6624473	1.700521	6.6573984	1.2156598	1.45638429805093	high
GSM972092	1.54520548	0	0.8323307	8.0842832	6.2074893	3.166339	4.018289	5.2520099	1.8161621	6.1086441	1.3570823	1.19484504926541	high
GSM972093	2.43287671	0	1.2316642	8.7078279	6.288182	2.8308304	3.9484119	5.0319158	1.7368652	6.2061729	1.3663015	2.23236068770746	high
GSM972094	2.00547945	0	1.3766701	8.5386501	7.0783068	4.0495719	3.5011939	5.0632347	1.9108523	6.5188628	1.1103137	3.23927145638548	high
GSM972095	2.20273973	0	2.1696967	8.3743643	6.6570161	2.3807775	3.8885013	5.8045454	1.8336718	6.1225759	1.7081292	2.46719546746139	high
GSM972096	0.49315068	0	2.3775715	8.5426521	6.7740387	3.5594459	4.5390318	5.5847302	1.8168046	6.6388258	1.2031477	2.38176064549651	high
GSM972097	0.39452055	1	1.0123096	6.7618595	7.1659329	1.9266623	3.642869	4.1931633	2.0196981	6.8072144	1.3719054	3.16475572047464	high
GSM972098	0.49315068	1	1.8885846	7.7604831	4.9274091	2.0991549	3.8594482	5.009491	1.8893816	6.4676172	0.9318852	1.41085042258609	high
GSM972099	0.49315068	0	1.5687624	8.0081819	5.6084747	2.9094196	4.5002209	5.9226014	1.7608627	5.9206956	0.9480474	0.639083945542988	low
GSM972100	0.82191781	0	0.913552	8.1868344	6.6873371	3.7556146	4.652668	5.4953759	1.9530305	6.5589879	0.7795702	1.17915520393949	high
GSM972101	1.15068493	0	2.2587389	6.7843349	6.4082598	3.0394766	3.7369295	4.8068989	1.7817196	6.1964399	0.8990155	1.34517266180428	high
GSM972102	1.51232877	0	2.0061423	7.3307939	6.6029345	3.1267992	4.3057918	4.0759323	1.7249806	6.2095538	1.3157282	1.97399902701623	high
GSM972103	1.90684932	0	1.4638145	8.1920741	6.5160167	2.1695333	4.2023967	5.6125677	1.8751412	6.2869225	0.8432462	1.66722789369762	high
GSM972104	1.34794521	0	1.3993415	7.6719624	6.6445731	2.3696646	3.9798286	4.9662825	1.6094878	6.58395	1.6788323	2.06253415913452	high
GSM972105	1.05205479	0	2.8388233	9.1544922	6.1494595	1.8995272	4.3311709	5.4396741	2.0277334	6.7375562	0.9374711	5.03766840027958	high
GSM972106	2.36712329	0	1.6388292	8.4319714	6.0474007	3.3483418	4.0659243	5.2633622	1.9495211	6.5615115	0.9318852	1.95966169040168	high
GSM972107	1.97260274	1	1.8718993	7.788098	6.3929142	3.0058712	4.0572898	5.9437024	1.8431374	6.9646902	0.8930577	1.56383723224425	high
GSM972108	3.38630137	0	0.6137913	8.4152555	5.495629	2.4330316	3.9307262	5.8682291	1.5596598	6.1964399	0.8757969	0.771869075647114	low
GSM972109	1.18356164	0	1.0370616	8.3719906	7.1158336	3.7734953	4.123531	5.6268738	1.9377712	5.7891131	0.8669006	1.28447101938234	high
GSM972110	0.23013699	1	1.4209134	8.2918126	6.2968276	2.8589375	4.3080044	5.6383462	1.7873197	6.9913025	1.0635283	1.81018030257508	high
GSM972111	0.72328767	0	0.9108278	8.2173883	6.0181635	2.3469168	4.1578583	4.9333563	1.8893816	7.1164949	0.8068171	2.25518512276714	high
GSM972112	1.05205479	1	0.6666049	7.9782667	6.3864008	2.990953	3.4004274	4.4297142	1.6970613	6.0816342	0.7485137	1.7590642167255	high
GSM972113	0.88767123	0	1.1460181	7.8405339	6.7629282	2.4588125	3.730755	4.135671	1.8644777	6.1519295	1.6095939	3.10591474071469	high
GSM972114	1.51232877	0	1.1415316	7.8893466	6.4123397	3.5383821	4.3114526	5.6409948	2.0463462	6.5826597	0.8726516	1.18282171513997	high
GSM972115	2.46575342	1	1.5763861	8.4115687	5.8244532	3.1098033	4.4322148	5.3076925	1.5895781	6.0622203	1.1630491	1.07945068685706	high
GSM972116	0.95342466	1	0.7401881	7.2670387	7.3155962	3.6875624	4.8604718	4.786759	1.8940296	6.1160414	2.0946474	1.12282458843361	high
GSM972117	1.05205479	0	1.5755264	7.6951856	6.445639	3.5163638	4.3019937	5.3326623	1.9624408	6.1137889	1.3834098	1.19969881461838	high
GSM972118	0.98630137	0	1.0041707	7.9747291	6.409436	2.3403029	4.2469025	5.7760691	1.8168046	6.6836095	0.8899401	1.30657937380018	high
GSM972119	1.21643836	0	1.0508045	7.9954481	6.5640703	2.6069887	3.925264	5.4791056	2.0050807	6.3690592	1.0540128	1.70464845208297	high
GSM972120	1.18356164	0	1.5398383	8.3051428	7.185162	2.2839135	4.0527646	6.3341753	1.7641018	6.5393565	1.2524186	1.97624489433894	high
GSM972121	1.15068493	0	1.8696871	7.8944024	5.7909392	2.4141666	4.1117041	5.3933898	1.7728772	5.7785502	0.9708481	1.0502580723972	high
GSM972122	0.62465753	1	1.5798626	8.2141876	6.7927554	2.3418219	4.6792304	5.8933756	1.7735045	6.8760037	0.9787627	1.74845664463372	high
GSM972123	2.33424658	0	1.9020895	8.8327319	6.1161346	2.2442843	3.8153772	6.5270585	1.9912901	6.5589879	0.797559	2.07272365087813	high
GSM972124	2.46575342	0	1.4218024	8.4643276	6.4460359	3.7271308	3.9892849	5.2945486	1.8768884	5.5030208	1.1596094	1.28600724705497	high
GSM972125	2.23561644	0	1.592922	8.0852897	6.8289285	3.207347	4.1225907	4.9829641	1.8875533	6.2347505	1.8774106	2.39283589465741	high
GSM972126	2.07123288	0	2.1823099	8.7695996	6.0045646	2.3651266	4.3682224	6.1248415	1.9530305	8.2949804	1.0218819	4.30369420330134	high
GSM972127	2.79452055	0	1.3351652	8.1067675	5.9178753	3.2140978	4.254076	5.0778871	2.0239907	6.5511523	1.707416	1.77628325879469	high
GSM972128	3.05753425	0	1.9847802	8.6662707	5.9015391	3.0632122	3.828649	5.9482367	1.9685662	6.2602867	0.8192412	1.72911709162485	high
GSM972129	0.36164384	0	1.1429044	8.5560585	6.5414538	2.7385002	4.2769535	5.9189164	1.9178366	6.7235503	1.9840213	2.11395183889478	high
GSM972130	1.80821918	0	2.2105205	7.8660793	5.5557385	3.8639141	4.2234658	5.7962772	1.9730349	6.3270718	0.7727374	0.908769508035746	low
GSM972131	2.82739726	0	1.6558186	7.6188386	6.99285	2.2936333	3.321453	5.2885303	1.8026595	6.6397036	1.1451903	2.89258319319132	high
GSM972132	2.00547945	1	0.6734388	8.0155395	6.786181	2.4904817	3.8953842	6.1155942	2.0170047	6.6418882	1.0846163	1.50658936484725	high
GSM972133	1.74246575	1	1.3716115	8.377956	6.3436219	2.5774949	4.3997515	4.7920392	1.9674251	6.6348673	1.1671483	2.62369683740749	high
GSM972134	0.46027397	1	0.8907031	7.8818487	6.3196854	3.341189	3.9128458	5.7117769	1.6707966	6.2758833	2.0215301	1.05889175614809	high
GSM972135	0.42739726	1	1.4943301	8.6735225	6.0384759	4.1523071	4.4216197	6.4294187	1.8598411	6.7253912	1.0175948	1.02462866182037	high
GSM972136	4.2739726	0	2.050782	8.3743643	6.5190127	3.1719772	4.1075742	6.3394667	1.763457	6.0796093	1.1347409	1.25300313827871	high
GSM972137	4.24109589	0	1.6986228	9.4005452	6.369981	2.9470481	4.1615292	6.1001531	1.9586412	6.7051804	0.769446	2.72898932293811	high
GSM972138	1.74246575	1	2.1696967	7.9800437	5.8468618	3.1546855	4.281609	6.1129406	1.7891262	6.7940253	1.0200387	1.1836309009324	high
GSM972139	3.35342466	0	1.9789363	8.1578248	5.7678207	3.0582227	4.2320107	6.1582256	1.6693789	6.3886284	0.747091	0.903663712115163	low
GSM972140	5.65479452	0	2.676292	7.6742044	7.2198948	3.3636374	3.9118322	5.3477288	1.8833961	6.619268	0.7212349	2.74024313602208	high
GSM972141	2.76164384	0	2.024528	8.2729575	6.677922	3.2286527	3.8030175	6.4150095	1.912621	6.404073	0.7841019	1.58746625262244	high
GSM972142	1.15068493	1	0.8913717	7.9826765	6.2113629	2.957931	4.3136235	5.6624473	1.7959468	5.9375715	0.9137091	0.7764721471325	low
GSM972143	5.0630137	0	1.7889834	8.0127699	6.2877571	2.4449243	4.082923	5.6900374	1.85568	6.0799827	0.7856725	1.33685135555942	high
GSM972144	3.97808219	0	1.1287079	7.7426253	5.5494709	2.7736473	4.1452348	5.499038	1.8515883	6.7690167	0.7368793	0.98906416547592	low
GSM972145	4.43835616	0	1.7298131	7.5388298	6.2152062	3.3824036	4.7462931	5.5639773	1.8395992	5.7904939	1.718685	0.726103000294269	low
GSM972146	2.16986301	0	1.4331584	7.0817614	6.3823838	3.2255495	3.4608151	5.6140679	1.7249806	6.5038176	2.0664296	1.24069846596893	high
GSM972147	4.60273973	0	2.1308368	8.4704558	6.9011888	3.7800009	4.0044381	5.8549357	1.8216958	5.8209999	1.2333115	1.64975717757059	high
GSM972148	4.17534247	0	2.5972259	8.0940397	5.4037859	2.4091765	4.1820681	6.1085263	1.8899765	5.9288171	0.8923468	1.01466842427854	high
GSM972149	4.33972603	0	1.4530113	8.0708264	5.9960611	2.6329163	4.1541457	5.9650416	1.7829718	6.3922097	1.0936406	1.09219598040555	high
GSM972150	3.58356164	0	0.8020186	7.8072434	5.2910863	3.6882727	4.2456396	5.5964983	1.8008309	5.6466733	0.9889849	0.412919270822621	low
GSM972151	2.53150685	0	2.2287247	8.1836052	5.8358593	4.0505587	4.1947973	5.8157144	1.6212486	6.4249927	1.2435338	1.06379615078806	high
GSM972152	1.84109589	0	2.0086736	7.9296583	6.4946784	3.6837088	4.5982753	5.6257577	1.6854259	6.3678858	1.0026786	1.08154545354841	high
GSM972153	2.16986301	1	2.308522	8.5682585	6.0373577	2.9414738	4.1624835	5.9633351	1.7660173	5.972821	1.3645747	1.47768272727761	high
GSM972154	1.44657534	1	1.5667453	7.9098927	6.227986	2.8102824	4.0653043	6.2335606	1.8149291	6.2633385	1.0434575	0.970536707737628	low
GSM972155	0.7890411	1	1.848107	7.7433999	6.3460433	3.3123146	4.0727044	5.9964967	1.7438843	6.4988531	1.8437239	1.24361481773637	high
GSM972156	3.68219178	1	1.0844757	8.2807742	5.9655043	3.7187153	4.3863383	5.9395201	1.8442513	6.0963788	1.0282521	0.739598490454888	low
GSM972157	3.87945205	0	1.3887893	8.3040638	6.538949	2.0691073	4.0938287	5.8217724	2.4882031	6.039811	0.9183113	2.14010557020259	high
GSM972158	3.94520548	0	1.9769654	8.5984268	6.9441944	2.6407998	4.1305408	5.398127	1.8798848	6.2324975	1.0998459	2.90554971552972	high
GSM972159	3.05753425	0	1.9619527	7.9481163	6.7498856	3.5217845	4.1139775	5.509043	1.7362391	6.2988085	0.917424	1.49697970206723	high
GSM972160	2.53150685	0	1.528312	8.8410071	6.1913774	2.9627292	4.2597226	5.7047416	1.8568819	6.2005592	0.8426271	1.61640183001159	high
GSM972161	0.36164384	1	1.4062487	7.3596575	6.2275958	2.1911087	4.5703266	5.2691024	1.8002486	6.1035528	1.3072225	0.948328539048009	low
GSM972162	2.53150685	0	1.4386242	7.6281018	6.1161346	2.2473222	4.0370267	5.4986686	1.6025009	5.4240864	1.6281929	0.805191189482879	low
GSM972163	1.34794521	0	2.3200858	8.3601339	6.6797432	3.9739682	4.222822	4.8991867	1.643603	5.6450196	1.568859	1.79889799411563	high
GSM972164	2.26849315	1	1.9940041	8.1793709	6.9516031	2.7114926	3.9973959	5.6170956	1.5627841	5.7032163	1.1722869	1.5283147880175	high
GSM972165	2.86027397	1	1.3044742	8.0651023	6.6012166	3.3838855	4.040883	5.4783859	1.763457	6.7536968	1.4044526	1.76881527413306	high
GSM972166	0.39452055	1	1.2647777	8.2455093	6.7782423	3.4721311	3.8920862	4.8810666	1.8051737	6.8403549	1.1711687	2.77172266437707	high
GSM972167	1.47945205	1	1.7355229	8.0322803	5.7263833	2.7913451	4.1576914	5.542593	1.5331177	5.9044659	0.7145307	0.810530364959139	low
GSM972168	0.2630137	1	0.8994453	7.1162723	6.8526508	3.4692199	3.8026917	5.657496	2.0213055	6.6239624	0.7086735	1.05209840364201	high
GSM972169	5.39178082	0	1.1915748	8.2740863	5.3799471	3.1364289	3.8369945	6.058885	1.6915997	6.2576109	0.9005737	0.767485584396716	low
GSM972170	2.4	0	1.9724091	8.4556404	7.0761673	2.5011511	3.7628572	6.1449895	1.5693704	6.164729	1.6403457	2.18560022247428	high
GSM972171	4.2739726	0	0.9170209	7.3853108	7.0129014	2.3863581	3.525287	5.8021498	1.668716	6.4750113	1.5324572	1.4232336171592	high
GSM972172	0.16438356	1	1.9222975	7.9270528	5.4061503	4.427136	3.6251705	5.2249722	2.054597	6.7912549	0.8776952	1.51790627430471	high
GSM972173	0.85479452	1	1.0311033	8.0604185	5.6867529	2.6562373	3.7009317	5.623131	2.1513585	6.7759067	0.944447	1.64189584092295	high
GSM972174	3.1890411	0	1.6631591	9.0866295	6.2124917	3.8474868	4.4828173	5.0422575	1.8497614	6.6418882	0.9231247	2.42761038099985	high
GSM972175	1.41369863	1	1.0897461	8.4568399	6.6190984	2.6651046	3.5737996	6.0215954	1.9674251	6.534705	1.2444743	2.14635893824846	high
GSM972176	1.18356164	1	1.7073101	8.7838162	5.7435734	2.5221519	4.2128962	5.4305029	1.8384093	6.515476	1.0209653	2.0322095456018	high
GSM972177	0.72328767	1	0.8264709	7.8919013	5.6777262	2.9230172	4.267289	4.6805473	1.9433271	7.3526101	1.3405421	1.99814052779253	high
GSM972178	2.20273973	0	1.8444095	8.4152555	6.3880694	3.4043939	4.3080044	5.0091555	1.7855259	5.8586328	0.9020794	1.57372088009754	high
GSM972179	0.59178082	1	1.1642205	7.9150066	6.0218741	2.4832387	4.2716112	5.4843057	1.8020404	6.1614164	0.682675	0.963140208709079	low
GSM972180	0.7890411	1	1.0989391	8.4630882	7.3690129	2.4754317	3.7117132	6.2382142	2.1184327	6.9682303	0.7642129	3.08417377499219	high
GSM972181	1.11780822	1	1.5532872	8.1836052	6.6353261	2.4066878	3.4292494	4.8321758	1.8051737	6.1629171	0.9480474	2.906420370182	high
GSM972182	1.90684932	1	0.699154	8.1386873	6.1351439	2.2599352	4.4716126	5.316286	1.6418386	6.3368434	1.3092328	1.10792055989854	high
GSM972183	1.05205479	1	1.0325625	8.3508808	6.0938977	2.878878	3.9629316	5.5157	2.0164309	6.5993896	0.731093	1.66100333024448	high
GSM972184	1.28219178	1	1.2594415	7.0040897	6.6238976	2.5646978	3.0194399	5.6460222	1.7289945	5.9062293	1.5431387	1.14288383363544	high
GSM972185	1.28219178	0	1.0508045	8.1931644	6.9085143	3.4637683	4.3337048	5.3626147	1.8638651	6.9550132	0.8636246	1.91482745218832	high
GSM972186	1.54520548	1	1.8151033	7.9693457	7.149973	2.751756	4.106613	4.1452295	1.6560339	6.3537959	2.465454	4.27981318786323	high
GSM972187	1.6109589	0	1.6396266	8.1732951	6.7763868	3.0681866	4.0893255	5.9297141	1.8125274	5.8458401	0.917424	1.20248240679585	high
GSM972188	0.72328767	0	1.5416328	7.7542492	5.9712769	3.6960212	4.7691223	4.9700332	1.6094878	6.2823007	1.0069215	0.816264783900955	low
GSM972189	6.31232877	0	1.4472269	8.4872246	6.2525633	4.5836465	4.6576039	5.3992217	1.6190275	6.0546823	0.8038978	0.821887387937815	low
GSM972190	3.55068493	0	1.5763861	8.574951	6.1826552	2.8026143	4.9774869	6.2062149	1.7495672	5.9023345	1.0869729	0.794936440800265	low
GSM972191	4.0109589	0	0.6119846	8.3910876	7.2539312	3.37374	4.1710044	6.0322311	1.8757472	7.1380215	1.2950229	2.00387009064755	high
GSM972192	5.19452055	0	0.9184944	8.3451732	6.7207747	2.7559751	4.6072263	5.251288	1.9120865	6.3115457	1.0130387	1.57828959169126	high
GSM972193	2.4	0	2.3727929	8.7712165	6.9975181	2.1706661	4.051823	5.0495425	2.1672982	6.9259073	0.7289387	6.97069767984365	high
GSM972194	2.72876712	0	2.0187799	8.4950103	6.6076336	2.0737434	4.7472004	5.9490658	2.0234689	7.0375142	1.1074632	2.67563437342826	high
GSM972195	3.94520548	0	1.604466	7.7651418	6.5873042	3.4239539	4.6174733	5.2970738	1.9366882	6.845675	0.6400713	1.45551711712133	high
GSM972196	2.4	0	2.6515668	8.377956	6.8958608	3.8949086	3.984048	5.5138623	2.3071198	6.9274231	0.8080225	4.11905838331213	high
GSM972197	1.64383562	0	1.9249864	7.924565	6.7012391	3.296281	3.9539346	5.2708907	2.0191872	6.8629992	0.8909412	2.60597459342426	high
GSM972198	1.8739726	0	1.9561072	8.1528985	6.0870855	3.0423771	4.1741327	5.7472591	1.8192433	6.1243913	1.2040614	1.27223501076835	high
GSM972199	2.16986301	0	0.8006738	9.4452989	7.189112	2.4146706	4.3445411	6.1125129	2.0033501	6.3898228	0.8983446	2.6803431553188	high
GSM972200	1.77534247	0	0.6685025	8.3637987	6.3767232	2.9216928	3.983055	5.5276256	1.7349136	6.1291734	0.9167375	1.17324046134616	high
GSM972201	2.20273973	0	0.7286369	7.3615786	6.8293857	3.1150136	3.7799834	4.9823058	1.9242049	6.2280308	1.6644481	1.48060776993529	high
GSM972202	1.74246575	0	0.7242052	8.9610228	7.3185818	2.8192686	4.1728486	5.7468698	1.8975966	6.250766	0.8970746	2.22771608224641	high
GSM972203	1.77534247	0	1.7858523	8.3743643	6.5774401	2.6683526	4.0752632	5.1566586	1.6376025	6.9062548	0.7967573	2.71353652831112	high
GSM972204	1.44657534	0	1.2814505	8.6290849	6.9342436	3.2026259	3.9145178	5.6483069	1.6079538	5.5883599	1.0793542	1.37147421115762	high
GSM972205	1.15068493	1	2.104859	8.2477039	6.1734794	2.0365919	4.445593	5.6911996	1.5888098	5.8413624	1.557635	1.31075798592924	high
GSM972206	1.38082192	0	1.9189926	7.7479847	7.07989	3.4677678	4.2866144	5.1192969	1.4669571	6.4181123	1.3711176	1.65036607616031	high
GSM972207	2.69589041	0	1.9134227	8.0632488	6.6695745	1.6975457	4.2408874	5.6609151	1.7451901	5.6650555	1.0316762	1.45244693375183	high
GSM972208	0.82191781	1	2.0748194	8.4115687	6.3872486	2.2509904	3.9967421	5.4887075	1.6071584	5.8503954	1.5780003	1.90833598491546	high
GSM972209	0.42739726	1	2.3546808	8.3221204	6.6633984	2.5997499	3.940554	4.7577694	1.6636816	6.1461721	1.0746826	3.08296254401556	high
GSM972210	1.51232877	1	2.3123791	9.1807363	7.0031041	1.2869743	4.4372473	5.3427079	1.5672891	5.6259483	2.0439244	3.80221964415337	high
GSM972211	1.8739726	0	2.5738278	7.972894	5.8025498	3.949876	4.346377	4.7215707	1.4988295	5.3610513	1.311219	0.946885899857067	low
GSM972212	0.59178082	1	1.739425	8.4259703	6.6538266	2.1264616	4.1935402	5.7328285	1.5928801	6.5351427	1.2855416	2.1019594078376	high
GSM972213	0.03287671	1	1.716167	7.1078793	6.9857447	2.0516923	3.2357682	6.3399733	2.1835774	5.9477841	0.8131366	1.3742524810026	high
GSM972214	0.06575342	1	2.3524616	7.689223	6.689559	2.8192686	3.9009967	5.9313714	1.7608627	6.4803261	0.9231247	1.63401677399977	high
GSM972215	1.54520548	0	1.9703935	8.6883768	7.067945	2.6306056	4.4428227	5.7312921	1.6301128	5.8047856	1.4011792	1.87335560993413	high
GSM972216	3.09041096	0	1.473667	9.3468504	6.3929142	2.7999093	4.2011146	5.8065307	1.678502	5.632338	1.2060534	1.65331143930561	high
GSM972217	2.30136986	0	2.0074083	7.8718663	6.409436	1.8359444	3.8366385	5.4568618	1.6227077	6.1064349	1.7587604	1.95103121137228	high
GSM972218	0.23013699	1	1.5046443	8.2109731	6.3094758	2.3403029	3.9135148	5.5632417	1.7495672	6.4680272	1.1937151	1.86287497876755	high
GSM972219	1.74246575	0	2.2110812	7.9639488	6.5868598	3.2564829	3.9451323	5.1122647	1.7514224	5.9453306	1.55249	1.92847180456143	high
GSM972220	0.03287671	0	1.228313	7.6459466	6.850227	2.3382724	4.0589078	5.6033597	1.8822218	6.2991783	1.1451903	1.46787599108215	high
GSM972221	2.1369863	0	0.8765062	7.7331772	6.3472346	3.7692579	4.5082893	6.0084745	1.9912901	6.1567066	1.2435338	0.650451018993436	low
GSM972222	1.8739726	0	3.9982174	8.0303572	6.7508189	2.730323	4.3851066	5.4998109	1.7978169	6.3329256	0.7340262	3.01906570241672	high
GSM972223	1.08493151	1	1.592922	7.2216171	7.1653727	3.5557709	3.9561547	5.5024216	1.6588834	6.3103425	1.0434575	1.14057063047451	high
GSM972224	0.82191781	1	1.8681641	7.7977227	6.7652297	2.0494079	3.9373247	5.3560877	1.8253648	6.6418882	1.3040777	2.60598197467239	high
GSM972225	1.21643836	0	1.6453933	8.2874812	6.8846868	1.690883	4.1139775	5.7748764	2.0066837	6.9077134	0.8314159	3.10874406216191	high
GSM972226	0.65753425	0	1.1824142	7.2730396	6.8232881	3.4557291	4.2001765	5.6785229	1.7375017	6.7856884	1.1529787	1.03668144887381	high
GSM972227	0.65753425	1	2.0251723	8.0322803	6.4505631	3.0457387	3.8548029	5.3886958	1.6241851	6.6392558	1.1902772	2.0457567901078	high
GSM972228	0.03287671	0	1.6488352	8.3451732	6.4464671	2.8406378	4.447738	5.0702088	1.7753951	6.8309305	0.7921386	2.24210767047333	high
GSM972229	0	0	1.3573881	7.6989703	6.9496459	2.4276429	4.3682224	5.7059427	1.765364	6.6881399	0.7377501	1.42092554802348	high
GSM972230	0.88767123	0	1.2263887	8.761852	6.1494595	3.1194081	3.8167325	6.1667862	1.8934631	6.0525472	1.0998459	1.32029297534051	high
GSM972231	0.46027397	0	2.350224	8.5902445	6.5304817	1.8071544	3.4357787	4.5404108	1.8686499	5.9664561	1.3645747	5.48208276129762	high
GSM972232	0.69041096	0	2.2513516	9.0103526	6.8469346	2.0748872	4.0457236	5.5391955	1.7584411	6.0647351	0.9975807	3.41041317435722	high
GSM972233	0.49315068	0	1.5667453	9.290904	6.2071087	3.7883567	3.8736966	4.9734333	1.9062966	6.831411	0.8080225	3.71440867247976	high
GSM972234	0.32876712	1	1.1252178	8.3256195	7.297273	2.899657	3.7561065	4.5245823	1.478101	5.7481278	1.6248384	2.51179688944157	high
GSM972235	0.23013699	0	2.0302908	8.2290023	6.5491212	1.8815427	3.8601202	6.0826718	1.6392352	5.8696687	1.6255904	1.65700426051962	high
GSM972236	0.39452055	0	1.233367	7.6645192	5.9989866	2.0600372	3.9905739	6.7088986	1.7703896	5.7326764	1.5172928	0.578979664017308	low
GSM972237	0.82191781	0	2.3572695	8.7402019	6.0912155	3.1429145	4.1932221	5.1189743	1.7375017	6.7384778	1.0102334	2.92432876903009	high
GSM972238	0.62465753	0	1.6350777	9.0646567	6.3864008	2.8655437	3.7783108	6.2812258	1.6560339	6.0596776	1.0648336	1.66341663779333	high
GSM972239	0.46027397	0	2.2504901	8.2279336	6.8943907	3.4154498	4.303594	6.003286	1.8168046	6.6840581	1.3226425	2.01082536515644	high
GSM972240	0.46027397	0	1.6315813	6.8461023	6.1528821	2.7540767	3.7540554	4.2604305	1.7355752	6.9268998	1.0387677	1.89272575149636	high
GSM972241	0.55890411	1	1.5063194	8.0294001	6.8497554	2.8504151	3.9287983	6.1586831	1.8698134	6.5272288	0.944447	1.54910950593209	high
GSM972242	0.55890411	0	1.8571728	7.6151822	7.1598834	3.3295292	3.9781652	4.5245823	1.7747596	6.2553186	1.2957967	2.50027082466002	high
GSM972243	0.06575342	0	1.621168	7.1761643	5.5339617	3.3207696	3.346942	5.2473366	1.9651736	6.4585375	0.776606	1.0917835055041	high
GSM972244	0.46027397	0	1.580715	7.5902257	6.1784829	2.7669214	4.2288562	4.8689422	1.8485448	6.5176098	1.0026786	1.55235616372433	high
GSM972245	0	1	1.5755264	7.8553577	6.6931339	2.5421498	4.2336156	5.7906996	1.748398	5.991396	1.292263	1.18446681014544	high
GSM972246	0	0	1.0717624	7.8843594	6.4393735	3.93406	4.0035015	5.6662088	1.861546	6.5444073	1.2624687	1.14301402687407	high
GSM972247	0.19726027	0	1.2384131	8.1498869	5.2262085	2.7800182	4.1503657	5.6647069	2.1005731	6.0067305	1.6070796	0.975112051870881	low
GSM972248	0.46027397	0	1.9573209	8.0891681	6.3396569	2.6510826	4.1605731	5.6516974	1.7322422	5.9073093	0.7578863	1.22057199020397	high
GSM972249	0.46027397	0	1.4359002	7.7731183	6.2291632	3.2604277	3.869361	5.7528701	1.6861289	6.1200564	1.0729817	0.932549747523605	low
GSM972250	0.39452055	0	0.9389806	8.0795155	6.4620883	3.5196556	4.2472127	5.8541587	1.700521	5.6907595	1.012146	0.670493250464698	low
GSM972251	0.23013699	1	1.4515785	8.8327319	6.7135057	2.8898707	3.3945831	4.9588034	1.8186077	6.6015466	1.1902772	4.45090947347622	high
GSM972252	0.5260274	0	1.130098	8.4006552	7.2459894	2.853554	3.7679441	5.6973812	1.8431374	6.085819	1.0763868	2.04118134273968	high
GSM972253	0.5260274	0	1.3933425	7.905507	6.3468361	3.7222243	3.984048	5.3304992	1.7959468	5.7130337	1.5906199	1.04428801069326	high
GSM972254	0.46027397	0	1.8188381	7.968488	5.9417299	2.7160963	3.5495866	4.7604248	1.3630762	6.2012835	1.8254229	1.89911722656863	high
GSM972255	0.16438356	0	1.9514215	9.3079823	7.7858486	2.7452619	4.030574	6.4139997	1.8325054	5.9721218	0.8693772	3.07785632737171	high
GSM972256	0.62465753	0	1.9802708	8.3660554	6.4213444	3.0050794	3.8674204	4.9849783	1.8282276	6.8280985	1.083653	3.32113174658651	high
GSM972257	0.69041096	1	2.0607215	8.4419242	6.1123135	2.9094196	4.0173308	5.1365663	1.7885316	6.4249927	0.8548012	2.2536299213513	high
GSM972258	0	1	2.4099627	8.1447355	6.2826769	3.271918	4.3504982	5.7484559	1.5851277	6.4967638	0.7364019	1.3417650918048	high
GSM972259	0.95342466	0	1.2982552	7.7659461	6.9432232	2.3106574	4.1890539	5.6919616	1.6145702	6.4668014	0.8406726	1.34129348569846	high
GSM972260	0.42739726	0	2.0482994	8.1335822	6.4233808	2.7298715	4.0231473	6.0266297	1.9951432	6.7375562	0.9077866	1.99304914030233	high
GSM972261	0.23013699	1	1.1780831	8.1588052	7.367772	4.1804562	4.1442958	5.2279618	1.757786	6.9249268	1.3878513	2.3405642932202	high
GSM972262	0.16438356	0	1.3737955	7.6116496	6.7796469	2.4498861	3.9356635	5.0509006	1.6418386	6.5038176	1.0462426	1.78925977122959	high
GSM972263	2.49863014	0	1.4290352	8.5002073	6.5465394	2.1598041	4.7331011	5.3861501	1.8075313	6.1684593	1.0387677	1.65837551066638	high
GSM972264	2.4	0	1.2887427	8.116653	6.5055033	3.6287537	4.3866627	5.8735046	2.029339	6.1556154	1.2213417	1.0786693067675	high
GSM972265	1.97260274	0	1.2690874	7.7802513	6.5172761	2.6464474	4.2367978	6.390688	1.7375017	6.5715515	0.9852506	0.912036505636639	low
GSM972266	0.65753425	1	1.1371779	7.7194819	6.2744709	3.7513952	4.7057598	6.2419451	1.8259267	5.9931659	1.2481997	0.489913433466083	low
GSM972267	2.20273973	1	1.7747014	8.2785198	6.5868598	2.2936333	3.7430008	6.0722353	1.6861289	6.5818195	1.0163987	1.97273769236658	high
GSM972268	1.57808219	0	1.1554684	8.1743194	6.5619137	2.0924744	4.0140849	5.5557132	1.9796643	6.1710455	1.4189602	1.88750191921116	high
GSM972269	2.59726027	0	1.8046531	8.3197931	6.7333342	2.2364984	3.6726087	4.9195548	1.7792212	6.39179	0.7345657	3.31208032244318	high
GSM972270	2.1369863	0	2.0334905	7.5415769	7.0149713	3.2951064	4.7997895	5.7166778	1.8026595	6.0131471	1.0307297	0.956924404629627	low
GSM972271	0.46027397	1	2.6254622	8.2918126	6.7243918	2.0838718	4.2234658	6.7396105	1.9062966	6.5657343	1.3305538	2.08351304009986	high
GSM972272	0.49315068	1	2.0748194	8.5560585	6.6730479	2.6450052	4.7125061	4.6983657	1.7753951	6.1193282	0.8700704	2.48443431200387	high
GSM972273	0.5260274	1	1.4129564	7.8693815	6.3035248	3.4827187	4.3744621	4.9622026	1.8325054	6.3462544	0.8814626	1.28280704748796	high
GSM972274	1.8739726	0	0.7638181	7.6260395	7.1477906	3.2700204	3.9081817	5.1258741	1.8180314	5.8258511	2.0017942	1.395301962585	high
GSM972275	0.13150685	1	0.7183692	7.8826927	7.3423851	1.731247	3.8832375	5.2818236	1.9846227	6.2227639	1.9379096	2.67220022393172	high
GSM972276	1.41369863	0	1.5938478	7.4462062	7.1868567	2.0071853	4.3392575	5.1355248	2.1835774	5.9717738	0.8582227	1.89768522884501	high
GSM972277	1.67671233	0	1.2794994	6.9349463	6.5114019	4.2748147	4.1340698	6.1938948	1.7559104	6.883313	1.1984373	0.61555272679907	low
GSM972278	1.47945205	0	1.1240824	7.962207	6.9007105	4.001007	3.9693805	5.5145812	2.4221818	7.0553176	1.0600586	2.49271187899542	high
GSM972279	1.70958904	0	1.1065136	7.7194819	7.5914924	3.0177655	4.415706	5.042608	1.5979603	5.8752435	1.0922589	1.32949713664967	high
GSM972280	1.51232877	1	1.7594573	7.3750625	6.9441944	2.8393009	4.2339391	5.6586482	1.4661984	6.8601867	0.9189781	1.28291260987332	high
GSM972281	1.84109589	0	1.1124974	7.871068	6.5134811	2.2233136	3.7029682	5.1262072	1.7867082	7.0238813	0.8319991	2.45827409149928	high
GSM972282	1.67671233	0	1.7665036	7.3546108	6.0935076	3.5192846	4.4899309	5.7235991	2.0426918	6.4125335	1.2515799	0.875986812988833	low
GSM972283	1.67671233	0	2.4577822	7.4151483	7.0826006	1.9775978	4.1085165	5.4375029	2.029859	6.308844	1.3325123	2.57951317124767	high
GSM972284	0.88767123	1	1.8711729	9.4560488	6.6379255	2.605545	4.2713062	6.2629344	1.6956689	5.7870539	0.8062274	1.80616103612699	high
GSM972285	0.06575342	1	0.6699184	7.5678553	7.9933617	2.3973227	4.1881063	4.5209391	1.625694	5.7775814	3.7969147	2.86626898257794	high
GSM972286	1.21643836	0	1.7386274	8.0090898	7.3483482	2.2833817	4.0928418	5.9085844	1.6936168	6.4419651	1.3592771	2.12596734028972	high
GSM972287	1.41369863	0	1.2562835	7.2109261	6.7397845	3.5725188	3.7090445	5.334831	1.7767175	6.4971885	1.6263251	1.3132609758916	high
GSM972288	1.15068493	1	1.7771176	9.0027099	5.5446597	2.5950759	4.0325492	6.0653603	1.8069427	6.1908719	0.8439311	1.44019472569053	high
GSM972289	0.55890411	1	1.6080249	8.4188106	5.8842389	2.7940978	4.2355414	6.3147108	1.7045474	5.737333	0.8137637	0.728360287014156	low
GSM972290	1.28219178	0	1.2736968	7.9612878	6.626569	4.4064717	4.2415113	5.59421	1.7741513	6.3985674	1.9946491	1.1807287217649	high
GSM972291	1.05205479	0	1.2431152	8.1137219	7.0503907	3.5279258	4.1580253	4.9493944	1.9225025	6.4318954	1.8761297	2.49169847043473	high
GSM972292	0.82191781	0	2.2349446	7.9323023	7.9280161	4.2302164	4.1063037	5.6121818	1.6970613	6.9199198	1.0568145	2.74521433051126	high
GSM972293	1.64383562	0	1.9775873	8.4259703	7.2608965	2.4827751	3.8696964	5.2842631	1.6056863	6.7509095	0.8588734	3.69085113660629	high
GSM972294	0.82191781	0	1.52338	7.7857229	7.4479179	2.3167379	3.8130331	5.405102	1.7302852	6.9954543	1.0130387	3.09590481118455	high
GSM972295	2.00547945	0	1.0989391	8.732496	7.2655495	2.7550007	4.119101	5.2828716	1.7897208	7.1637809	0.8426271	3.80786308141342	high
GSM972296	0.72328767	0	0.9434418	7.8835238	5.7263833	3.2164205	4.4397166	5.9587991	1.7792212	5.892672	0.9690639	0.499020875724148	low
GSM972297	1.51232877	1	1.6893922	7.3737865	6.7885466	2.8346532	4.2367978	5.7599696	1.6153216	6.394936	1.1596094	1.04782522831548	high
GSM972298	0.29589041	0	0.8476835	8.4481241	7.6082387	3.3329599	4.2033103	5.7587851	1.894614	5.9467197	1.055668	1.6141730348729	high
GSM972299	1.34794521	1	1.6388292	9.0257196	6.0581983	3.1473705	4.1656443	5.2935286	1.6033479	5.9863313	1.3973228	1.79624401235764	high
GSM972300	1.34794521	0	1.4638145	7.0966904	6.0608607	3.0880256	4.1305408	4.7474156	1.7672471	6.2530408	1.1209051	1.01372165323272	high
GSM972301	3.45205479	1	1.6869308	7.008243	6.9721226	3.1412793	3.8320096	4.035012	1.894614	5.7183988	1.5715693	1.95612971826519	high
GSM972302	0.88767123	1	1.5261912	8.3922974	6.1544135	2.6140087	4.7396666	5.8225865	1.8045066	6.048919	1.2887527	1.06620895099399	high
GSM972303	0.62465753	0	1.6280425	8.0776463	7.0276981	2.7261727	4.6679221	6.6602468	1.7540291	6.4241735	0.7756402	0.968366437629437	low
GSM972304	0.98630137	0	1.3968445	8.1713321	7.1665081	3.8005828	4.9051905	5.2662362	1.9851677	6.7158948	1.1357718	1.84400761437916	high
GSM972305	1.01917808	0	1.4490311	7.6884825	6.7605964	3.2658025	4.3054728	5.0785698	1.7282886	6.2370326	1.4262791	1.40039302268714	high
GSM972306	1.84109589	0	1.6770023	8.3062651	5.7787942	2.898344	4.176034	6.0627596	1.8479431	5.9949461	0.9661447	0.937108856991656	low
GSM972307	2.69589041	0	1.8624776	8.1868344	5.2479952	3.3853895	4.8856952	5.7422714	1.9506911	6.0052861	1.3270908	0.703299311026961	low
GSM972308	3.02465753	0	1.6869308	6.9851954	6.5130677	2.9406233	3.8376486	5.0281094	1.9702574	6.2035676	0.9344036	1.3016041526678	high
GSM972309	3.12328767	0	1.4309579	8.5239377	6.4518143	4.3033476	4.2472127	5.9407993	1.7811088	6.7759067	0.8770231	1.3218201271615	high
GSM972310	0.82191781	0	1.7234837	7.9314649	6.1948613	3.1125983	4.0803151	5.0688424	1.7817196	5.9203287	0.9975807	1.30289719609538	high
GSM972311	3.48493151	0	1.6583148	9.1438368	6.2983761	2.8584991	4.2205566	4.132982	2.1036719	6.6582936	1.1347409	5.88533002519336	high
GSM972312	3.1890411	1	1.6306945	9.6314571	6.5461066	3.2537169	4.3195829	6.2216104	1.8609755	5.829622	1.1090533	1.85193077642652	high
GSM972313	2.99178082	1	1.2887427	7.9702273	7.9855409	2.2567612	3.3953093	5.9859117	1.5315224	6.3305905	2.1830801	2.88240624787881	high
GSM972314	1.51232877	0	1.3201509	7.6824046	6.8214032	2.0042221	4.1763554	5.5149431	1.9242049	6.2941765	1.2006564	1.64934059288665	high
GSM972315	2.76164384	0	1.6462607	7.875259	7.0256448	3.617163	4.0944585	4.9523997	1.7126452	5.9435292	0.941539	1.54077774688841	high
GSM972316	2.72876712	0	1.0063142	7.6116496	7.3975946	3.7070439	4.0723925	5.7247578	1.9410806	6.9789136	1.1663177	1.70986397649277	high
GSM972317	0.98630137	1	1.706535	8.0815075	6.2905642	3.4706811	3.8680502	5.7555977	1.6812892	6.561092	1.2133765	1.4287082106252	high
GSM972318	1.18356164	1	1.4664002	8.4859471	6.0702329	2.4573482	3.8835449	6.1381514	1.5460124	6.9559831	0.81986	1.56816694259134	high
GSM972319	2.56438356	1	1.7702608	7.7102457	6.8817345	3.9041065	4.417594	5.6505475	1.7855259	5.8000017	0.8599537	0.853629463443461	low
GSM972320	1.90684932	1	1.6607476	8.2521741	5.6745981	3.3598097	4.2979436	5.673098	1.844861	6.0672787	1.3217716	0.991078118421886	low
GSM972321	0.29589041	0	1.5271128	8.4043132	6.2071087	2.6749054	3.7219086	6.0571427	1.4482872	6.1343212	1.5160588	1.26316243646543	high
GSM972322	2.82739726	1	1.3401914	8.7048369	6.3576197	2.5703548	3.9016658	5.102891	1.5565779	6.1537216	0.8757969	1.99412024545676	high
GSM972323	2.63013699	0	1.5336566	8.738603	5.735518	3.1870634	4.4247302	5.3821176	1.6538423	5.762599	1.1261421	1.04717559352168	high
GSM972324	2.69589041	0	1.5938478	8.1366841	6.1256528	2.4012382	3.740983	5.4527667	2.064054	6.7082762	1.0349927	2.44801484764935	high
GSM972325	2.33424658	0	1.9331811	8.2163646	7.1868567	2.9027786	4.0492191	5.6483069	1.9393567	6.5431604	1.2156598	2.78331038589475	high
GSM972326	2.79452055	0	1.5054889	7.6764563	5.908088	3.6287537	3.8508191	4.4831952	1.8413521	5.7443892	1.47571	1.27684112607703	high
GSM972327	2.72876712	0	1.4300528	7.5586253	6.923288	3.4571775	4.3167587	4.2899963	1.8087712	6.4942758	1.6490499	2.24827087791882	high
GSM972328	2.69589041	0	1.7491731	8.9406515	6.9837671	2.6585343	3.6203903	5.9378975	1.7210432	6.1067881	1.8685987	3.07352808513993	high
GSM972329	2.56438356	0	1.6202621	7.5685657	6.2371127	3.3104336	3.9667899	5.5105412	1.724305	5.5216538	1.6796025	0.821345361962083	low
GSM972330	2.82739726	0	1.6679751	7.2682203	6.3941065	3.6580619	3.9111481	5.2191355	1.9080119	6.619268	0.9988596	1.32043077388133	high
GSM972331	2.46575342	1	1.8755501	8.4091666	7.5928168	2.1286678	4.4191621	5.6452582	1.768491	6.6041686	0.7995643	3.0449999279191	high
GSM972332	2.86027397	0	1.4855153	8.1588052	7.4378126	3.2216088	4.05086	5.5157	1.8875533	6.7042622	1.1159502	2.6617307985568	high
GSM972333	2.63013699	0	1.6420936	9.2554711	6.6538266	3.5572672	3.9970663	5.6056882	1.7703896	6.0564873	1.8037421	2.61451263900301	high
GSM972334	2.53150685	0	1.5625179	7.6137461	6.9193698	1.7768931	3.6992115	5.4587069	1.8325054	6.6006894	0.7401652	2.27131439241279	high
GSM972335	1.51232877	1	1.4175996	8.5547292	6.5012851	2.3238069	4.8513075	5.331604	1.7779644	6.762026	0.9318852	1.99190212385292	high
GSM972336	1.64383562	0	1.4300528	8.7556633	5.5949634	2.3787177	4.1791975	5.9986021	2.0089178	5.5744881	1.6428542	1.15609717953005	high
GSM972337	1.34794521	1	1.563326	7.7841482	7.1958183	2.9888264	4.0704502	4.9775704	2.0741785	6.3894248	1.148256	2.61255941148122	high
GSM972338	2.43287671	0	1.8210726	8.011831	6.7166941	3.5452062	4.3423563	6.0640618	1.7335744	5.5338182	0.9160406	0.760362623923785	low
GSM972339	2.49863014	0	1.6133276	7.8496561	7.2790208	3.37374	4.2399287	5.7859433	1.7710398	5.9210514	0.8176744	1.15765024042888	high
GSM972340	2.76164384	0	1.5532872	7.9029069	6.1138173	4.1046034	4.1279721	4.7358404	2.0066837	5.6326743	1.1893973	1.15782967706122	high
GSM972341	2.26849315	0	1.4961751	8.9209173	6.7475943	1.3096518	4.371409	5.6516974	1.8527391	6.419309	1.2977482	3.15765748406925	high
GSM972342	0.92054795	0	1.7747014	7.6742044	5.476956	2.6655671	3.8056886	4.9917849	1.7549627	5.4308209	1.2156598	0.917898778716623	low
GSM972343	1.70958904	1	1.6184741	9.2835487	6.1987277	1.3699607	4.0289714	5.8824307	1.8692458	5.5890418	0.7703745	2.09859151883285	high
GSM972344	2.46575342	0	1.592922	8.2344743	6.2014183	2.8784475	4.4716126	5.5636149	1.840204	6.6876566	3.1550127	2.20014021381032	high
GSM972345	1.38082192	1	1.4331584	8.2057389	6.5731049	2.2088129	3.8537824	4.0394848	1.9293157	6.0178841	2.177188	4.19789872168621	high
GSM972346	2.36712329	1	5.347697	8.0230042	7.6890698	3.7626599	3.3703259	6.0343436	1.7438843	7.2535435	1.0290583	9.26714448525071	high
GSM972347	0.23013699	0	1.4239076	8.056629	6.3900463	2.9128793	3.869014	5.9541398	1.7514224	6.1071665	0.9223735	1.11029902433571	high
GSM972348	2.03835616	0	1.8814032	8.2247559	6.7184853	2.6734719	4.5086027	5.2360335	1.8473463	6.9913025	1.1955619	2.79972261478374	high
GSM972349	0.16438356	1	1.5510349	6.9572049	6.7284046	2.1325288	3.467658	4.3808451	1.757786	6.1725248	1.3305538	2.1590390008034	high
GSM972350	0.29589041	1	1.8892801	8.4989448	6.1925068	3.4793894	4.3900882	5.9859117	1.643603	6.2633385	1.2106657	1.14725233330398	high
GSM972351	0.7890411	0	1.9612981	8.7885682	6.5688086	2.5809055	4.119101	5.3194855	1.7660173	6.0618795	1.6095939	2.75286569942749	high
GSM972352	4.56986301	0	0.9584965	7.8636286	6.4863272	3.7817117	4.2026963	4.6247007	1.5381774	6.7190705	1.2599079	1.48224151749544	high
GSM972353	4.37260274	0	1.9105864	8.0872504	7.4893577	1.8587865	3.6508955	5.3952023	1.5828644	6.4088881	1.083653	3.39803998810278	high
GSM972354	3.12328767	1	2.2399973	8.545432	6.4278796	1.8445592	4.0482466	5.6075704	1.76909	6.4205216	1.2346745	2.88328279114238	high
GSM972355	1.11780822	1	2.6358767	8.0201546	6.5657966	3.9626672	4.4955275	5.7476483	1.5296986	5.7069036	1.1671483	0.925948653040281	low
GSM972356	1.74246575	1	2.336384	9.4667639	6.5877225	2.1107506	4.0328794	5.9280369	1.8045066	5.7849937	1.1596094	3.14267113940095	high
GSM972357	1.38082192	1	1.6159318	6.7690069	7.6904804	4.627179	4.8652549	3.8662528	1.9427829	5.5913243	1.2657588	1.1560941280642	high
GSM972358	2.6630137	0	1.0261042	9.3344203	6.7411708	2.7727327	4.3039067	5.9776359	1.7779644	5.9270406	1.2992148	1.79543913744159	high
GSM972359	0.98630137	1	2.4660729	7.6375568	7.8230228	3.5732432	4.6149824	4.3681688	1.8020404	5.3860969	2.3121712	2.54991551399993	high
GSM972360	4.63561644	0	1.9006706	8.8163802	6.2078717	1.852001	4.1181806	6.2391459	1.7959468	6.4839963	0.7741353	1.99003801185689	high
GSM972361	0.62465753	1	1.3376732	8.1588052	7.4652563	2.0946888	3.3625442	5.3821176	1.7559104	6.3857773	0.9494085	3.36152860775013	high
GSM972362	3.22191781	0	0.9796071	8.5253065	6.6374664	3.0386412	4.178256	5.3803221	1.9478312	5.7201055	1.1711687	1.45027129859366	high
GSM972363	4.60273973	0	1.8427866	8.7248252	6.5093268	2.264686	4.3280344	5.9914616	1.9518099	7.0512127	0.7921386	2.78836244886159	high
GSM972364	3.38630137	0	2.0309098	8.2078076	6.4242145	3.5808292	3.6794225	6.4264065	1.9247562	6.2265228	1.0957992	1.34934182044817	high
GSM972365	1.54520548	0	1.3463078	7.8193438	6.6882198	3.01522	3.7103657	5.1882185	1.8893816	6.8058296	0.9776055	2.2777385427662	high
GSM972366	0.7890411	1	1.2962969	7.8210336	6.2944809	2.7963626	4.4749841	4.80722	1.7647406	6.4343346	1.3680993	1.51838598315586	high
GSM972367	3.12328767	0	1.8295243	7.4708723	6.3675841	1.8569726	3.7739784	4.4725974	1.9051227	5.7173616	1.0370896	2.01610929586009	high
GSM972368	3.02465753	0	1.5650027	7.3326542	6.2897935	2.9432091	4.3938256	5.6605356	1.9190054	6.6314138	0.8314159	0.990543513487871	low
GSM972369	3.35342466	1	1.1678655	7.8743883	6.7633892	2.3529731	3.5365574	5.4650738	1.8032812	6.4729087	0.741641	1.93090444515771	high
GSM972370	2.33424658	1	1.4386242	7.9507448	5.5216919	3.1352062	3.9353291	5.6227312	1.8360137	5.9206956	0.8258261	0.792659822178855	low
GSM972371	2.6630137	0	0.9383417	8.1406948	5.6656508	2.4904817	3.2476089	5.7729231	1.8155149	6.4963532	1.6374764	1.55343104800232	high
GSM972372	1.64383562	1	0.7997489	8.2885266	5.9760765	3.559793	3.9850335	5.5621172	1.8479431	6.5606752	0.6854864	1.10825145084067	high
GSM972373	2.59726027	0	1.4155027	8.1578248	5.7134163	3.3123146	4.296045	5.406946	1.8987273	6.055413	0.9644575	0.972974845046369	low
GSM972374	2.95890411	0	1.2047701	8.0471293	6.6441106	2.2859494	3.8815829	5.3505929	1.8633173	6.795452	1.0052449	2.36199605390907	high
GSM972375	3.84657534	0	2.6033456	8.2598223	6.6463348	3.1408693	3.9454551	6.001606	2.1934178	6.5627958	1.2106657	2.8364504965896	high
GSM972376	2.86027397	0	0.8571774	8.7140057	6.3146273	1.5343842	3.5524565	5.5768635	1.8521616	6.3494356	1.6446743	2.78112348536973	high
GSM972377	2.69589041	0	0.8099877	7.686199	6.1283273	2.9190635	3.8845493	5.0274076	2.2987549	6.0712287	1.1442185	1.41682776644506	high
GSM972378	2.82739726	0	1.5715098	8.0109616	5.906281	2.5484987	3.9860093	5.4411967	1.7628147	6.4852472	0.8868466	1.42144879108135	high
GSM972379	3.12328767	0	1.8892801	7.8063984	5.3730183	3.4564402	4.3685393	4.3480717	1.9736508	6.0629298	0.8582227	1.26416309301545	high
GSM972380	0.49315068	1	1.7002501	8.5185768	6.7320118	2.0985701	3.8940406	5.9990196	1.7079692	6.6063395	1.4783361	2.54408648932673	high
GSM972381	1.57808219	1	2.0699516	7.2832495	6.1696502	3.8563479	4.2160617	4.0981354	1.9372144	6.5913078	1.1404222	1.95235517261729	high
GSM972382	1.24931507	1	1.3700858	8.2163646	6.903661	3.4612157	3.7500373	5.4813285	1.8431374	6.5989607	0.8414185	2.11077564099358	high
GSM972383	3.02465753	0	0.8587877	8.2477039	5.7784228	3.6505354	4.5294616	5.8345985	2.008367	6.1218687	0.814958	0.682122791442528	low
GSM972384	3.48493151	1	1.6412763	8.0613393	6.5679659	3.746421	3.9091952	5.7776573	1.7910111	5.8658986	0.9093122	1.06308661934962	high
GSM972385	2.07123288	0	1.8400227	8.2389691	6.4274768	2.5035739	4.110749	5.7383304	1.9896709	6.4984415	1.3305538	2.15995152016797	high
GSM972386	2.95890411	0	0.7622744	8.7838162	6.4291366	3.1019811	3.9964243	6.505518	1.8833961	6.6609673	1.0187712	1.34535786683282	high
GSM972387	4.04383562	0	0.9012392	8.1067675	6.1956173	3.4173299	3.7672569	5.9654333	1.867464	6.8857602	1.1722869	1.34141034451129	high
GSM972388	2.72876712	1	1.0831195	8.3118153	7.0684652	2.3761795	4.2619302	5.8509599	1.6991308	6.4100861	1.023951	1.62671717010081	high
GSM972389	3.05753425	0	1.7550417	7.6302858	6.0462914	2.6440983	4.040883	5.7776573	1.6560339	6.4626712	0.7250065	1.00067373279891	low
GSM972390	0.2630137	1	0.864086	7.8226279	7.1212564	2.5271051	3.9287983	4.7060102	2.011013	6.8677318	1.1926949	3.2355233967096	high
GSM972391	1.70958904	1	1.5416328	7.8910583	7.1363493	2.366668	4.585264	5.2138692	1.7849045	6.5121576	0.8154865	1.91182128471755	high
GSM972392	1.44657534	1	1.0187555	8.507979	5.8202447	2.6167866	4.155125	5.712521	1.8161621	6.6440906	0.8274981	1.35049212371242	high
GSM972393	1.54520548	1	1.1219067	7.8202226	7.1017822	2.9640425	3.6591592	5.445185	1.9388308	7.0622513	1.1323257	2.69728782628678	high
GSM972394	0.36164384	1	1.1678655	8.4369176	6.3279826	3.0351614	4.2160617	4.1254039	1.9896709	6.0532614	0.8840144	2.46637658853768	high
GSM972395	4.83287671	0	1.4318074	8.2773928	5.9968145	2.4374691	3.8977206	5.8013557	1.5604325	5.9767465	1.5230624	1.15660644916589	high
GSM972396	3.51780822	0	1.4943301	7.623854	5.7625378	4.1305708	3.9931736	5.5564498	1.7355752	5.6657186	1.2452803	0.575056069546599	low
GSM972397	3.45205479	0	2.3546808	7.9963586	6.5873042	2.2667853	4.1995363	6.1993671	1.6693789	6.7276206	1.0591688	1.75109355739176	high
GSM972398	2.10410959	1	1.7577665	9.0295854	6.6230508	3.4351314	4.3679055	5.8293703	1.6963623	6.6565177	1.0859049	2.16395140822228	high
GSM972399	2.95890411	0	1.2214423	8.9497561	7.1083076	2.5931977	4.5341043	5.6643526	1.7322422	6.253813	1.5365286	2.27881201401865	high
GSM972400	0.36164384	1	1.2637878	7.6726853	6.8383973	3.8915556	4.0624174	5.4957399	1.765364	6.1007096	1.187024	1.03005988817995	high
GSM972401	0	1	1.882822	7.6907051	7.1012623	2.5794937	3.496231	5.016704	1.7842589	6.225411	1.0720443	2.71379700337807	high
GSM972402	1.01917808	1	1.7912381	8.4580989	6.8734675	3.1607103	4.0373402	5.3337645	1.9293157	6.7777932	0.9093122	3.07219998863174	high
GSM972403	1.84109589	0	1.3443978	8.3838334	6.9461546	3.3085267	4.152896	5.2335671	1.776019	6.2667323	0.8143543	1.88094740314073	high
GSM972404	1.57808219	0	1.2945151	8.445649	6.0999207	3.3617182	4.1156354	5.9788698	1.8407553	5.6617487	1.5191029	0.925208677926955	low
GSM972405	2.59726027	1	2.096866	7.7402745	6.1377079	4.1694151	3.852786	5.5197892	1.7458092	6.1014136	0.9925513	1.03071093763544	high
GSM972406	3.48493151	0	1.3483489	8.1107878	6.4287144	2.1178044	4.0441112	5.5320454	1.8372077	5.9058648	1.4662338	1.52438402459846	high
GSM972407	4.33972603	0	1.1429044	8.1087557	6.0867091	2.6352257	4.1305408	5.1850886	1.76909	5.9554862	1.1756889	1.21567893211233	high
GSM972408	1.05205479	1	1.3716115	7.7386938	5.9629949	1.7768931	4.1522618	5.5406713	1.6942933	5.6409887	1.0421926	0.846878927708589	low
GSM972409	3.41917808	0	1.7594573	7.8291096	6.7121456	1.908458	4.0092752	5.0803377	1.7602777	5.8299545	0.8154865	1.75788088293586	high
GSM972410	2.99178082	0	2.3063254	7.737099	6.7416162	2.225345	3.6390459	5.2184564	1.9702574	6.0712287	0.7955527	2.53578504515896	high
GSM972411	4.10958904	0	1.5426493	8.1437577	6.2846267	2.3377769	4.430695	6.5779063	1.7471535	6.2953328	0.8706466	0.86185209387795	low
GSM972412	0.2630137	1	0.7560956	7.4243076	6.9404677	3.2576528	3.3235717	5.0698814	1.6998233	6.572834	2.0017942	1.93506375592097	high
GSM972413	0.65753425	1	1.4226413	7.4967356	6.9585488	2.7614754	3.4007709	4.2098424	1.8384093	6.391018	1.1173358	3.2074848038206	high
GSM972414	1.74246575	0	1.3784112	8.9388888	5.872983	3.4287655	3.9470837	5.5005631	1.8155149	6.3842145	0.7075075	1.68461929076908	high
GSM972415	1.38082192	1	1.3100016	8.7232927	5.5660255	2.4518542	4.2603624	5.9918943	1.6501582	6.7903362	2.173826	1.59502248008854	high
GSM972416	0.2630137	1	0.7183692	7.472204	6.7439081	4.2722681	3.7399604	4.7040019	1.9736508	6.1908719	1.1516552	1.30437977659684	high
GSM972417	4.8	0	1.8303162	9.0487488	6.5804311	3.5013619	3.6856062	5.7670096	1.6743261	6.2054442	2.592478	2.97064926763432	high
GSM972418	2.30136986	0	2.1332126	8.5279767	6.9913408	2.898344	4.1037638	5.6452582	1.761534	5.9037754	0.9750754	2.0719130542879	high
GSM972419	1.05205479	1	1.2991906	8.0815075	7.1725477	2.8089294	3.8637485	5.8322074	1.757786	5.7965907	1.2399881	1.42317413629751	high
GSM972420	0.19726027	1	1.0281763	8.3743643	7.4737064	2.1232443	4.2193051	5.0512572	2.0501825	6.7908002	0.7881513	3.89217014678256	high
GSM972421	0.92054795	0	0.7613415	8.3040638	6.4282843	2.3284981	3.7147901	5.2587065	2.1296911	6.2166963	1.9544731	2.4967583351122	high
GSM972422	1.21643836	1	1.4646672	8.3073386	6.7216735	2.6538919	3.6972248	4.3540933	1.4661984	6.6067789	0.8669006	3.27019605356276	high
GSM972423	1.31506849	0	2.0137117	7.9012199	6.0683613	2.8040151	4.1725534	5.4181037	1.9190054	6.1650946	1.1769703	1.4570746176514	high
GSM972424	3.41917808	0	1.3410275	7.459532	6.0544497	2.7741031	4.610318	5.6567059	1.9663012	6.6818502	0.9787627	0.927859608091011	low
GSM972425	1.93972603	0	1.2291708	8.4630882	6.5143283	2.3751695	3.8881627	5.0948477	1.9934768	7.0633136	0.7955527	3.53630982983589	high
GSM972426	2.6630137	0	0.7238124	7.9817552	6.5194146	2.433507	3.7876172	4.6538028	1.717746	6.6871805	0.7538918	2.16294064842507	high
GSM972427	1.74246575	0	0.7006934	7.9331734	6.306673	2.5067163	4.2234658	5.3055615	1.7119884	6.7611159	0.8923468	1.31382900878865	high
GSM972428	1.80821918	0	1.4591942	7.275418	6.8026642	2.3599984	3.7972823	4.9429481	2.0094673	6.2336312	1.8735408	2.18613010112481	high
GSM972429	2.03835616	0	1.6590952	8.257735	6.0999207	2.88193	4.2713062	4.2202968	1.8568819	7.042754	1.1173358	3.47026479817829	high
GSM972430	1.74246575	0	1.7363228	7.7285785	6.9773247	2.1592677	3.605392	4.5513379	1.5702575	6.7172497	0.8432462	3.37707469383104	high
GSM972431	1.77534247	0	2.1066975	8.3428915	6.9377412	2.8299433	3.8150348	5.8361749	1.5342506	6.098167	1.6337384	2.05252369394931	high
GSM972432	1.80821918	0	1.8037528	8.5028482	6.7721912	2.9810526	4.2950875	4.4287444	1.7289945	6.102491	1.0869729	2.8547747565052	high
GSM972433	0.5260274	1	1.3492925	8.1146484	7.0836729	2.2173798	3.6563403	5.3388163	1.6833529	6.3375891	2.3382766	3.04237341238627	high
GSM972434	1.38082192	1	1.7146327	8.9137107	6.6774581	3.2368566	4.5365848	6.0580407	1.8580654	5.5919735	1.4774627	1.33331942694454	high
GSM972435	1.31506849	0	1.0852718	9.3977859	6.6278669	2.9040898	3.9919245	5.4294223	1.668716	5.9533941	1.0648336	2.28163347199073	high
GSM972436	0.59178082	1	2.2320527	8.6290849	6.9651313	2.7913451	4.4309916	5.2885303	1.7533985	6.178823	1.1819231	2.70233515799252	high
GSM972437	0.23013699	1	2.3057898	8.2109731	6.4156367	3.0962963	4.4200914	5.1755795	1.630839	5.7531693	1.4458899	1.49610680009904	high
GSM972438	0.98630137	1	1.6488352	7.054514	6.3981547	4.2719513	3.5044034	5.0529749	2.1386983	5.9970962	1.4219697	1.2258774723023	high
GSM972439	0.06575342	1	2.124749	7.8977765	6.312636	3.596109	4.2863033	5.4224349	1.379996	5.7343562	2.2389413	1.00429991094718	low
GSM972440	1.70958904	0	1.5588946	8.1097929	7.0072424	2.4503902	3.7706304	5.3843109	1.5620053	5.709315	0.8827042	1.58883816063853	high
GSM972441	2.23561644	0	1.9861513	8.1650724	6.6002894	2.4091765	4.0153947	4.6412246	1.7296289	5.6376742	1.8084816	2.4772124517706	high
GSM972442	0.19726027	1	1.6978524	8.0490268	6.1191519	2.8084754	4.1050437	5.3665616	1.5814093	6.2412133	1.6047036	1.40173917820558	high
GSM972443	1.57808219	0	1.8711729	8.2215998	7.0445997	2.8442483	4.7409159	5.8541587	2.0105278	7.0233415	0.7985005	2.244913503232	high
GSM972444	0.46027397	1	1.7507857	7.1128796	7.1456178	3.0203258	3.9922386	4.9131346	1.9280924	6.7231147	1.4410028	2.30917602698169	high
GSM972445	1.15068493	0	2.028991	8.1508732	7.0169328	2.0371453	4.4542884	5.5673736	2.0468898	5.9375715	1.0218819	2.13487035959179	high
GSM972447	1.01917808	0	1.5900918	7.4981081	7.3274873	3.6988804	4.3925885	4.7106371	1.668716	6.4363561	1.5213237	1.83307708820641	high
GSM972449	1.34794521	1	1.4728052	7.8901949	6.5705302	2.8026143	4.3349341	5.5832468	1.78611	6.701146	0.967944	1.48137130499095	high
GSM972450	1.54520548	1	1.2482073	7.537491	5.2588906	2.5770136	4.5818613	5.9284348	1.844861	5.8500353	1.2031477	0.443569690062862	low
GSM972451	3.1890411	0	1.3619784	8.184704	6.6283075	2.4749444	4.381384	5.6631971	1.4725846	6.7912549	0.9331822	1.48213760960919	high
GSM972452	3.25479452	0	1.5090609	8.2301222	6.4808435	1.969097	4.1343919	5.55796	1.8207787	6.9496046	1.206951	2.54169171411196	high
GSM972453	3.28767123	0	1.4432677	8.1186065	6.5326341	3.3767566	4.4328392	5.5057423	1.8768884	6.6239624	0.7125505	1.41972195379297	high
GSM972454	2.46575342	0	1.7702608	8.6420045	6.1373462	3.3028502	3.8366385	5.4768685	1.8149291	6.2076941	1.0077605	1.88283844901806	high
GSM972455	2.43287671	0	1.6453933	7.2317198	6.9297849	2.6576553	3.6338288	5.3276648	1.6451096	5.9842039	0.9600075	1.28587814896909	high
GSM972456	0	1	1.8878673	8.4091666	5.722563	3.091729	4.4669669	5.8917375	1.8503923	6.099265	1.1539638	1.03556496330821	high
GSM972457	2.23561644	0	1.4015492	7.5415769	5.7674673	3.6136472	3.9655322	5.1878457	1.8454594	6.0394413	0.8126025	0.809109163862314	low
GSM972458	0.55890411	1	1.6280425	8.3152409	6.3811783	2.2807856	4.2481414	5.5197892	1.8223124	6.7149739	0.8868466	2.09220251801436	high
GSM972459	0.39452055	0	1.3680558	8.098911	7.1598834	3.66162	4.0685087	5.0495425	1.5498576	6.8867427	0.8220607	2.1650503124687	high
GSM972460	3.15616438	0	1.6504179	8.5763718	6.4369507	3.4509419	4.1359958	5.6433392	1.6693789	5.9622017	0.8369083	1.28945839626278	high
GSM972461	3.15616438	0	1.3266984	7.9738287	6.6283075	3.9713194	4.3204932	5.4624353	1.7971969	5.9428557	1.5002301	1.02322525780906	high
GSM972462	2.89315068	0	1.3316428	8.1692356	6.4684985	2.4310721	4.1031418	6.2164983	1.9027671	6.8547929	1.557635	1.75762270840054	high
GSM972463	0.06575342	1	1.6504179	7.8430022	6.3544169	3.670144	4.4437269	4.3611439	1.856312	6.5364208	1.0967209	1.9109610680592	high
GSM972464	2.82739726	0	1.3737955	8.2587455	5.8340865	3.3913593	3.5499519	5.3266105	2.1259462	5.6834379	1.8811533	1.57909893284719	high
GSM972465	2.76164384	1	1.2823193	7.8471493	7.0741537	3.1003745	4.5489193	5.9370861	1.8928693	6.8789213	0.7574342	1.37937557256351	high
GSM972466	2.46575342	0	1.6755151	8.0736644	6.7549924	1.47286	4.0067185	6.4418102	1.7276391	6.8001927	1.1465035	1.90685299505427	high
GSM972467	2.36712329	0	1.5453508	7.9899804	7.233481	2.6064874	4.0267435	5.4654455	2.2245194	5.727605	2.8672262	2.78111353915397	high
GSM972468	0.7890411	1	1.2628126	7.7904924	6.0137588	3.6455429	3.7571071	5.5399378	1.6922592	6.1229411	0.8046794	0.845744006232137	low
GSM972469	2.82739726	0	1.6471186	8.4432276	6.5452348	3.166339	4.1833453	5.6280465	1.8180314	6.4795133	1.222234	1.89197684761571	high
GSM972470	2.79452055	0	1.7889834	8.1225424	6.2772258	1.7195062	4.0771554	5.5391955	1.7119884	6.7856884	1.228696	2.30431814024603	high
GSM972472	2.63013699	0	1.5658643	7.7301237	6.400572	3.1146069	3.543267	6.6802143	1.7099921	6.0343786	0.967072	0.761175280996228	low
GSM972473	3.84657534	0	1.4198435	7.8927234	6.6080723	3.6477206	4.1188021	5.7465028	1.9945811	6.3977946	1.0648336	1.28642151291387	high
GSM972474	3.91232877	0	1.2836589	9.1024714	6.2394434	2.8401697	4.2071401	5.8201052	1.8002486	6.0056306	1.977558	1.84898463309346	high
GSM972475	2.86027397	0	1.4979503	7.7426253	6.1017649	2.4394656	3.8594482	4.9338606	1.8657026	6.4795133	1.0683978	1.87885658789114	high
GSM972476	2.10410959	0	1.6235695	7.6123261	6.70259	1.6962648	3.9564677	4.83551	1.9796643	5.897822	1.911635	2.46801411522015	high
GSM972477	2.6630137	0	2.1157607	8.3542818	6.7365851	3.2399399	4.2173818	6.3241805	1.7119884	6.5030009	1.0869729	1.51735653822658	high
GSM972478	2.26849315	0	1.6778237	8.4568399	6.3484189	2.7402442	4.3885264	5.2509124	1.9172764	6.1101296	1.2992148	1.90410888067787	high
GSM972479	0.09863014	0	1.4464075	7.4197532	7.1017822	2.5538086	3.0504999	4.2540345	1.4988295	6.6560729	1.0316762	3.48954043297549	high
GSM972480	2.26849315	0	1.6420936	8.1568772	7.0231353	3.9370899	4.2007983	5.133435	1.6922592	6.4984415	1.0077605	1.8934136945215	high
GSM972481	2.1369863	1	1.4155027	9.0141712	6.5855926	1.4852655	3.8070614	5.79825	1.7666241	5.9984728	1.1926949	2.6621894441609	high
GSM972482	1.38082192	0	1.739425	7.6786914	6.2983761	3.378238	3.6910839	5.4268564	1.8002486	6.374601	1.0802412	1.42438575432141	high
GSM972483	0.92054795	1	1.3653185	8.0313031	5.8011424	3.7074025	3.3953093	5.5809981	1.7965973	6.2128994	1.1769703	1.17840430282774	high
GSM972484	2.49863014	0	1.5658643	7.8952226	6.632262	2.3948392	4.1519496	5.5881354	1.8259267	6.0701254	0.8814626	1.36777887726326	high
GSM972485	2.46575342	0	1.9815187	9.1376083	6.0581983	1.6694404	4.6632092	5.6582562	1.9657443	5.8500353	0.8476537	2.04374446910342	high
GSM972486	1.08493151	0	1.7138267	8.1396539	7.1516485	3.0186375	3.8063767	4.9948357	1.6812892	6.1882349	1.0396066	2.52052359189609	high
GSM972487	2.20273973	0	1.3316428	7.6144635	7.2690344	3.3725784	4.6742131	4.9975284	1.8875533	6.1306414	0.9144123	1.3315862138908	high
GSM972488	1.6109589	0	1.2804943	7.4441668	6.5071713	3.4681279	3.6151247	5.5339992	1.8378	5.9523473	0.6590473	0.918370826158278	low
GSM972489	2.43287671	0	1.5322902	7.5408858	6.7352066	3.8106238	3.8167325	4.8415534	1.5190575	5.9653908	1.0405373	1.18068648479004	high
GSM972490	2.43287671	0	1.678619	9.1480435	6.4633274	3.1806974	4.319887	6.1089774	1.6287157	6.5042296	0.8700704	1.74263299119757	high
GSM972491	2.30136986	0	1.4829161	8.5386501	6.1172911	2.4151857	4.1589842	5.7709677	1.9597225	6.7194972	0.7544907	1.95072586681144	high
GSM972492	2.23561644	0	1.697033	8.997102	6.5364496	2.0583283	4.4166386	6.6205869	1.8389991	7.1329851	1.0200387	2.40563653043265	high
GSM972493	1.93972603	0	1.528312	7.7794864	6.495529	3.7657925	4.1842852	5.6272609	1.7263131	6.7536968	1.9851825	1.42383417540631	high
GSM972494	1.8739726	0	1.9775873	8.4381838	6.5067598	3.347947	4.3211141	5.7047416	1.8149291	6.3694521	0.8840144	1.647137024434	high
GSM972495	0.88767123	1	1.7507857	8.1417071	6.1517325	3.2212161	3.8531108	5.3538555	1.6902886	6.4913811	1.160576	1.70045884021358	high
GSM972496	4.66849315	0	2.2433106	8.1568772	5.8323131	3.5594459	4.7697509	5.2286723	1.8751412	6.0405311	1.1614592	1.13752481707583	high
GSM972497	0.03287671	0	2.2099715	8.5266335	7.0005648	1.9745058	4.2434243	6.051097	1.6400361	6.1740337	1.5160588	2.30902296432795	high
GSM972498	1.93972603	1	1.6325318	8.5480102	5.6993892	3.1635044	4.2700523	5.940368	1.6792225	6.0164531	1.2277865	0.941985755404665	low
GSM972499	2.36712329	0	1.1055632	8.1488871	6.3384129	2.0805643	4.0931792	6.2043717	1.6501582	6.7964105	0.8958536	1.26998008381968	high
GSM972501	3.48493151	1	1.3737955	8.3073386	6.9021631	1.8851677	3.8663981	5.3098377	2.1365888	6.6862741	0.8658306	3.66823735652062	high
GSM972502	4.30684932	0	1.0488988	7.6130376	6.3965539	2.1793101	4.4930215	5.440421	1.9416503	6.7940253	0.8582227	1.33652151795773	high
GSM972503	4.8	0	1.6362873	7.8595142	6.9716278	3.1978455	3.9680763	4.9645611	1.697759	5.9703563	2.28827	2.09908585460042	high
GSM972504	0.98630137	1	1.5676183	8.2004203	5.92628	2.1536243	4.2769535	5.081717	1.95644	7.2369192	0.8020453	2.67074621846051	high
GSM972505	4.73424658	0	1.4655189	8.4055811	6.1674008	2.5827584	4.542106	5.5134719	1.7934876	6.4815692	1.541427	1.62961648783097	high
GSM972506	4.63561644	0	1.9841325	8.4531698	6.1708025	2.7475831	4.5547498	5.1343168	1.6582038	6.4411675	1.4549919	1.9808445918191	high
GSM972507	1.38082192	0	1.4581679	7.836491	6.6908854	3.1331966	4.3223716	5.7465028	1.8168046	6.3869995	0.9431041	1.17352670911304	high
GSM972508	4.40547945	0	2.0389773	7.836491	6.367181	3.7119839	4.1628055	5.6911996	1.7093077	5.7531693	1.1529787	0.897831846347504	low
GSM972509	0.46027397	0	1.1712323	7.9639488	7.3920513	3.7485463	4.0228375	5.4646997	1.6384909	5.8510778	0.9957073	1.20404565395548	high
GSM972510	2.82739726	0	1.0123096	7.7347242	6.3707806	3.5893887	4.1804807	4.9267242	1.8014144	6.3255364	1.3131403	1.22389169326872	high
GSM972511	1.54520548	1	1.3662915	8.7355731	6.4299391	3.2912455	3.9081817	6.9406798	1.6279262	5.8444617	0.7583183	0.763472605471709	low
GSM972512	0.75616438	1	1.6445657	8.3129174	7.0103164	3.2959004	4.2260146	5.5572026	1.7223338	6.3372114	1.8918613	2.07097206206633	high
GSM972513	1.57808219	1	1.5570315	8.0726848	6.1302473	3.9451715	3.9545568	5.4828168	1.6798868	6.2416106	1.0793542	1.09037351507944	high
GSM972514	1.05205479	1	1.8079599	8.1028012	5.6548851	2.6698005	3.814701	5.8161052	1.5513372	5.8265181	1.2599079	0.921253102146672	low
GSM972515	3.87945205	0	1.8055323	7.6317399	6.3408653	3.8621888	4.212258	6.0476456	1.799645	5.8839464	0.917424	0.663829245229484	low
GSM972516	2.16986301	0	0.864086	8.4580989	7.1088742	2.8384008	4.387589	5.6375671	1.7106976	6.661401	0.9105572	1.76222565881762	high
GSM972517	1.21643836	1	1.6697885	8.8180194	6.8973071	2.7248213	3.7386228	5.5546232	1.7849045	5.7545312	1.1737914	2.41156049603914	high
GSM972518	1.15068493	1	2.3552116	7.8389188	6.1513491	3.1902434	4.0205324	5.538448	2.0683742	6.4241735	0.9062432	1.75943178426632	high
GSM972519	0.46027397	1	1.7434833	8.4295734	6.0056468	2.1679757	3.8253837	5.4473527	2.0022293	6.3698335	0.955646	2.35174962007913	high
GSM972520	2.03835616	1	1.5037885	7.8586629	6.5567225	3.5137666	3.9444727	5.9608828	1.566523	6.5938162	1.4133049	1.1606035876813	high
GSM972521	2.49863014	1	1.7264685	8.0776463	7.2890147	2.5889255	3.8482143	5.5553617	1.6241851	5.5003423	1.9598457	1.81065457365425	high
GSM972522	3.25479452	0	1.9881043	7.6907051	6.6458806	3.0888219	4.3595961	4.8965298	1.6826619	6.0153421	1.1131723	1.44603650563426	high
GSM2325238	1.37819178	0	1.3791941	7.3856202	4.9082347	2.0410544	5.3005597	4.6468213	2.4801228	4.7263248	2.3137357	0.563814917675078	low
GSM2325239	1.32394521	0	1.1429044	7.4661493	5.0511566	3.6329594	5.716283	5.1424953	1.9696896	4.8923323	2.3798571	0.250249490849536	low
GSM2325240	0.97380822	0	1.1282537	7.0273608	5.6026173	5.1127413	5.2705238	4.8141542	2.1221176	4.7282513	3.3500144	0.303398175849793	low
GSM2325241	1.07342466	0	0.7486888	7.3226359	5.5112	4.1419687	5.2667881	5.4924033	2.4694145	5.4715609	1.9339516	0.35989260688349	low
GSM2325242	1.03857534	0	0.765525	7.6260395	5.0841211	4.9151459	5.4823353	5.3112764	2.7421589	5.1765446	1.4142148	0.292521889594711	low
GSM2325243	1.13490411	0	1.7739402	7.5493714	5.0900753	3.7692579	5.0671607	5.6684466	1.9393567	5.414779	2.4332144	0.394703913423964	low
GSM2325244	1.07441096	0	1.1025255	6.8411643	4.9095809	4.7568294	4.8774038	5.3534803	2.598275	5.4595922	2.3163559	0.31736555381544	low
GSM2325245	0.99649315	0	3.0229238	7.7952777	5.1244748	4.2665706	4.9229648	5.721292	1.8548104	4.9425272	1.6095939	0.416811330641297	low
GSM2325246	0.92317808	0	2.3189689	7.7140385	5.3142684	4.8989331	5.1770487	5.2669623	2.8706659	4.6836773	2.9469431	0.665192370900212	low
GSM2325247	0.90575342	0	0.8637858	7.6757121	5.1698317	5.0837407	5.3381955	5.6911996	2.1806109	4.6312709	2.9086725	0.205902626272996	low
GSM2325249	0.49084932	0	1.2273943	7.1778413	5.788095	5.3722883	5.8199975	5.0553609	2.5715132	4.8519921	3.7360537	0.364921158570567	low
GSM2325250	0.76865753	0	1.7111195	7.3821379	5.4923822	4.6774274	5.2872539	5.0838339	2.0847243	4.9083624	2.1084482	0.340852734718558	low
GSM2325251	0.84854795	0	1.6994037	6.6094998	5.1023027	3.4040351	4.5739124	5.316286	2.5229217	4.5194926	1.9579627	0.31305684724341	low
GSM2325252	0.42805479	0	1.5241883	6.8450895	5.2017888	5.4714716	5.4684697	4.599764	2.9475682	5.044327	1.967001	0.370439301305266	low
GSM2325253	1.14147945	0	0.9741015	7.7110417	5.4118248	4.3137664	5.0583595	5.4065614	2.1816086	5.4009308	1.718685	0.388592762802314	low
GSM2325254	0.6009863	0	2.148585	7.0585608	5.0163766	3.4211899	5.0316409	4.7790362	2.086306	4.0973993	2.8807061	0.345747314363921	low
GSM2325255	0.33731507	1	1.915528	7.6929952	5.0370351	2.2626196	4.412902	4.5449863	1.3915776	5.6443461	1.8350914	0.849567069165351	low
GSM2325256	0.34915068	0	2.6951966	7.2886313	5.5426241	4.9086996	5.3576315	5.0550059	2.0480026	4.9380783	3.1152256	0.491523913996277	low
GSM2325257	0.27123288	0	1.3210805	7.3082989	5.4508689	3.704169	4.6162143	5.1365663	2.5641884	5.0119419	2.4048882	0.611805415294279	low
GSM2325258	0.1890411	1	1.7402495	7.4939558	5.2271873	5.0426775	5.4184216	5.0029967	2.4426626	4.7484399	2.6066913	0.375006576507222	low
GSM2325259	0.76536986	0	2.6353814	8.1971942	5.0145491	3.9656458	4.7660287	5.2434754	2.2860021	4.5703333	3.176731	0.821986414208346	low
GSM2325260	0.78246575	0	0.9546114	6.7790424	5.6428722	4.4889561	5.0963355	5.1882185	2.1856013	4.7964596	2.2862669	0.236610071209011	low
GSM2325261	0.2409863	0	1.9098845	8.1265931	5.1939608	5.0705646	5.3280087	5.3152125	1.9361029	4.3643549	2.3973507	0.295961791555954	low
GSM2325262	0.79232877	0	1.8264087	7.2466039	4.9873646	4.8497864	5.2289821	5.4854192	2.305651	4.4942119	3.1431708	0.257429981459442	low
GSM2325263	0.74136986	0	1.2935396	7.5408858	5.2724773	4.1492474	4.5696977	5.5070307	2.601029	4.8790136	2.5045658	0.502443288857623	low
GSM2325264	0.73052055	0	2.8421462	7.684745	5.4530959	3.1914722	4.9655597	5.3575229	2.1708708	4.9020643	2.196205	0.750089842619601	low
GSM2325265	0.59112329	0	1.9737194	6.7281515	5.2057117	4.8680294	5.7877325	5.5157	1.9344195	4.6918007	2.8126732	0.153159331982991	low
GSM2325266	0.20547945	0	0.8803982	7.2127561	5.4257182	4.7262361	5.5465956	5.1150773	2.4803517	4.3464062	3.5184691	0.261349744295327	low
GSM2325267	0.43134247	0	1.5705995	6.7818996	5.2610216	5.0001257	6.0308595	4.8364993	2.5193428	3.9911846	3.3894003	0.187989540622715	low
GSM2325268	0.53293151	0	2.8466956	7.1532821	3.9080206	1.044588	5.2321872	5.4739061	3.7152476	4.8640871	0.7086735	0.750802715717884	low
GSM2325269	0.20975342	0	0.8594011	7.273612	5.3936742	5.3071009	5.6133257	5.049871	2.6910237	5.1196525	3.0456258	0.348598938611411	low
GSM2325270	0.42805479	0	2.4828012	7.500136	5.4330907	5.0758975	5.53411	5.578335	2.836487	5.2716009	1.6535937	0.504227762171737	low
GSM2325271	0.09731507	0	0.9434418	7.3840794	5.1770702	4.7485134	5.4223034	5.7320612	1.8407553	4.4744346	2.9482061	0.14487946788409	low
GSM2325272	0.4290411	0	1.7282212	7.5987474	5.6327224	4.5475415	5.3489236	5.2333925	2.4083725	4.5845878	3.5318653	0.491927893204185	low
GSM2325273	0.05720548	0	1.546848	7.203295	4.972798	4.250709	4.618431	5.110569	2.165248	4.77258	2.417704	0.348304978049752	low
GSM2325274	0.41391781	0	1.4331584	8.0790574	4.927756	5.4332072	5.2004653	5.4700462	2.5071284	5.0172782	1.430523	0.326490908189937	low
GSM2325275	0.38038356	0	0.8153609	7.5829931	5.2420394	3.341189	5.2138421	6.0135266	1.9668492	4.8650497	2.1883478	0.216939847275816	low
GSM2325276	0.32317808	0	2.5095918	7.5757315	5.1300155	4.4767408	5.1009622	5.7228554	1.9851677	4.6306368	2.5272257	0.317297074040928	low
GSM2325277	0.27221918	0	2.598723	6.573077	4.897549	5.201543	4.637562	4.951414	2.075805	5.065271	3.210471	0.376889520001759	low
GSM2325278	0.74564384	0	2.2803031	7.0561041	5.5493037	5.0356513	5.4046283	5.2065108	2.0501825	4.6322474	3.301784	0.317628934692713	low
GSM2325279	0.66378082	0	1.7378797	7.4462062	5.5570953	5.3531103	5.304364	5.5471367	2.4909796	5.4431206	1.5365286	0.379186380413011	low
GSM2325280	0	0	1.6026574	6.6732751	5.3700881	2.469508	4.4728404	5.4817125	2.0131533	4.4932245	3.0063831	0.350678893531912	low
GSM2325281	0	0	3.1957564	7.5771698	5.6683909	4.6433779	5.6488992	5.4283108	2.3746826	4.7888959	1.4287121	0.469274783139717	low
GSM2325282	0	0	1.3401914	6.9526001	5.5115458	4.7760871	5.245	5.2167095	2.8070735	5.1470799	2.5370021	0.417168179693417	low
GSM2325287	0.95441096	0	0.765525	7.1009104	5.0821386	5.045306	4.8620621	4.5014382	2.506651	4.4030131	3.1152256	0.322662089254745	low
GSM2325288	0.05852055	0	1.8444095	7.8160498	4.9935459	4.4533102	5.8816975	5.6448677	1.9978983	4.8939402	3.0721062	0.268615264745208	low
GSM2325289	0.02268493	0	2.1788611	7.5843896	5.2053893	3.305122	5.247385	4.6577601	2.1397649	5.0110106	2.1888931	0.654829272252345	low
GSM2325290	4.9699726	0	1.848107	7.2021182	5.5783511	5.6969829	5.0927166	5.2800856	2.1015907	4.6091701	2.8698222	0.278466108417975	low
GSM2325291	2.99178082	0	2.276261	7.6888527	4.6566889	3.0552895	4.316134	6.0911277	2.3226958	5.1328713	1.4410028	0.485403481776267	low
GSM2325292	4.74410959	0	1.4961751	7.1017596	5.0285177	5.2570919	4.7669441	6.0304725	2.3284534	4.8254374	2.2872449	0.197622031331405	low
GSM2325293	3.68252055	0	0.7857194	7.4844943	4.3525322	4.4115342	4.7078796	4.8342035	2.4724249	4.7099118	1.2497448	0.255695793045568	low
GSM2325294	3.65753425	0	1.0616203	7.3527171	5.3506878	3.6838881	4.2894367	6.0105563	2.4868725	4.9447088	1.7997062	0.370322587773214	low
GSM2325295	3.2889863	0	1.5728395	7.4065987	5.1428191	1.2968033	4.5182299	5.9053019	2.6081031	5.5427382	1.8698457	0.84109034044361	low
GSM2325296	0.10389041	0	0.8008828	7.1893597	5.551226	3.6189913	4.8687669	5.5179301	2.2491531	4.9924642	1.5332602	0.293718269675374	low
GSM2325297	2.3250411	1	2.2973512	7.1504445	4.8599009	5.1309715	5.3843418	5.3352002	2.4013318	5.0708846	1.8370586	0.282430145408186	low
GSM2325298	3.69008219	0	1.563326	7.739489	4.895245	3.573981	5.658529	6.018249	2.137136	5.091239	2.459276	0.265322820889881	low
GSM2325299	2.61468493	0	2.1532548	7.7977227	4.8983725	4.4726669	4.7112877	5.2754788	2.3260781	4.8012517	1.8647686	0.473544316599251	low
GSM2325300	3.61117808	0	1.624045	7.980044	5.803575	4.304937	5.340254	5.828176	1.428519	4.997518	2.602613	0.300527756827673	low
GSM2325301	3.6220274	1	0.7738566	6.8811145	5.0138882	5.0865837	5.4048013	4.9676344	2.1098929	4.4594508	2.9306288	0.152358378852935	low
GSM2325302	1.50345205	0	2.4158606	6.9302816	5.2759999	4.9268435	5.1754327	4.8472311	1.5331177	5.1328713	2.049003	0.277279406950773	low
GSM2325303	3.75945205	0	1.0459177	8.2973059	5.0135554	1.7781701	5.4247416	5.7737199	2.3231949	4.6672167	2.0348467	0.441624552865429	low
GSM2325304	2.77347945	1	1.3474326	7.2646433	5.1405059	3.9502128	4.8671962	5.2765773	2.4365703	4.4334675	2.8230685	0.345006465387973	low
GSM2325305	2.85336986	0	1.8079599	7.3107497	5.404812	4.2362547	5.3212035	6.2079618	2.4812882	5.0348326	2.4181776	0.30314439402904	low
GSM2325306	3.08909589	0	0.9257989	6.7993579	5.2631649	4.3876211	5.8172676	5.1584267	2.449671	4.7510467	2.7150275	0.198673654549097	low
GSM2325307	1.69380822	1	0.9386612	7.6794373	4.8592451	4.8528223	4.9248604	5.5953314	2.2245194	4.642965	3.2456969	0.258583756905581	low
GSM2325308	2.9020274	0	2.6294139	7.0203181	4.9930203	4.5682618	5.0316409	5.7183913	2.1445407	5.2266229	2.1100867	0.319775223176572	low
GSM2325309	2.72810959	0	1.5755264	7.4269199	5.5604746	4.5066462	5.2361743	5.3676733	2.0568052	4.7115102	2.3888111	0.30280137872279	low
GSM2325310	2.34443836	0	0.8183179	7.274813	4.9516274	4.5132449	4.6305411	5.2107959	2.2552404	4.9027158	3.010175	0.322651479004608	low
GSM2325311	2.01369863	0	1.7011516	7.5042721	4.4023236	4.8324028	4.7918838	4.9463291	3.5257587	4.9347723	1.8338035	0.638293421742221	low
GSM2325312	2.76065753	0	1.7002501	8.0537337	4.6879917	4.1645838	5.4332368	5.7803817	2.2375915	4.5670628	1.9201129	0.24792158636173	low
GSM2325313	1.29041096	0	1.7099945	7.2385594	4.7652905	4.6982496	4.6501542	5.3687521	2.3870863	4.9412488	1.8880431	0.315368933664605	low
GSM2325314	1.13063014	0	1.6429259	7.2561473	5.0172242	4.5824417	5.655545	5.2300683	2.1381938	4.639642	2.155902	0.204286234345455	low
GSM2325315	2.92043836	0	1.5407359	7.1573081	5.6098409	5.1494352	5.1631297	4.7084909	2.0889692	4.5126311	3.1466551	0.341345298705059	low
GSM2325316	2.6179726	0	0.8449004	7.3295461	5.7699683	5.1127413	5.1890505	5.3814017	2.2336523	4.8494357	2.8541157	0.288523652812725	low
GSM2325317	2.72284932	0	1.0270113	8.0425781	4.9008937	4.8223214	4.7023443	5.7111795	3.6793198	5.6701358	3.2992309	1.16783658014814	high
GSM2325318	2.55945205	0	1.1165432	8.0481134	5.2324464	4.4067796	5.3478996	5.4097501	2.2567519	5.0013086	2.6449725	0.402258257298914	low
GSM2325319	2.48153425	0	1.8310468	8.0000036	5.3816377	3.6676318	4.9840156	5.8501716	2.3718889	5.2815711	3.049773	0.713179247076177	low
GSM2325320	3.15715068	0	0.7557729	7.6088249	5.148381	3.5587519	5.122575	5.3999677	2.3559386	4.5602423	2.5859732	0.309609195756633	low
GSM2325321	3.24493151	0	1.220516	7.7347242	5.1454508	4.0568389	5.2215907	5.186991	2.4510798	4.8104789	2.4356803	0.417143831578451	low
GSM2325322	2.61369863	1	0.7987518	8.2247559	5.1068865	4.7845829	5.5680391	5.4620607	2.2930735	4.7333322	3.1626514	0.318116593487707	low
GSM2325323	2.52723288	0	2.2513516	7.3975114	5.2611868	4.2932248	5.1971028	5.7162805	2.396037	4.7741873	2.9086725	0.401201593550972	low
GSM2325324	0.98038356	0	2.1672667	7.60488	4.9714855	2.1685025	5.0600138	5.561551	1.9350199	4.9276999	2.575276	0.499774120031743	low
GSM2325325	2.95956164	0	2.0236128	7.1835557	5.6205316	4.9755134	5.0636853	4.9941437	1.9657443	5.0757366	2.7124192	0.423104480108487	low
GSM2325326	2.35430137	0	2.112784	7.8331429	5.5622126	4.038293	5.482006	5.7297739	1.8515883	5.2910664	2.6756598	0.445194273295302	low
GSM2325327	3.0989589	0	0.8846091	7.737099	5.0643245	3.565975	5.1423964	5.0778871	1.9080119	4.8263887	2.1377288	0.307561891317484	low
GSM2325328	3.01249315	0	1.2426542	7.7833835	5.4983765	4.2207019	5.2879455	5.8369918	1.618318	5.4176455	2.925561	0.316944687598025	low
GSM2325329	1.99857534	0	1.0697328	6.8372015	4.9823792	4.5925479	4.6255854	4.9022996	2.3216949	4.6293131	2.3497779	0.263651789158967	low
GSM2325330	2.08832877	0	1.7386274	6.271817	5.3292422	3.5546705	4.3676208	4.3184545	2.2893279	4.6373741	2.1356045	0.44299749924269	low
GSM2325331	1.10465753	1	1.7889834	7.1778413	5.4682465	4.7055307	5.0791762	5.1035686	3.4229668	4.9077284	2.8685449	0.784373805591942	low
GSM2325332	2.87178082	0	2.1939342	6.5110825	5.036374	4.3487402	5.3212035	5.8975254	2.33134	5.4179735	2.6765704	0.25610155598086	low
GSM2325333	3.59408219	0	1.6697885	7.6496525	5.3733469	4.6128062	5.4474561	5.3507737	2.380895	4.8860127	2.7908458	0.407977042591475	low
GSM2325334	2.41578082	1	0.9366461	6.3949551	5.5456819	4.6845212	4.9226323	4.2682713	2.4412358	5.6587122	2.048419	0.45934514585103	low
GSM2325335	0.83868493	1	0.9111998	7.7904924	5.2195756	4.3244915	5.3212035	5.6185724	1.944491	4.6240964	1.9550623	0.199593292806262	low
GSM2325336	3.45665753	0	0.8006738	7.1089774	4.5730248	3.9126376	3.8462196	4.9823058	3.0234845	5.179375	1.6989209	0.582743478695564	low
GSM2325337	3.00920548	1	1.6362873	7.1431106	4.7122979	4.0417798	5.3969344	5.8561523	2.3415439	4.6630582	2.6286215	0.19657083814375	low
GSM2325338	2.99605479	0	2.0340828	7.3045502	5.1926143	3.1743519	4.6597735	5.6946552	2.6511527	4.6678687	2.9827112	0.58292251633894	low
GSM2325339	2.62323288	0	2.1236227	7.4220334	5.0188966	5.5698743	5.3413205	5.5677406	2.0612467	5.134315	3.2510432	0.29790264263597	low
GSM2325340	0.80186301	1	1.9113055	7.0192218	5.475629	3.2372505	5.1367147	5.0464217	2.1492464	5.0359255	2.5771264	0.49297513833705	low
GSM2325341	3.31068493	0	2.1349494	7.3508466	5.4534356	4.5558953	5.236839	5.6601692	1.2370699	5.1856781	2.9638369	0.251111164525002	low
GSM2325342	2.82213699	0	2.0428053	7.6667521	5.1330031	3.2172175	4.7381198	5.5894534	2.8218451	5.5585391	1.1122814	0.818930215145145	low
GSM2325343	2.48942466	0	0.9591	7.345219	5.5722152	3.9805704	5.0640007	5.5745805	2.6905894	5.2266229	1.5536528	0.403573193459821	low
GSM2325344	2.592	0	1.8233144	7.6451376	5.246357	3.2116966	5.0355329	5.2712426	2.3616214	4.7205713	2.0584653	0.510561306093324	low
GSM2325345	0.07890411	0	0.6784014	7.7301237	4.9872057	4.0821015	5.4078048	5.7776573	2.5414874	4.8320286	2.5665333	0.264185521452171	low
GSM2325346	0.96854795	1	2.3407703	7.1887956	5.7565485	4.6104949	5.0098154	5.7259059	2.0357116	5.3231251	1.7681965	0.389108057155648	low
GSM2325347	0.75780822	0	1.9775873	7.3968583	5.1148687	3.4976887	4.5967383	6.0696338	3.3300584	4.9508831	2.1056743	0.684771253021601	low
GSM2325348	0.66805479	1	1.5137316	7.7519121	5.0198865	4.5310005	5.5299287	4.7010393	2.4254565	4.288246	2.3744275	0.342432854610476	low
GSM2325349	3.14761644	0	1.592057	7.7072645	5.2566096	3.8316397	4.9504936	5.2701789	2.3396029	4.4341488	1.7342151	0.377413429590559	low
GSM2325350	1.19441096	0	0.9373933	7.7550572	5.0702712	3.676752	5.3704701	6.2468677	2.086306	4.9582931	2.8009068	0.228115325740793	low
GSM2325351	3.16043836	0	1.99006389	7.22342574	5.60948675	4.67546909	4.81884302	5.57651673	2.09848002	4.93936485	0.96571966	0.292882507060399	low
GSM2325352	2.41249315	0	0.8119793	7.5180174	4.7309905	5.1428317	5.0914359	5.4419152	2.3979421	4.6244128	1.918317	0.183910775775771	low
GSM2325353	1.49819178	0	2.0653356	6.970145	4.8912836	4.734215	4.9530607	4.9676344	2.3241659	4.758071	2.2357292	0.319281689185709	low
GSM2325354	2.13271233	0	1.3560544	7.7239933	5.6322005	4.8695732	5.3677033	5.990589	2.5071284	4.9522889	1.4142148	0.281060297224397	low
GSM2325355	1.46663014	0	0.7579944	7.3257679	5.2066966	5.1390759	5.5196436	5.9432692	2.5120664	5.3867495	2.6104107	0.226334424601855	low
GSM2325356	2.30761644	0	1.0774156	7.573571	4.5682501	2.8513475	4.319887	4.7255606	2.3989004	5.1052805	1.0163987	0.54822061940444	low
GSM2325357	2.35857534	0	0.8690438	7.0262899	5.6169318	4.5966263	5.2710428	4.8917935	2.173953	4.533612	3.0266989	0.268221730837176	low
GSM2325358	1.64087671	1	2.2231253	7.2910873	5.0505064	5.0645382	5.250796	4.391862	2.1688139	4.6698037	2.7492136	0.427614154605764	low
GSM2325359	2.0850411	0	0.9213457	8.1588052	5.151956	5.0350088	5.0575317	5.7170533	2.1642639	4.5771657	2.8165602	0.277083682543354	low
GSM2325360	3.00591781	0	1.7211979	7.5364435	5.2430349	3.9167162	4.503358	5.3763302	2.6608203	4.6575191	3.1272344	0.658431951114682	low
GSM2325361	0.28964384	1	1.5994013	7.4601694	5.8543771	3.8167912	4.8261339	5.6352748	2.2133441	4.6497334	2.4082909	0.4300663873253	low
GSM2325362	2.09490411	0	0.8729688	8.2036018	5.779123	3.6598555	5.2422918	5.7204887	2.1010727	4.7263248	1.7481363	0.360072207949035	low
GSM2325363	1.9900274	0	1.5959988	7.7519121	5.6568156	4.4508235	5.6243714	5.8393859	2.1060194	5.0524526	1.6234176	0.279548589902259	low
GSM2325364	2.42761644	0	1.955458	7.0119602	5.3976927	4.2916139	5.2736085	5.8033535	2.0457876	4.4807123	2.3966167	0.200890670039911	low
GSM2325365	2.16065753	0	0.9039779	7.2145593	5.6359048	2.5571036	4.366716	5.4191772	1.7678623	5.0257201	2.3754539	0.42707018136395	low
GSM2325366	1.98772603	0	0.874268	7.2329006	5.2152708	3.8312931	5.1962793	5.3109194	2.2024486	4.8659884	2.1472429	0.257940954652736	low
GSM2325367	2.38126027	0	0.8752581	7.2531845	4.5998042	2.7072379	4.2751026	5.6444814	3.1214072	5.2077491	1.86412	0.567713968733575	low
GSM2325368	2.25139726	0	1.7264685	7.1698808	4.7248699	5.144574	4.8623779	5.4927619	2.3650384	4.2506279	2.6720471	0.203869940816206	low
GSM2325369	2.07419178	0	1.6479532	8.4755486	5.4320776	2.0856662	5.1686785	6.1147335	2.3429711	4.9918494	1.6151415	0.65638453310371	low
GSM2325370	2.34213699	0	1.0609825	7.087304	4.4623787	3.2816615	4.8456093	6.277899	2.4287214	4.9434754	2.0539549	0.186918535932019	low
GSM2325371	0.10915068	1	0.9389806	6.7852735	5.6476377	3.7532083	3.9085283	4.9849783	2.4831347	4.7767954	2.1160847	0.513398516796141	low
GSM2325372	2.38126027	0	1.8179621	7.5049631	5.3880286	3.6704889	4.1684816	5.0976297	2.3202593	5.2831793	1.3973228	0.766119079066228	low
GSM2325373	2.0189589	0	1.8151033	7.571405	5.1238221	2.6594855	4.6995046	5.9629472	2.2138766	4.8114251	2.0584653	0.421900546165713	low
GSM2325374	1.41271233	1	2.4115414	7.1951173	4.583445	2.8361906	5.8164461	5.1313659	1.7045474	5.8534976	2.0618094	0.375223310817692	low
GSM2325375	1.39857534	0	2.5512399	7.0561041	5.148381	4.6476836	5.0577003	5.439309	2.4525064	5.5200327	0.9294755	0.408908738309096	low
GSM2325376	2.72482192	0	0.9331312	7.1184659	4.9269173	4.7522176	5.0208773	5.0931092	2.3521427	4.1664519	1.879912	0.16994355824806	low
GSM2325377	2.36054795	0	1.8287296	7.4151483	5.2506462	4.7143644	5.3839992	5.3527597	2.173454	4.8928179	2.0658742	0.291707365971002	low
GSM2325378	2.0870137	0	2.1005627	7.263446	5.0918891	2.7225385	4.6349101	5.7189552	2.5628246	5.2753041	1.6796025	0.610145255296476	low
GSM2325379	2.58772603	0	2.0174927	6.9401291	4.3532693	2.512197	4.341267	5.7204887	2.9883807	4.6944028	1.6928753	0.441689857205239	low
GSM2325380	2.41249315	0	1.0679935	6.766624	5.991595	6.1615855	5.3280087	5.1942117	2.6818208	4.6168348	2.5562391	0.238644457625387	low
GSM2325381	2.55090411	0	1.8103137	6.7062555	5.3873415	1.5644822	4.9093343	5.0091555	2.198838	4.4136988	2.144926	0.43022064099257	low
GSM2325382	1.33709589	0	1.7211979	7.2940776	4.8892719	3.6559524	3.9200547	5.1994766	2.8795064	4.9491401	2.137196	0.782549727091418	low
GSM2325383	1.1769863	1	0.822329	6.4777148	5.7358578	2.903209	3.8053682	4.5970626	1.8419625	4.8961425	1.8748355	0.446238705127582	low
GSM2325384	2.12054795	0	0.9744586	6.126038	4.478792	1.9541443	2.8840105	5.5212887	3.3449282	4.6620843	2.6349346	0.654955513699323	low
GSM2325385	2.38553425	0	2.3005818	7.2609762	5.5609861	5.1318946	4.8630152	5.1109331	2.1892238	4.7086116	2.2431507	0.414459819628613	low
GSM2325386	2.44372603	0	2.7724575	7.4621476	5.2106608	4.419988	4.9812642	5.4220859	2.1744432	5.2589228	2.0427898	0.538607490474829	low
GSM2325387	1.34235616	1	1.9775873	7.9764973	5.3963713	2.9296521	4.8338179	5.7418703	2.3530566	5.5975661	2.7029866	0.999856857751679	low
GSM2325388	2.37041096	0	0.8127784	7.0563786	4.0342557	4.1909833	5.098363	4.8727459	2.6440981	4.9769769	1.8266443	0.224762716209559	low
GSM2325389	2.26980822	0	1.1068872	7.1391355	4.571982	2.7877422	4.3835534	4.7540905	2.566473	4.6280401	2.0203859	0.459413995692521	low
GSM2325390	2.30432877	0	1.2991906	6.9333559	5.6337934	2.9414738	4.5861838	4.8555328	2.538324	4.5162663	2.7580566	0.591994865721583	low
GSM2325391	0.07232877	0	0.9673154	7.835681	4.6556833	4.2292693	4.7801408	5.0983317	2.2917934	4.5408729	1.9881879	0.305169626704208	low
GSM2325392	2.352	0	1.5181307	7.7857229	5.1231667	4.4310166	5.4571606	5.1275707	2.7313835	4.8104789	2.68159	0.494577385311826	low
GSM2325393	2.22772603	0	2.3195231	7.2922714	5.0643245	4.1545946	4.9578833	5.3656761	3.025823	4.6782649	1.5732085	0.509424484280211	low
GSM2325394	2.36810959	0	1.1271205	7.8113016	5.1168661	4.8394252	5.3283623	5.2935286	2.6023946	5.6094672	1.8836968	0.470317884303489	low
GSM2325395	0.89161644	1	3.0537983	6.6077275	4.7754114	3.9946356	5.0699283	3.519916	4.1165841	4.614362	2.9556901	1.9252272589347	high
GSM2325396	1.9660274	0	1.4113393	7.342713	4.6147466	4.8540319	5.4919959	5.1268977	2.1130826	4.8380479	2.1377288	0.195023123807967	low
GSM2325397	1.21709589	0	0.7382424	6.766624	5.8711525	5.163031	5.3846817	4.391862	2.5902402	4.5941772	3.6832548	0.382842235070828	low
GSM2325398	0.96526027	0	1.7739402	6.9742706	4.8602448	2.7660129	4.3969743	4.9639338	3.3789918	5.4256812	1.9544731	1.14594192960173	high
GSM2325399	1.64843836	0	2.5497496	8.1488871	5.1853449	3.496247	5.4293278	5.7266688	2.050766	5.5644811	1.9787614	0.647894511898555	low
GSM2325400	0.5500274	0	2.399397	7.7225035	5.0367027	3.6441404	5.414559	5.5053625	2.214385	4.8461104	2.8711239	0.474593746697316	low
GSM2325401	0.23342466	0	0.7215105	7.2766098	5.3890247	5.3252273	5.3315231	5.6299577	2.2465823	4.8031659	2.7192436	0.188159806567604	low
GSM2325402	0.25413699	0	1.247735	7.7463978	4.8433607	4.0840745	5.6712775	5.6858303	2.5996639	4.9176459	1.6921274	0.261762140553171	low
GSM2325403	0	0	2.254364	7.4831354	5.544989	5.2864485	5.4749219	6.1961714	2.2605044	5.0373004	1.8193374	0.251124051479193	low
GSM2325404	0.39123288	0	1.3906427	6.8290638	5.428737	4.9924484	5.3105498	5.5212887	1.9108523	4.1392033	2.8870872	0.133917607398942	low
GSM2325405	0	0	0.7641026	7.9384296	5.2364079	4.7830924	5.0643356	5.1315481	2.4691836	4.3497326	3.1513458	0.368354095378861	low
GSM2325406	0.19232877	0	0.7925487	7.2959042	5.4406577	3.2665592	5.192055	5.0563649	2.3742117	5.030747	2.6534363	0.444049348610524	low
GSM2325409	0.17720548	0	2.0003433	8.1265931	5.3244456	4.5750147	5.7271644	5.6505475	1.6190275	4.7287273	3.1891435	0.29341290797425	low
GSM2325410	0	0	2.0446289	7.6584824	4.7350484	3.1498139	5.3559083	5.7446093	2.0426918	4.7282513	3.0776646	0.335520996990778	low
GSM2325411	3.648	0	2.20535	7.656973	5.0152196	4.3374241	5.3468455	5.7744886	2.6713027	5.1033959	2.3210414	0.458900362941588	low
GSM2325412	5.0130411	0	1.1429044	6.9561535	4.7467321	4.4651053	4.4784348	5.6170956	2.431	4.614035	3.3964816	0.26303686324679	low
GSM2325413	4.16679452	0	1.809488	7.1704342	4.9162147	4.8829885	5.039936	4.7394077	2.4449742	4.8970799	3.2858414	0.460570558891958	low
GSM2325414	4.71484932	0	1.3950759	7.4435232	5.1628782	3.503535	5.149747	5.1119401	2.601029	4.9211127	2.6905759	0.532232498691374	low
GSM2325415	3.17786301	0	1.6488352	7.5800769	5.0360632	5.189509	5.3012468	5.3658503	2.4831347	4.2230825	3.1763386	0.277159838632186	low
GSM2325416	1.90454795	1	1.0096872	6.883892	5.8228802	5.7557559	5.5691621	4.4449736	2.7722726	4.6003957	4.0287895	0.416446455280037	low
GSM2325417	0.70487671	1	1.4262062	8.0509405	5.2771692	3.7943357	5.5394057	5.0743919	2.238619	4.7267986	2.9745529	0.496075511206129	low
GSM2325418	2.81556164	1	1.5745822	8.1137219	5.3103595	3.8544662	5.4513075	5.1215741	2.1098929	4.6662738	2.9348398	0.488584775286932	low
GSM2325419	3.38958904	0	1.266779	7.9991281	5.2496669	4.4228049	4.4428227	5.8337965	2.5951539	5.5184276	1.9634735	0.648890045594634	low
GSM2325420	4.71912329	0	1.2092332	7.2442245	4.8193331	4.432841	4.8751632	5.7278085	2.2445827	4.5650969	1.6160081	0.173589142898473	low
GSM2325421	2.43090411	1	1.748424	7.0621349	4.5781325	5.192695	5.0643356	5.1692426	2.3611238	4.8380479	1.7609057	0.216264849824889	low
GSM2325422	3.95375342	0	0.8288814	7.4960307	4.5389595	4.5970762	4.6991806	4.9005722	2.0421278	4.7748442	1.541427	0.224482421524352	low
GSM2325423	2.95627397	0	1.4902923	7.2953112	5.6535037	5.0509066	5.467719	5.9817344	2.2072065	4.7654516	3.3738766	0.242117361443652	low
GSM2325424	2.76591781	0	1.5292444	7.0279051	5.497016	4.7702204	4.9414217	4.910143	2.5929244	4.7124621	2.8702436	0.449195664214009	low
GSM2325425	1.3229589	1	0.8666272	7.345219	5.3646927	4.5748589	5.566575	5.2363931	2.2815749	5.411568	1.5608348	0.272933555125995	low
GSM2325426	3.78410959	0	1.915528	6.7906046	4.141197	4.7445537	5.1548091	4.5650248	2.6053997	4.602028	1.5373845	0.227478216866509	low
GSM2325427	2.53906849	1	2.0748194	7.6816594	5.337692	4.4311666	5.0606999	5.3645997	1.9685662	5.0210224	2.419162	0.434303445111925	low
GSM2325428	0.47243836	1	1.7962375	7.5836878	5.1663183	2.4732247	4.3291402	5.3473817	2.7373993	4.4614165	1.3148157	0.662178977275586	low
GSM2325429	2.84383562	0	0.896652	7.1290324	4.9041832	2.3101415	4.8232872	4.0796306	2.3893952	4.9283215	1.7231955	0.585480272625027	low
GSM2325430	3.19824658	0	1.8310468	7.0035713	5.4864394	4.2808065	5.1287208	5.2576501	2.3303852	4.5670628	1.8774106	0.29411780284647	low
GSM2325431	2.40723288	0	2.1188012	6.9582356	4.9522738	3.0338845	4.933003	5.2867315	2.3516738	4.8707944	2.2816871	0.421336077236636	low
GSM2325432	2.19419178	0	1.6794023	6.136687	4.2263643	4.0202001	5.1440347	4.646484	2.6739589	3.9609792	2.8087358	0.16984861503321	low
GSM2325433	2.27967123	0	2.3307889	7.3492717	5.0765632	4.9915197	5.5480278	5.8617996	2.6809502	5.2387115	1.6374764	0.319459408801562	low
GSM2325434	2.83068493	0	0.7536462	7.8553577	4.6950373	3.2313735	4.1992199	5.177018	2.5849856	4.8228552	2.3951631	0.594155851084505	low
GSM2325435	2.016	0	1.9105864	7.7558279	5.4168721	4.0571486	5.2114594	5.6850856	2.7951655	5.9523473	2.0133983	0.862114072971941	low
GSM2325436	1.33906849	0	2.0562443	6.801315	4.0641234	2.1118115	4.3935215	5.3568151	2.4738584	4.8866664	3.0729207	0.474556265982741	low
GSM2325437	0.11441096	0	0.9673154	6.5835909	5.3893577	5.0970006	4.8671962	5.3716461	2.2667755	4.984847	2.0070158	0.1936148210608	low
GSM2325438	2.37468493	0	0.9062952	6.1946042	5.3596812	5.0831296	5.642543	4.3911875	2.6765311	4.4494224	2.8754971	0.201797016075278	low
GSM2325439	2.30432877	0	0.7795476	7.3577479	5.4476278	5.0078741	5.0306419	5.5681509	2.4743067	5.030747	1.5755785	0.255385119797742	low
GSM2325440	2.35956164	0	1.9373045	7.4342442	4.9890466	3.2549066	5.0953476	5.4448118	2.3827952	4.9223661	2.5646831	0.471255932039031	low
