# Supplementary material for: Construction and validation of an RNA-binding protein-associated prognostic model for colorectal cancer
Source: PeerJ. 2021 Apr 5;9:e11219. doi: 10.7717/peerj.11219 (PMC8029696; doi:10.7717/peerj.11219)
Supplement: Supplemental Information 6 [file peerj-09-11219-s006.zip › raw data/12.KEGG/24.prepareGSEA/tcga.Risk.cls]

586	2	1
#	l	h
l	l	h	l	l	h	l	l	h	h	h	l	h	l	h	l	h	l	l	h	h	l	h	l	l	l	l	h	l	h	h	h	h	l	h	l	l	h	l	l	h	h	h	l	h	l	h	l	l	l	l	l	h	l	h	l	l	h	l	h	h	l	h	h	h	h	h	h	h	h	h	l	l	h	h	l	h	h	h	h	h	h	l	l	l	l	l	h	h	h	l	h	h	h	h	l	h	h	h	h	l	l	h	l	h	l	l	l	l	h	l	l	l	l	h	h	l	h	l	h	h	l	l	l	h	h	h	l	h	l	l	h	l	l	l	h	h	h	h	h	h	l	h	l	l	l	l	l	h	h	l	l	l	l	h	l	l	h	h	h	h	l	l	h	l	h	l	h	h	l	h	h	h	l	h	h	l	h	l	h	l	l	h	l	l	l	h	l	h	l	h	h	l	l	l	l	l	h	h	l	l	l	l	h	l	h	h	h	l	l	h	h	l	h	h	l	h	l	h	l	l	h	h	l	h	h	l	l	h	l	h	h	h	h	l	h	h	h	l	h	l	l	h	l	l	l	l	h	l	h	h	h	h	h	l	l	l	h	l	h	h	h	h	l	l	h	h	h	h	h	l	l	l	l	h	h	h	l	l	h	l	l	h	h	l	h	h	l	h	h	l	h	l	h	l	h	h	l	h	h	h	h	h	h	l	h	l	l	h	h	h	l	l	l	l	l	h	l	h	h	l	h	l	l	h	l	l	l	h	l	l	h	h	h	h	h	l	l	l	h	l	h	h	h	l	h	l	l	l	h	l	l	h	h	l	h	l	l	l	l	l	l	l	h	h	h	h	l	h	l	l	h	l	h	h	l	l	l	h	h	h	h	l	l	l	h	l	l	l	l	l	l	h	h	h	h	h	l	l	h	l	l	h	l	h	h	h	h	h	h	l	h	h	h	l	l	h	l	l	h	l	l	h	h	h	l	h	l	l	h	h	l	l	h	l	h	h	l	l	h	l	h	h	l	h	h	h	h	l	h	h	h	h	l	l	h	h	l	l	h	h	l	l	l	l	h	l	l	l	h	l	l	l	l	h	h	l	h	l	h	h	l	l	l	h	h	h	h	l	l	h	l	l	l	l	h	h	l	l	h	l	h	l	l	h	h	l	l	l	l	h	l	l	h	h	l	l	l	h	h	h	h	l	l	l	h	h	h	h	h	l	l	h	l	h	h	l	h	l	h	l	l	l	l	l	l	h	l	h	l	h	l	l	l	l	l	l	h	l	l	h	l	h	h	h	l	l	l	l	h	h	l	h	l	l	l	h	l	h	l	h	l	h	h	h	h
