# Supplementary material for: Construction and validation of an RNA-binding protein-associated prognostic model for colorectal cancer
Source: PeerJ. 2021 Apr 5;9:e11219. doi: 10.7717/peerj.11219 (PMC8029696; doi:10.7717/peerj.11219)
Supplement: Supplemental Information 6 [file peerj-09-11219-s006.zip › raw data/12.KEGG/24.prepareGSEA/tcgaRisk.txt]

id	futime	fustat	PNLDC1	RRS1	HEXIM1	PPARGC1A	PPARGC1B	BRCA1	CELF4	AEN	NOVA1	riskScore	risk
TCGA-F5-6571	1.07397260273973	0	1.4124926	5.9522256	5.1720016	3.0256609	4.2279583	4.8050567	2.0229572	4.3841196	2.5038068	0.25270997254725	low
TCGA-AG-A008	1.16164383561644	0	1.4510823	8.1344286	5.9355443	2.50021	5.5805671	5.5476579	1.9413221	5.6903418	1.269015	0.656700643515229	low
TCGA-AG-3882	1.66575342465753	0	1.4842454	7.6499932	5.5931841	2.9657162	3.7589088	4.6663484	1.8533915	5.949441	1.4568674	1.32169789040495	high
TCGA-AG-A036	9.75890410958904	0	1.3774816	8.6171945	5.130873	2.0350954	4.8044642	6.0444986	1.8509984	5.9281716	1.4694391	0.777002112891847	low
TCGA-DC-6157	2.32876712328767	0	1.7531441	8.3033941	5.4685437	2.9239777	4.1671748	5.4293013	1.9771869	5.2706601	1.2644285	0.912852850037027	low
TCGA-AG-4005	1.16986301369863	0	1.588237	8.2132682	5.849416	2.1974943	4.9340428	5.2788309	1.9621508	5.5560127	1.5251756	1.02333877564634	high
TCGA-EI-6513	1.36164383561644	0	1.4124926	8.3346784	5.8814651	1.8831177	5.0071639	5.9031013	1.8679292	5.6401437	1.3805478	0.796303527969667	low
TCGA-AG-A00H	2.16438356164384	0	1.6088936	8.0531333	5.4790618	2.9032539	4.9340428	5.3479702	2.0639658	5.2053326	1.5562159	0.652183075100238	low
TCGA-EF-5830	0.29041095890411	0	1.5685245	8.8828723	4.5170716	3.821104	4.0530473	4.3981731	1.9125291	5.4757278	1.6634931	1.25099411780628	high
TCGA-DC-6681	0.495890410958904	0	1.415756	7.845805	6.296713	2.229636	4.387056	5.121376	2.112207	5.991985	2.324409	1.85841240061819	high
TCGA-AF-2690	0.980821917808219	0	1.431935	8.134429	6.131054	2.781389	3.392266	4.783975	1.969415	4.775374	2.547733	1.71273317077803	high
TCGA-AF-3911	1.47123287671233	0	1.497498	7.8576814	5.1756916	2.1974943	4.1832613	5.3042864	2.0033522	5.6736905	1.5402673	0.924946827749524	low
TCGA-AG-3609	1.66575342465753	0	1.6668379	7.32735	6.4512209	2.8008981	3.0855573	5.0373311	2.215903	6.5927703	1.3219442	2.8999754274287	high
TCGA-AG-4022	3.83561643835616	0	1.497498	6.948647	5.3107128	3.9262556	3.5768595	4.6180287	1.9771869	5.9196021	1.6634931	0.859068856929252	low
TCGA-EI-6507	1.66301369863014	0	1.3834611	7.2478873	7.2986006	4.0775237	3.8838007	5.7229434	2.1122071	6.0005153	1.3376591	1.14336577435343	high
TCGA-F5-6861	1.23013698630137	0	1.436304	7.785841	6.407913	5.208046	4.558376	5.685327	1.935835	6.647218	1.642967	0.90025545461072	low
TCGA-F5-6464	0.83013698630137	1	1.3813746	8.0274891	6.8581849	3.5050215	4.1671748	4.2836939	2.198064	5.6148581	2.7383535	2.87027438530059	high
TCGA-DY-A0XA	10.5369863013699	0	1.7075617	8.4432461	5.079532	2.6792774	4.2876029	5.7145694	1.9125291	4.6830297	1.3026858	0.558156484864059	low
TCGA-AG-A011	3.08493150684932	0	1.4413695	8.1626919	6.6902163	6.0210711	4.9700159	5.4804588	1.935835	4.2777197	2.0187217	0.366835635068157	low
TCGA-AF-A56L	5.4986301369863	0	1.694197	9.117767	6.486774	3.39693	4.952264	5.206782	2.032986	5.420874	1.572761	1.68442250103359	high
TCGA-AG-A02N	5.16438356164384	0	1.3611122	8.2279663	6.2776738	2.4227185	4.8044642	5.0259645	2.0432487	6.2231788	1.2243174	1.67811509586281	high
TCGA-AH-6897	2.2027397260274	0	1.361234	7.649993	7.054569	3.105222	4.739967	6.664232	1.941322	5.480032	1.302686	0.534327718410671	low
TCGA-F4-6703	2.98904109589041	0	1.4413695	7.3505667	7.536393	3.0451482	3.7959504	4.9370494	1.9694153	4.9106541	1.8435398	1.426163483295	high
TCGA-D5-6530	1.7013698630137	0	1.405369	6.936354	5.920604	3.145578	5.439385	4.878701	1.917839	5.898088	1.290268	0.486391061942413	low
TCGA-NH-A5IV	0	0	1.7872566	7.2478873	5.9836826	2.3131042	5.5615653	5.1103291	2.1693113	5.8727967	2.2810805	0.868460528787592	low
TCGA-DM-A1D7	1.10958904109589	1	1.5423052	7.5703164	6.1871272	4.1149425	5.1621437	5.7023278	1.8973939	5.8811517	1.4694391	0.507500942638921	low
TCGA-A6-2684	1.06027397260274	0	1.52141826666667	7.08430326666667	6.3220839	3.4594546	5.20346506666667	5.10607543333333	1.97083763333333	5.67014576666667	2.54279193333333	0.670994429675359	low
TCGA-CM-5862	0.419178082191781	1	1.4275772	8.4432461	4.7726921	3.5950816	3.6309261	4.3262186	1.8526452	5.1402283	1.5251756	1.08778447427835	high
TCGA-CK-6747	0.243835616438356	0	1.4562006	7.3598593	6.8318305	3.821104	5.1621437	5.4342393	1.8521165	5.5814232	2.1249361	0.632545474259105	low
TCGA-DM-A28K	8.18630136986301	0	1.4610606	8.6171945	5.6833412	2.8621741	4.0031395	5.677067	2.0877331	5.8641555	1.2736177	1.40704158901662	high
TCGA-AA-3984	0	0	1.4275772	8.4813203	7.0917545	4.1279987	5.1288997	5.0490838	2.1122071	6.3574899	1.5727605	1.97181915897085	high
TCGA-AA-3939	1.08219178082192	0	1.4610606	7.5036692	5.9026965	3.283085	4.1510001	4.8588631	1.8528257	6.6287812	1.5251756	1.40745133789981	high
TCGA-DM-A28G	5.06575342465753	1	1.4722314	8.0931112	6.9741785	4.7171455	4.4286974	4.9735038	2.0329857	5.4716607	1.3528502	1.19639633604168	high
TCGA-AD-5900	1.01369863013699	0	1.4157561	8.127123	6.0238928	5.603692	4.6512019	5.574471	1.9945921	5.9755298	2.3676772	0.751963381265639	low
TCGA-AA-3841	3.07945205479452	0	1.3617505	8.2059009	5.9026965	1.9750841	4.4421027	5.706391	1.985854	6.7952276	1.2257254	1.68107247761017	high
TCGA-A6-5659	0.783561643835616	0	1.4245779	7.53377493333333	5.64649443333333	3.19256333333333	4.3958115	5.8025356	1.96004233333333	5.4907002	1.90420916666667	0.554293517643389	low
TCGA-AA-A01I	2.58356164383562	0	1.5776489	6.8444111	6.0095968	6.0814209	4.6512019	5.1965925	1.935835	5.9451557	1.3528502	0.36737796394503	low
TCGA-DM-A285	0.49041095890411	1	1.441369	8.607444	6.19423	1.90608	4.481056	5.196593	2.112207	4.938219	4.616943	2.37390120233221	high
TCGA-AA-3543	0.0821917808219178	0	1.7693832	7.2799748	6.5806627	3.0644798	5.3102694	5.3238637	1.9694153	6.3754812	1.309035	0.911390739671213	low
TCGA-QG-A5YX	2.74794520547945	0	1.5423052	8.2279663	6.7851569	4.3076077	5.8946683	6.1889062	1.8521825	4.8081128	1.4694391	0.318914957343942	low
TCGA-DM-A280	0.646575342465753	1	1.7212338	7.6015219	6.5770009	3.1455782	4.1022586	5.0373311	1.9295878	6.4989137	1.988562	2.09142761256665	high
TCGA-AA-3869	2.25205479452055	1	4.4040986	7.6176933	5.5466568	3.3198437	3.8997838	4.8461241	2.5204717	5.2143389	1.3528502	2.56715264940208	high
TCGA-A6-6141	0.698630136986301	0	1.6805283	7.5290203	6.8022621	3.5772732	4.6957839	4.7257898	1.9621508	5.9755298	1.3709348	1.34460369028372	high
TCGA-A6-2672	1.37808219178082	0	1.4562006	6.16948645	7.30606775	4.4832445	6.30241835	6.07460945	2.0936082	6.90312375	1.3627031	0.340519515109596	low
TCGA-G4-6295	0.695890410958904	0	1.577649	9.398391	6.361548	3.837172	4.728791	5.22716	2.043249	5.707696	1.444797	1.98113752059183	high
TCGA-CM-6677	0.419178082191781	0	1.5334087	8.4608034	5.1090113	3.4333494	4.4554205	6.1337299	1.9238164	5.0647456	1.3805478	0.450435062210018	low
TCGA-AA-A01T	2.75342465753425	0	1.6542346	8.1626919	6.0385108	3.821104	4.7068318	5.5657709	2.2517861	6.9676991	1.5727605	1.73028147075041	high
TCGA-A6-2677	1.48219178082192	0	1.82177085	7.49727315	6.52234905	3.929817	5.57402455	7.1097992	1.99228555	3.8021569	2.1229152	0.140257453013524	low
TCGA-AA-A02W	3.41643835616438	0	1.497498	9.0096009	5.7628606	2.2135761	4.0202799	5.7386611	1.9556068	4.2379015	1.4340761	0.900770516064311	low
TCGA-A6-6780	0.96986301369863	0	1.62855286666667	6.98219836666667	7.20975786666667	7.4790861	5.59154076666667	6.28475263333333	1.93099766666667	5.58255346666667	1.4073345	0.186146850943401	low
TCGA-WS-AB45	5.83561643835616	0	1.6668379	6.2220893	6.8193332	6.2720747	3.9872018	5.4759413	2.0033522	6.1056122	1.817229	0.492993728488976	low
TCGA-CM-6165	0.580821917808219	0	1.4232548	6.9190859	5.9836826	5.1005548	4.5936519	5.3090069	1.89321	4.6535961	1.6240172	0.24240313289465	low
TCGA-AA-3867	2.0027397260274	0	1.6668379	7.8698221	6.0606383	4.1149425	4.3314385	4.9370494	2.0639658	6.2314332	2.2426656	1.56939525126658	high
TCGA-G4-6294	2.35068493150685	1	1.3605728	7.2937665	4.7887867	4.7171455	4.0853768	5.3284658	1.9070258	5.9366176	1.3219442	0.398120672633952	low
TCGA-G4-6320	2.2027397260274	0	1.4087488	7.4933441	5.9947993	2.9451408	3.9334809	4.9555231	2.0994833	5.4716607	1.309035	1.047607571493	high
TCGA-DM-A28M	7.93150684931507	0	1.5115694	7.7399765	5.7592477	5.2648556	4.9050793	5.6090889	1.985854	5.2879501	1.3159077	0.344630631040982	low
TCGA-G4-6315	3.06027397260274	0	1.4905909	8.2132682	6.3157172	3.5050215	4.4002587	5.8046781	1.9556068	5.7160881	1.604392	0.989056103154753	low
TCGA-AA-3554	1.4958904109589	0	1.6542346	7.477774	6.7393929	2.6986877	5.033985	5.376537	1.9178392	6.414876	1.9590805	1.30393316719985	high
TCGA-A6-2674	1.43287671232877	0	1.76694613333333	7.12352856666667	5.9895797	2.1341801	4.07174923333333	5.15396016666667	1.87611683333333	5.0661246	1.74224453333333	0.780586065440542	low
TCGA-AZ-4323	0.117808219178082	1	1.3698658	8.0208383	5.9983316	2.0889223	2.8848518	4.9042905	7.9808934	5.652714	1.4340761	63.9390306841496	high
TCGA-DM-A28A	2.20547945205479	1	1.5423052	8.1135617	6.357601	2.2638141	4.2131202	5.941732	1.9694153	6.1710498	1.988562	1.60049174504697	high
TCGA-AA-3972	4.24931506849315	0	1.6805283	7.0915623	5.168167	4.3967845	4.1510001	5.3090069	1.9556068	5.7282406	1.4447969	0.453014155296532	low
TCGA-AA-A004	1.16164383561644	0	1.64182	8.728558	6.939541	5.003577	6.227673	5.879944	2.465612	7.015595	1.604392	1.47873119822018	high
TCGA-AA-A02R	1.83561643835616	1	1.519069	7.869822	6.135095	2.066788	4.674249	5.439229	1.854654	6.476379	1.380548	1.36525093793627	high
TCGA-NH-A6GA	0.827397260273973	1	1.6668379	8.3827521	7.132584	2.8214249	5.0953859	5.856271	2.1397753	5.8174265	1.5251756	1.48252775268604	high
TCGA-DM-A1DB	3.69315068493151	1	1.6192995	8.7608375	5.9653591	2.6986877	3.5955473	6.261567	1.89321	6.4671355	3.419697	2.72789701307655	high
TCGA-DM-A1HB	11.3041095890411	0	1.4275772	7.8336294	6.969793	4.1026288	4.3591633	5.3862886	1.9295878	6.4628577	1.390185	1.4684915278471	high
TCGA-CM-6169	0.665753424657534	0	1.446081	8.1841334	5.849416	2.8621741	3.8485296	4.9239835	1.889041	5.2361708	2.1249361	1.36840221882853	high
TCGA-AA-3976	2.16712328767123	0	1.3624494	7.9751683	4.8801318	3.487758	4.4145358	4.6096668	1.8552619	6.3053974	1.604392	1.01588805801099	high
TCGA-AA-A022	0	0	1.9411339	6.9405687	6.4235368	2.1686916	5.0953859	4.5251906	2.2517861	6.7063404	1.2238796	1.8040452401114	high
TCGA-D5-6538	1.42739726027397	0	1.4510823	8.6665804	6.3499317	3.105222	4.4679669	5.6939544	2.4154466	5.9151805	1.6429673	1.90580036869641	high
TCGA-A6-6781	0.802739726027397	0	1.41134423333333	6.44010563333333	6.95216776666667	4.40957056666667	4.74244376666667	5.5618092	1.9329038	5.74569176666667	2.48833806666667	0.496686802214693	low
TCGA-T9-A92H	0.991780821917808	0	1.431935	8.073033	5.9653591	5.2858259	4.7399675	5.6480467	1.9178392	4.7218252	1.2532484	0.330279807959465	low
TCGA-D5-6531	1.47945205479452	0	1.526084	7.3318642	6.3422933	2.3490157	4.6393438	5.7598232	1.9694153	6.5750123	1.4694391	1.08148012790493	high
TCGA-AA-3663	0.580821917808219	0	1.5508957	7.8393633	6.6011152	3.4333494	4.6281598	5.0771859	1.9413221	7.3598254	1.4013596	2.31302897485688	high
TCGA-AA-3530	1.58904109589041	0	1.4363037	7.4475718	5.4005688	4.3641705	4.5583756	5.0373311	2.0753933	6.8824613	1.5727605	0.954252397405514	low
TCGA-AA-3989	0.663013698630137	1	1.3612345	7.3408214	5.9355443	3.1052219	4.8241108	4.5163264	1.8528257	8.0876929	1.3026858	2.16964038803932	high
TCGA-AA-3527	0	0	1.5190694	8.1066181	6.514134	2.8813038	4.6164164	4.9370494	2.1833768	7.9105004	1.4694391	4.35281490435032	high
TCGA-AA-3973	1.08767123287671	0	1.3610799	7.4830273	5.5931841	2.6792774	3.5768595	4.5251906	1.8525157	5.1833286	2.0187217	1.09864888434366	high
TCGA-AA-3950	2	0	1.3618729	6.2076194	7.3837725	3.8371723	3.9517567	4.1352004	1.8541058	6.76723	1.4694391	1.73139043721178	high
TCGA-DM-A0XD	2.03561643835616	1	1.5508957	8.1553076	7.1692956	1.8870968	4.0202799	6.2437315	2.1833768	5.391346	1.5562159	1.65207145132643	high
TCGA-CK-4948	8.53698630136986	0	1.451082	8.782469	6.161293	3.004669	4.242229	5.945543	1.860029	5.249265	1.525176	1.01479516848071	high
TCGA-CM-6675	0.419178082191781	0	1.4562006	6.6170609	6.9092595	3.3006825	4.5194256	7.038114	2.0135098	5.1706715	1.3026858	0.257778095846251	low
TCGA-AA-3821	0.0849315068493151	0	1.419379	6.5179284	6.4908052	4.2734267	4.4945368	6.294436	2.1833768	6.2014856	1.309035	0.417542225346096	low
TCGA-A6-6650	0.761643835616438	0	1.45345566666667	6.4383629	5.5517847	4.9346362	6.1005031	6.66102843333333	1.9034784	5.64992546666667	1.40331053333333	0.0841015992077873	low
TCGA-4N-A93T	0.4	0	1.497498	7.8576814	5.8458318	4.0646355	5.8539568	4.7403332	1.9771869	4.305824	1.309035	0.303631103686694	low
TCGA-NH-A8F7	1.48767123287671	0	2.06642085	7.46488695	5.37032665	4.8179879	4.8427216	6.04456175	1.97253205	5.34826655	1.6726742	0.308062688363601	low
TCGA-G4-6299	6.21369863013699	0	1.840167	8.5594417	6.6495987	4.7712671	3.7394625	5.4573712	1.89321	5.2879501	1.5099389	1.35878476144629	high
TCGA-AA-3814	0	0	1.5985984	7.2163849	5.9242311	3.2256171	3.6309261	5.0658578	1.9125291	6.633261	1.4568674	1.47532080992974	high
TCGA-AA-3812	2.92054794520548	0	1.3615736	7.8100983	7.2018889	4.0896994	4.3591633	5.0771859	1.9621508	7.2231405	2.2034794	2.86236962485157	high
TCGA-5M-AATE	3.28767123287671	0	1.3609137	7.8218909	5.443426	3.5772732	4.2422293	5.7023278	1.9945921	4.7753745	1.3613999	0.408386996789503	low
TCGA-A6-6142	1.00821917808219	0	1.4783854	8.3669083	5.9911876	3.0451482	3.4281306	5.0259645	1.8973939	4.9920218	2.6893146	1.70278239894351	high
TCGA-3L-AA1B	0.956164383561644	0	1.4722314	7.9375334	6.514134	4.0646355	3.8141708	5.0490837	1.8973939	6.2659908	1.5727605	1.74326047889268	high
TCGA-AA-3966	0.167123287671233	0	2.2332834	7.5395029	6.7148876	4.9416705	3.5388152	4.8720757	2.1122071	5.06021	1.4830144	1.29051334872187	high
TCGA-A6-3808	0.764383561643836	0	1.3608808	7.4088423	6.4002659	2.9032539	4.4286974	4.6018854	2.0529938	6.6287812	2.1643637	2.07927392205387	high
TCGA-A6-5666	0.991780821917808	0	1.419379	7.7511115	5.0982971	2.0253298	3.8656935	5.7515365	1.9018154	5.7282406	1.5099389	0.773784645427737	low
TCGA-AD-6888	1.29315068493151	1	2.3300232	8.0274891	6.3195302	3.8517084	3.9171872	5.4051877	2.0639658	4.9696497	3.631413	1.63955117765103	high
TCGA-AA-3552	1.08493150684932	1	11.8969966	7.5088408	5.6833412	3.2442513	4.97924	4.8187999	1.8521825	4.4540685	1.4340761	8.08347814810899	high
TCGA-A6-2682	1.16164383561644	1	1.7693832	7.9565411	6.1687522	2.296466	3.4458495	4.5771771	2.3915303	6.5883989	2.0891138	5.28561960860233	high
TCGA-AA-A01G	1	0	1.588237	8.64671073	7.42540438	4.05223416	5.42554982	5.9795612	1.93583495	5.76650176	1.46943914	1.07544258061976	high
TCGA-AU-3779	1.20821917808219	0	1.7693832	7.5752809	5.2854472	2.3131042	3.8838007	4.9239835	2.0329857	4.9787907	1.5099389	0.869069518192597	low
TCGA-QG-A5Z1	0.701369863013699	1	1.484245	7.220808	5.701415	4.761987	4.134471	5.376537	1.955607	4.794142	3.526731	0.473194617292767	low
TCGA-G4-6310	3.75890410958904	0	1.4783854	7.2894229	5.9504884	2.6402093	4.0853768	4.7403332	2.0135098	4.7845969	4.3508503	1.21042992683216	high
TCGA-A6-3809	0.86027397260274	0	1.56641073333333	7.30153813333333	6.2670403	3.81224156666667	5.4621477	5.76089556666667	2.05395173333333	6.4403458	1.38949936666667	0.584945177185071	low
TCGA-D5-5541	0.958904109589041	0	1.5190694	8.7717216	5.7014147	2.1541734	3.9171872	5.9069929	1.9621508	4.8648008	1.3613999	1.00878194315641	high
TCGA-DC-6683	0.419178082191781	0	1.4905909	8.127123	5.5612422	4.8536357	4.1981702	5.7556246	2.0432487	5.5980053	1.5562159	0.619235535752739	low
TCGA-AF-A56N	0.986301369863014	0	1.5115694	7.7920838	5.8282062	3.2256171	4.0202799	5.8680639	1.985854	6.0344244	1.411753	0.906310349327728	low
TCGA-AG-3909	1.66575342465753	0	1.6192995	7.2707785	5.4861371	4.0385297	4.5823883	4.8853586	1.8538603	5.6695474	1.5882343	0.557120868230497	low
TCGA-AG-3901	2.08493150684932	0	1.4842454	7.3362484	6.0644769	2.6201066	4.3021927	4.6264461	1.9694153	5.3480421	1.4694391	0.978332598913546	low
TCGA-AG-4021	0.331506849315069	1	1.6668379	8.3748758	6.7436787	3.790883	3.3922655	5.6893868	1.9413221	5.7581012	1.4959411	1.88298659558062	high
TCGA-DC-4749	0.917808219178082	0	1.419379	7.2434395	5.0037946	3.6942778	4.481056	5.5036885	1.8521165	5.4334591	1.6818553	0.339786095622447	low
TCGA-CI-6621	1.14794520547945	0	1.5043395	8.4687987	6.5455293	3.0644798	4.7287914	5.856271	1.9125291	4.8876127	1.6429673	0.783199884036182	low
TCGA-DC-6156	0.580821917808219	0	1.4510823	7.1633746	6.3537994	2.6201066	3.5188788	4.9618251	1.8759031	4.2660559	1.7481962	0.710159734305689	low
TCGA-AF-6672	0.865753424657534	0	1.5043395	7.7000713	5.7193456	5.0850476	4.4002587	4.9432277	1.885404	4.1129254	1.390185	0.312048575314126	low
TCGA-AG-3586	0.0849315068493151	0	1.5776489	8.4608034	6.2930907	3.3198437	4.7068318	5.0317305	1.8530062	6.963427	1.5251756	2.32674575562384	high
TCGA-AG-A002	1.74794520547945	0	1.8049886	7.7282898	6.0385108	7.239944	3.5576379	5.3620747	2.3494239	6.9442192	1.2255303	1.31412968861476	high
TCGA-AA-3955	1.74794520547945	0	1.3621465	7.0277977	4.8168485	3.8064621	3.5388152	5.2887956	2.1833768	5.6234927	1.4013596	0.529675048555206	low
TCGA-A6-2671	1.77534246575342	0	1.4124926	7.2208083	5.8168691	2.1832361	5.0431242	5.2271604	2.0229572	7.1624048	1.7253397	1.26180645335148	high
TCGA-CK-4952	1.3013698630137	0	1.446081	8.1771835	5.849416	4.588671	4.2279583	6.2906377	1.9178392	6.1755627	1.2240629	0.656257682903369	low
TCGA-AA-3692	3	1	1.3966384	8.2132682	5.7300103	2.4227185	4.2876029	5.0993519	1.9018154	6.4628577	1.4227855	1.71981306654689	high
TCGA-AM-5821	0.0767123287671233	0	1.5115694	8.073033	7.188102	2.9032539	3.3922655	5.376537	1.9413221	6.7624257	1.4694391	3.75341125720471	high
TCGA-DM-A28F	2.9972602739726	1	1.6418198	8.3121281	5.788459	4.4790146	4.1981702	5.2117157	1.9694153	5.5684621	1.5882343	0.980840231083905	low
TCGA-NH-A6GC	1.06575342465753	0	1.8049886	6.8126322	5.3648701	3.0256609	3.9872018	4.5426986	1.9621508	4.8922364	1.3528502	0.561698184520764	low
TCGA-AA-3866	1.41917808219178	0	1.5602005	7.7340295	5.4256302	3.6127929	5.6257662	5.8206228	1.9018154	5.1051716	1.7481962	0.275108082000661	low
TCGA-AA-3845	0	1	1.5508957	6.9570115	8.3603985	5.4454853	3.5576379	4.5513378	2.0229572	6.7716459	1.4568674	3.00403136826927	high
TCGA-AA-3877	2.58356164383562	0	1.6192995	7.1317375	6.1198251	3.7105792	4.2279583	5.4483784	2.0229572	6.6651682	1.6818553	1.0756982429687	high
TCGA-AA-3831	1.4986301369863	0	1.3606909	6.9816813	6.2545415	2.8412664	4.7068318	5.5700642	2.2684772	6.896113	1.269015	1.06957163300588	high
TCGA-AA-3844	1.24383561643836	0	1.3617505	6.9690699	5.112763	5.0109789	4.824111	5.4942354	1.8538603	6.2358124	1.2257254	0.282070926067151	low
TCGA-A6-A56B	4.68767123287671	1	1.6542346	7.7168858	5.9063313	1.9463326	4.0368272	5.6220183	1.9621508	5.9109251	1.4340761	1.21312735210164	high
TCGA-AZ-6601	8.33424657534247	1	1.5508957	7.8458051	6.9437798	1.8596819	4.5823883	6.2831458	1.9621508	4.9967734	1.7253397	0.808984318912629	low
TCGA-A6-6648	0.942465753424658	0	1.4363037	8.3827521	5.1868653	3.6456678	4.8657076	6.8327853	1.9945921	5.791832	2.3244086	0.448230699566682	low
TCGA-DY-A1DG	4.29041095890411	1	1.50433945	8.06601031	6.19073925	3.86742761	3.68525036	5.86806386	4.24314166	5.05144534	3.2025434	3.55588546973963	high
TCGA-AG-A015	3.0027397260274	0	1.3618729	7.2985771	5.9063313	5.1081979	4.8143339	5.3138038	2.0135098	6.2789281	1.7481962	0.56739418847216	low
TCGA-DY-A1DE	10.772602739726	0	1.431935	7.86362	6.097878	4.568849	4.582388	5.613389	2.126057	5.073776	1.793861	0.545042771305063	low
TCGA-AG-A032	3.16986301369863	0	1.6418198	7.6390948	5.2236332	4.3299399	4.4002587	5.4293013	1.8637515	4.7118792	1.701983	0.332680084459703	low
TCGA-AF-A56K	7.21917808219178	0	1.4842454	8.8160648	6.478904	2.9849948	3.8485296	5.2632208	1.8658801	5.5599415	1.3159077	1.99636346684403	high
TCGA-AG-3726	0.665753424657534	0	1.5423052	9.4520088	6.3694451	2.7202241	6.2276728	5.2887956	1.8564819	7.4328248	1.2286095	2.56350190079051	high
TCGA-AG-A01Y	0	0	1.526084	9.0628661	7.5695222	2.1395393	3.5955473	5.9263041	2.3287803	5.3054273	1.3159077	3.75631153970874	high
TCGA-AF-4110	1.20821917808219	0	1.497498	7.5290203	5.2888958	2.6598338	3.6852504	4.4626142	1.9771869	5.9064327	1.7938615	1.4680841917312	high
TCGA-AG-A02G	3.24657534246575	1	1.6418198	7.8698221	6.0095968	3.2064221	3.8997838	4.7975542	2.2684772	4.5682683	2.0891138	1.17292199768546	high
TCGA-AA-3514	0.0849315068493151	0	1.3610799	8.1987203	6.8535873	1.8274944	4.6957839	5.2321533	2.6712326	7.8368102	1.4340761	6.3799625440426	high
TCGA-AA-A01S	0.0849315068493151	0	1.7368049	9.3104351	6.1574263	4.6631057	5.9970281	6.2685142	2.1122071	6.440747	1.4340761	0.931099795113707	low
TCGA-AZ-4614	0.471232876712329	1	1.4974981	7.9375333	6.6537739	2.0889222	3.8141708	5.0545548	1.9621508	5.868497	1.3219442	2.17906379893521	high
TCGA-D5-6932	0.947945205479452	0	1.3834611	8.0009771	5.3394244	2.0779798	4.6281598	4.7625175	1.9556068	4.9152701	1.3528502	0.749486040522588	low
TCGA-AA-3655	5.08493150684932	0	1.456201	7.023611	6.580663	5.208046	4.533185	5.816543	1.923816	5.669547	1.290268	0.389526048792909	low
TCGA-A6-5661	0.838356164383562	0	2.47335055	6.697816005	6.808936335	4.84916766	6.28609255	6.443852375	2.33315394	5.85173436	2.501173895	0.347746391696222	low
TCGA-A6-A567	5.15342465753425	1	1.4783854	7.518914	5.7049223	3.8371723	3.9872018	5.376537	1.985854	4.9920218	1.7253397	0.559712307565609	low
TCGA-AA-3562	1.66575342465753	0	1.707562	8.134429	5.116418	4.529823	4.494537	5.201686	1.917839	5.902248	1.701983	0.737005944627061	low
TCGA-AA-3684	0	0	1.4722314	7.9438204	6.5885485	2.9657162	5.1288996	4.8461241	1.9481	8.4275237	1.4568674	3.80465012269821	high
TCGA-A6-2680	1.43013698630137	0	1.3615167	8.2059009	5.6330153	2.5598242	5.0868803	5.6352703	2.0639658	6.6287812	1.6240172	1.15948605767468	high
TCGA-A6-2676	1.22465753424658	0	1.6542346	7.2707785	5.9392108	1.9284514	4.9976376	6.1008337	2.1260571	6.1926419	1.7253397	0.742491736202706	low
TCGA-AA-3496	0.0849315068493151	0	1.4275772	7.9248309	6.2319865	2.3490157	5.0161633	5.1582588	1.9070258	5.2005784	1.390185	0.78671593546843	low
TCGA-G4-6588	2.18082191780822	0	1.6542346	6.7179922	6.5181524	3.9829119	5.5066537	5.677067	2.1542724	6.2190691	1.2240629	0.457260122144544	low
TCGA-AY-6386	0.986301369863014	0	1.4413695	7.1457661	6.7064527	4.4075189	4.824111	5.6178159	1.9556068	6.2529546	2.0187217	0.716106782004845	low
TCGA-CM-4744	0.586301369863014	0	1.6542346	7.7571526	5.8317187	3.0046685	3.8838007	5.2527827	1.8521825	6.6561753	1.3026858	1.57411961786225	high
TCGA-AA-3846	1.41917808219178	0	1.3615167	6.9231322	5.5612422	2.8412664	4.5331846	5.6133894	2.0033522	4.8694045	1.7709067	0.32806990742196	low
TCGA-CK-5912	4.09041095890411	1	1.3613245	7.4676182	4.3917902	1.9345922	5.2190404	5.2632208	2.0639658	5.055886	1.988562	0.343326046807521	low
TCGA-DM-A1HA	7.12328767123288	0	1.4026321	6.9320711	8.032826	3.4333494	3.2816438	4.8588631	1.9413221	6.118311	1.3376591	2.46683887268552	high
TCGA-AA-A02J	0.419178082191781	1	1.680528	9.328412	5.529108	2.263814	4.662218	6.07101	2.139775	6.516341	1.380548	2.06616470679025	high
TCGA-CM-5348	1.07671232876712	0	1.4275772	7.0025994	6.0385108	2.0253298	3.9872018	4.6817205	1.9945921	5.2095726	1.9289282	1.01618666342589	high
TCGA-AZ-6598	4.11780821917808	1	1.5334087	8.6467107	7.4885517	6.1237203	4.3172198	5.4438882	2.0135098	5.9797366	1.3159077	1.57492900742474	high
TCGA-D5-6541	1.2986301369863	0	1.7212338	8.5690608	6.8879049	6.0042237	4.8554435	4.4990283	1.851499	4.24924	1.3219442	0.689033628028248	low
TCGA-A6-5665	1.10684931506849	0	1.56600355	6.76454995	6.92732435	4.61205845	5.1505405	5.87044065	1.97043745	6.319383	2.36598325	0.566521015591255	low
TCGA-D5-6923	1.03561643835616	0	2.7533109	9.3807252	5.9318873	2.2462302	4.5066834	5.5875715	1.9070258	5.9022477	1.4227855	2.95715749953263	high
TCGA-G4-6311	3.28493150684932	0	1.4510823	7.472894	6.3044785	2.5193626	4.5936519	5.7556246	2.0994833	5.7624898	1.7253397	0.866628824434654	low
TCGA-AA-A01P	3.17260273972603	1	1.769383	7.078759	7.245381	2.035095	4.151	5.96439	2.268477	6.055726	2.164364	1.73728774737747	high
TCGA-AA-A00D	1.58356164383562	0	1.4363037	8.8381282	6.0680667	2.6201066	4.2572708	5.743094	1.9295878	4.4332292	1.4013596	0.82742319673366	low
TCGA-AA-3672	0	0	1.5602005	7.8280088	6.7851569	3.357905	5.7088377	5.6562546	1.856024	7.4166299	1.2281057	1.2574336218303	high
TCGA-CK-4951	5.84657534246575	1	1.3610799	7.5703164	6.231987	2.2135761	4.6053578	5.3620747	1.8525157	6.1225853	1.5251756	1.05575986538747	high
TCGA-AA-A00U	1.41917808219178	0	1.7872566	8.6268442	6.5730747	3.4515681	5.1863008	5.4051877	1.8533915	4.8876127	1.3805478	0.82036314155871	low
TCGA-G4-6298	0	1	1.6192995	8.6467107	6.9524272	2.3311429	4.2572708	5.1750805	1.9945921	6.2572505	1.5727605	3.45365771446654	high
TCGA-CM-6168	0.495890410958904	0	1.4842454	8.1771835	6.3885014	4.4594698	4.3591633	5.2938481	2.2331284	6.109733	2.4597615	1.68128249495262	high
TCGA-CM-4751	1.66301369863014	0	1.5334087	8.2352335	6.30817	2.8412664	4.2422293	5.2271604	2.0994833	5.1229161	1.5882343	1.27189621504761	high
TCGA-CA-5796	0.271232876712329	0	1.3611445	6.797072	5.0417546	4.2257298	4.4286974	4.8522422	1.9556068	5.7624898	1.604392	0.40077349689745	low
TCGA-4T-AA8H	0.956164383561644	0	1.5423052	8.9332084	6.514134	4.753192	5.0071639	5.4989054	1.9238164	5.9755298	1.4227855	1.19232571868265	high
TCGA-AA-3956	2.83561643835616	0	2.9488273	8.5594417	6.4472704	4.725949	4.6393438	5.2321533	2.0432487	4.9650959	1.5251756	1.31685069634935	high
TCGA-AA-A00J	1.5041095890411	0	1.5508957	6.9570115	6.5806627	6.9934514	4.2572708	5.812643	2.0432487	5.7324851	1.3294007	0.346740932079715	low
TCGA-F4-6459	0.717808219178082	1	1.5423052	8.4857401	6.7192008	4.699759	3.4281306	4.4903943	1.9945921	5.0150386	3.7478417	2.8285097433592	high
TCGA-AA-3525	0.00273972602739726	0	1.5685245	6.7294654	5.6149224	4.0775237	4.3870562	5.4711435	1.8532773	6.0891272	1.6429673	0.448490431735391	low
TCGA-AA-3837	3.24931506849315	0	1.3618729	8.1203859	6.6135623	3.3006825	4.6742487	5.3432769	2.1397753	6.2442597	1.5099389	1.57975101415116	high
TCGA-AA-3561	1.16164383561644	0	1.4722314	6.6663118	5.0190082	3.6127929	4.0202799	5.169292	1.8523491	6.0135702	1.3159077	0.439755939230471	low
TCGA-AA-A00R	0.0821917808219178	0	1.7693832	7.8100983	5.9504884	1.8529696	5.6968795	5.8007342	1.9556068	5.6948454	1.7709067	0.656861831572585	low
TCGA-AA-A01R	2.91780821917808	0	1.6668379	7.8698221	6.6982699	1.8392579	3.9517567	5.9795612	1.8531418	6.2966573	1.2249349	1.70383087639116	high
TCGA-CK-5916	1.76164383561644	1	1.666838	7.4676179	7.1419277	5.4060974	5.0868802	5.2887956	2.0432487	5.6063427	1.7709067	0.693964432100046	low
TCGA-G4-6321	1.84109589041096	0	1.3610799	5.9557057	8.046336	3.7105792	4.7179691	4.4355654	2.1122071	5.5437835	1.9289282	0.964590985111377	low
TCGA-AA-3980	0.663013698630137	0	1.3612345	7.8698221	5.1942758	3.283085	4.8759232	6.3767323	1.8528257	4.4170756	1.4568674	0.193730475411688	low
TCGA-AZ-4308	5.61095890410959	0	1.5043395	8.3827521	5.4467601	2.6402093	4.7287914	5.1156795	2.0639658	7.00626	1.7481962	2.0683305700016	high
TCGA-AA-A00W	1.24931506849315	0	1.5043395	8.0274891	5.9242311	4.6720457	5.3544212	5.4099242	2.0329857	6.0636839	1.3219442	0.618620724021988	low
TCGA-D5-6529	1.68219178082192	0	1.5190694	8.0009771	7.3889023	3.3969302	4.1510001	4.9303412	1.9413221	5.3569357	1.269015	1.70887841503923	high
TCGA-A6-5656	1.26575342465753	0	1.87265586666667	7.94815983333333	5.8538732	5.17929843333333	5.50720143333333	6.0832623	1.85995046666667	5.98961533333333	2.73685673333333	0.469737919843774	low
TCGA-D5-6926	0.753424657534247	0	1.4610606	8.7390509	6.0531009	2.6402093	3.4644932	5.4663493	1.935835	5.0737765	1.4694391	1.58567106203418	high
TCGA-F4-6806	1.31780821917808	0	1.5985984	7.6721356	5.9729443	4.3076077	4.5331846	4.4808192	1.9295878	6.414876	1.3805478	1.28520427340082	high
TCGA-AA-3538	2.16712328767123	0	1.6668379	8.1626919	5.3718431	3.1455782	4.1022586	5.2632208	1.9070258	5.6360502	1.5251756	0.998632923923195	low
TCGA-AA-3680	0.917808219178082	1	1.5602005	6.9570115	5.9616942	3.821104	4.5583756	4.8050567	2.1542724	6.0891272	1.7938615	0.886209516486825	low
TCGA-A6-6782	0.517808219178082	0	1.4783854	7.3548866	5.3824608	3.6456678	4.4421027	5.1475143	1.8759031	4.9382193	1.8987281	0.419464239409766	low
TCGA-AA-3947	2.75068493150685	0	1.7212338	6.0542211	5.8351834	4.8300383	4.2422293	5.7229434	1.8541058	5.5350424	1.4568674	0.232165475423183	low
TCGA-F4-6704	0.128767123287671	0	1.490591	7.308166	5.400569	2.139539	3.244387	4.568453	1.89321	4.653596	1.770907	0.929194861966476	low
TCGA-AA-3818	0.0821917808219178	1	1.5190694	7.3223125	5.8566439	3.9406669	4.0031395	4.9370495	1.9771869	7.0687014	1.3294007	1.47527488362116	high
TCGA-G4-6293	8.97260273972603	0	1.419379	7.472894	6.5256506	3.8064621	4.3172198	4.6509032	1.8521825	6.0636839	1.5727605	1.26277522926918	high
TCGA-QL-A97D	1.82465753424658	0	1.4232548	7.2478873	5.3107128	3.0451482	5.5272631	5.1318089	1.9621508	5.8174265	1.4568674	0.41128992018995	low
TCGA-AZ-4615	2.74520547945205	0	1.3610799	7.3033345	6.6454199	3.3969302	4.7179691	5.2321533	2.0229572	5.318294	1.2842141	0.657643721462912	low
TCGA-CK-4950	3.36164383561644	0	1.7693832	7.5088408	6.917792	3.790883	5.1372185	5.2632208	1.9694153	5.3826663	1.7709067	0.772449615014277	low
TCGA-AA-A00L	3.16986301369863	0	1.6088936	8.2059009	6.045928	4.7352493	4.943125	5.8991779	2.4403403	6.2572505	1.4227855	0.942075723468955	low
TCGA-AA-3941	2	0	1.419379	7.5443641	5.5648904	4.9262531	3.8485296	4.812332	2.0639658	6.1755627	1.6818553	1.01132523290871	high
TCGA-CM-5868	1.16712328767123	0	1.446081	8.4432461	5.4078823	2.8214249	4.0853768	5.9455431	2.0432487	4.4540685	1.5882343	0.565215449047526	low
TCGA-AZ-4682	1.86301369863014	1	1.4413695	8.2734976	5.3214316	2.5598242	4.2279583	5.0259645	1.985854	6.4107247	1.5099389	1.65313342379598	high
TCGA-AA-A00K	1.5041095890411	0	1.4905909	8.3273033	6.5455293	3.5236084	4.9882893	5.3862886	1.9413221	6.5435387	1.5727605	1.53956861062776	high
TCGA-AM-5820	0.0383561643835616	0	1.4610606	8.6268442	6.7148876	4.3967845	4.3870562	4.9493948	2.0994833	7.2334495	1.9289282	3.7566704789349	high
TCGA-AA-3519	0.756164383561644	0	1.5043395	6.7846893	5.2486103	2.7813894	4.0031395	5.552128	1.8531418	6.388517	1.5727605	0.623622504365035	low
TCGA-CM-5861	0.917808219178082	0	1.4665324	7.6015219	6.4159189	4.9099949	3.6676922	4.9735038	2.286773	5.1788916	1.411753	1.00329511988383	low
TCGA-G4-6297	6.86575342465753	0	1.4275772	7.3745636	6.045928	2.4425931	4.2279583	5.1911443	2.0229572	7.1370856	1.4227855	1.82405540994444	high
TCGA-A6-5664	0.991780821917808	0	1.3910092	7.1501558	6.7311028	4.025796	4.885455	5.5387817	2.0329857	6.9151462	1.870926	1.04861173502619	high
TCGA-AA-3952	0.167123287671233	1	1.3610799	7.9878865	6.537863	6.0097124	4.8759232	5.082707	1.9771869	6.2314332	1.4694391	0.837810763026316	low
TCGA-AA-3494	0.0849315068493151	0	1.8794232	8.6665804	6.3694451	4.7883454	3.6130573	5.530068	2.286773	5.0781959	1.3159077	1.45239491957794	high
TCGA-F4-6805	1.35890410958904	0	1.3757873	8.2960585	6.6093572	3.4333494	4.97924	5.485072	2.2684772	5.4841723	2.3244086	1.24877065344616	high
TCGA-D5-6930	1.11232876712329	0	1.4610606	7.5036692	6.0422262	3.2442513	4.5194256	6.0219334	2.3287803	5.9240379	1.6429673	0.779933914304674	low
TCGA-AA-A03F	0	0	1.6668379	8.2352335	6.9874101	3.5590741	5.9355446	5.2476887	4.7899585	6.2400249	1.2366069	5.31468099694606	high
TCGA-D5-5538	1.02191780821918	0	1.511569	7.722508	6.142364	3.821104	3.970412	5.082707	1.889041	5.279148	1.411753	0.850607334023619	low
TCGA-CM-5863	0.832876712328767	0	1.427577	8.07982	6.98741	4.318372	3.501504	4.472052	1.941322	6.458371	1.604392	3.33765199237712	high
TCGA-AA-A02Y	3.33150684931507	0	1.361662	7.6176933	6.0020136	5.1373603	4.3591633	4.9555231	1.853683	6.7253543	1.4447969	0.990820638643477	low
TCGA-AA-3531	2.83561643835616	0	2.2332834	7.2985771	5.5862179	2.7202241	5.0431242	5.4989054	1.985854	6.2920786	1.390185	0.790707378404636	low
TCGA-G4-6627	3.92876712328767	0	1.3713869	7.6338166	6.5535006	3.9688826	4.6393438	4.7403332	2.2517861	6.4064302	3.309181	2.17313112463297	high
TCGA-AA-3696	0.419178082191781	1	1.3666833	8.656473	5.6905595	5.1647566	4.5457024	5.4804588	1.8637515	7.0639024	1.2366069	1.23400897913838	high
TCGA-AA-3560	1.66575342465753	0	1.4562006	6.1182275	4.5922308	3.6456678	4.1510001	4.9555231	1.8528257	6.1971216	1.4013596	0.32776857494127	low
TCGA-CM-6167	0.334246575342466	0	1.5508957	7.2570985	6.9741785	2.296466	4.7832886	5.1425047	2.0033522	4.7366684	6.6160167	1.73090154444986	high
TCGA-AA-3833	1.32876712328767	0	1.431935	7.2570985	7.0781878	3.8064621	4.4145358	4.8787006	1.9018154	6.9585411	1.7938615	1.92809178173989	high
TCGA-AA-3862	2.5041095890411	0	1.3611122	7.5340709	4.8249816	2.6402093	5.3030055	4.6663484	1.8525804	5.1051716	1.5402673	0.384957014657296	low
TCGA-DC-4745	0.915068493150685	0	1.3995166	7.1180541	4.1668646	2.8008981	4.2422293	5.5258039	1.8820066	6.2572505	1.4447969	0.416922140873541	low
TCGA-AG-3600	0.504109589041096	0	1.5776489	8.1344286	6.7024861	2.0350954	4.9244921	5.8206228	1.8530062	5.5011159	1.5099389	1.01040742936602	high
TCGA-CI-6623	3.95342465753425	0	1.5043394	8.1000354	4.7644934	2.5598241	4.9431254	6.5257621	1.9178391	4.4382022	1.4568674	0.210628807921506	low
TCGA-EI-6509	1.41643835616438	0	1.5423052	8.2352335	6.1687522	3.8517084	3.8997838	4.6096668	1.9694153	5.3782391	2.6893146	1.85605143152461	high
TCGA-AG-3727	0.0821917808219178	0	1.8049886	8.7179371	6.2930907	3.0046685	6.2324927	5.4711435	1.8552619	7.6909234	1.411753	1.91723962398117	high
TCGA-AG-A014	1.32876712328767	0	1.8227526	8.7717216	5.806455	2.8008981	4.9146442	5.6262692	2.308004	6.5973155	2.0530707	2.30272552245711	high
TCGA-AG-3612	1.66575342465753	0	1.3615167	8.3195799	4.8249816	2.4800908	4.1510001	5.4617027	1.8533915	6.552742	1.9590805	1.27986822121782	high
TCGA-EI-6511	1.32054794520548	0	1.5685245	7.8336294	4.9074584	3.3969302	4.2131202	6.0406779	1.8973939	4.7016879	1.390185	0.30086862241215	low
TCGA-EI-6885	1.13698630136986	0	1.6298925	10.065542	6.1831368	4.8134573	4.1832613	4.6509032	1.885404	4.3517651	1.4340761	1.72254226558521	high
TCGA-AG-3878	0.0821917808219178	0	1.5776489	7.6447124	5.9080802	2.4621101	5.1787598	4.8653255	2.1260571	7.2581621	1.7938615	1.97429193873908	high
TCGA-AG-3574	0.249315068493151	1	1.4610606	7.2208083	5.2963206	4.0775237	4.1671748	4.4626142	2.0639658	6.5435387	1.5402673	1.0896587491777	high
TCGA-DC-6682	0.334246575342466	0	1.4842454	8.0660101	7.6488555	3.0451481	4.387056	6.735836	1.9621508	4.7800562	1.5562159	0.727407121744256	low
TCGA-AF-2687	1.63013698630137	0	1.427577	7.612608	6.357601	1.91693	3.281644	5.201686	2.022957	4.874357	2.203479	1.49348758221407	high
TCGA-AG-3732	2.74794520547945	0	1.4275772	6.6864173	6.3311117	2.6986877	4.5823883	5.5476579	2.1122071	5.3569357	2.0891138	0.564120136430601	low
TCGA-AG-3578	2.66849315068493	0	1.588237	8.5594417	6.5026634	4.8614508	3.8656935	5.4193611	1.8520506	3.9875149	1.9590805	0.680757204052952	low
TCGA-F5-6465	3.12602739726027	0	1.7075617	7.7454855	7.1463283	2.8621741	3.8656935	4.7193368	2.0135098	4.9832897	1.5562159	1.80292045154578	high
TCGA-F5-6814	1.54520547945205	0	1.4842454	7.3939519	6.5575547	4.286053	4.1671748	4.812332	1.9621508	5.5728674	1.3026858	0.932695420636256	low
TCGA-F5-6811	2.68219178082192	0	1.4610606	7.1501558	5.4933634	2.5790871	3.9704117	5.4244193	1.9771869	4.4802558	1.5099389	0.407938123026457	low
TCGA-AG-A01J	0.0849315068493151	0	1.5190694	8.9706748	6.2621145	4.7171455	5.2027438	5.2271604	1.8532773	4.14349	1.6634931	0.518650382581144	low
TCGA-AG-3608	1.32876712328767	0	1.3612345	7.0575912	6.2545415	2.6598338	4.2131202	5.7145694	2.0033522	5.8937188	1.3709348	0.733504440566737	low
TCGA-DC-6154	0.747945205479452	0	1.6298925	8.3995194	5.884904	2.8813038	3.3725765	4.6895582	1.9070258	4.6333439	1.3709348	1.45571875219963	high
TCGA-EF-5831	0.347945205479452	0	1.3611445	7.722508	6.172275	3.5950816	4.9976376	4.9239835	1.985854	5.6903418	1.4447969	0.796615666480235	low
TCGA-AF-3913	0.865753424657534	1	1.5043395	8.984026	4.6009235	3.1241678	4.4145358	5.5036885	1.935835	6.7389259	1.6634931	1.46243281277406	high
TCGA-AG-3887	3.07945205479452	0	1.4562006	8.1696844	5.241693	2.2135761	4.5583756	5.376537	1.8525804	7.5142115	1.309035	1.82077822859331	high
TCGA-AG-A026	0.161643835616438	1	1.4842454	8.7390509	6.6537735	2.5790871	4.7287914	4.453713	2.2684772	5.6948454	2.2426656	3.43370340006101	high
TCGA-DY-A1DC	3.44657534246575	1	1.4157561	9.0761057	5.7300103	2.6986877	4.8044642	5.2788309	1.9694153	6.7389259	1.390185	2.23685368601813	high
TCGA-CL-5917	6.50958904109589	0	1.4087488	8.656473	5.5466568	3.775937	3.8838007	5.2165185	1.9945921	5.7665018	2.2034794	1.53597623748646	high
TCGA-EI-6508	1.74246575342466	0	1.4363037	7.623013	7.0135422	4.1279984	4.0202799	6.1443922	1.9070258	5.055886	1.411753	0.595045616591015	low
TCGA-AF-6136	1.28219178082192	0	1.4905909	7.6557172	5.0265266	3.9262556	4.7723275	5.376537	1.9621508	5.783438	1.701983	0.482402080892025	low
TCGA-EI-6506	1.71232876712329	0	1.436304	7.452259	6.243591	3.662005	4.814334	5.247689	1.889041	5.699144	2.018722	0.708657788564036	low
TCGA-AG-3601	0	0	1.3609137	8.3995194	5.6940467	3.5407688	4.0530473	5.3335208	1.9481	5.7120934	1.4340761	1.10459034767349	high
TCGA-CI-6619	0.504109589041096	0	1.3910092	8.4080297	6.075675	2.296466	4.481056	6.0444986	1.9238164	4.8128227	1.6818553	0.705088276276148	low
TCGA-AG-A01W	0	0	1.588237	8.8381282	5.8206401	2.2135761	4.5699411	6.055829	2.215903	6.7998293	1.3026858	2.15633682312181	high
TCGA-AG-3587	3.83561643835616	0	1.419379	8.569061	5.737248	2.213576	4.533185	5.152889	1.941322	6.678877	1.284214	2.09911804431804	high
TCGA-AG-3894	1.16712328767123	0	1.4665324	6.8697609	6.2283109	2.7813894	3.8316049	4.9432277	1.8535057	7.192085	1.4340761	1.744116411267	high
TCGA-CI-6622	3.73150684931507	0	2.1395203	8.2579352	7.2790004	5.1512351	4.5936519	5.0714739	1.8516988	7.192085	1.4830144	2.89485036164374	high
TCGA-AA-A017	1.25205479452055	0	1.5115694	7.6664588	5.5648904	3.5950816	4.7508223	4.9110134	1.8525804	4.5789534	1.2243174	0.395044478468005	low
TCGA-D5-6898	0.627397260273973	0	1.4722314	9.0628661	5.806455	4.2734267	4.7723275	5.7802045	2.0994833	4.8176644	1.7481962	0.71082317052321	low
TCGA-AA-3526	1.58904109589041	0	1.4510823	7.5290203	5.8098735	2.7617271	4.0853768	5.0883404	1.89321	5.8937188	1.3613999	1.01156247982672	high
TCGA-A6-2683	1.29315068493151	0	1.6192995	8.707193	6.1462294	4.286053	6.0908198	5.206782	1.9945921	6.6651682	1.2262655	1.07418230038506	high
TCGA-AG-3892	1.08493150684932	0	1.9411339	6.8403999	5.8317187	3.1241678	3.9171872	4.812332	1.9694153	6.4583707	1.4340761	1.2760540821526	high
TCGA-F5-6702	2.38082191780822	1	1.5043395	8.1203859	6.8710222	3.2256171	3.7769963	4.3262186	1.9178392	5.3012536	2.1643637	2.53475839454951	high
TCGA-DY-A1H8	2.71780821917808	1	1.9610468	8.8602478	7.2986006	2.5193626	3.9334809	4.9851058	1.8531418	6.005086	3.6894369	6.6325666867751	high
TCGA-AG-3593	2.83561643835616	0	1.4665324	7.1986027	5.8777323	4.2015095	5.3762249	5.8007342	2.0753933	5.1229161	1.7481962	0.268414451093765	low
TCGA-AG-3580	0.668493150684932	0	1.4722314	7.2799748	5.8458318	2.8813038	4.7832886	5.3187218	1.9694153	6.7299776	1.411753	0.954784485440309	low
TCGA-G5-6235	4.64657534246575	0	1.4413695	8.3195799	6.2583807	5.2792958	4.4945368	5.5788449	1.9070258	5.0150386	1.7938615	0.577315555315548	low
TCGA-AG-3598	4.16986301369863	0	1.5043395	7.3893646	5.3541285	2.9451408	4.8451936	5.1911443	1.985854	6.2057416	1.2252096	0.674939175743243	low
TCGA-DY-A1DD	4.76986301369863	1	1.5776489	9.1039267	5.733718	2.5598242	3.3177264	4.9432277	2.2684772	4.6682811	7.7778219	6.55416523487724	high
TCGA-AG-3581	0.589041095890411	0	1.4275772	7.0447389	5.8458318	3.2631488	4.2572708	4.1942821	1.8518932	6.2314332	1.9289282	1.24890198812815	high
TCGA-AG-A025	4.16438356164384	0	1.4665324	7.477774	6.5770009	2.8412664	4.6512019	5.4804588	2.0229572	6.1799881	1.390185	1.08847691465486	high
TCGA-AG-3591	2.83561643835616	0	1.7531441	7.5088408	5.2669378	2.6201066	4.1671748	4.6971594	1.8525157	4.4910372	1.5402673	0.574519050865008	low
TCGA-AG-3893	2.91780821917808	0	1.419379	6.914721	5.339424	3.025661	4.533185	4.689558	2.099483	5.497115	2.018722	0.62987256835179	low
TCGA-A6-5657	1.00547945205479	0	1.879423	9.173239	6.759769	2.698688	4.372462	5.534308	2.251786	5.889533	2.547733	3.99210489558035	high
TCGA-AA-3685	3.08767123287671	0	1.3882647	7.0957496	5.0226777	3.105222	3.8997838	4.6346038	1.8788784	6.3316625	1.3613999	0.886398713632695	low
TCGA-AZ-6606	0.978082191780822	1	1.4722314	8.3195799	6.4196177	3.2256171	5.6062464	5.5964891	2.0329857	5.5011159	1.4340761	0.731276261607601	low
TCGA-AA-3679	1.25205479452055	0	1.7212338	7.8393633	5.0417546	2.6986877	3.9171872	4.8588631	1.8533915	5.9196021	1.701983	1.19401213968962	high
TCGA-AY-A54L	1.43835616438356	0	1.5334087	8.0400846	5.4115846	4.2257298	3.5768595	5.3620747	1.8637515	6.2190691	1.309035	1.0744212402924	high
TCGA-CA-5797	0.273972602739726	0	1.5115694	7.9313817	5.6940467	3.8371723	4.2279583	4.8979267	1.9125291	5.5096216	1.5727605	0.902291238359714	low
TCGA-AA-A02O	0.0767123287671233	0	1.3614597	8.2206388	6.5296744	2.8008981	4.3314385	5.3716874	1.8532773	6.9822656	1.225084	2.2179163510367	high
TCGA-CM-4750	0.668493150684932	0	1.694197	8.1696844	5.8814651	2.9239777	4.0530473	5.5875715	1.9945921	6.4671355	1.3709348	1.65229517635543	high
TCGA-CK-5914	1.83287671232877	0	1.4842454	7.7056605	5.3648701	2.7813894	4.5936519	5.4051877	1.9481	5.7035336	1.8987281	0.711566675675366	low
TCGA-D5-7000	0.854794520547945	0	1.8794232	7.8880867	6.4435142	4.1149425	4.885455	5.5700642	1.9413221	6.1799881	1.7938615	1.03175284079733	high
TCGA-AA-A01V	0.0849315068493151	0	1.3610799	7.7745103	6.510171	3.2631488	5.6194869	5.3432769	1.9945921	7.3240041	1.3613999	1.32557161757242	high
TCGA-AU-6004	2.25753424657534	0	1.4665324	7.5908337	7.1370574	2.7419017	5.6062464	5.8046781	2.0329857	5.4549336	1.5727605	0.665566696329339	low
TCGA-G4-6304	4.46849315068493	0	1.4610606	8.3995194	6.2814609	3.8830196	4.885455	4.7975542	2.198064	6.2190691	1.2736177	1.70042901661618	high
TCGA-A6-3807	0.912328767123288	0	1.361662	7.6447124	5.4152146	3.1863613	4.2720767	5.0136269	2.0432487	5.2970126	1.2255303	0.660619609436437	low
TCGA-AA-A01X	2.16712328767123	0	1.4562006	7.9625505	6.823533	3.3006825	4.9522642	5.0771859	1.9018154	5.8217804	1.6429673	1.22190642179255	high
TCGA-G4-6586	2.98356164383562	0	1.8598086	7.5648632	6.9741785	5.0262606	5.0244663	5.3387088	2.0329857	6.0850538	1.4568674	0.904042016521306	low
TCGA-AA-3516	1.08493150684932	1	1.5423052	7.3893646	6.5181524	3.4694265	4.3314385	4.8979267	1.985854	6.8776713	1.411753	1.78675164125246	high
TCGA-AZ-4684	5.41643835616438	0	1.3612345	8.6171945	5.5006909	3.5950816	4.4679669	5.4144195	4.8413696	5.5055105	1.4447969	4.18336059130517	high
TCGA-F4-6854	0.0438356164383562	0	1.5776489	8.0076686	5.2888958	2.8214249	4.6053578	5.7762971	1.935835	4.7315577	2.0530707	0.46468605537337	low
TCGA-CA-6718	0.838356164383562	1	1.5334087	7.7920838	6.7479112	2.1974943	4.1510001	6.1925691	3.1404752	6.3272078	1.5727605	2.78086938401591	high
TCGA-CM-5344	0.832876712328767	0	1.9211672	8.7285576	6.8489821	3.1654926	3.9171872	5.4244193	1.9178392	6.3929243	1.5251756	3.36803663760249	high
TCGA-AA-3860	2.58904109589041	0	1.6418198	7.5290203	6.2814609	3.283085	4.0853768	5.6810884	1.9694153	6.5480122	2.2034794	1.44138129203282	high
TCGA-F4-6570	0.515068493150685	1	1.6668379	7.623013	7.1370574	3.6942778	4.3021927	4.6264461	1.9238164	6.0260341	1.3159077	1.85015276547945	high
TCGA-AA-A029	4.33150684931507	0	1.3652629	8.4255485	7.2697792	3.4333494	4.5331846	5.2938481	1.8609033	7.1024589	1.2334736	2.91339552922132	high
TCGA-DM-A0XF	3.18356164383562	1	1.6805283	8.4432461	6.2655962	2.1128655	4.4945368	6.5257621	1.9413221	5.791832	1.309035	1.02561891132865	high
TCGA-AY-5543	1.31232876712329	0	3.4160407	7.5395029	5.5432898	4.153373	5.5928481	5.5476579	1.8521165	4.8272484	1.4013596	0.378661800582762	low
TCGA-AA-3534	2.41643835616438	0	1.5115694	6.9942752	6.3270969	3.2442513	3.9872018	5.1965925	1.9070258	6.6379122	1.7253397	1.29208728369427	high
TCGA-CM-5864	0.167123287671233	0	1.3609137	7.8816915	4.7228942	4.3415844	3.2999023	4.8720757	1.9125291	5.1536522	1.3376591	0.635015841571571	low
TCGA-AA-A00A	3.16986301369863	0	1.8794232	7.722508	6.097878	5.4060972	4.7832886	5.0373311	1.9481	5.3098877	1.3159077	0.550547523882546	low
TCGA-AD-6889	5.63287671232877	0	1.7368049	6.8086327	6.7940353	4.3528697	4.2131202	4.4903943	2.0229572	6.5163414	1.3376591	1.43895520364327	high
TCGA-AA-A00Q	3.5013698630137	0	1.7531441	7.7571526	6.2053337	4.1892473	4.3870562	4.9908097	2.0135098	6.5927703	1.390185	1.50507559776462	high
TCGA-DM-A1DA	0.624657534246575	1	1.3609137	8.4608034	5.5612422	2.5598242	4.1981702	5.7472461	1.9621508	5.9878282	1.4013596	1.16345379430606	high
TCGA-DM-A1D0	10.8876712328767	0	1.5190694	8.1626919	7.1278178	4.3967845	3.8838007	6.3479326	1.9413221	4.4802558	1.4694391	0.607669976348179	low
TCGA-F4-6807	1.35342465753425	0	1.3603232	8.2279663	6.0606383	4.3415844	4.7287914	5.4004995	2.1260571	4.3898151	2.2810805	0.543507198939467	low
TCGA-NH-A50T	1.51506849315069	0	1.4124926	8.1841334	6.2014886	4.140127	4.7832886	5.7802045	1.9621508	6.1225853	1.278482	0.816315724274997	low
TCGA-NH-A50V	1.61095890410959	0	1.4722314	7.1633746	5.3107128	5.1726011	5.3471764	4.0351584	1.889041	4.4591014	1.2736177	0.239039399375345	low
TCGA-AD-6899	0.482191780821918	1	1.6298925	8.0596749	5.8638174	2.5193626	5.7754508	4.9042905	1.9771869	4.7845969	1.4568674	0.558219594066776	low
TCGA-D5-6534	3.60547945205479	0	1.526084	6.6740637	6.7896686	3.1455782	4.0853768	3.8332204	2.0753933	5.6611776	2.1249361	1.73498871717194	high
TCGA-F4-6856	1.61917808219178	0	1.446081	6.5405272	6.6336404	3.677717	4.5823883	5.574471	1.9070258	6.0677919	1.3709348	0.532375328050286	low
TCGA-A6-A5ZU	0.802739726027397	0	2.1633575	7.2707785	5.9280849	3.3006825	4.1344707	4.5426986	1.8521165	7.1475477	1.5099389	2.23324441214236	high
TCGA-DM-A0X9	9.97534246575342	0	1.4413695	8.1485497	6.3270969	3.7105792	4.6164164	5.4759413	2.0877331	5.8854275	1.2902683	1.06554224754102	high
TCGA-G4-6317	3	0	1.52638495	8.6363431	5.1672069	4.02047785	4.2926132	5.23011035	1.93733995	4.5718867	1.44089775	0.571218332590236	low
TCGA-F4-6461	0.926027397260274	1	1.4026321	7.2478873	6.2930907	5.0925471	3.7222548	4.7767015	1.9945921	6.3185839	1.9590805	1.25569900020648	high
TCGA-AA-A010	2.91506849315068	0	1.362449	7.644712	6.653773	4.645483	4.616416	5.844432	2.520472	5.699144	1.227267	0.772196797161995	low
TCGA-AA-3675	3.92054794520548	0	1.8227526	6.8697609	5.5397738	3.6620046	4.6393438	5.0259645	1.8518932	5.8641555	1.3528502	0.513093533552644	low
TCGA-AA-3681	0.498630136986301	0	1.4562006	7.8517409	5.9098274	3.2064221	4.97924	5.6435957	2.0529938	8.1279879	1.7253397	2.00018506712209	high
TCGA-AA-A01C	1.25205479452055	0	1.4905909	8.1066181	5.9616942	3.1241678	4.4286974	5.6646341	1.8533915	5.3782391	1.3528502	0.725852630184058	low
TCGA-A6-6649	0.898630136986301	0	1.3727434	7.4830273	6.9222251	5.2648556	4.4679669	5.206782	1.935835	5.4334591	1.988562	0.714008784277902	low
TCGA-AA-3982	2.25205479452055	0	1.526084	8.5594417	5.7158675	4.2376811	3.8656935	5.4438882	1.9771869	4.5015477	1.7709067	0.722540285153998	low
TCGA-QG-A5YV	3.56438356164384	0	1.6805283	8.1344286	6.179479	3.2631488	4.0853768	5.6133894	1.9070258	5.5895699	1.701983	1.13771041302665	high
TCGA-CM-6163	1.16986301369863	0	1.4053686	7.6557172	5.1383258	3.821104	4.8759232	5.9379136	1.9481	4.3622107	1.4694391	0.195137358259388	low
TCGA-AA-3713	1.58630136986301	0	1.497498	7.0319351	5.5326711	3.3198437	5.0601858	6.3978211	1.9771869	6.140237	1.6240172	0.327009133186147	low
TCGA-CK-5915	0	0	1.76938317	7.68370157	6.98741014	3.10522196	5.26658717	5.06585779	2.02295725	5.91092506	1.22508402	1.19427743805473	high
TCGA-AA-3870	2.4986301369863	0	1.5602005	7.7745103	6.6336404	2.7202241	4.1510001	4.9618251	2.0135098	6.7624257	2.1249361	2.90460329390595	high
TCGA-AA-A024	3.25479452054795	1	1.5423052	7.2525288	6.8710222	4.3641705	4.1832613	4.3262186	2.0529938	6.7762023	1.2286095	2.09277527277776	high
TCGA-AA-3529	0	1	1.5423052	8.6767437	6.8022621	3.760282	4.2131202	4.7257898	2.1122071	6.3574908	1.5251756	3.4183539483155	high
TCGA-AA-3848	0.838356164383562	1	1.8049886	8.3995194	5.8674932	2.4042141	5.6518377	5.7344309	1.9018154	6.8042	1.3294007	1.19239123516631	high
TCGA-AA-3856	0.0821917808219178	0	1.526084	7.9878865	5.7959228	3.677717	4.0530473	5.552128	1.9556068	5.5350424	1.5402673	0.831032234901325	low
TCGA-QG-A5Z2	2.60821917808219	0	2.1152464	6.8008129	6.1198251	4.2376811	4.97924	5.5167022	2.1260571	5.4634438	1.4694391	0.431133314587598	low
TCGA-AA-3851	2.75616438356164	0	1.446081	7.623013	6.1536464	4.0775237	3.8485296	4.9493948	1.8528257	5.4038725	1.3026858	0.857929842915089	low
TCGA-A6-6653	0.772602739726027	0	1.6542346	7.2659204	7.0731345	4.0896994	4.8554435	4.7116615	1.9556068	6.0597445	1.4568674	1.17777577145384	high
TCGA-AA-3555	2.4958904109589	0	1.5508957	6.8047685	5.9762677	3.2631488	4.0853768	5.9341294	2.0329857	6.5793915	1.278482	0.721552976227251	low
TCGA-AA-A00F	2.83561643835616	0	1.5985984	8.1915947	6.1574263	3.5050215	4.4679669	5.206782	1.8820066	5.5814232	1.988562	1.15124771346396	high
TCGA-A6-5662	1.24109589041096	0	1.4510823	7.32735	5.6004752	3.5950816	3.2084386	4.6346038	2.0753933	5.2449245	1.701983	1.07578394439317	high
TCGA-AA-3712	0	0	1.4905909	8.4608034	6.2735302	3.5590741	4.3314385	5.6480467	1.889041	6.0891272	1.3448584	1.29507285486614	high
TCGA-A6-6138	0.767123287671233	0	1.4905909	7.2297609	5.788459	4.2494642	4.3870562	5.3716874	2.0033522	5.024251	1.4830144	0.398811567347423	low
TCGA-AA-A02K	1.16712328767123	1	1.7368049	8.1135617	6.3885014	3.3784442	4.5066834	6.3230957	4.3411896	5.2665995	1.2604274	2.35557813022181	high
TCGA-AA-3842	3.08493150684932	0	1.7075617	8.0141783	5.4330481	1.9403355	5.2027438	5.1370461	1.856024	5.6107051	1.4340761	0.793355799860356	low
TCGA-CK-6751	1.41917808219178	0	1.497498	7.5600161	6.5220214	3.3377832	5.0868803	5.7386611	1.9413221	6.005086	1.2240629	0.678026778340073	low
TCGA-CM-6680	0.249315068493151	0	1.393657	7.374564	5.954422	2.841266	4.372462	4.812332	1.889041	5.27066	1.380548	0.737915477827684	low
TCGA-D5-6931	1	0	1.526084	7.539503	6.896276	3.337783	4.302193	5.722943	2.01351	5.928172	1.72534	1.13501901100024	high
TCGA-DM-A28C	6.78082191780822	1	1.360654	7.5340709	6.0348652	4.588671	5.3316746	4.8588631	2.0877331	5.3098877	1.870926	0.507129701443056	low
TCGA-AZ-5407	5.11780821917808	0	1.694197	8.3912133	5.486137	3.6127933	4.387056	5.7105192	1.8528257	5.8387246	1.5402673	0.858685410171586	low
TCGA-G4-6309	4.31232876712329	0	1.52608402	7.4571758	5.78096058	4.14012699	5.31736754	5.85627095	4.74177714	6.209904	1.27848195	1.92708199163059	high
TCGA-CA-5255	0.254794520547945	0	1.3606725	8.1771835	6.5415992	4.2734267	4.0853768	5.1370461	2.1397753	7.2432498	1.3448584	2.7146828055757	high
TCGA-CK-4947	1.46301369863014	0	1.4562006	7.4475718	5.7736607	3.3006825	4.97924	5.5080762	1.9481	5.8600222	1.4959411	0.549608570952525	low
TCGA-D5-6929	1.11780821917808	0	1.5685245	8.1135617	5.9983316	3.760282	3.8656935	4.7691258	2.0529938	5.1137334	1.3613999	1.1976354272951	high
TCGA-AA-3524	3.0027397260274	0	1.6418198	7.2707785	5.6022784	3.6456682	4.3021928	5.3187218	1.8587051	5.3306731	1.4830144	0.49270241593944	low
TCGA-CM-5860	0.832876712328767	0	1.588237	7.6837016	4.9961046	2.4042141	3.9704117	4.812332	2.0229572	5.5350424	1.4340761	0.978733520332549	low
TCGA-AD-6895	2.09041095890411	0	1.4510823	6.7886882	6.3232398	3.1863613	4.5823883	5.7882483	1.8520506	6.4941136	1.7709067	0.669358482884316	low
TCGA-D5-6535	1.26027397260274	0	1.405369	7.828009	6.384678	4.796823	5.051609	6.214539	1.917839	4.82257	1.681855	0.291678802151067	low
TCGA-AA-3556	1.91780821917808	0	1.5602005	6.6701657	6.3963112	3.6456682	4.2876032	6.4087235	1.8530062	5.0379584	1.4959411	0.269118204255521	low
TCGA-A6-3810	0.676712328767123	0	1.71525993333333	6.38020673333333	5.97917156666667	4.15771713333333	4.45480946666667	5.7131348	1.96706226666667	4.74174733333333	2.48191083333333	0.265699008853434	low
TCGA-A6-A565	1.35342465753425	1	1.497498	6.749369	6.293091	3.867428	4.387056	5.031731	2.01351	5.76249	1.870926	0.692911153560504	low
TCGA-A6-5667	0.876712328767123	0	1.4842454	8.7608375	5.6040797	3.3377832	4.3314385	5.7638232	2.3915303	5.2706601	1.870926	1.16590862013668	high
TCGA-AA-3544	1.16712328767123	0	1.7368049	8.7608375	5.5254887	2.8813038	4.3591633	5.1806055	1.8546545	6.7762023	1.6240172	2.30945128496404	high
TCGA-CA-6717	1.06301369863014	0	1.3834611	8.0596749	7.364018	2.4042141	4.824111	5.0658578	2.0529938	5.7324851	3.419697	2.62449389240444	high
TCGA-AA-3855	2.67123287671233	0	1.4087488	7.3992646	6.9307951	2.6201066	4.4421027	5.4004995	1.9556068	6.4852396	1.7938615	1.59848554737076	high
TCGA-NH-A6GB	1.3041095890411	0	1.5423052	8.8275368	6.3615482	3.9262556	5.103784	6.7428205	2.0994833	6.4107247	1.3528502	0.939317758268936	low
TCGA-AA-A01D	0.915068493150685	1	1.3609968	8.4768894	5.7086066	4.9957933	4.6957839	4.6663484	2.1122071	5.6695474	2.2810805	1.1484326834005	high
TCGA-AA-3819	2.08493150684932	0	2.0926458	7.2570985	5.6542661	2.6598338	5.1705093	5.5343077	1.8973939	6.7716459	1.604392	0.881756528370138	low
TCGA-AA-3492	0.00273972602739726	1	1.3614597	6.7374703	5.9098274	3.3784442	4.8451936	5.485072	2.0432487	6.9442192	1.3805478	0.691875755202229	low
TCGA-AA-3520	2.0027397260274	0	1.4783854	7.477774	5.8387914	2.6792774	4.7179691	4.812332	1.8521165	6.6152226	1.3159077	1.20758771179056	high
TCGA-RU-A8FL	3.22465753424658	0	2.0704018	8.7179371	6.2621145	5.2510667	4.5457024	5.9912926	2.1260571	4.7366684	1.3448584	0.649647568057929	low
TCGA-AA-3852	0	1	1.3609968	8.2132682	5.884904	2.9451408	4.1671748	5.3716874	1.8523491	6.6881227	1.2842141	1.6087904360233	high
TCGA-D5-5540	1.12602739726027	0	2.0252288	7.4185212	6.1123486	2.1128655	3.2620824	5.574471	1.9413221	5.9537577	1.2238071	1.61512993181909	high
TCGA-D5-6532	1.52054794520548	0	1.5334087	7.815622	6.0310855	4.140127	4.7068318	6.0180333	1.9238164	6.0386464	1.3448584	0.5917306796464	low
TCGA-A6-2681	1.51232876712329	0	1.3936574	8.2279663	5.5220626	3.7437371	4.5583756	5.0259645	1.9295878	5.8343886	1.7481962	0.966784893096066	low
TCGA-CM-6162	0.580821917808219	0	1.5776489	7.2799748	6.6293877	3.105222	4.4554205	5.7802045	2.0639658	6.0135702	2.0530707	0.999642180409005	low
TCGA-D5-6928	0.96986301369863	0	1.5685245	7.0533629	7.536393	2.9849948	4.5331846	5.1859616	1.9481	5.6360502	1.6429673	1.1720708478133	high
TCGA-F4-6463	1.13698630136986	0	1.8794232	8.1553076	7.5640455	3.4515681	3.8997838	4.6509032	2.2517861	5.6991443	1.701983	3.9290778937952	high
TCGA-AA-3858	2.58904109589041	0	1.5423052	9.1311152	5.3968394	2.6201066	4.3870562	5.3138038	1.8530062	5.9878282	1.5251756	1.70016088209978	high
TCGA-G4-6307	4.58630136986301	0	1.7212338	9.5856339	6.231987	4.3299399	4.0853768	5.6981488	2.1693113	4.6875301	2.5925607	1.70484770284601	high
TCGA-AA-3522	3.08767123287671	0	1.3611122	7.0025994	5.5006909	4.3528697	4.4421027	4.1352004	2.0135098	5.5270964	1.5727605	0.634401330125239	low
TCGA-DM-A288	1.16986301369863	1	1.5602005	7.3408214	6.4472704	4.6357045	4.4145362	5.6435956	1.8528257	6.2529546	1.4447969	0.705194880597928	low
TCGA-CA-6715	1.04931506849315	0	1.5423052	7.9124876	5.5466568	2.5598242	4.1832613	6.137154	1.9945921	6.2190691	1.2842141	0.884630884404433	low
TCGA-F4-6808	2.80547945205479	0	1.6418198	8.3912134	6.4079131	3.9262556	3.7959504	4.9239835	2.0135098	5.8174265	1.4227855	2.03862992902237	high
TCGA-5M-AAT4	0.134246575342466	1	1.8227526	8.7390509	6.5770009	3.0644798	4.3724619	6.1157425	1.8521825	4.960674	1.3026858	0.958043555166621	low
TCGA-D5-6920	1.03287671232877	0	1.497498	7.3081659	6.4357533	3.6942778	5.3030055	5.6006686	1.8520506	6.2659908	1.604392	0.60766954028406	low
TCGA-G4-6303	5.48767123287671	1	1.4842454	8.3426722	5.3177958	2.8813038	5.0071639	5.9146929	1.9295878	4.8272484	1.7253397	0.426616604253115	low
TCGA-D5-6540	1.34520547945205	0	1.6542346	6.5367755	6.9092595	3.8517084	3.7222548	6.3372397	1.9070258	5.4634438	1.3159077	0.459423126089875	low
TCGA-AA-3489	0.586301369863014	1	1.4665324	7.1675817	6.3615482	3.3377832	4.1510001	5.2733406	1.9238164	4.6233077	1.7938615	0.53261079716065	low
TCGA-A6-2686	1.33698630136986	0	1.7872566	6.886125	6.1871272	1.9345922	3.6676922	4.6346038	1.9945921	4.0193584	1.3613999	0.710346985090162	low
TCGA-AA-3986	1.58904109589041	0	1.3608808	6.9276054	6.3731852	2.5985694	4.6622178	4.7839752	1.9413221	6.6651682	1.3613999	1.22784991457788	high
TCGA-AA-A02E	0.246575342465753	1	1.5776489	8.5314525	5.2632202	2.4621101	4.0696971	5.1269343	1.8535057	5.8937188	1.3805478	1.43329357916293	high
TCGA-AA-3542	1.08219178082192	0	2.0252288	7.9565411	5.6617169	2.3672171	3.8485296	5.895283	1.8564819	5.8513398	2.4123864	1.33364994360246	high
TCGA-AA-A02H	0.167123287671233	1	1.3630579	8.2206388	5.7921182	3.5236084	4.481056	4.6741079	2.5472701	7.2680262	1.2286095	3.13814671599868	high
TCGA-CM-6676	0.419178082191781	0	1.5115693	9.5856339	6.8797926	4.617048	3.6499927	5.9031013	1.9178391	4.9337272	1.2736177	1.6216248908051	high
TCGA-AA-3970	3.0027397260274	0	1.4026321	8.073033	6.38092	3.9262556	3.9704117	5.7229434	1.8521165	5.391346	2.1643637	0.931774417416148	low
TCGA-D5-6922	0.843835616438356	0	1.526084	8.6366331	6.0719522	3.5590741	4.4286974	5.6090889	2.0432487	4.8694045	2.0891138	0.936603041390904	low
TCGA-G4-6302	0	0	1.4510823	7.1939732	7.8553335	3.4694265	4.6957839	4.1826704	3.41342	6.0005153	5.353286	8.56288391116918	high
TCGA-AA-3532	2.41643835616438	0	1.451082	8.100035	5.553669	3.025661	4.761525	5.318722	1.885404	5.131621	1.72534	0.623443100914954	low
TCGA-CM-4746	1.91506849315068	0	1.7212338	7.4676182	5.3250793	3.4694265	4.1344707	4.9174876	2.0994833	5.6736905	2.2426656	0.976165392255395	low
TCGA-AZ-6605	0.435616438356164	1	2.1152464	8.5404561	6.1160766	2.8008981	4.0031395	5.3479702	1.9771869	6.1839043	1.5562159	2.52559514873818	high
TCGA-AD-A5EJ	0	0	1.7075617	7.2208083	6.3694451	3.8371723	4.4002587	5.4804588	2.0753933	6.1140891	1.3159077	0.870236257828296	low
TCGA-AA-3930	0.167123287671233	1	1.4363037	8.1485497	6.4079131	2.2638141	5.0868803	5.5964891	1.8525157	5.813243	1.604392	1.01470295939526	high
TCGA-A6-A566	2.07671232876712	1	1.9610468	7.32735	6.3384896	2.9657162	3.7959504	5.4144195	1.8820066	5.7120934	1.3219442	1.10217537740642	high
TCGA-AY-4070	1.35890410958904	1	1.5190694	8.5884857	6.3232398	2.1262434	3.4825145	4.7839752	3.228822	5.7875966	1.4227855	6.55858335427761	high
TCGA-CM-4743	0.504109589041096	0	2.1152464	6.797072	6.3770466	2.7202241	4.5331846	5.1638709	1.9481	6.868883	1.2242461	1.35496155321416	high
TCGA-AZ-6600	1.00821917808219	1	1.5685245	8.4857401	5.6833412	3.1455782	4.6281598	5.2321533	1.9694153	6.3400231	1.4568674	1.47633107060782	high
TCGA-CM-6678	0.334246575342466	0	1.3605261	8.0798195	6.3422933	4.7171455	4.0368272	5.169292	2.0639658	6.1710498	1.4227855	1.36118748067328	high
TCGA-AD-A5EK	1.36986301369863	0	1.4905909	7.7340295	4.9729273	2.3311429	4.0368272	5.824415	1.935835	5.4549336	1.269015	0.562050531110525	low
TCGA-F4-6855	2.95068493150685	0	1.4610606	7.7511115	5.9242311	2.9451408	4.0202799	4.9851058	1.9178392	5.459138	1.2842141	1.008312758194	high
TCGA-AA-3488	0.419178082191781	1	1.3612345	8.9581742	5.2783115	3.487758	4.2876029	5.5700642	1.8528257	6.7109586	1.411753	1.53122706158679	high
TCGA-A6-2685	1.27123287671233	0	1.391009	7.655717	6.404158	3.085265	4.442103	4.747773	2.198064	6.366301	3.309181	2.49964273168519	high
TCGA-AA-A00Z	1.83287671232877	0	1.4363037	7.9944852	6.9050393	2.3490157	5.0431242	6.4616486	1.9125291	5.7160881	1.2961101	0.74125094004759	low
TCGA-AY-A69D	1.48767123287671	0	2.626443	6.998452	5.9544222	3.4144777	6.3654124	5.8482824	1.9125291	6.4191463	1.3376591	0.416582406328352	low
TCGA-AZ-6599	0.564383561643836	1	1.5334087	8.0861556	6.3694451	4.626294	4.3021927	4.8979267	1.9694153	6.5839058	1.278482	1.66376060168386	high
TCGA-NH-A50U	0.915068493150685	1	1.5685245	8.5225476	6.179479	3.283085	4.481056	5.4573712	1.885404	4.5735123	1.2842141	0.722882223275579	low
TCGA-CM-5341	0.747945205479452	0	1.6418198	6.7139648	4.8487877	3.3198437	3.1204154	3.8058749	1.853683	4.613811	1.411753	0.632401392972869	low
TCGA-NH-A8F8	1.4	1	1.526084	8.0009771	6.8962759	2.5985694	4.8657076	4.9493948	2.0994833	6.0597445	2.0891138	2.13649532684547	high
TCGA-AA-A01F	2.66849315068493	0	1.3624494	8.2352335	4.6900787	3.6292077	4.7179691	6.0521062	2.0529938	6.2190691	1.6429673	0.556460150392384	low
TCGA-AA-3979	2	0	1.62989252	8.02083833	6.30816998	3.9980606	4.37246193	5.40992419	1.85282569	4.7895114	1.3805478	0.621087305266203	low
TCGA-A6-5660	0.936986301369863	0	1.6298925	9.2785649	5.9318873	3.5590741	3.9334809	5.3042864	1.8701329	4.9382193	1.3613999	1.41787641033224	high
TCGA-AA-3975	2.83835616438356	0	1.588237	8.2059009	5.6149224	2.5193626	4.2131202	4.9042905	2.0877331	5.5480206	1.6429673	1.46562141431686	high
TCGA-DM-A1D6	1.56164383561644	1	1.5423052	7.1093807	5.3752945	3.2442513	3.8656935	6.0406779	3.8481555	6.1535264	3.257282	2.16001834888755	high
TCGA-AA-3688	1.58356164383562	0	1.3609137	7.4328337	5.1868653	2.6402093	4.5331846	5.4438882	1.9621508	5.5437835	1.8987281	0.546574531456229	low
TCGA-AA-3667	1.16712328767123	0	1.3614597	8.5594417	5.6977928	2.50021	5.5134001	5.2887956	1.9694153	7.2581621	1.3219442	1.67342857740677	high
TCGA-SS-A7HO	5.01095890410959	0	1.7872566	7.7399765	6.0680667	3.6620046	4.1832613	5.8641049	1.985854	5.9537577	1.4340761	0.884956412911674	low
TCGA-AZ-4313	4.1972602739726	0	1.3638534	7.3408214	5.2963207	3.4144777	3.9334809	5.6048656	1.858077	6.5390756	1.5251756	0.760046042726694	low
TCGA-A6-6654	1.09315068493151	0	2.1152464	7.4986543	6.6902163	3.3969302	3.6676922	5.3527835	2.1260571	5.4038725	2.1249361	1.61484174626499	high
TCGA-AZ-5403	5.23287671232877	1	1.4026321	8.1000355	4.8210113	3.5050215	3.3177264	4.9735038	2.0135098	5.5684621	1.7253397	1.1025492575871	high
TCGA-AA-3495	3.08767123287671	0	1.4413695	8.0208386	5.496996	3.5407693	4.4145362	5.8444323	1.9295878	5.416555	1.5099389	0.547317438773475	low
TCGA-QG-A5YW	2.45479452054795	0	1.5115694	7.8756597	6.823533	2.9032539	5.2108785	5.1859616	1.9295878	4.6383757	1.390185	0.644490347414247	low
TCGA-AA-3850	0	1	1.3611445	6.6944623	6.510171	3.821104	4.5823883	5.0136269	1.985854	7.2334495	1.8987281	1.2484704280054	high
TCGA-AA-3861	2.5041095890411	0	1.3622977	7.5443641	5.849416	4.3967845	4.5331846	4.9303412	1.8549577	6.5163414	1.390185	0.884870569884002	low
TCGA-AG-3898	4.0027397260274	0	1.9813681	8.2808011	6.4472704	3.8064621	3.9517567	5.6523127	1.9556068	5.8895327	1.701983	1.61596934599664	high
TCGA-AG-3594	0.167123287671233	1	1.6192995	7.3131162	6.2053337	1.8831177	4.6512019	5.4144195	1.9481	6.209904	1.3159077	1.07453859657447	high
TCGA-AG-3605	0.0821917808219178	0	1.362147	7.308166	5.536153	1.999707	3.831605	5.570064	1.854654	5.877053	1.390185	0.804669002721531	low
TCGA-AG-3742	0.0821917808219178	0	1.5043395	7.2478873	4.9304881	2.0779798	4.2422293	5.9069929	2.0994833	4.8413018	1.4694391	0.355675973387029	low
TCGA-AG-A01N	2.58356164383562	0	1.6805283	8.9963611	5.7772974	3.0451482	4.5936519	5.6048658	2.286773	5.7494452	1.4959411	1.64867524440493	high
TCGA-AG-3725	0	0	1.5043395	7.4475718	5.0758913	4.1026288	4.6393438	4.9493948	1.889041	4.9244377	1.604392	0.351976995068323	low
TCGA-AF-2691	0.884931506849315	0	6.2548161	7.5858669	5.8098735	3.9406667	4.3021927	4.1465584	1.89321	6.0677919	1.8987281	5.59453229325493	high
TCGA-AH-6643	3.6	1	1.6298925	8.0660103	6.4712899	3.4515681	4.1178447	5.3479702	1.985854	8.2738348	1.3294007	4.08736454907146	high
TCGA-DC-5869	0.419178082191781	0	1.588237	7.9751683	4.7767449	2.4425931	3.8997838	5.5080762	1.8973939	5.6948454	1.701983	0.831429112815783	low
TCGA-AG-3999	2.33698630136986	0	3.7488901	8.5132708	4.7355173	2.1128655	4.1178447	4.6096668	2.1122071	5.3657224	1.6818553	2.76810989739439	high
TCGA-AF-3400	1.06027397260274	0	2.4048489	7.4986543	5.8098735	3.0451482	3.8485296	5.1156795	1.8525804	6.7299776	1.4013596	1.92164584506879	high
TCGA-AG-4007	0.0849315068493151	0	1.4610606	8.3346784	6.0348652	3.4694265	3.7959504	5.2476887	1.89321	6.6472179	1.870926	2.25604610571691	high
TCGA-AG-3575	1	0	1.3613921	6.601788	7.2504778	1.9463326	2.8093575	5.0883404	1.8531418	5.4757278	1.5562159	1.6391346169448	high
TCGA-AG-4015	0	0	1.3611445	8.3121281	5.1271586	2.2801621	4.4145358	5.5612102	1.8526452	5.3569357	1.7481962	0.734409014634597	low
TCGA-DY-A1DF	2.01095890410959	1	1.5776489	7.2616312	6.045928	2.1541734	3.5768595	4.3981731	1.9481	4.4115319	2.7889632	1.22146302947926	high
TCGA-CL-5918	0	0	1.6192995	8.5594417	5.2049603	3.1654926	4.2720767	5.0771859	1.9178392	5.8217804	1.278482	1.1908395828427	high
TCGA-AF-5654	0.704109589041096	0	1.4905909	7.7282898	6.2814609	4.3754179	4.2876029	4.8588631	1.935835	6.715917	1.390185	1.51451508744219	high
TCGA-AG-A023	4.33150684931507	1	1.6088936	8.4520365	6.6135623	2.5598242	4.7399675	5.677067	1.9771869	6.5435387	2.5925607	2.40440202896392	high
TCGA-AG-A00Y	1.91780821917808	0	1.8049886	8.9581742	5.4115846	2.3311429	5.4393854	5.6178159	1.8517358	5.1094327	1.2233881	0.693875074083707	low
TCGA-EI-7002	0.997260273972603	0	1.4783854	7.5240241	5.3356548	3.5236084	4.4002587	5.6685432	1.9481	4.8413018	1.411753	0.344198656654419	low
TCGA-AG-3885	1.4958904109589	0	1.3617505	7.9944852	5.8098735	2.0889223	5.453178	5.4438882	2.0877331	7.3805221	1.6429673	1.62066903041	high
TCGA-AG-3602	0	0	1.362147	6.651253	5.022678	2.46211	3.758909	4.674108	1.994592	7.17243	1.525176	1.30056048729834	high
TCGA-AG-3584	2	1	1.5602005	8.3669083	5.5113475	4.6454828	4.1832613	5.8444324	1.8525804	5.2492651	1.5727605	0.543521920108726	low
TCGA-AG-A01L	0	0	1.3613245	7.7056605	5.7158675	2.8621741	5.3030055	4.4626142	1.8530062	6.1140891	1.4568674	0.926347158774035	low
TCGA-AG-3582	3.0027397260274	1	1.6542346	8.9581742	5.9947993	2.9032539	4.9700159	5.8085031	2.0529938	5.8727967	2.3676772	1.52804716305489	high
TCGA-AG-3731	3.08493150684932	0	1.3602256	8.3669083	6.8066433	2.1974943	4.1832613	5.8165434	1.9771869	5.9064327	1.7481962	1.86820979448256	high
TCGA-AG-3896	0.0849315068493151	0	1.3608808	7.9686662	5.1720016	3.0852646	4.8143339	5.2271604	1.8521165	6.3841843	1.604392	0.833532216767623	low
TCGA-EI-6512	1.47397260273973	0	1.4026321	7.3033345	5.9947993	4.3967845	4.4421027	5.6853273	1.9125291	5.791832	1.4830144	0.4841514180757	low
TCGA-AF-2693	1.59178082191781	0	1.4905909	7.722508	5.6724997	5.0479387	4.9146442	5.6810884	1.9018154	6.414876	1.5882343	0.540758300415048	low
TCGA-DC-6160	1.66575342465753	0	1.4087488	8.0798195	5.8168691	2.7813894	5.5928481	6.2036608	2.0753933	6.0805632	3.0424618	0.745090040115118	low
TCGA-F5-6864	1.03835616438356	0	1.4665324	8.9080273	6.1907393	3.6127929	5.033985	4.891925	2.215903	4.9472762	3.5267313	1.68577596245542	high
TCGA-EI-6882	0.717808219178082	0	1.8227526	6.709834	6.1052046	3.1241678	4.7832886	5.5831855	1.885404	5.5521417	1.6240172	0.447466257204451	low
TCGA-AH-6903	1.62191780821918	0	1.431935	7.4622987	5.197824	4.0385297	4.9244921	4.9303412	2.0033522	6.3973785	1.5402673	0.668107307899089	low
TCGA-EI-6917	1.45479452054795	0	1.560201	7.369535	7.174014	3.577273	4.272077	5.934129	1.941322	4.892236	1.273618	0.588151259214397	low
TCGA-F5-6863	0.989041095890411	1	1.526084	8.6767437	6.1536464	4.4075189	3.9704117	4.2836939	2.286773	5.1449809	2.0530707	2.22695680164151	high
TCGA-CM-6170	0.663013698630137	0	1.4905909	7.477774	5.6075768	3.0451482	4.4286974	5.4942354	1.9556068	4.5888365	1.4959411	0.393144156349789	low
TCGA-CI-6620	2.76438356164384	0	1.6805283	7.9878865	6.1942297	2.0555793	5.1705093	6.0259358	1.9070258	5.627615	1.4694391	0.730196652545274	low
TCGA-AG-3890	1.41917808219178	0	1.431935	6.605546	5.4756453	4.5595073	5.3973011	5.1318089	1.8973939	6.0135702	1.6240172	0.278678038295851	low
TCGA-EI-6883	0.958904109589041	0	1.6088935	8.717937	5.6364237	4.4991339	5.0339846	5.2580303	1.9480999	3.9296966	1.5727605	0.387727354710214	low
TCGA-DT-5265	0.441095890410959	0	1.446081	7.739976	6.315717	4.407519	3.44585	5.077186	2.043249	6.348653	1.988562	1.87340938796213	high
TCGA-AG-3599	1.0027397260274	0	1.3612345	7.6390948	6.6414121	3.9124419	3.8997838	4.8653255	1.8528257	6.8042	1.3805478	1.96626517988959	high
TCGA-DC-5337	0.832876712328767	0	1.8049886	7.1180541	4.6438543	4.6357047	4.5331846	4.9493948	1.9238164	6.4191463	1.3709348	0.500980187309486	low
TCGA-AG-4008	1.41917808219178	0	1.3610799	8.266091	5.9874841	2.8412664	3.8141708	5.0490837	1.9295878	4.7941416	1.5402673	1.07815835326656	high
TCGA-CI-6624	4.01643835616438	0	1.588237	7.6779269	6.289271	4.877203	4.7179691	5.0490837	1.8701329	4.8602676	1.9289282	0.515911248217445	low
TCGA-AG-3902	2.66849315068493	0	1.4905909	8.3827521	6.3654429	2.7419017	4.8451936	5.2632208	1.8679292	5.5394945	1.4830144	1.15055260326035	high
TCGA-G5-6641	2.2027397260274	0	1.4665324	8.5980594	5.8168691	3.9124419	5.4740419	4.1942821	1.9238164	5.4079723	1.4830144	1.02102863827175	high
TCGA-EI-6881	1.36712328767123	0	1.5115694	7.5036692	5.0680987	3.9124419	4.3724619	5.7472461	1.8788784	5.0692402	1.817229	0.324437197048331	low
TCGA-EI-6884	0.898630136986301	0	1.4783854	7.9006295	5.3394244	3.4515681	5.1863008	5.6262692	2.0229572	4.613811	1.701983	0.316125077896441	low
TCGA-AG-3592	2.83561643835616	0	1.5776489	7.9625505	4.8087428	2.9849948	4.8759232	5.6562546	1.8973939	6.0176529	1.3528502	0.541994098463591	low
TCGA-AG-A016	0.756164383561644	0	1.533409	9.188117	5.6725	2.331143	5.103784	5.914693	1.855262	6.35307	1.444797	1.40721486995112	high
TCGA-AG-3583	1.67123287671233	1	1.3614597	7.4986543	5.7049223	3.3377832	4.4945368	4.8255693	1.9621508	6.7207163	1.3528502	1.20783786340359	high
TCGA-AG-3728	2.4986301369863	0	1.5602005	7.8218909	5.8923812	2.1974943	4.3314385	4.7257898	2.0329857	6.0005153	2.9940173	2.14999474140376	high
TCGA-AG-3611	1.16164383561644	0	1.3611122	6.7060601	5.8958379	3.105222	3.6130573	4.336636	1.9238164	6.0721906	1.3159077	1.13937675566492	high
TCGA-AF-6655	0.972602739726027	0	1.3605728	8.0798195	5.4504316	3.0644798	4.8346174	5.8799444	1.89321	5.9582256	1.4830144	0.614518388371499	low
TCGA-AF-2692	1.12876712328767	0	1.7531441	7.0872458	6.2814609	2.9239777	4.9882893	5.677067	1.89321	6.3796291	1.4568674	0.72718081062193	low
TCGA-AG-4001	3.0027397260274	0	1.666838	7.757153	5.842296	2.112866	4.717969	5.211716	1.994592	5.979737	1.663493	1.1861372925071	high
TCGA-AG-A02X	3.41643835616438	0	1.3628295	7.4830273	4.6941587	3.1455782	4.8143339	5.5036885	1.856024	6.529478	1.4227855	0.507432035050915	low
TCGA-AG-A020	0.0849315068493151	0	1.4232548	7.6837016	5.3752945	2.50021	4.97924	6.0821427	1.8973939	6.3574908	1.6240172	0.591626554330058	low
TCGA-DC-6155	0.616438356164384	0	2.0704018	6.9105603	5.1534746	3.5050215	4.0368272	5.9912926	1.8538603	5.6569792	1.6240172	0.401553623485255	low
TCGA-AG-A00C	0.501369863013699	0	1.5685245	7.9438204	5.5113475	2.9657162	4.885455	5.4099242	1.9238164	5.7367192	1.411753	0.692665910254253	low
TCGA-AG-3883	0.0849315068493151	0	1.6088936	7.9313817	5.7628606	2.1001164	3.7769963	4.9110134	1.8533915	7.2177228	1.3448584	2.98358697122895	high
TCGA-DC-6158	0.591780821917808	0	1.4905909	8.1626919	5.6905595	2.0253298	4.1178447	5.0602283	1.8759031	5.3657224	1.4568674	1.21034148174733	high
TCGA-EI-6514	1.35890410958904	0	1.4842454	7.1547565	5.8387914	3.6456678	3.7041284	4.8255693	2.1122071	4.0126963	1.988562	0.518754670946797	low
TCGA-A6-6137	0.953424657534247	0	1.497498	8.3504009	6.4950492	5.1005548	5.0868803	5.1475143	1.985854	4.7845969	1.6429673	0.593859913885429	low
TCGA-CM-4747	0.668493150684932	0	2.0252288	8.5314525	6.045928	2.9451408	4.1981702	4.4626142	1.853683	5.9064327	1.870926	2.73037973488127	high
TCGA-D5-6927	0.786301369863014	0	1.7368049	7.6499932	6.4119084	3.5950816	5.3902279	5.9263041	2.1260571	6.6195258	1.3528502	0.853959811184271	low
TCGA-AA-3949	2.16712328767123	0	1.3618729	6.6245625	5.9318873	1.9060797	3.8838007	4.9174876	2.198064	6.3358414	1.8987281	1.39805935584466	high
TCGA-G4-6625	7.64931506849315	0	1.5985984	7.2119529	5.6220513	3.5772732	4.6957839	5.2733406	2.0033522	5.3698532	1.5727605	0.475105310323541	low
TCGA-CK-5913	4.27671232876712	0	1.4124926	8.1203859	6.7271245	3.0451482	5.273777	5.8991779	1.985854	4.4591014	1.3026858	0.453194644198511	low
TCGA-AZ-6608	0.161643835616438	1	1.6298925	8.7498401	6.2814609	3.760282	4.8657076	5.6435957	1.9771869	5.5521417	1.4227855	1.03988317155764	high
TCGA-AA-3662	0.504109589041096	0	1.5602005	7.9375334	5.9729443	2.7202241	4.0696971	4.7907281	1.9238164	6.0344244	1.3613999	1.67363571492718	high
TCGA-D5-5539	1.63287671232877	0	1.3910092	7.3695354	5.5041892	4.8216974	4.481056	5.2117157	2.0877331	4.6779618	1.4227855	0.311199509954543	low
TCGA-AZ-4315	4.86575342465753	0	1.5602005	6.8697609	5.5721476	4.4075189	4.1981702	5.3910606	1.9070258	6.7998293	1.3528502	0.660475804208224	low
TCGA-CM-4752	0.336986301369863	0	1.680528	8.250689	4.934257	3.06448	3.776996	5.381513	1.89321	5.144981	2.689315	0.941654129058037	low
TCGA-AA-3548	2.83287671232877	0	1.5115694	7.7454855	5.4539908	4.3528697	4.5699411	5.2321533	1.935835	5.3739169	1.4830144	0.498859365000153	low
TCGA-AA-3994	2.25205479452055	0	1.3611122	7.3176594	6.3731852	2.7813894	3.7769963	4.7193368	1.9295878	6.8086243	1.4340761	2.18350259716267	high
TCGA-AA-3502	2.91780821917808	0	1.3608479	7.3362484	4.9961046	4.0385297	3.7769963	4.6895582	1.8520506	6.1624536	1.2842141	0.767039645109926	low
TCGA-DM-A1D4	7.72876712328767	1	1.526084	7.9878865	5.9874841	4.4891704	4.5699411	5.8283127	1.9694153	5.2492651	1.2238796	0.480984930304893	low
TCGA-DM-A282	11.5972602739726	0	1.4610606	7.9006295	6.2166236	3.775937	3.8485296	4.5598555	1.9481	6.4450964	1.4340761	2.12151227987822	high
TCGA-CA-6716	1.01643835616438	0	1.4610606	7.6664588	6.1272456	3.1241678	4.3450134	4.1826704	2.198064	6.0931826	1.4340761	1.97156973611434	high
TCGA-CM-6164	1.33424657534247	0	1.5043395	8.2059009	5.6508409	3.0451482	3.9704117	5.5919389	2.198064	4.9832897	1.817229	0.925754359135225	low
TCGA-AA-3693	0	0	1.419379	6.3494644	4.8568494	3.0451482	4.0853768	4.9908097	2.1260571	4.6966663	1.7709067	0.286297769737046	low
TCGA-AA-3509	5.24657534246575	0	1.5043395	8.0798195	5.4005688	3.3006825	4.5823883	5.4483784	1.9070258	6.2358124	1.309035	0.876411783726967	low
TCGA-AA-3517	3.24931506849315	0	1.6192995	6.9816813	6.5845808	2.6986877	4.5331846	5.3238637	2.4403403	6.0260341	1.4340761	1.2137308122177	high
TCGA-AZ-6607	0.265753424657534	1	1.360654	6.4647279	8.1323304	2.0555793	3.0028058	4.8720757	2.4154466	5.6486768	1.5562159	3.0909711414342	high
TCGA-A6-6651	0.70958904109589	0	1.368767	7.399265	6.522021	2.640209	4.21312	4.858863	3.015622	4.942752	3.906792	2.37639866962772	high
TCGA-AA-A03J	3.41369863013699	0	1.4783854	8.1344286	6.3422933	4.0646355	4.9146442	5.0373311	1.8532773	6.5973155	1.3294007	1.31498351706972	high
TCGA-CM-6172	0.580821917808219	0	1.5043395	7.2029478	5.3107128	6.8513522	5.2812611	5.4099242	1.9018154	4.4006541	1.4568674	0.107145806427288	low
TCGA-AA-A01Z	3.08493150684932	0	1.7075617	8.6366331	6.0644769	3.6292077	5.8946683	5.4483784	1.8521825	6.2616287	1.4694391	0.910537520270659	low
TCGA-AA-A00O	2.25205479452055	0	1.4562006	6.6944623	6.0348652	5.8468734	3.7769963	4.3880868	2.0529938	4.517124	1.5562159	0.394331905574284	low
TCGA-DM-A28H	9.75616438356164	0	1.4905909	8.7940473	5.9983316	1.9750841	4.9050793	6.2545726	1.885404	5.7960899	1.4340761	1.02132567180795	high
TCGA-AZ-4616	0.427397260273973	1	1.6088936	9.0226314	6.5650127	3.9124419	4.1671748	5.0201054	1.985854	6.2744432	1.6429673	3.0406925595434	high
TCGA-A6-2675	2.31780821917808	0	1.4363037	7.8880867	6.1052046	3.5950816	4.6053578	4.3781241	1.9945921	4.7315577	2.7889632	1.02714474975316	high
TCGA-AA-3854	3.0027397260274	0	1.8227526	6.9690699	5.9616942	3.5236084	4.2279583	5.0081019	1.9694153	6.7762023	1.5562159	1.23586772323567	high
TCGA-AA-3678	3.91780821917808	0	1.588237	8.1987203	5.8317187	2.6201066	4.8346174	5.5788449	1.935835	6.158162	1.4959411	1.09558788672734	high
TCGA-AA-3864	4.41643835616438	0	1.6542346	6.8943334	6.1272456	2.8621741	4.6164164	5.6394486	1.9694153	6.3486528	1.4340761	0.733682694500339	low
TCGA-AA-3875	1.5041095890411	0	1.3613921	7.612608	6.2471396	3.3377832	4.8143339	5.5919389	1.9621508	5.7160881	1.6240172	0.676297071151438	low
TCGA-AD-6965	2.20547945205479	0	1.4562006	8.4520365	6.2471396	2.0667884	4.1832613	5.824415	1.9070258	5.8089858	1.3159077	1.43388435364467	high
TCGA-A6-6140	0.975342465753425	0	1.577649	8.040085	5.539774	5.085048	5.250969	5.722943	1.923816	5.885428	1.556216	0.425124208459565	low
TCGA-5M-AAT6	0.794520547945205	1	1.7872566	8.8951716	6.8962759	2.0253298	4.5823883	5.7762971	1.9556068	6.3316625	1.5562159	2.95081421835058	high
TCGA-F4-6460	1.11506849315068	0	1.4610606	7.3745636	5.9133244	2.3131042	4.4002587	4.9493948	2.0639658	5.3306729	2.5477334	1.04063187622243	high
TCGA-AA-3664	4.5013698630137	0	1.3612345	7.6610466	6.142364	3.0046686	5.1942968	6.511516	1.9413221	6.0386463	1.3613999	0.45762421393083	low
TCGA-CM-4748	0.586301369863014	0	3.4807859	8.2279663	6.7436787	2.2638141	4.5194256	5.2684385	2.0529938	5.8727967	1.2566898	3.31475765385045	high
TCGA-CK-6746	0	0	1.5985984	6.9320711	5.6040797	5.4590701	3.9334809	5.5213244	2.1397753	5.055886	1.3219442	0.318283147946521	low
TCGA-F4-6809	1.1041095890411	1	1.3648267	7.9751683	5.9355443	4.0522342	4.3172198	4.1352004	2.6712326	4.9427521	2.5038068	1.69525850599798	high
TCGA-AA-3549	1.75068493150685	0	1.431935	7.7745103	5.1233933	3.2064221	5.0161632	4.6817205	1.9481	5.4716607	1.3219442	0.586213979922507	low
TCGA-CM-6171	0.498630136986301	0	1.497498	6.6129797	6.6377867	5.1864695	4.5823883	4.6346038	1.8820066	5.4676802	1.2644285	0.47387783366004	low
TCGA-AA-3518	0.0849315068493151	0	1.6805283	6.9530592	6.1462294	4.2376811	4.6957839	5.2165185	1.8528257	5.9064327	1.5562159	0.549499644235805	low
TCGA-A6-4107	0.632876712328767	0	1.3604379	7.3176594	5.806455	4.4288925	3.7394625	4.6663484	1.8512285	6.0677919	1.5562159	0.975895998096632	low
TCGA-AA-A00N	0.334246575342466	1	1.8794232	7.3505667	6.9307951	4.725949	4.6053578	4.7691258	1.9070258	5.6569792	1.2961101	0.947633423330325	low
TCGA-A6-6652	1.24931506849315	0	1.3606725	8.0660103	6.2014886	4.025796	4.6850971	5.4573712	2.0753933	5.1964878	1.3709348	0.661523736063771	low
TCGA-AA-A00E	2.5013698630137	0	1.3661912	7.32735	6.6414121	3.5590741	4.5194256	5.7344309	2.2517861	7.0978584	1.6818553	1.48665872888499	high
TCGA-CA-5256	0.178082191780822	0	1.4905909	7.2434395	5.5041892	3.2442513	3.8141708	5.1638709	1.9945921	6.0094311	1.3448584	0.870276223660025	low
TCGA-AY-A71X	1.61095890410959	0	1.5776489	7.9686662	6.7192008	4.529823	4.1178447	4.5075338	1.9018154	6.2400249	1.3709348	1.94652642793106	high
TCGA-AY-A8YK	1.56986301369863	0	2.3808804	8.4432461	5.2486103	4.6076829	4.2720767	6.3159515	1.9413221	4.9290255	2.0891138	0.519453532419591	low
TCGA-D5-6537	0.4	1	1.5115694	7.9502447	7.2068903	3.6456678	3.6499927	6.4937133	1.9238164	6.2878485	1.3528502	1.41132842366842	high
TCGA-CM-6674	0.410958904109589	0	1.4363037	7.4185212	5.625435	2.6598338	4.3450134	5.6133894	1.9771869	6.388517	1.870926	0.93948801287061	low
TCGA-A6-2678	1.1972602739726	0	1.5508957	7.1986027	5.4577292	5.3332345	5.2108785	5.6394486	1.9413221	5.5521417	1.3159077	0.230022082488418	low
TCGA-CM-6161	0.580821917808219	0	1.391009	7.493344	6.617705	4.261358	4.905079	5.206782	2.043249	6.327208	1.525176	0.954716757615505	low
TCGA-AA-3660	6.50684931506849	0	1.360691	7.739976	6.157426	3.045148	4.302193	5.604866	2.022957	5.446482	1.525176	0.794885399222861	low
TCGA-AA-3510	5.33150684931507	0	1.526084	7.768681	6.2435911	5.3792458	5.3030055	5.6133894	2.0994833	6.414876	1.5727605	0.642256914412736	low
TCGA-CM-6679	0.334246575342466	0	1.4665324	7.6837016	5.6508409	2.5790871	4.1832613	5.0545551	2.1693113	4.9876588	1.5251756	0.839456457084888	low
TCGA-CM-5349	0.917808219178082	0	1.419379	8.5132708	6.1016584	2.3311429	3.9334809	5.0081019	2.0529938	6.4107247	2.2426656	3.33957812088259	high
TCGA-AA-3968	1.83287671232877	0	1.4722314	7.6610464	5.3934439	3.0046685	3.9517567	6.4550781	2.6712326	4.9472762	1.6634931	0.565284028065076	low
TCGA-AA-A01Q	0.0849315068493151	0	1.5602005	7.0404792	6.4396767	4.5595073	5.9125586	5.3284658	2.0529938	5.1316206	1.3376591	0.272551748095515	low
TCGA-AA-3872	0	0	1.6088936	8.0009771	7.022384	2.7202241	3.5388152	5.2788309	2.0229572	5.3826663	2.5038068	2.42626720123634	high
TCGA-DM-A28E	9.99452054794521	0	1.5043394	8.0208386	5.8600467	4.1770833	5.0071637	5.6048656	2.0753933	5.8811516	1.4568674	0.664861602367044	low
TCGA-G4-6628	4.4	0	1.4275772	7.7511115	6.5575547	2.2462302	4.6622178	5.7023278	2.1542724	5.7410769	1.7938615	1.16489090214363	high
TCGA-CM-6166	1.16164383561644	0	1.4610606	8.8715127	7.1833235	3.0256609	3.9704117	5.1318089	1.9070258	5.3614446	1.5727605	2.5756924571043	high
TCGA-CK-6748	0.167123287671233	0	1.526084	7.4475718	5.7628606	2.1395393	3.1023641	4.453713	2.0432487	5.5270964	1.5562159	1.94192096001829	high
TCGA-AA-3666	0.167123287671233	1	1.3612345	6.5713089	4.3682586	3.1863613	4.8657076	5.1475143	1.9413221	5.8770531	1.5251756	0.262571352701602	low
TCGA-AA-3697	7.08767123287671	0	1.4510823	7.8393633	5.7959228	3.8064621	4.1344707	5.5788449	1.8973939	6.0805632	1.6634931	0.890964953035305	low
TCGA-D5-6924	1.19178082191781	0	1.497498	7.549789	6.495049	2.229636	3.883801	6.29804	1.969415	4.992022	1.495941	0.681145880465052	low
TCGA-AA-3511	0.580821917808219	0	1.7075617	7.4830273	5.6508409	4.8377474	4.2131202	5.0373311	1.9481	5.0427098	1.411753	0.488157794406667	low
TCGA-CA-5254	0.186301369863014	0	1.419379	8.7824694	6.5730747	3.2631488	5.103784	5.4004995	1.8518932	7.0205855	1.3026858	2.12494884784087	high
TCGA-AA-3506	4.83561643835616	0	1.6542346	7.8336294	6.6943091	3.4694265	5.3247326	5.7762971	1.8535057	7.6281554	1.411753	1.52046887820957	high
TCGA-AA-3710	2.24931506849315	0	1.7368049	6.9858689	5.9947993	2.7813894	4.6742487	5.3432769	1.8525804	6.6972559	1.3805478	0.911356147894747	low
TCGA-G4-6314	2.99452054794521	0	1.497498	8.5788276	6.2166236	3.2256171	4.4002587	5.8085031	2.1693113	5.6948454	2.5925607	1.56659302443196	high
TCGA-AA-3971	1.33972602739726	0	1.3608808	7.2799748	5.7193456	3.677717	4.7179691	4.7691258	1.9070258	5.3996257	1.6429673	0.554114498188234	low
TCGA-AA-3673	4.16986301369863	0	1.3609968	8.1915947	5.3576482	3.7276736	4.3172198	4.8787006	1.9481	4.316783	1.3709348	0.504791422625387	low
TCGA-AD-6548	1.78082191780822	0	1.526084	7.3939519	6.6780918	3.2064221	4.2720767	5.7145694	2.0994833	5.4757278	1.701983	0.869637110254918	low
TCGA-CA-6719	1.19178082191781	0	1.598598	8.434337	6.407913	2.720224	4.102259	4.930341	2.465612	4.869404	1.817229	2.04296055529867	high
TCGA-DM-A1D9	11.6986301369863	0	1.3792955	8.0861556	5.6652671	4.5298231	4.519426	4.9239834	1.9480999	4.6233077	1.2604274	0.479009138187323	low
TCGA-D5-6536	1.48767123287671	0	1.4157561	7.3131162	6.2014886	4.877203	3.2268917	4.9735038	1.8701329	6.0469515	1.701983	1.14848978963742	high
TCGA-AA-3815	2.75342465753425	0	1.4610606	7.0957496	6.4950492	2.9032539	5.3614582	4.7839752	2.2517861	5.791832	1.6818553	0.89631698171185	low
TCGA-A6-4105	1.21095890410959	1	1.4610606	7.2388448	6.5650127	2.6598338	3.5388152	5.6133894	1.9238164	6.6925479	1.4340761	1.68939207009833	high
TCGA-G4-6322	2.16986301369863	0	1.412493	7.585867	6.265596	5.003577	4.639344	5.434239	1.929588	6.729978	1.509939	0.87070472294521	low
TCGA-AA-3553	2	0	2.2827014	8.8715127	5.3752945	2.5790871	4.1344707	5.4617027	1.9771869	5.6816422	1.5251756	1.79918515406444	high
TCGA-F4-6569	1.12054794520548	0	1.694197	7.8336294	6.4079131	1.9825548	3.5768595	5.1425047	1.9621508	5.932429	1.7709067	2.38301471294344	high
TCGA-AA-A01K	2.58356164383562	0	1.4157561	8.4080297	6.3118862	2.3131042	4.3591633	5.6048658	1.8530062	5.3436612	1.3159077	1.10641323002719	high
TCGA-G4-6626	0.00273972602739726	1	1.3966384	8.7824694	6.2014886	2.4227185	4.9244921	6.2757631	2.4154466	6.2190691	3.8542307	2.31109404039755	high
