# Supplementary material for: Construction and validation of an RNA-binding protein-associated prognostic model for colorectal cancer
Source: PeerJ. 2021 Apr 5;9:e11219. doi: 10.7717/peerj.11219 (PMC8029696; doi:10.7717/peerj.11219)
Supplement: Supplemental Information 6 [file peerj-09-11219-s006.zip › raw data/12.KEGG/RBP12.KEGG.R]

#install.packages("colorspace")
#install.packages("stringi")
#install.packages("ggplot2")

#if (!requireNamespace("BiocManager", quietly = TRUE))
#    install.packages("BiocManager")
#BiocManager::install("org.Hs.eg.db")

#if (!requireNamespace("BiocManager", quietly = TRUE))
#    install.packages("BiocManager")
#BiocManager::install("DOSE")

#if (!requireNamespace("BiocManager", quietly = TRUE))
#    install.packages("BiocManager")
#BiocManager::install("clusterProfiler")

#if (!requireNamespace("BiocManager", quietly = TRUE))
#    install.packages("BiocManager")
#BiocManager::install("enrichplot")


library("clusterProfiler")
library("org.Hs.eg.db")
library("enrichplot")
library("ggplot2")

pvalueFilter=0.05           #pÖµ¹ýÂËÌõ¼þ
qvalueFilter=0.05           #½ÃÕýºóµÄpÖµ¹ýÂËÌõ¼þ

#¶¨ÒåÑÕÉ«
colorSel="qvalue"
if(qvalueFilter>0.05){
	colorSel="pvalue"
}

setwd("C:\\Bioinformatics analysis\\RNA binding protein\\12.KEGG")           #ÉèÖÃ¹¤×÷Ä¿Â¼

#¶¨ÒåKEGG¸»¼¯·ÖÎöº¯Êý
bioKEGG=function(input=null,keggResult=null,KEGGbar=null,KEGGbub=null){
	rt=read.table(input,sep="\t",check.names=F,header=T)      #¶ÁÈ¡ÊäÈëÎÄ¼þ
	#»ùÒòÃû×Ö×ª»»Îª»ùÒòid
	genes=as.vector(rt[,1])
	entrezIDs=mget(genes, org.Hs.egSYMBOL2EG, ifnotfound=NA)
	entrezIDs=as.character(entrezIDs)
	rt=cbind(rt,entrezIDs)
	gene=entrezIDs[entrezIDs!="NA"]          #È¥³ý»ùÒòidÎªNAµÄ»ùÒò
	
	#kegg¸»¼¯·ÖÎö
	kk <- enrichKEGG(gene = gene, organism = "hsa", pvalueCutoff =1, qvalueCutoff =1)   #¸»¼¯·ÖÎö
	KEGG=as.data.frame(kk)
	KEGG$geneID=as.character(sapply(KEGG$geneID,function(x)paste(rt$gene[match(strsplit(x,"/")[[1]],as.character(rt$entrezID))],collapse="/")))
	KEGG=KEGG[(KEGG$pvalue<pvalueFilter & KEGG$qvalue<qvalueFilter),]
	write.table(KEGG,file=keggResult,sep="\t",quote=F,row.names = F)                          #±£´æ¸»¼¯½á¹û

	showNum=30
	if(nrow(KEGG)<30){
		showNum=nrow(KEGG)
	}
	
	#Öù×´Í¼
	pdf(file=KEGGbar,width = 10,height = 7)
	barplot=barplot(kk, drop = TRUE, showCategory = showNum, color = colorSel)
	print(barplot)
	dev.off()
	
	#ÆøÅÝÍ¼
	pdf(file=KEGGbub,width = 10,height = 7)
	bubble=dotplot(kk, showCategory = showNum, orderBy = "GeneRatio",color = colorSel)
	print(bubble)
	dev.off()
}

bioKEGG(input="up.txt",keggResult="up.KEGG.txt",KEGGbar="up.barplot.pdf",KEGGbub="up.bubble.pdf")
bioKEGG(input="down.txt",keggResult="down.KEGG.txt",KEGGbar="down.barplot.pdf",KEGGbub="down.bubble.pdf")
