# Supplementary material for: Construction and validation of an RNA-binding protein-associated prognostic model for colorectal cancer
Source: PeerJ. 2021 Apr 5;9:e11219. doi: 10.7717/peerj.11219 (PMC8029696; doi:10.7717/peerj.11219)
Supplement: Supplemental Information 6 [file peerj-09-11219-s006.zip › raw data/13.PPI/string_interactions.tsv]

#node1	node2	node1_string_internal_id	node2_string_internal_id	node1_external_id	node2_external_id	neighborhood_on_chromosome	gene_fusion	phylogenetic_cooccurrence	homology	coexpression	experimentally_determined_interaction	database_annotated	automated_textmining	combined_score
IGF2BP1	IGF2BP3	4436856	4434649	9606.ENSP00000290341	9606.ENSP00000258729	0	0	0	0.976	0.970	0.990	0	0.711	0.999
UTP14A	DCAF13	4446271	4437420	9606.ENSP00000377944	9606.ENSP00000297579	0	0	0	0	0.739	0.959	0.900	0.347	0.999
DCAF13	RRP9	4437420	4433566	9606.ENSP00000297579	9606.ENSP00000232888	0	0	0	0	0.902	0.970	0.900	0.736	0.999
NOP56	DCAF13	4445513	4437420	9606.ENSP00000370589	9606.ENSP00000297579	0	0	0	0	0.845	0.956	0.900	0.736	0.999
NOP56	DKC1	4445513	4443348	9606.ENSP00000370589	9606.ENSP00000358563	0.110	0	0	0	0.923	0.938	0.720	0.881	0.999
WDR4	METTL1	4446790	4438931	9606.ENSP00000381266	9606.ENSP00000314441	0	0	0	0	0.739	0.920	0.900	0.936	0.999
EXOSC4	EXOSC5	4438999	4433147	9606.ENSP00000315476	9606.ENSP00000221233	0	0	0.263	0.725	0.465	0.998	0.900	0.975	0.999
NOP56	RRP9	4445513	4433566	9606.ENSP00000370589	9606.ENSP00000232888	0	0	0	0	0.883	0.796	0.900	0.881	0.999
BOP1	NOP56	4450493	4445513	9606.ENSP00000455106	9606.ENSP00000370589	0	0	0	0	0.916	0.866	0.900	0.628	0.999
DCAF13	BYSL	4437420	4433499	9606.ENSP00000297579	9606.ENSP00000230340	0	0	0	0	0.862	0.765	0.900	0.518	0.998
NOP56	BYSL	4445513	4433499	9606.ENSP00000370589	9606.ENSP00000230340	0	0	0	0	0.880	0.730	0.900	0.640	0.998
RPL10L	RPL3L	4437474	4435836	9606.ENSP00000298283	9606.ENSP00000268661	0.077	0	0	0	0.653	0.732	0.900	0.846	0.998
UTP14A	NOP56	4446271	4445513	9606.ENSP00000377944	9606.ENSP00000370589	0	0	0	0	0.687	0.963	0.900	0.178	0.998
RRP9	BYSL	4433566	4433499	9606.ENSP00000232888	9606.ENSP00000230340	0	0	0	0	0.899	0.730	0.900	0.435	0.998
RRP12	RBM28	4450189	4433265	9606.ENSP00000446184	9606.ENSP00000223073	0	0	0	0	0.917	0.962	0	0.173	0.997
BOP1	NOP2	4450493	4445688	9606.ENSP00000455106	9606.ENSP00000371858	0	0	0	0	0.911	0.953	0	0.507	0.997
IFIT1	OASL	4443816	4434555	9606.ENSP00000360869	9606.ENSP00000257570	0	0	0	0	0.896	0.163	0.900	0.774	0.997
NOP2	RBM28	4445688	4433265	9606.ENSP00000371858	9606.ENSP00000223073	0	0	0	0	0.904	0.871	0	0.807	0.997
RPL22L1	RPL3L	4441586	4435836	9606.ENSP00000346080	9606.ENSP00000268661	0	0	0	0	0.461	0.730	0.900	0.816	0.996
DDX47	DCAF13	4442069	4437420	9606.ENSP00000350698	9606.ENSP00000297579	0	0	0	0	0.732	0.867	0.900	0.056	0.996
UTP14A	RRP9	4446271	4433566	9606.ENSP00000377944	9606.ENSP00000232888	0	0	0	0	0.780	0.734	0.900	0.482	0.996
RPL22L1	RPL10L	4441586	4437474	9606.ENSP00000346080	9606.ENSP00000298283	0	0	0	0	0.622	0.730	0.900	0.722	0.996
UTP14A	BYSL	4446271	4433499	9606.ENSP00000377944	9606.ENSP00000230340	0	0	0	0	0.831	0.519	0.900	0.532	0.995
DKC1	TERT	4443348	4438520	9606.ENSP00000358563	9606.ENSP00000309572	0	0	0	0	0.069	0.556	0.900	0.890	0.994
NPM2	NPM3	4446750	4443460	9606.ENSP00000381032	9606.ENSP00000359128	0	0	0	0.813	0.853	0.951	0	0.816	0.993
NXF5	NXT1	4449382	4434402	9606.ENSP00000426978	9606.ENSP00000254998	0	0	0	0	0.046	0.732	0.800	0.862	0.992
NOP56	RBM28	4445513	4433265	9606.ENSP00000370589	9606.ENSP00000223073	0	0	0	0	0.884	0.348	0.900	0.086	0.992
NXF2	NXT1	4452078	4434402	9606.ENSP00000485586	9606.ENSP00000254998	0	0	0	0	0	0.719	0.800	0.882	0.992
NOP56	DDX47	4445513	4442069	9606.ENSP00000370589	9606.ENSP00000350698	0.050	0	0	0	0.859	0.269	0.900	0.221	0.991
NOP2	RRS1	4445688	4439522	9606.ENSP00000371858	9606.ENSP00000322396	0	0	0	0	0.911	0.835	0	0.383	0.990
NOP2	NOP56	4445688	4445513	9606.ENSP00000371858	9606.ENSP00000370589	0	0	0	0	0.910	0.845	0	0.343	0.990
BOP1	RRP9	4450493	4433566	9606.ENSP00000455106	9606.ENSP00000232888	0	0	0	0	0.899	0	0.900	0.146	0.990
DNMT3B	EZH2	4440033	4439336	9606.ENSP00000328547	9606.ENSP00000320147	0	0	0	0	0.152	0.434	0.900	0.830	0.990
RRP9	RBM28	4433566	4433265	9606.ENSP00000232888	9606.ENSP00000223073	0	0	0	0	0.897	0	0.900	0	0.989
BOP1	DDX47	4450493	4442069	9606.ENSP00000455106	9606.ENSP00000350698	0	0	0	0	0.852	0.215	0.900	0.092	0.988
BOP1	DCAF13	4450493	4437420	9606.ENSP00000455106	9606.ENSP00000297579	0	0	0	0	0.883	0	0.900	0	0.987
BRCA1	EXO1	4448999	4442689	9606.ENSP00000418960	9606.ENSP00000355506	0	0	0	0	0.596	0	0.900	0.724	0.987
DDX47	RBM28	4442069	4433265	9606.ENSP00000350698	9606.ENSP00000223073	0	0	0	0	0.848	0.157	0.900	0.074	0.986
DDX47	BYSL	4442069	4433499	9606.ENSP00000350698	9606.ENSP00000230340	0	0	0	0	0.854	0.125	0.900	0.084	0.986
DCAF13	RBM28	4437420	4433265	9606.ENSP00000297579	9606.ENSP00000223073	0	0	0	0	0.859	0	0.900	0	0.985
DKC1	RRP9	4443348	4433566	9606.ENSP00000358563	9606.ENSP00000232888	0	0	0	0	0.859	0	0.720	0.661	0.985
DKC1	RUVBL1	4443348	4439194	9606.ENSP00000358563	9606.ENSP00000318297	0	0	0	0	0.291	0.596	0.900	0.551	0.985
RRP12	BYSL	4450189	4433499	9606.ENSP00000446184	9606.ENSP00000230340	0	0	0	0	0.876	0.440	0	0.798	0.984
UTP14A	RBM28	4446271	4433265	9606.ENSP00000377944	9606.ENSP00000223073	0	0	0	0	0.822	0	0.900	0.216	0.984
BOP1	UTP14A	4450493	4446271	9606.ENSP00000455106	9606.ENSP00000377944	0	0	0	0	0.805	0	0.900	0.250	0.984
DDX47	RRP9	4442069	4433566	9606.ENSP00000350698	9606.ENSP00000232888	0	0	0	0	0.818	0	0.900	0.069	0.981
TERT	TEP1	4438520	4435127	9606.ENSP00000309572	9606.ENSP00000262715	0	0	0	0	0.063	0.379	0.900	0.675	0.978
UTP14A	NOP2	4446271	4445688	9606.ENSP00000377944	9606.ENSP00000371858	0	0	0	0	0.810	0.871	0	0.206	0.978
NOP56	RRS1	4445513	4439522	9606.ENSP00000370589	9606.ENSP00000322396	0	0	0	0	0.896	0.775	0	0.094	0.977
RNASEL	OASL	4442910	4434555	9606.ENSP00000356530	9606.ENSP00000257570	0	0	0	0	0.061	0.262	0.900	0.719	0.977
BOP1	RBM28	4450493	4433265	9606.ENSP00000455106	9606.ENSP00000223073	0	0.108	0	0	0.885	0.408	0	0.650	0.976
BOP1	RPL3L	4450493	4435836	9606.ENSP00000455106	9606.ENSP00000268661	0	0	0	0	0.156	0.552	0.900	0.366	0.972
NXF5	RAE1	4449382	4446461	9606.ENSP00000426978	9606.ENSP00000379182	0	0	0	0	0.063	0.728	0.800	0.508	0.971
RRP12	DKC1	4450189	4443348	9606.ENSP00000446184	9606.ENSP00000358563	0	0	0	0	0.863	0.411	0	0.652	0.969
BOP1	RRS1	4450493	4439522	9606.ENSP00000455106	9606.ENSP00000322396	0	0	0	0	0.901	0	0.540	0.386	0.969
UTP14A	DKC1	4446271	4443348	9606.ENSP00000377944	9606.ENSP00000358563	0	0	0	0	0.672	0.860	0	0.361	0.968
RAE1	NXT1	4446461	4434402	9606.ENSP00000379182	9606.ENSP00000254998	0	0	0	0	0.065	0	0.900	0.676	0.967
POP1	RPP40	4447272	4445314	9606.ENSP00000385787	9606.ENSP00000369391	0	0	0	0	0.084	0.667	0.900	0	0.966
RRP12	NOP56	4450189	4445513	9606.ENSP00000446184	9606.ENSP00000370589	0	0	0	0	0.898	0.419	0	0.477	0.966
DKC1	RBM28	4443348	4433265	9606.ENSP00000358563	9606.ENSP00000223073	0	0	0	0	0.880	0.617	0	0.311	0.965
RUVBL1	TERT	4439194	4438520	9606.ENSP00000318297	9606.ENSP00000309572	0	0	0	0	0.069	0.502	0.900	0.337	0.965
NOP2	DKC1	4445688	4443348	9606.ENSP00000371858	9606.ENSP00000358563	0.071	0	0	0	0.892	0.463	0	0.434	0.965
NOP2	DDX47	4445688	4442069	9606.ENSP00000371858	9606.ENSP00000350698	0	0	0	0	0.903	0.635	0	0.102	0.965
MOV10L1	PIWIL1	4435140	4433925	9606.ENSP00000262794	9606.ENSP00000245255	0	0	0	0	0.064	0.183	0.720	0.845	0.962
BOP1	DKC1	4450493	4443348	9606.ENSP00000455106	9606.ENSP00000358563	0	0	0	0	0.898	0.402	0	0.439	0.962
NXF2	RAE1	4452078	4446461	9606.ENSP00000485586	9606.ENSP00000379182	0	0	0	0	0.062	0.507	0.800	0.627	0.960
UTP14A	DDX47	4446271	4442069	9606.ENSP00000377944	9606.ENSP00000350698	0	0	0	0	0.547	0.159	0.900	0.066	0.959
DDX4	MOV10L1	4449309	4435140	9606.ENSP00000424838	9606.ENSP00000262794	0	0	0	0	0.064	0.124	0.900	0.567	0.959
IFIT1	RNASEL	4443816	4442910	9606.ENSP00000360869	9606.ENSP00000356530	0.042	0	0	0	0.062	0.104	0.900	0.565	0.958
NXF2	NXF2B	4452078	4451873	9606.ENSP00000485586	9606.ENSP00000484645	0	0	0	0.988	0.527	0.177	0.900	0	0.957
RAE1	XPOT	4446461	4439956	9606.ENSP00000379182	9606.ENSP00000327821	0	0	0	0	0.141	0	0.900	0.512	0.954
NOP56	EXOSC4	4445513	4438999	9606.ENSP00000370589	9606.ENSP00000315476	0	0	0	0	0.214	0.378	0.900	0.131	0.951
RIOK3	BYSL	4441194	4433499	9606.ENSP00000341874	9606.ENSP00000230340	0	0	0	0	0.208	0.079	0.900	0.406	0.950
DDX47	EXOSC4	4442069	4438999	9606.ENSP00000350698	9606.ENSP00000315476	0	0	0	0	0.194	0.397	0.900	0.085	0.949
NXF2B	NXT1	4451873	4434402	9606.ENSP00000484645	9606.ENSP00000254998	0	0	0	0	0	0.574	0	0.882	0.948
A1CF	APOBEC4	4446414	4438612	9606.ENSP00000378868	9606.ENSP00000310622	0	0	0	0	0	0	0.900	0.493	0.947
BOP1	RPL22L1	4450493	4441586	9606.ENSP00000455106	9606.ENSP00000346080	0	0	0	0	0.109	0.377	0.900	0.151	0.946
DDX4	PIWIL1	4449309	4433925	9606.ENSP00000424838	9606.ENSP00000245255	0	0	0	0	0.077	0.129	0.720	0.776	0.943
NOP56	EXOSC5	4445513	4433147	9606.ENSP00000370589	9606.ENSP00000221233	0	0	0	0	0.343	0.051	0.900	0.196	0.943
TDRD5	MOV10L1	4448396	4435140	9606.ENSP00000406052	9606.ENSP00000262794	0.044	0	0	0	0.077	0.104	0.720	0.778	0.942
TRMT1	METTL1	4450832	4438931	9606.ENSP00000466967	9606.ENSP00000314441	0	0	0	0	0.690	0	0	0.817	0.941
TDRD5	PIWIL1	4448396	4433925	9606.ENSP00000406052	9606.ENSP00000245255	0	0	0	0	0.079	0.386	0.720	0.673	0.941
RRP9	EXOSC5	4433566	4433147	9606.ENSP00000232888	9606.ENSP00000221233	0	0	0	0	0.433	0	0.900	0	0.940
DKC1	TEP1	4443348	4435127	9606.ENSP00000358563	9606.ENSP00000262715	0	0	0	0	0.063	0	0.900	0.411	0.939
TLR7	TLR3	4445433	4437339	9606.ENSP00000370034	9606.ENSP00000296795	0	0	0	0.600	0.063	0	0.900	0.938	0.938
RPP40	RRP9	4445314	4433566	9606.ENSP00000369391	9606.ENSP00000232888	0	0	0	0	0.140	0	0.900	0.315	0.936
NOP56	NUFIP1	4445513	4445168	9606.ENSP00000370589	9606.ENSP00000368459	0	0	0	0	0.108	0.250	0.720	0.699	0.936
EXOSC4	DCAF13	4438999	4437420	9606.ENSP00000315476	9606.ENSP00000297579	0	0	0	0	0.316	0	0.900	0.132	0.935
DKC1	RRS1	4443348	4439522	9606.ENSP00000358563	9606.ENSP00000322396	0	0	0	0	0.914	0.262	0	0	0.934
RRS1	BYSL	4439522	4433499	9606.ENSP00000322396	9606.ENSP00000230340	0	0	0	0	0.913	0	0	0.269	0.934
UTP14A	EXOSC5	4446271	4433147	9606.ENSP00000377944	9606.ENSP00000221233	0	0	0	0	0.357	0	0.900	0	0.933
NOP56	RPP40	4445513	4445314	9606.ENSP00000370589	9606.ENSP00000369391	0	0	0	0	0.108	0	0.900	0.315	0.933
LUZP4	NXT1	4443837	4434402	9606.ENSP00000360988	9606.ENSP00000254998	0	0	0	0	0	0	0.900	0.354	0.932
EXOSC4	RRP9	4438999	4433566	9606.ENSP00000315476	9606.ENSP00000232888	0	0	0	0	0.346	0	0.900	0.049	0.932
NXF2	XPO5	4452078	4435590	9606.ENSP00000485586	9606.ENSP00000265351	0	0	0	0	0.082	0.153	0.900	0.203	0.929
RRP12	RRP9	4450189	4433566	9606.ENSP00000446184	9606.ENSP00000232888	0	0	0	0	0.883	0	0	0.417	0.929
NXF2B	XPO5	4451873	4435590	9606.ENSP00000484645	9606.ENSP00000265351	0	0	0	0	0.082	0.153	0.900	0.203	0.929
PPARGC1B	PPARGC1A	4438804	4435507	9606.ENSP00000312649	9606.ENSP00000264867	0	0	0	0.636	0.062	0	0.900	0.775	0.929
DCAF13	EXOSC5	4437420	4433147	9606.ENSP00000297579	9606.ENSP00000221233	0	0	0	0	0.289	0	0.900	0.082	0.929
DDX31	RBM28	4443890	4433265	9606.ENSP00000361232	9606.ENSP00000223073	0	0	0	0	0.907	0.157	0	0.159	0.928
RIOK3	RRP9	4441194	4433566	9606.ENSP00000341874	9606.ENSP00000232888	0	0	0	0	0.310	0	0.900	0.050	0.928
TRMT1	RRP9	4450832	4433566	9606.ENSP00000466967	9606.ENSP00000232888	0	0	0	0	0.846	0	0	0.544	0.926
DDX47	EXOSC5	4442069	4433147	9606.ENSP00000350698	9606.ENSP00000221233	0	0	0	0	0.226	0.057	0.900	0.098	0.925
NOP2	BYSL	4445688	4433499	9606.ENSP00000371858	9606.ENSP00000230340	0	0	0	0	0.894	0	0	0.308	0.923
DDX60	IFIT1	4446179	4443816	9606.ENSP00000377344	9606.ENSP00000360869	0.060	0	0	0	0.822	0	0	0.579	0.923
UTP14A	RIOK3	4446271	4441194	9606.ENSP00000377944	9606.ENSP00000341874	0	0	0	0	0.268	0	0.900	0	0.923
BYSL	RBM28	4433499	4433265	9606.ENSP00000230340	9606.ENSP00000223073	0	0	0	0	0.906	0	0	0.198	0.922
NOP56	RIOK3	4445513	4441194	9606.ENSP00000370589	9606.ENSP00000341874	0	0	0	0	0.148	0	0.900	0.152	0.921
RRP12	IPO4	4450189	4441623	9606.ENSP00000446184	9606.ENSP00000346453	0	0	0	0	0.895	0.234	0	0.099	0.921
UTP14A	EXOSC4	4446271	4438999	9606.ENSP00000377944	9606.ENSP00000315476	0	0	0	0	0.234	0	0.900	0	0.920
DKC1	DCAF13	4443348	4437420	9606.ENSP00000358563	9606.ENSP00000297579	0	0	0	0	0.821	0	0	0.572	0.920
RPP40	BYSL	4445314	4433499	9606.ENSP00000369391	9606.ENSP00000230340	0	0	0	0	0.209	0	0.900	0.064	0.919
RIOK3	DCAF13	4441194	4437420	9606.ENSP00000341874	9606.ENSP00000297579	0	0	0	0	0.225	0	0.900	0	0.919
BOP1	BYSL	4450493	4433499	9606.ENSP00000455106	9606.ENSP00000230340	0	0	0	0	0.900	0	0	0.227	0.919
DDX47	RIOK3	4442069	4441194	9606.ENSP00000350698	9606.ENSP00000341874	0.042	0	0	0	0.064	0	0.900	0.185	0.917
RRS1	RBM28	4439522	4433265	9606.ENSP00000322396	9606.ENSP00000223073	0	0	0	0	0.907	0	0	0.129	0.915
PUS1	PUS7	4444759	4441855	9606.ENSP00000365837	9606.ENSP00000348722	0	0	0	0	0.181	0.092	0	0.895	0.915
RAE1	LUZP4	4446461	4443837	9606.ENSP00000379182	9606.ENSP00000360988	0	0	0	0	0	0	0.900	0.187	0.915
RRP12	DDX31	4450189	4443890	9606.ENSP00000446184	9606.ENSP00000361232	0	0	0	0	0.903	0.129	0	0.069	0.914
BOP1	RPL10L	4450493	4437474	9606.ENSP00000455106	9606.ENSP00000298283	0	0	0	0	0.110	0	0.900	0.104	0.913
POP1	RRP9	4447272	4433566	9606.ENSP00000385787	9606.ENSP00000232888	0	0	0	0	0.156	0	0.900	0	0.912
NOP2	METTL1	4445688	4438931	9606.ENSP00000371858	9606.ENSP00000314441	0.074	0	0	0	0.839	0.139	0	0.394	0.912
CPEB1	BOLL	4451233	4438952	9606.ENSP00000477715	9606.ENSP00000314792	0	0	0	0	0.781	0.063	0	0.607	0.912
DKC1	PUS7	4443348	4441855	9606.ENSP00000358563	9606.ENSP00000348722	0	0	0	0	0.657	0.064	0	0.749	0.912
RPP40	DCAF13	4445314	4437420	9606.ENSP00000369391	9606.ENSP00000297579	0	0	0	0	0.143	0	0.900	0	0.910
RRP12	UTP14A	4450189	4446271	9606.ENSP00000446184	9606.ENSP00000377944	0	0	0	0	0.810	0	0	0.531	0.907
UTP14A	RPP40	4446271	4445314	9606.ENSP00000377944	9606.ENSP00000369391	0	0	0	0	0.111	0	0.900	0	0.907
RPL22L1	EXOSC5	4441586	4433147	9606.ENSP00000346080	9606.ENSP00000221233	0	0	0	0	0.105	0	0.900	0	0.906
RRP12	NOP2	4450189	4445688	9606.ENSP00000446184	9606.ENSP00000371858	0	0	0	0	0.902	0	0	0.074	0.905
NOP2	RRP9	4445688	4433566	9606.ENSP00000371858	9606.ENSP00000232888	0	0	0	0	0.896	0	0	0.122	0.905
RRS1	RRP9	4439522	4433566	9606.ENSP00000322396	9606.ENSP00000232888	0	0	0	0	0.890	0	0	0.169	0.905
MRPL35	MRPS36	4440869	4434483	9606.ENSP00000338389	9606.ENSP00000256441	0	0	0	0	0.082	0	0.900	0	0.904
BOP1	RRP12	4450493	4450189	9606.ENSP00000455106	9606.ENSP00000446184	0	0	0	0	0.902	0	0	0.064	0.904
RPL3L	EXOSC5	4435836	4433147	9606.ENSP00000268661	9606.ENSP00000221233	0	0	0	0	0.064	0	0.900	0	0.902
RPL22L1	EXOSC4	4441586	4438999	9606.ENSP00000346080	9606.ENSP00000315476	0	0	0	0	0.064	0	0.900	0	0.902
EXOSC4	RPL10L	4438999	4437474	9606.ENSP00000315476	9606.ENSP00000298283	0	0	0	0	0.063	0	0.900	0.043	0.902
RPL10L	EXOSC5	4437474	4433147	9606.ENSP00000298283	9606.ENSP00000221233	0	0	0	0	0.063	0	0.900	0.043	0.902
RPP40	RIOK3	4445314	4441194	9606.ENSP00000369391	9606.ENSP00000341874	0	0	0	0	0.061	0	0.900	0.042	0.902
EXOSC4	RPL3L	4438999	4435836	9606.ENSP00000315476	9606.ENSP00000268661	0	0	0	0	0.064	0	0.900	0	0.902
RPP40	DDX47	4445314	4442069	9606.ENSP00000369391	9606.ENSP00000350698	0	0	0	0	0.067	0	0.900	0	0.902
MVP	TEP1	4446399	4435127	9606.ENSP00000378760	9606.ENSP00000262715	0	0	0	0	0.087	0.379	0	0.833	0.897
RBFOX3	RBM24	4450716	4445154	9606.ENSP00000463653	9606.ENSP00000368341	0	0	0.390	0	0.062	0.732	0	0.407	0.896
NOP2	DDX31	4445688	4443890	9606.ENSP00000371858	9606.ENSP00000361232	0	0	0	0	0.839	0.362	0	0.058	0.894
DDX31	RRP9	4443890	4433566	9606.ENSP00000361232	9606.ENSP00000232888	0	0	0	0	0.891	0	0	0.069	0.894
BOP1	IPO4	4450493	4441623	9606.ENSP00000455106	9606.ENSP00000346453	0	0	0	0	0.877	0	0	0.120	0.887
DDX31	BYSL	4443890	4433499	9606.ENSP00000361232	9606.ENSP00000230340	0	0	0	0	0.867	0.125	0	0.084	0.884
RRP12	DCAF13	4450189	4437420	9606.ENSP00000446184	9606.ENSP00000297579	0	0	0	0	0.857	0	0	0.221	0.883
DDX31	DKC1	4443890	4443348	9606.ENSP00000361232	9606.ENSP00000358563	0.050	0	0	0	0.331	0.821	0	0.083	0.882
DDX47	RRS1	4442069	4439522	9606.ENSP00000350698	9606.ENSP00000322396	0	0	0	0	0.871	0.127	0	0	0.882
DDX31	DCAF13	4443890	4437420	9606.ENSP00000361232	9606.ENSP00000297579	0	0	0	0	0.878	0.053	0	0.058	0.881
TRIM71	LIN28B	4445772	4441417	9606.ENSP00000373272	9606.ENSP00000344401	0	0	0	0	0.351	0.294	0	0.761	0.881
BOP1	DDX31	4450493	4443890	9606.ENSP00000455106	9606.ENSP00000361232	0	0	0	0	0.845	0.215	0	0.092	0.880
CPEB3	CPEB2	4451638	4450097	9606.ENSP00000482128	9606.ENSP00000443985	0	0	0	0.945	0.072	0.730	0.540	0.906	0.880
RRS1	DCAF13	4439522	4437420	9606.ENSP00000322396	9606.ENSP00000297579	0	0	0	0	0.878	0	0	0.045	0.879
PUS1	DKC1	4444759	4443348	9606.ENSP00000365837	9606.ENSP00000358563	0	0	0	0	0.148	0.326	0	0.807	0.879
NOP56	RUVBL1	4445513	4439194	9606.ENSP00000370589	9606.ENSP00000318297	0	0	0	0	0.456	0.262	0	0.721	0.878
DDX4	TDRD5	4449309	4448396	9606.ENSP00000424838	9606.ENSP00000406052	0	0	0	0	0.062	0.185	0.720	0.497	0.878
C14orf6	RNASE12	4450356	4450317	9606.ENSP00000451318	9606.ENSP00000450580	0	0.299	0	0	0	0	0	0.827	0.873
NOP2	PUS7	4445688	4441855	9606.ENSP00000371858	9606.ENSP00000348722	0	0	0	0	0.828	0.085	0	0.261	0.873
TRMT1	BOP1	4450832	4450493	9606.ENSP00000466967	9606.ENSP00000455106	0	0	0	0	0.869	0	0	0	0.869
RRP12	RRS1	4450189	4439522	9606.ENSP00000446184	9606.ENSP00000322396	0	0	0	0	0.868	0	0	0.045	0.869
TRMT1	NOP56	4450832	4445513	9606.ENSP00000466967	9606.ENSP00000370589	0.135	0	0	0	0.853	0	0	0.043	0.868
TRMT1	WDR4	4450832	4446790	9606.ENSP00000466967	9606.ENSP00000381266	0	0	0	0	0.452	0	0	0.762	0.864
NOP56	DDX31	4445513	4443890	9606.ENSP00000370589	9606.ENSP00000361232	0.050	0	0	0	0.809	0.269	0	0.086	0.862
TRMT1	NOP2	4450832	4445688	9606.ENSP00000466967	9606.ENSP00000371858	0	0	0	0	0.782	0.085	0	0.360	0.861
RRS1	METTL1	4439522	4438931	9606.ENSP00000322396	9606.ENSP00000314441	0	0	0	0	0.856	0	0	0	0.856
BOP1	WDR4	4450493	4446790	9606.ENSP00000455106	9606.ENSP00000381266	0	0	0	0	0.846	0	0	0.090	0.854
DKC1	DDX47	4443348	4442069	9606.ENSP00000358563	9606.ENSP00000350698	0.050	0	0	0	0.827	0.137	0	0.083	0.853
NOP56	IPO4	4445513	4441623	9606.ENSP00000370589	9606.ENSP00000346453	0	0	0	0	0.833	0.064	0	0.133	0.852
PUS7	RBM28	4441855	4433265	9606.ENSP00000348722	9606.ENSP00000223073	0	0	0	0	0.852	0	0	0	0.852
DDX60	OASL	4446179	4434555	9606.ENSP00000377344	9606.ENSP00000257570	0	0	0	0	0.623	0.171	0	0.561	0.851
RPL22L1	EIF5A2	4441586	4437196	9606.ENSP00000346080	9606.ENSP00000295822	0	0.064	0	0	0.419	0.300	0	0.653	0.850
TRIM71	LIN28A	4445772	4444338	9606.ENSP00000373272	9606.ENSP00000363314	0	0	0	0	0.374	0.102	0	0.754	0.849
DDX31	RRS1	4443890	4439522	9606.ENSP00000361232	9606.ENSP00000322396	0	0	0	0	0.832	0.130	0	0	0.848
DKC1	BYSL	4443348	4433499	9606.ENSP00000358563	9606.ENSP00000230340	0	0	0	0	0.571	0.310	0	0.529	0.848
WDR4	PUS1	4446790	4444759	9606.ENSP00000381266	9606.ENSP00000365837	0	0	0	0	0.277	0.411	0	0.667	0.846
WDR4	IPO4	4446790	4441623	9606.ENSP00000381266	9606.ENSP00000346453	0	0	0	0	0.844	0	0	0.050	0.845
TRMT1	TARBP1	4450832	4432624	9606.ENSP00000466967	9606.ENSP00000040877	0	0	0	0	0.104	0	0	0.832	0.843
RRP12	DDX47	4450189	4442069	9606.ENSP00000446184	9606.ENSP00000350698	0	0	0	0	0.821	0.129	0	0.069	0.842
TRMT1	RRP12	4450832	4450189	9606.ENSP00000466967	9606.ENSP00000446184	0	0	0	0	0.842	0	0	0	0.842
DKC1	IPO4	4443348	4441623	9606.ENSP00000358563	9606.ENSP00000346453	0	0	0	0	0.818	0	0	0.145	0.838
POP1	NOP56	4447272	4445513	9606.ENSP00000385787	9606.ENSP00000370589	0	0	0	0	0.114	0.392	0.720	0	0.836
NOP2	DCAF13	4445688	4437420	9606.ENSP00000371858	9606.ENSP00000297579	0	0	0	0	0.835	0	0	0	0.835
TRMT1	RBM28	4450832	4433265	9606.ENSP00000466967	9606.ENSP00000223073	0	0	0	0	0.818	0	0	0	0.818
NXF2B	RAE1	4451873	4446461	9606.ENSP00000484645	9606.ENSP00000379182	0	0	0	0	0.062	0.507	0	0.627	0.812
PUS1	METTL1	4444759	4438931	9606.ENSP00000365837	9606.ENSP00000314441	0.185	0	0	0	0.266	0.132	0	0.679	0.811
ELAVL4	IGF2BP1	4441947	4436856	9606.ENSP00000349594	9606.ENSP00000290341	0	0	0	0	0.051	0.447	0	0.666	0.810
UTP14A	DDX31	4446271	4443890	9606.ENSP00000377944	9606.ENSP00000361232	0	0	0	0	0.777	0.159	0	0.066	0.809
PTBP2	MATR3	4443476	4442450	9606.ENSP00000359216	9606.ENSP00000354346	0	0	0	0.552	0.123	0.764	0	0.262	0.806
IFIT1B	IFIT1	4443818	4443816	9606.ENSP00000360874	9606.ENSP00000360869	0	0	0	0.970	0	0	0.800	0.588	0.803
IFIT1B	OASL	4443818	4434555	9606.ENSP00000360874	9606.ENSP00000257570	0	0	0	0	0.518	0.163	0	0.548	0.801
POLR2J3	ENSG00000267645	4451761	4440216	9606.ENSP00000483328	9606.ENSP00000330898	0	0	0.449	0.984	0	0	0.800	0	0.801
LIN28B	IGF2BP1	4441417	4436856	9606.ENSP00000344401	9606.ENSP00000290341	0	0	0	0	0.394	0.073	0	0.673	0.800
TRMT1	PUS1	4450832	4444759	9606.ENSP00000466967	9606.ENSP00000365837	0	0	0	0	0.254	0.132	0	0.712	0.797
WDR4	ADAT2	4446790	4433682	9606.ENSP00000381266	9606.ENSP00000237283	0	0	0	0	0.108	0	0	0.772	0.788
DDX31	DDX47	4443890	4442069	9606.ENSP00000361232	9606.ENSP00000350698	0	0	0.429	0.763	0.728	0	0	0.540	0.784
CTU1	TST	4447640	4447278	9606.ENSP00000390011	9606.ENSP00000385828	0	0	0	0	0.076	0.127	0	0.747	0.778
BRCA1	EZH2	4448999	4439336	9606.ENSP00000418960	9606.ENSP00000320147	0	0	0	0	0.194	0.454	0	0.530	0.775
DQX1	NOP56	4447145	4445513	9606.ENSP00000384621	9606.ENSP00000370589	0	0	0	0	0.659	0.165	0	0.271	0.774
EXO1	RNASEH2A	4442689	4433165	9606.ENSP00000355506	9606.ENSP00000221486	0.135	0	0	0	0.403	0.175	0	0.533	0.774
METTL1	ADAT2	4438931	4433682	9606.ENSP00000314441	9606.ENSP00000237283	0	0	0	0	0.066	0	0	0.767	0.773
NANOS3	PIWIL1	4441209	4433925	9606.ENSP00000341992	9606.ENSP00000245255	0	0	0	0	0.064	0.149	0	0.737	0.772
NOVA1	PTBP2	4449884	4443476	9606.ENSP00000438875	9606.ENSP00000359216	0	0	0	0	0.061	0.268	0	0.694	0.771
RRP12	PUS7	4450189	4441855	9606.ENSP00000446184	9606.ENSP00000348722	0	0	0	0	0.769	0	0	0	0.769
HNRNPCL1	RALYL	4451385	4449534	9606.ENSP00000479365	9606.ENSP00000430128	0	0	0	0.919	0	0.768	0	0	0.768
UTP14A	RRS1	4446271	4439522	9606.ENSP00000377944	9606.ENSP00000322396	0	0	0	0	0.761	0	0	0.046	0.763
RRP12	DQX1	4450189	4447145	9606.ENSP00000446184	9606.ENSP00000384621	0	0	0	0	0.667	0.080	0	0.284	0.761
EXO1	TERT	4442689	4438520	9606.ENSP00000355506	9606.ENSP00000309572	0	0	0	0	0.154	0.194	0	0.676	0.760
TDRD5	TDRD10	4448396	4443109	9606.ENSP00000406052	9606.ENSP00000357465	0	0	0	0	0	0	0	0.760	0.760
RRS1	RPL3L	4439522	4435836	9606.ENSP00000322396	9606.ENSP00000268661	0	0	0	0	0.109	0.728	0	0.073	0.755
CPEB1	PABPC1L	4451233	4434415	9606.ENSP00000477715	9606.ENSP00000255136	0	0	0	0	0.099	0.164	0	0.695	0.750
DQX1	DDX31	4447145	4443890	9606.ENSP00000384621	9606.ENSP00000361232	0	0	0	0	0.651	0.157	0	0.213	0.748
RRS1	EXOSC4	4439522	4438999	9606.ENSP00000322396	9606.ENSP00000315476	0	0	0	0	0.747	0	0	0	0.747
PABPN1L	PABPC3	4448492	4436437	9606.ENSP00000408598	9606.ENSP00000281589	0	0	0	0	0.063	0.132	0	0.714	0.747
WDR4	NOP56	4446790	4445513	9606.ENSP00000381266	9606.ENSP00000370589	0	0	0	0	0.741	0	0	0.059	0.746
PABPN1L	PABPC5	4448492	4438380	9606.ENSP00000408598	9606.ENSP00000308012	0	0	0	0	0.063	0.132	0	0.713	0.746
POP1	LIN28A	4447272	4444338	9606.ENSP00000385787	9606.ENSP00000363314	0	0	0	0	0	0.742	0	0	0.742
PUS7	BYSL	4441855	4433499	9606.ENSP00000348722	9606.ENSP00000230340	0	0	0	0	0.555	0.416	0	0.080	0.740
BOP1	PUS7	4450493	4441855	9606.ENSP00000455106	9606.ENSP00000348722	0	0	0	0	0.740	0	0	0	0.740
RRP12	WDR4	4450189	4446790	9606.ENSP00000446184	9606.ENSP00000381266	0	0	0	0	0.740	0	0	0	0.740
C14orf6	RNASE7	4450356	4437511	9606.ENSP00000451318	9606.ENSP00000298690	0	0	0	0	0	0	0	0.738	0.738
POP1	DKC1	4447272	4443348	9606.ENSP00000385787	9606.ENSP00000358563	0	0	0	0	0.101	0	0.720	0	0.737
RBFOX3	ELAVL3	4450716	4442218	9606.ENSP00000463653	9606.ENSP00000352162	0	0	0	0	0.314	0	0	0.632	0.737
DQX1	RRP9	4447145	4433566	9606.ENSP00000384621	9606.ENSP00000232888	0	0	0	0	0.646	0.187	0	0.159	0.736
METTL1	TARBP1	4438931	4432624	9606.ENSP00000314441	9606.ENSP00000040877	0.073	0	0	0	0.114	0.109	0	0.682	0.736
IPO4	XPOT	4441623	4439956	9606.ENSP00000346453	9606.ENSP00000327821	0	0	0	0	0.202	0	0	0.682	0.735
NOP56	PUS7	4445513	4441855	9606.ENSP00000370589	9606.ENSP00000348722	0	0	0	0	0.700	0	0	0.148	0.733
METTL1	RRP9	4438931	4433566	9606.ENSP00000314441	9606.ENSP00000232888	0	0	0	0	0.730	0	0	0	0.730
LIN28A	IGF2BP1	4444338	4436856	9606.ENSP00000363314	9606.ENSP00000290341	0	0	0	0	0.360	0.260	0	0.474	0.729
DQX1	BYSL	4447145	4433499	9606.ENSP00000384621	9606.ENSP00000230340	0	0	0	0	0.577	0.187	0	0.271	0.727
CMSS1	RRP9	4448549	4433566	9606.ENSP00000410396	9606.ENSP00000232888	0	0	0	0	0.663	0	0	0.218	0.725
NUFIP1	RUVBL1	4445168	4439194	9606.ENSP00000368459	9606.ENSP00000318297	0	0	0	0	0.082	0.365	0	0.564	0.723
DDX4	BOLL	4449309	4438952	9606.ENSP00000424838	9606.ENSP00000314792	0	0	0	0	0.155	0.183	0	0.631	0.723
NOP2	IPO4	4445688	4441623	9606.ENSP00000371858	9606.ENSP00000346453	0	0	0	0	0.714	0	0	0.063	0.721
TEX13A	AFF2	4451003	4443539	9606.ENSP00000471604	9606.ENSP00000359489	0	0	0	0	0	0	0	0.721	0.721
BOP1	METTL1	4450493	4438931	9606.ENSP00000455106	9606.ENSP00000314441	0	0	0	0	0.707	0	0	0.085	0.720
WDR4	NOP2	4446790	4445688	9606.ENSP00000381266	9606.ENSP00000371858	0	0	0	0	0.534	0.085	0	0.397	0.720
PUS1	BYSL	4444759	4433499	9606.ENSP00000365837	9606.ENSP00000230340	0	0	0	0	0.716	0	0	0	0.716
RRP12	CMSS1	4450189	4448549	9606.ENSP00000446184	9606.ENSP00000410396	0	0	0	0	0.526	0	0	0.425	0.716
NOP56	EIF3CL	4445513	4445469	9606.ENSP00000370589	9606.ENSP00000370258	0	0	0	0	0.650	0	0	0.207	0.710
RPL10L	EIF5A2	4437474	4437196	9606.ENSP00000298283	9606.ENSP00000295822	0	0	0	0	0.516	0.369	0	0.128	0.710
LIN28A	PIWIL1	4444338	4433925	9606.ENSP00000363314	9606.ENSP00000245255	0	0	0	0	0.056	0.131	0	0.673	0.708
RBM24	RBM20	4445154	4443340	9606.ENSP00000368341	9606.ENSP00000358532	0	0	0	0	0.063	0	0	0.695	0.702
CMSS1	RRS1	4448549	4439522	9606.ENSP00000410396	9606.ENSP00000322396	0	0	0	0	0.693	0	0	0	0.693
DQX1	RBM28	4447145	4433265	9606.ENSP00000384621	9606.ENSP00000223073	0	0	0	0	0.657	0.131	0	0	0.689
DQX1	DCAF13	4447145	4437420	9606.ENSP00000384621	9606.ENSP00000297579	0	0	0	0	0.654	0	0	0.140	0.689
BOP1	DQX1	4450493	4447145	9606.ENSP00000455106	9606.ENSP00000384621	0	0	0	0	0.665	0.064	0	0.085	0.688
PABPN1L	PABPC1L	4448492	4434415	9606.ENSP00000408598	9606.ENSP00000255136	0	0	0	0	0.063	0.132	0	0.646	0.687
LIN28A	DNMT3B	4444338	4440033	9606.ENSP00000363314	9606.ENSP00000328547	0	0	0	0	0.272	0	0	0.585	0.685
BOP1	EXOSC4	4450493	4438999	9606.ENSP00000455106	9606.ENSP00000315476	0	0	0	0	0.585	0.064	0	0.243	0.681
MATR3	MBNL1	4442450	4436493	9606.ENSP00000354346	9606.ENSP00000282486	0	0	0	0	0.634	0	0	0.160	0.679
TRMT1	IPO4	4450832	4441623	9606.ENSP00000466967	9606.ENSP00000346453	0	0	0	0	0.679	0	0	0	0.679
NOP56	METTL1	4445513	4438931	9606.ENSP00000370589	9606.ENSP00000314441	0	0	0	0	0.652	0	0	0.113	0.678
RPP40	EXOSC5	4445314	4433147	9606.ENSP00000369391	9606.ENSP00000221233	0	0	0	0	0.136	0	0	0.642	0.677
BOP1	CMSS1	4450493	4448549	9606.ENSP00000455106	9606.ENSP00000410396	0	0	0	0	0.326	0	0.540	0	0.676
EZH2	U2AFBP	4439336	4436916	9606.ENSP00000320147	9606.ENSP00000291552	0	0	0	0	0.064	0	0	0.668	0.675
TEX13A	RBM28	4451003	4433265	9606.ENSP00000471604	9606.ENSP00000223073	0	0	0	0	0.675	0	0	0	0.675
WDR4	RRP9	4446790	4433566	9606.ENSP00000381266	9606.ENSP00000232888	0	0	0	0	0.669	0	0	0	0.669
CMSS1	DDX47	4448549	4442069	9606.ENSP00000410396	9606.ENSP00000350698	0	0	0	0	0.657	0.050	0	0.050	0.664
WDR4	UTP14A	4446790	4446271	9606.ENSP00000381266	9606.ENSP00000377944	0	0	0	0	0.664	0	0	0	0.664
MATR3	RUVBL1	4442450	4439194	9606.ENSP00000354346	9606.ENSP00000318297	0	0	0	0	0.428	0.413	0	0.070	0.660
TEX13A	BOP1	4451003	4450493	9606.ENSP00000471604	9606.ENSP00000455106	0	0	0	0	0.659	0	0	0	0.659
NPM2	NOP56	4446750	4445513	9606.ENSP00000381032	9606.ENSP00000370589	0	0	0	0	0.654	0	0	0.055	0.659
RRP12	EIF3CL	4450189	4445469	9606.ENSP00000446184	9606.ENSP00000370258	0	0	0	0	0.659	0	0	0	0.659
POP1	LRRFIP2	4447272	4440891	9606.ENSP00000385787	9606.ENSP00000338727	0	0	0	0	0.657	0	0	0	0.657
POP1	TSEN2	4447272	4436611	9606.ENSP00000385787	9606.ENSP00000284995	0	0	0	0	0.064	0	0.540	0.269	0.657
CPEB1	CPEB2	4451233	4450097	9606.ENSP00000477715	9606.ENSP00000443985	0	0	0	0.743	0.084	0	0.540	0.852	0.656
PUS7	METTL1	4441855	4438931	9606.ENSP00000348722	9606.ENSP00000314441	0.204	0	0	0	0.338	0.157	0	0.314	0.654
TRMT1	RRS1	4450832	4439522	9606.ENSP00000466967	9606.ENSP00000322396	0	0	0	0	0.652	0	0	0	0.652
CPEB3	CPEB1	4451638	4451233	9606.ENSP00000482128	9606.ENSP00000477715	0	0	0	0.742	0.084	0	0.540	0.817	0.652
UTP14A	PUS7	4446271	4441855	9606.ENSP00000377944	9606.ENSP00000348722	0	0	0	0	0.652	0	0	0	0.652
NANOS2	RBM44	4441106	4439415	9606.ENSP00000341021	9606.ENSP00000321179	0	0	0	0	0	0	0	0.651	0.651
NANOS3	RBM44	4441209	4439415	9606.ENSP00000341992	9606.ENSP00000321179	0	0	0	0	0	0	0	0.651	0.651
RAE1	IPO4	4446461	4441623	9606.ENSP00000379182	9606.ENSP00000346453	0	0	0	0	0.119	0.262	0	0.503	0.649
TEX13A	RRP9	4451003	4433566	9606.ENSP00000471604	9606.ENSP00000232888	0	0	0	0	0.648	0	0	0	0.648
RIOK3	RBM28	4441194	4433265	9606.ENSP00000341874	9606.ENSP00000223073	0	0	0	0	0.500	0	0	0.326	0.648
XPO5	PIWIL1	4435590	4433925	9606.ENSP00000265351	9606.ENSP00000245255	0	0	0	0	0	0	0	0.646	0.646
CMSS1	NOP56	4448549	4445513	9606.ENSP00000410396	9606.ENSP00000370589	0	0	0	0	0.543	0.085	0	0.218	0.645
DDX4	NANOS2	4449309	4441106	9606.ENSP00000424838	9606.ENSP00000341021	0	0	0	0	0.053	0.079	0	0.624	0.643
AFF1	HEXIM1	4446378	4440048	9606.ENSP00000378578	9606.ENSP00000328773	0	0	0	0	0	0.369	0	0.457	0.643
TEX13A	RRP12	4451003	4450189	9606.ENSP00000471604	9606.ENSP00000446184	0	0	0	0	0.642	0	0	0	0.642
AEN	RBM28	4440315	4433265	9606.ENSP00000331944	9606.ENSP00000223073	0	0	0	0	0.512	0.298	0	0	0.642
NANOS2	BOLL	4441106	4438952	9606.ENSP00000341021	9606.ENSP00000314792	0	0	0	0	0	0.084	0	0.624	0.641
NANOS2	PIWIL1	4441106	4433925	9606.ENSP00000341021	9606.ENSP00000245255	0	0	0	0	0.064	0.164	0	0.578	0.641
RNASEL	TLR3	4442910	4437339	9606.ENSP00000356530	9606.ENSP00000296795	0.042	0	0	0	0.062	0.160	0	0.580	0.641
CMSS1	METTL1	4448549	4438931	9606.ENSP00000410396	9606.ENSP00000314441	0	0	0	0	0.641	0	0	0	0.641
RRS1	RNF113B	4439522	4435755	9606.ENSP00000322396	9606.ENSP00000267291	0	0	0	0	0.063	0	0	0.631	0.639
IFIT1	TLR3	4443816	4437339	9606.ENSP00000360869	9606.ENSP00000296795	0	0	0	0	0.079	0.051	0	0.619	0.637
RBFOX3	ELAVL4	4450716	4441947	9606.ENSP00000463653	9606.ENSP00000349594	0	0	0	0	0.221	0	0	0.551	0.636
RUVBL1	RRP9	4439194	4433566	9606.ENSP00000318297	9606.ENSP00000232888	0	0	0	0	0.386	0	0	0.430	0.636
CTU1	PUS1	4447640	4444759	9606.ENSP00000390011	9606.ENSP00000365837	0.043	0	0	0	0.084	0.050	0	0.613	0.635
TDRD10	RBM28	4443109	4433265	9606.ENSP00000357465	9606.ENSP00000223073	0	0	0	0	0	0	0	0.632	0.632
EXOSC4	BYSL	4438999	4433499	9606.ENSP00000315476	9606.ENSP00000230340	0	0	0	0	0.345	0.133	0	0.401	0.630
NOVA1	ELAVL4	4449884	4441947	9606.ENSP00000438875	9606.ENSP00000349594	0	0	0	0	0.184	0	0	0.562	0.627
RBM24	RBPMS2	4445154	4437628	9606.ENSP00000368341	9606.ENSP00000300069	0	0	0	0	0.062	0.064	0	0.605	0.622
BOP1	EIF3CL	4450493	4445469	9606.ENSP00000455106	9606.ENSP00000370258	0	0	0	0	0.621	0	0	0	0.621
NOVA1	MBNL1	4449884	4436493	9606.ENSP00000438875	9606.ENSP00000282486	0	0	0	0	0.063	0	0	0.612	0.621
AEN	RRS1	4440315	4439522	9606.ENSP00000331944	9606.ENSP00000322396	0	0	0	0	0.567	0.157	0	0	0.620
WDR4	PUS7	4446790	4441855	9606.ENSP00000381266	9606.ENSP00000348722	0	0	0	0	0.269	0.307	0	0.306	0.618
RBM44	BOLL	4439415	4438952	9606.ENSP00000321179	9606.ENSP00000314792	0	0	0	0	0	0	0	0.616	0.616
SNRPN	BOLL	4446975	4438952	9606.ENSP00000382972	9606.ENSP00000314792	0	0	0	0	0	0.309	0	0.463	0.613
XPOT	TSEN2	4439956	4436611	9606.ENSP00000327821	9606.ENSP00000284995	0	0	0	0	0	0	0	0.611	0.611
METTL1	RBM28	4438931	4433265	9606.ENSP00000314441	9606.ENSP00000223073	0	0	0	0	0.610	0	0	0	0.610
EIF5A2	RPL3L	4437196	4435836	9606.ENSP00000295822	9606.ENSP00000268661	0	0	0	0	0.211	0.385	0	0.261	0.610
EXO1	EZH2	4442689	4439336	9606.ENSP00000355506	9606.ENSP00000320147	0	0	0	0	0.571	0	0	0.123	0.608
TRMT1	PUS7	4450832	4441855	9606.ENSP00000466967	9606.ENSP00000348722	0.050	0	0	0	0.509	0.160	0	0.116	0.607
C14orf6	RNASE10	4450356	4440449	9606.ENSP00000451318	9606.ENSP00000333358	0	0	0	0	0	0	0	0.604	0.604
TLR7	RNASEL	4445433	4442910	9606.ENSP00000370034	9606.ENSP00000356530	0.042	0	0	0	0.061	0.160	0	0.537	0.603
NOVA1	RBM11	4449884	4447021	9606.ENSP00000438875	9606.ENSP00000383421	0	0	0	0	0	0	0	0.601	0.601
NOVA1	ELAVL3	4449884	4442218	9606.ENSP00000438875	9606.ENSP00000352162	0	0	0	0	0.297	0	0	0.455	0.601
PUS1	RRS1	4444759	4439522	9606.ENSP00000365837	9606.ENSP00000322396	0	0	0	0	0.601	0	0	0	0.601
RUVBL1	EXOSC5	4439194	4433147	9606.ENSP00000318297	9606.ENSP00000221233	0	0	0.200	0	0.390	0.050	0	0.229	0.595
DDX4	NANOS3	4449309	4441209	9606.ENSP00000424838	9606.ENSP00000341992	0	0	0	0	0.062	0.079	0	0.569	0.595
WDR4	BYSL	4446790	4433499	9606.ENSP00000381266	9606.ENSP00000230340	0	0	0	0	0.594	0	0	0	0.594
C14orf6	RNASE6	4450356	4437818	9606.ENSP00000451318	9606.ENSP00000302046	0	0	0	0	0	0	0	0.594	0.594
DQX1	UTP14A	4447145	4446271	9606.ENSP00000384621	9606.ENSP00000377944	0	0	0	0	0.422	0.266	0	0.114	0.591
EZH2	PDCD4	4439336	4436360	9606.ENSP00000320147	9606.ENSP00000280154	0	0	0	0	0.061	0	0	0.582	0.590
DQX1	DDX47	4447145	4442069	9606.ENSP00000384621	9606.ENSP00000350698	0	0	0	0	0.460	0.157	0	0.170	0.589
DDX4	LIN28A	4449309	4444338	9606.ENSP00000424838	9606.ENSP00000363314	0.045	0	0	0	0.062	0.160	0	0.516	0.587
DDX4	LIN28B	4449309	4441417	9606.ENSP00000424838	9606.ENSP00000344401	0.045	0	0	0	0.061	0.160	0	0.516	0.587
ELAVL3	ELAVL4	4442218	4441947	9606.ENSP00000352162	9606.ENSP00000349594	0	0	0	0.979	0.578	0	0	0.904	0.586
IPO4	RRP9	4441623	4433566	9606.ENSP00000346453	9606.ENSP00000232888	0	0	0	0	0.581	0	0	0.049	0.585
ELAVL4	MBNL1	4441947	4436493	9606.ENSP00000349594	9606.ENSP00000282486	0	0	0	0	0.061	0	0	0.575	0.583
PTBP2	MBNL1	4443476	4436493	9606.ENSP00000359216	9606.ENSP00000282486	0	0	0	0	0.063	0	0	0.573	0.583
NANOS3	BOLL	4441209	4438952	9606.ENSP00000341992	9606.ENSP00000314792	0	0	0	0	0	0.084	0	0.563	0.583
PDCD4	XPO5	4436360	4435590	9606.ENSP00000280154	9606.ENSP00000265351	0	0	0	0	0.064	0	0	0.571	0.581
RNASEL	RNASE6	4442910	4437818	9606.ENSP00000356530	9606.ENSP00000302046	0	0	0	0	0	0	0	0.580	0.580
RBFOX3	MBNL1	4450716	4436493	9606.ENSP00000463653	9606.ENSP00000282486	0	0	0	0	0	0	0	0.579	0.579
IPO4	XPO5	4441623	4435590	9606.ENSP00000346453	9606.ENSP00000265351	0	0	0	0	0.117	0.084	0	0.516	0.575
TRMT1	BYSL	4450832	4433499	9606.ENSP00000466967	9606.ENSP00000230340	0	0	0	0	0.573	0	0	0	0.573
EIF3CL	METTL1	4445469	4438931	9606.ENSP00000370258	9606.ENSP00000314441	0	0	0	0	0.064	0	0	0.562	0.572
METTL1	DCAF13	4438931	4437420	9606.ENSP00000314441	9606.ENSP00000297579	0	0	0	0	0.571	0	0	0	0.571
TLR7	IFIT1	4445433	4443816	9606.ENSP00000370034	9606.ENSP00000360869	0	0	0	0	0.053	0.051	0	0.561	0.571
BYSL	EXOSC5	4433499	4433147	9606.ENSP00000230340	9606.ENSP00000221233	0	0	0	0	0.418	0.105	0	0.238	0.569
BOLL	PIWIL1	4438952	4433925	9606.ENSP00000314792	9606.ENSP00000245255	0	0	0	0	0.069	0	0	0.556	0.569
TRMT1	DDX31	4450832	4443890	9606.ENSP00000466967	9606.ENSP00000361232	0.053	0	0	0	0.520	0.129	0	0	0.569
DHX34	RUVBL1	4440311	4439194	9606.ENSP00000331907	9606.ENSP00000318297	0	0	0	0	0.062	0	0	0.559	0.569
DHX34	BYSL	4440311	4433499	9606.ENSP00000331907	9606.ENSP00000230340	0	0	0	0	0.366	0.325	0	0.075	0.569
SNRPN	TEP1	4446975	4435127	9606.ENSP00000382972	9606.ENSP00000262715	0	0	0	0	0.077	0.050	0.540	0.056	0.568
ZC3H12C	ZC3HAV1L	4436297	4436195	9606.ENSP00000278590	9606.ENSP00000275766	0	0	0	0	0	0	0	0.567	0.567
NOP56	PUS1	4445513	4444759	9606.ENSP00000370589	9606.ENSP00000365837	0	0	0	0	0.415	0.060	0	0.274	0.567
ELAVL3	MBNL1	4442218	4436493	9606.ENSP00000352162	9606.ENSP00000282486	0	0	0	0	0.061	0	0	0.556	0.566
SNRPN	NOP56	4446975	4445513	9606.ENSP00000382972	9606.ENSP00000370589	0	0	0	0	0.112	0.303	0	0.356	0.566
C14orf6	RNASE1	4450356	4446755	9606.ENSP00000451318	9606.ENSP00000381057	0	0	0	0	0	0	0	0.564	0.564
CMSS1	RBM28	4448549	4433265	9606.ENSP00000410396	9606.ENSP00000223073	0	0	0	0	0.563	0	0	0	0.563
RPP40	TSEN2	4445314	4436611	9606.ENSP00000369391	9606.ENSP00000284995	0	0	0	0	0.088	0	0.540	0	0.562
CMSS1	BYSL	4448549	4433499	9606.ENSP00000410396	9606.ENSP00000230340	0	0	0	0	0.263	0	0	0.425	0.558
RBM47	RBPMS2	4445599	4437628	9606.ENSP00000371212	9606.ENSP00000300069	0	0	0	0	0.059	0	0	0.549	0.558
RRS1	EXOSC5	4439522	4433147	9606.ENSP00000322396	9606.ENSP00000221233	0	0	0	0	0.558	0	0	0	0.558
CELF4	MBNL1	4448561	4436493	9606.ENSP00000410584	9606.ENSP00000282486	0	0	0	0	0	0.112	0	0.522	0.557
NOP2	PUS1	4445688	4444759	9606.ENSP00000371858	9606.ENSP00000365837	0	0	0	0	0.396	0.080	0	0.266	0.556
BOP1	DDX53	4450493	4445197	9606.ENSP00000455106	9606.ENSP00000368667	0	0	0	0	0.142	0.215	0	0.392	0.554
LIN28A	XPO5	4444338	4435590	9606.ENSP00000363314	9606.ENSP00000265351	0	0	0	0	0.097	0	0	0.524	0.552
TDRD5	PIWIL3	4448396	4440149	9606.ENSP00000406052	9606.ENSP00000330031	0	0	0	0	0.049	0.261	0	0.414	0.552
TRMT1	DKC1	4450832	4443348	9606.ENSP00000466967	9606.ENSP00000358563	0	0	0	0	0.234	0.261	0	0.269	0.550
BRCA1	TERT	4448999	4438520	9606.ENSP00000418960	9606.ENSP00000309572	0	0	0	0	0.076	0	0	0.532	0.549
DDX4	DDX31	4449309	4443890	9606.ENSP00000424838	9606.ENSP00000361232	0	0	0.424	0.615	0.146	0.263	0	0.509	0.548
ELAVL3	DDX47	4442218	4442069	9606.ENSP00000352162	9606.ENSP00000350698	0	0	0	0	0	0	0	0.547	0.547
BRCA1	DNMT3B	4448999	4440033	9606.ENSP00000418960	9606.ENSP00000328547	0	0	0	0	0.223	0	0	0.440	0.546
GTF3A	BOLL	4445505	4438952	9606.ENSP00000370532	9606.ENSP00000314792	0	0	0	0	0	0.064	0	0.533	0.544
UTP14A	METTL1	4446271	4438931	9606.ENSP00000377944	9606.ENSP00000314441	0	0	0	0	0.544	0	0	0	0.544
DQX1	DKC1	4447145	4443348	9606.ENSP00000384621	9606.ENSP00000358563	0	0	0	0	0.256	0.316	0	0.173	0.542
CELF4	ELAVL3	4448561	4442218	9606.ENSP00000410584	9606.ENSP00000352162	0	0	0	0.614	0.373	0.165	0	0.439	0.541
POLR2J3	PPARGC1A	4451761	4435507	9606.ENSP00000483328	9606.ENSP00000264867	0	0	0	0	0	0	0.540	0	0.540
ENSG00000267645	PPARGC1A	4440216	4435507	9606.ENSP00000330898	9606.ENSP00000264867	0	0	0	0	0	0	0.540	0	0.540
XPOT	XPO5	4439956	4435590	9606.ENSP00000327821	9606.ENSP00000265351	0	0	0	0.543	0.161	0.133	0	0.864	0.539
PUS7	DCAF13	4441855	4437420	9606.ENSP00000348722	9606.ENSP00000297579	0	0	0	0	0.537	0	0	0	0.537
SRRM3	SNRPN	4451533	4446975	9606.ENSP00000480851	9606.ENSP00000382972	0	0	0	0	0.061	0.415	0	0.226	0.537
ZC3H8	PAPOLB	4447384	4447153	9606.ENSP00000386488	9606.ENSP00000384700	0	0	0	0	0.064	0.412	0	0.225	0.536
PAPOLB	CPSF4L	4447153	4441377	9606.ENSP00000384700	9606.ENSP00000343900	0	0	0	0	0.064	0.412	0	0.225	0.536
CTU1	METTL1	4447640	4438931	9606.ENSP00000390011	9606.ENSP00000314441	0.077	0	0	0	0.126	0	0	0.469	0.535
RBM24	MBNL1	4445154	4436493	9606.ENSP00000368341	9606.ENSP00000282486	0	0	0	0	0	0	0	0.535	0.535
LIN28B	XPO5	4441417	4435590	9606.ENSP00000344401	9606.ENSP00000265351	0	0	0	0	0.085	0	0	0.510	0.533
NXF5	XPOT	4449382	4439956	9606.ENSP00000426978	9606.ENSP00000327821	0	0	0	0	0.061	0.185	0	0.439	0.533
DDX31	DHX34	4443890	4440311	9606.ENSP00000361232	9606.ENSP00000331907	0	0	0	0	0.345	0.157	0	0.222	0.533
CMSS1	DCAF13	4448549	4437420	9606.ENSP00000410396	9606.ENSP00000297579	0	0	0	0	0.427	0	0	0.218	0.533
LIN28A	IGF2BP3	4444338	4434649	9606.ENSP00000363314	9606.ENSP00000258729	0	0	0	0	0.199	0.229	0	0.302	0.532
NUFIP1	RRP9	4445168	4433566	9606.ENSP00000368459	9606.ENSP00000232888	0	0	0	0	0.070	0	0	0.515	0.530
PNLDC1	PIWIL1	4445993	4433925	9606.ENSP00000376007	9606.ENSP00000245255	0	0	0	0	0.057	0	0	0.516	0.524
CMSS1	NOP2	4448549	4445688	9606.ENSP00000410396	9606.ENSP00000371858	0	0	0	0	0.522	0	0	0	0.522
XPOT	NXT1	4439956	4434402	9606.ENSP00000327821	9606.ENSP00000254998	0	0	0	0	0	0	0	0.521	0.521
NOP2	EIF3CL	4445688	4445469	9606.ENSP00000371858	9606.ENSP00000370258	0	0	0	0	0.511	0.050	0	0.051	0.520
BOP1	PUS1	4450493	4444759	9606.ENSP00000455106	9606.ENSP00000365837	0	0	0	0	0.518	0	0	0	0.518
TLR3	OASL	4437339	4434555	9606.ENSP00000296795	9606.ENSP00000257570	0	0	0	0	0.121	0.084	0	0.447	0.516
RAVER2	KHDRBS2	4443660	4436416	9606.ENSP00000360112	9606.ENSP00000281156	0	0	0	0	0	0	0	0.514	0.514
ZNF473	PABPC5	4451041	4438380	9606.ENSP00000472808	9606.ENSP00000308012	0	0	0	0	0	0	0	0.514	0.514
CPEB1	EZH2	4451233	4439336	9606.ENSP00000477715	9606.ENSP00000320147	0	0	0	0	0.064	0	0	0.501	0.513
PAPOLB	BOLL	4447153	4438952	9606.ENSP00000384700	9606.ENSP00000314792	0	0	0	0	0.062	0.134	0	0.447	0.512
PTBP2	KHDRBS2	4443476	4436416	9606.ENSP00000359216	9606.ENSP00000281156	0	0	0	0	0.062	0.178	0	0.416	0.511
TRMT1	DUS4L	4450832	4435636	9606.ENSP00000466967	9606.ENSP00000265720	0	0	0	0	0.169	0.164	0	0.351	0.510
CPEB1	IGF2BP1	4451233	4436856	9606.ENSP00000477715	9606.ENSP00000290341	0	0	0	0	0	0.085	0	0.486	0.510
RNASE1	RNASEL	4446755	4442910	9606.ENSP00000381057	9606.ENSP00000356530	0	0	0	0	0	0	0	0.508	0.508
RBM24	KHDRBS2	4445154	4436416	9606.ENSP00000368341	9606.ENSP00000281156	0	0	0	0	0.063	0.287	0	0.323	0.508
NPM2	RRS1	4446750	4439522	9606.ENSP00000381032	9606.ENSP00000322396	0	0	0	0	0.506	0	0	0	0.506
DHX34	RRP9	4440311	4433566	9606.ENSP00000331907	9606.ENSP00000232888	0	0	0	0	0.219	0.325	0	0.137	0.505
DNMT3B	TERT	4440033	4438520	9606.ENSP00000328547	9606.ENSP00000309572	0	0	0	0	0.137	0	0	0.448	0.503
CELF4	ELAVL4	4448561	4441947	9606.ENSP00000410584	9606.ENSP00000349594	0	0	0	0.601	0.316	0.165	0	0.432	0.502
DKC1	EXOSC5	4443348	4433147	9606.ENSP00000358563	9606.ENSP00000221233	0	0	0	0	0.372	0	0	0.239	0.502
RBMXL2	RPL10L	4438024	4437474	9606.ENSP00000304139	9606.ENSP00000298283	0	0	0	0	0.063	0	0	0.490	0.501
NOVA1	RBM24	4449884	4445154	9606.ENSP00000438875	9606.ENSP00000368341	0	0	0	0	0.062	0.290	0	0.311	0.501
RBM24	ELAVL3	4445154	4442218	9606.ENSP00000368341	9606.ENSP00000352162	0	0	0	0	0.061	0.124	0	0.441	0.500
PTBP2	ELAVL4	4443476	4441947	9606.ENSP00000359216	9606.ENSP00000349594	0	0	0	0	0.063	0.157	0	0.418	0.500
DQX1	WDR4	4447145	4446790	9606.ENSP00000384621	9606.ENSP00000381266	0	0	0	0	0.499	0	0	0	0.499
RPL22L1	OASL	4441586	4434555	9606.ENSP00000346080	9606.ENSP00000257570	0	0	0	0	0.170	0.411	0	0.057	0.498
DKC1	METTL1	4443348	4438931	9606.ENSP00000358563	9606.ENSP00000314441	0.185	0	0	0	0.266	0	0	0.228	0.498
DKC1	PABPC1L	4443348	4434415	9606.ENSP00000358563	9606.ENSP00000255136	0	0	0	0	0.189	0.339	0	0.139	0.498
ELAVL3	CELF5	4442218	4436986	9606.ENSP00000352162	9606.ENSP00000292672	0	0	0	0.661	0.350	0.165	0	0.353	0.497
RRS1	URB2	4439522	4434613	9606.ENSP00000322396	9606.ENSP00000258243	0	0	0	0	0.259	0	0	0.349	0.497
TRMT1	UTP14A	4450832	4446271	9606.ENSP00000466967	9606.ENSP00000377944	0	0	0	0	0.497	0	0	0	0.497
PAPOLB	PABPC3	4447153	4436437	9606.ENSP00000384700	9606.ENSP00000281589	0	0	0	0	0.064	0.162	0	0.410	0.497
DDX47	DHX34	4442069	4440311	9606.ENSP00000350698	9606.ENSP00000331907	0	0	0	0	0.110	0.157	0	0.383	0.496
TDRD5	NANOS2	4448396	4441106	9606.ENSP00000406052	9606.ENSP00000341021	0	0	0	0	0.079	0.111	0	0.433	0.495
LIN28B	IGF2BP3	4441417	4434649	9606.ENSP00000344401	9606.ENSP00000258729	0	0	0	0	0.218	0.073	0	0.359	0.495
NOP2	RPL3L	4445688	4435836	9606.ENSP00000371858	9606.ENSP00000268661	0	0	0	0	0.093	0.457	0	0.056	0.494
METTL1	BYSL	4438931	4433499	9606.ENSP00000314441	9606.ENSP00000230340	0	0	0	0	0.494	0	0	0	0.494
PTBP2	ELAVL3	4443476	4442218	9606.ENSP00000359216	9606.ENSP00000352162	0	0	0	0	0.063	0.157	0	0.411	0.494
AEN	BYSL	4440315	4433499	9606.ENSP00000331944	9606.ENSP00000230340	0	0	0	0	0.493	0	0	0	0.493
XPOT	TARBP1	4439956	4432624	9606.ENSP00000327821	9606.ENSP00000040877	0	0	0	0	0.085	0	0	0.467	0.492
LIN28A	LIN28B	4444338	4441417	9606.ENSP00000363314	9606.ENSP00000344401	0	0	0.442	0.959	0.301	0.260	0	0.833	0.488
EIF3CL	DKC1	4445469	4443348	9606.ENSP00000370258	9606.ENSP00000358563	0	0	0	0	0.310	0.285	0	0.044	0.487
AEN	RRP9	4440315	4433566	9606.ENSP00000331944	9606.ENSP00000232888	0	0	0	0	0.486	0	0	0	0.486
RRP12	METTL1	4450189	4438931	9606.ENSP00000446184	9606.ENSP00000314441	0	0	0	0	0.486	0	0	0	0.486
BRCA1	MVP	4448999	4446399	9606.ENSP00000418960	9606.ENSP00000378760	0	0	0	0	0	0	0	0.485	0.485
A1CF	SAMD4A	4446414	4445986	9606.ENSP00000378868	9606.ENSP00000375919	0	0	0	0	0	0	0	0.484	0.484
NXF5	XPO5	4449382	4435590	9606.ENSP00000426978	9606.ENSP00000265351	0	0	0	0	0.084	0.153	0	0.387	0.483
DQX1	DHX34	4447145	4440311	9606.ENSP00000384621	9606.ENSP00000331907	0	0	0.410	0.665	0.178	0.268	0	0.196	0.483
SNRPN	DNMT3B	4446975	4440033	9606.ENSP00000382972	9606.ENSP00000328547	0	0	0	0	0.050	0	0	0.477	0.482
TEX13A	UTP14A	4451003	4446271	9606.ENSP00000471604	9606.ENSP00000377944	0	0	0	0	0.482	0	0	0	0.482
DUS4L	RRP9	4435636	4433566	9606.ENSP00000265720	9606.ENSP00000232888	0	0	0	0	0.430	0	0	0.128	0.481
WDR4	TARBP1	4446790	4432624	9606.ENSP00000381266	9606.ENSP00000040877	0	0	0	0	0.087	0	0	0.454	0.480
SRRM3	RNF113B	4451533	4435755	9606.ENSP00000480851	9606.ENSP00000267291	0	0	0	0	0.064	0.383	0	0.173	0.480
RPL22L1	RRS1	4441586	4439522	9606.ENSP00000346080	9606.ENSP00000322396	0	0	0	0	0.156	0.377	0	0.091	0.480
ZCCHC13	RPL10L	4441537	4437474	9606.ENSP00000345633	9606.ENSP00000298283	0	0	0	0	0.461	0.058	0	0.058	0.479
RBMS3	RBM24	4445774	4445154	9606.ENSP00000373277	9606.ENSP00000368341	0	0	0	0	0	0.051	0	0.473	0.478
DQX1	RRS1	4447145	4439522	9606.ENSP00000384621	9606.ENSP00000322396	0	0	0	0	0.459	0.073	0	0	0.477
TDRD5	NANOS3	4448396	4441209	9606.ENSP00000406052	9606.ENSP00000341992	0	0	0	0	0.055	0.111	0	0.425	0.475
WDR4	RBM28	4446790	4433265	9606.ENSP00000381266	9606.ENSP00000223073	0	0	0	0	0.475	0	0	0	0.475
POP1	RBMS3	4447272	4445774	9606.ENSP00000385787	9606.ENSP00000373277	0	0	0	0	0	0	0	0.474	0.474
DDX60	TLR3	4446179	4437339	9606.ENSP00000377344	9606.ENSP00000296795	0	0	0	0	0.258	0	0	0.319	0.473
PABPN1L	PAPOLB	4448492	4447153	9606.ENSP00000408598	9606.ENSP00000384700	0	0	0	0	0.063	0.313	0	0.247	0.472
DQX1	NOP2	4447145	4445688	9606.ENSP00000384621	9606.ENSP00000371858	0	0	0	0	0.460	0	0	0.062	0.471
PDCD4	SMAD7	4436360	4435020	9606.ENSP00000280154	9606.ENSP00000262158	0	0	0	0	0	0	0	0.469	0.469
DCAF13	DUS4L	4437420	4435636	9606.ENSP00000297579	9606.ENSP00000265720	0	0	0	0	0.469	0	0	0	0.469
ELAVL3	IGF2BP1	4442218	4436856	9606.ENSP00000352162	9606.ENSP00000290341	0	0	0	0	0.051	0.064	0	0.450	0.468
EZH2	PIWIL1	4439336	4433925	9606.ENSP00000320147	9606.ENSP00000245255	0	0	0	0	0.062	0.157	0	0.381	0.468
CELF4	RBPMS2	4448561	4437628	9606.ENSP00000410584	9606.ENSP00000300069	0	0	0	0	0.063	0.323	0	0.228	0.467
RRP12	NXF5	4450189	4449382	9606.ENSP00000446184	9606.ENSP00000426978	0	0	0	0	0.086	0	0	0.440	0.466
RAVER2	PTBP2	4443660	4443476	9606.ENSP00000360112	9606.ENSP00000359216	0	0	0	0	0	0	0	0.466	0.466
APOBEC4	ADAT2	4438612	4433682	9606.ENSP00000310622	9606.ENSP00000237283	0	0	0	0	0	0	0	0.465	0.465
DDX31	PDCD4	4443890	4436360	9606.ENSP00000361232	9606.ENSP00000280154	0	0	0	0	0.088	0.195	0	0.330	0.465
NOP56	U2AFBP	4445513	4436916	9606.ENSP00000370589	9606.ENSP00000291552	0	0	0	0	0.133	0.240	0	0.252	0.464
SRRM3	KHDRBS2	4451533	4436416	9606.ENSP00000480851	9606.ENSP00000281156	0	0	0	0	0.064	0	0	0.451	0.464
NOVA1	CELF4	4449884	4448561	9606.ENSP00000438875	9606.ENSP00000410584	0	0	0	0	0.222	0	0	0.339	0.464
CPEB1	ELAVL4	4451233	4441947	9606.ENSP00000477715	9606.ENSP00000349594	0	0	0	0	0.091	0.071	0	0.416	0.464
LIN28A	NANOS3	4444338	4441209	9606.ENSP00000363314	9606.ENSP00000341992	0	0	0	0	0.064	0	0	0.450	0.463
MATR3	PABPC1L	4442450	4434415	9606.ENSP00000354346	9606.ENSP00000255136	0	0	0	0	0.061	0	0	0.451	0.462
METTL1	DUS4L	4438931	4435636	9606.ENSP00000314441	9606.ENSP00000265720	0.143	0	0	0	0.173	0.157	0	0.206	0.462
NXF2	NUFIP1	4452078	4445168	9606.ENSP00000485586	9606.ENSP00000368459	0	0	0	0	0	0.119	0	0.414	0.461
CELF5	MBNL1	4436986	4436493	9606.ENSP00000292672	9606.ENSP00000282486	0	0	0	0	0	0.112	0	0.418	0.461
TRMT1	DQX1	4450832	4447145	9606.ENSP00000466967	9606.ENSP00000384621	0	0	0	0	0.460	0	0	0	0.459
ZCCHC13	RBM28	4441537	4433265	9606.ENSP00000345633	9606.ENSP00000223073	0	0	0	0	0.112	0.080	0	0.392	0.459
NXF5	PABPC1L	4449382	4434415	9606.ENSP00000426978	9606.ENSP00000255136	0	0	0	0	0	0.347	0	0.203	0.457
RANBP17	XPOT	4449426	4439956	9606.ENSP00000427975	9606.ENSP00000327821	0	0	0	0	0.064	0	0	0.443	0.457
NXF5	IPO4	4449382	4441623	9606.ENSP00000426978	9606.ENSP00000346453	0	0	0	0	0.064	0	0	0.444	0.457
NXF5	PABPC3	4449382	4436437	9606.ENSP00000426978	9606.ENSP00000281589	0	0	0	0	0	0.347	0	0.203	0.457
NOVA1	KHDRBS2	4449884	4436416	9606.ENSP00000438875	9606.ENSP00000281156	0	0	0	0	0.090	0	0	0.427	0.457
ZC3H8	ENOX1	4447384	4434887	9606.ENSP00000386488	9606.ENSP00000261488	0	0	0	0	0	0	0	0.455	0.455
DKC1	PABPC3	4443348	4436437	9606.ENSP00000358563	9606.ENSP00000281589	0	0	0	0	0.189	0.339	0	0.066	0.455
PAPOLB	PIWIL1	4447153	4433925	9606.ENSP00000384700	9606.ENSP00000245255	0	0	0	0	0.063	0	0	0.442	0.455
RBFOX3	CELF4	4450716	4448561	9606.ENSP00000463653	9606.ENSP00000410584	0	0	0	0	0.290	0.132	0	0.182	0.453
SNRPN	NANOS3	4446975	4441209	9606.ENSP00000382972	9606.ENSP00000341992	0	0	0	0	0	0	0	0.453	0.453
DNMT3B	PIWIL1	4440033	4433925	9606.ENSP00000328547	9606.ENSP00000245255	0	0	0	0	0	0	0	0.452	0.452
TRIM71	XPO5	4445772	4435590	9606.ENSP00000373272	9606.ENSP00000265351	0	0	0	0	0.064	0	0	0.437	0.450
RBM47	MBNL1	4445599	4436493	9606.ENSP00000371212	9606.ENSP00000282486	0	0	0	0	0.065	0	0	0.432	0.447
NOP56	RPL10L	4445513	4437474	9606.ENSP00000370589	9606.ENSP00000298283	0	0	0	0	0.158	0	0	0.371	0.447
NOP56	RPL3L	4445513	4435836	9606.ENSP00000370589	9606.ENSP00000268661	0.052	0	0	0	0.331	0.080	0	0.163	0.446
RBPMS2	MBNL1	4437628	4436493	9606.ENSP00000300069	9606.ENSP00000282486	0	0	0	0	0	0	0	0.446	0.446
RUVBL1	RNASEH2A	4439194	4433165	9606.ENSP00000318297	9606.ENSP00000221486	0	0	0	0	0.358	0	0	0.173	0.446
RBFOX3	NOVA1	4450716	4449884	9606.ENSP00000463653	9606.ENSP00000438875	0	0	0	0	0.157	0	0	0.365	0.443
DNMT3B	IGF2BP1	4440033	4436856	9606.ENSP00000328547	9606.ENSP00000290341	0	0	0	0	0.441	0	0	0.046	0.443
LIN28A	TERT	4444338	4438520	9606.ENSP00000363314	9606.ENSP00000309572	0	0	0	0	0.088	0	0	0.414	0.443
AEN	DCAF13	4440315	4437420	9606.ENSP00000331944	9606.ENSP00000297579	0	0	0	0	0.442	0	0	0	0.442
CTU1	ADAT2	4447640	4433682	9606.ENSP00000390011	9606.ENSP00000237283	0.219	0	0	0	0.061	0	0	0.301	0.442
WDR4	U2AFBP	4446790	4436916	9606.ENSP00000381266	9606.ENSP00000291552	0	0	0	0	0	0	0	0.440	0.440
SIDT1	PIWIL1	4435504	4433925	9606.ENSP00000264852	9606.ENSP00000245255	0	0	0	0	0.061	0	0	0.428	0.440
RBMXL2	KHDRBS2	4438024	4436416	9606.ENSP00000304139	9606.ENSP00000281156	0	0	0	0	0	0.185	0	0.342	0.440
DDX47	METTL1	4442069	4438931	9606.ENSP00000350698	9606.ENSP00000314441	0	0	0	0	0.355	0.082	0	0.129	0.439
UTP14A	DHX34	4446271	4440311	9606.ENSP00000377944	9606.ENSP00000331907	0	0	0	0	0.188	0.297	0	0.095	0.438
NOP2	TARBP1	4445688	4432624	9606.ENSP00000371858	9606.ENSP00000040877	0.071	0	0	0	0.121	0	0	0.366	0.437
UTP14A	AEN	4446271	4440315	9606.ENSP00000377944	9606.ENSP00000331944	0	0	0	0	0.437	0	0	0	0.437
DDX60	IPO4	4446179	4441623	9606.ENSP00000377344	9606.ENSP00000346453	0	0	0	0	0.226	0.126	0	0.231	0.434
LIN28A	EZH2	4444338	4439336	9606.ENSP00000363314	9606.ENSP00000320147	0	0	0	0	0.069	0.050	0	0.412	0.434
EZH2	TERT	4439336	4438520	9606.ENSP00000320147	9606.ENSP00000309572	0	0	0	0	0.084	0	0	0.406	0.433
WDR4	DDX47	4446790	4442069	9606.ENSP00000381266	9606.ENSP00000350698	0	0	0	0	0.431	0	0	0	0.431
ELAVL4	RBPMS2	4441947	4437628	9606.ENSP00000349594	9606.ENSP00000300069	0	0	0	0	0.081	0	0	0.405	0.430
RRP12	DDX60	4450189	4446179	9606.ENSP00000446184	9606.ENSP00000377344	0	0	0	0	0.425	0	0	0.049	0.429
TDRD10	ENOX1	4443109	4434887	9606.ENSP00000357465	9606.ENSP00000261488	0	0	0	0	0	0	0	0.429	0.429
PTBP2	PABPC1L	4443476	4434415	9606.ENSP00000359216	9606.ENSP00000255136	0	0	0	0	0	0.361	0	0.142	0.428
PTBP2	PABPC3	4443476	4436437	9606.ENSP00000359216	9606.ENSP00000281589	0	0	0	0	0	0.361	0	0.142	0.428
RRP12	XPOT	4450189	4439956	9606.ENSP00000446184	9606.ENSP00000327821	0	0	0	0	0.134	0	0	0.366	0.428
PTBP2	PABPC5	4443476	4438380	9606.ENSP00000359216	9606.ENSP00000308012	0	0	0	0	0	0.361	0	0.142	0.428
MATR3	RRP9	4442450	4433566	9606.ENSP00000354346	9606.ENSP00000232888	0	0	0	0	0.428	0	0	0	0.428
CPEB1	ELAVL3	4451233	4442218	9606.ENSP00000477715	9606.ENSP00000352162	0	0	0	0	0.132	0.071	0	0.346	0.427
ELAVL3	RBPMS2	4442218	4437628	9606.ENSP00000352162	9606.ENSP00000300069	0	0	0	0	0.081	0	0	0.401	0.426
MATR3	RRS1	4442450	4439522	9606.ENSP00000354346	9606.ENSP00000322396	0	0	0	0	0.100	0.387	0	0	0.424
DDX4	SNRPN	4449309	4446975	9606.ENSP00000424838	9606.ENSP00000382972	0	0	0	0	0.062	0.261	0	0.236	0.424
C14orf6	RNASE8	4450356	4438683	9606.ENSP00000451318	9606.ENSP00000311398	0	0	0	0	0	0	0	0.425	0.424
TRMT1	DCAF13	4450832	4437420	9606.ENSP00000466967	9606.ENSP00000297579	0	0	0	0	0.423	0	0	0	0.423
TRMT1	DDX47	4450832	4442069	9606.ENSP00000466967	9606.ENSP00000350698	0.053	0	0	0	0.356	0.129	0	0	0.422
TRMT1	XPOT	4450832	4439956	9606.ENSP00000466967	9606.ENSP00000327821	0	0	0	0	0.164	0.153	0	0.249	0.422
RBMS3	PABPC3	4445774	4436437	9606.ENSP00000373277	9606.ENSP00000281589	0	0	0	0.599	0.062	0.344	0	0.280	0.422
CMSS1	UTP14A	4448549	4446271	9606.ENSP00000410396	9606.ENSP00000377944	0	0	0	0	0.330	0	0	0.173	0.422
POP1	DDX60	4447272	4446179	9606.ENSP00000385787	9606.ENSP00000377344	0	0	0	0	0.111	0	0	0.377	0.422
PTBP2	IGF2BP1	4443476	4436856	9606.ENSP00000359216	9606.ENSP00000290341	0	0	0	0	0	0.250	0	0.261	0.422
NOP2	AEN	4445688	4440315	9606.ENSP00000371858	9606.ENSP00000331944	0	0	0	0	0.349	0.052	0	0.137	0.421
CMSS1	DQX1	4448549	4447145	9606.ENSP00000410396	9606.ENSP00000384621	0	0	0	0	0.229	0	0	0.280	0.421
METTL1	RNASEH2A	4438931	4433165	9606.ENSP00000314441	9606.ENSP00000221486	0.221	0	0	0	0.181	0	0	0.166	0.421
PUS7	RRS1	4441855	4439522	9606.ENSP00000348722	9606.ENSP00000322396	0	0	0	0	0.420	0	0	0	0.420
RBM47	ZCCHC24	4445599	4443920	9606.ENSP00000371212	9606.ENSP00000361411	0	0	0	0	0	0	0	0.421	0.420
BOLL	DZIP1	4438952	4434541	9606.ENSP00000314792	9606.ENSP00000257312	0	0	0	0	0	0	0	0.417	0.416
PTBP2	RBMXL2	4443476	4438024	9606.ENSP00000359216	9606.ENSP00000304139	0	0	0	0	0	0.186	0	0.313	0.416
ENSG00000267645	ZNF239	4440216	4438355	9606.ENSP00000330898	9606.ENSP00000307774	0	0	0	0	0	0	0	0.416	0.416
NOP2	EXOSC5	4445688	4433147	9606.ENSP00000371858	9606.ENSP00000221233	0	0	0	0	0.173	0	0	0.322	0.415
NXF2B	XPOT	4451873	4439956	9606.ENSP00000484645	9606.ENSP00000327821	0	0	0	0	0.053	0.177	0	0.309	0.414
RPP40	RBM28	4445314	4433265	9606.ENSP00000369391	9606.ENSP00000223073	0	0	0	0	0.100	0	0	0.376	0.414
NXF2B	NUFIP1	4451873	4445168	9606.ENSP00000484645	9606.ENSP00000368459	0	0	0	0	0	0	0	0.414	0.414
NXF2	XPOT	4452078	4439956	9606.ENSP00000485586	9606.ENSP00000327821	0	0	0	0	0.053	0.177	0	0.309	0.414
NOP2	RPL22L1	4445688	4441586	9606.ENSP00000371858	9606.ENSP00000346080	0	0	0	0	0.115	0.328	0	0.092	0.413
LIN28B	EZH2	4441417	4439336	9606.ENSP00000344401	9606.ENSP00000320147	0	0	0	0	0.070	0.050	0	0.389	0.413
BOLL	TERT	4438952	4438520	9606.ENSP00000314792	9606.ENSP00000309572	0	0	0	0	0.049	0.289	0	0.201	0.413
TRIM71	DNMT3B	4445772	4440033	9606.ENSP00000373272	9606.ENSP00000328547	0	0	0	0	0.342	0	0	0.143	0.412
URB2	BYSL	4434613	4433499	9606.ENSP00000258243	9606.ENSP00000230340	0	0	0	0	0.162	0	0	0.326	0.411
DDX4	ADAD1	4449309	4437298	9606.ENSP00000424838	9606.ENSP00000296513	0	0	0	0	0.204	0.050	0	0.283	0.411
RNASEH2A	EXOSC5	4433165	4433147	9606.ENSP00000221486	9606.ENSP00000221233	0.182	0	0	0	0.293	0	0	0.062	0.410
EXO1	DNMT3B	4442689	4440033	9606.ENSP00000355506	9606.ENSP00000328547	0	0	0	0	0.332	0	0	0.151	0.408
CPEB1	PAPOLB	4451233	4447153	9606.ENSP00000477715	9606.ENSP00000384700	0	0	0	0	0.055	0.185	0	0.293	0.408
AFF3	ADAD1	4447431	4437298	9606.ENSP00000386834	9606.ENSP00000296513	0	0	0	0	0	0	0	0.407	0.407
IPO4	BYSL	4441623	4433499	9606.ENSP00000346453	9606.ENSP00000230340	0	0	0	0	0.274	0	0	0.217	0.407
TEX13A	DDX31	4451003	4443890	9606.ENSP00000471604	9606.ENSP00000361232	0	0	0	0	0.400	0.053	0	0	0.407
DDX31	METTL1	4443890	4438931	9606.ENSP00000361232	9606.ENSP00000314441	0	0	0	0	0.174	0.082	0	0.281	0.407
CTU1	RNASEH2A	4447640	4433165	9606.ENSP00000390011	9606.ENSP00000221486	0.295	0	0	0	0.063	0	0	0.173	0.406
NKRF	DKC1	4450028	4443348	9606.ENSP00000442308	9606.ENSP00000358563	0	0	0	0	0.046	0	0	0.402	0.405
RALYL	ELAVL4	4449534	4441947	9606.ENSP00000430128	9606.ENSP00000349594	0	0	0	0	0.232	0.079	0	0.225	0.404
CPEB1	PABPC3	4451233	4436437	9606.ENSP00000477715	9606.ENSP00000281589	0	0	0	0	0.063	0.172	0	0.294	0.404
TLR7	DDX53	4445433	4445197	9606.ENSP00000370034	9606.ENSP00000368667	0	0	0	0	0	0.170	0	0.311	0.403
PNLDC1	NOP2	4445993	4445688	9606.ENSP00000376007	9606.ENSP00000371858	0	0	0	0	0.062	0	0	0.389	0.403
SRRM3	RALYL	4451533	4449534	9606.ENSP00000480851	9606.ENSP00000430128	0	0	0	0	0.121	0.308	0	0.098	0.403
GTF3A	RBPMS2	4445505	4437628	9606.ENSP00000370532	9606.ENSP00000300069	0	0	0	0	0	0	0	0.403	0.403
SNRPN	RNF113B	4446975	4435755	9606.ENSP00000382972	9606.ENSP00000267291	0	0	0	0	0.061	0.378	0	0.059	0.402
DDX31	PIWIL1	4443890	4433925	9606.ENSP00000361232	9606.ENSP00000245255	0	0	0	0	0	0.129	0	0.342	0.402
NOVA1	MATR3	4449884	4442450	9606.ENSP00000438875	9606.ENSP00000354346	0	0	0	0	0.061	0.268	0	0.200	0.402
TLR7	OASL	4445433	4434555	9606.ENSP00000370034	9606.ENSP00000257570	0	0	0	0	0.079	0.084	0	0.348	0.402
RBM20	MBNL1	4443340	4436493	9606.ENSP00000358532	9606.ENSP00000282486	0	0	0	0	0	0	0	0.402	0.402
TRIM71	PIWIL1	4445772	4433925	9606.ENSP00000373272	9606.ENSP00000245255	0	0	0	0	0	0.080	0	0.377	0.402
RBMS3	RBM44	4445774	4439415	9606.ENSP00000373277	9606.ENSP00000321179	0	0	0	0	0	0	0	0.400	0.400
