# Supplementary material for: Construction and validation of an RNA-binding protein-associated prognostic model for colorectal cancer
Source: PeerJ. 2021 Apr 5;9:e11219. doi: 10.7717/peerj.11219 (PMC8029696; doi:10.7717/peerj.11219)
Supplement: Supplemental Information 6 [file peerj-09-11219-s006.zip › raw data/14.preCyto/network.txt]

Node1	Node2	PPI
IGF2BP1	IGF2BP3	ppi
UTP14A	DCAF13	ppi
DCAF13	RRP9	ppi
NOP56	DCAF13	ppi
NOP56	DKC1	ppi
WDR4	METTL1	ppi
EXOSC4	EXOSC5	ppi
NOP56	RRP9	ppi
BOP1	NOP56	ppi
DCAF13	BYSL	ppi
NOP56	BYSL	ppi
RPL10L	RPL3L	ppi
UTP14A	NOP56	ppi
RRP9	BYSL	ppi
RRP12	RBM28	ppi
BOP1	NOP2	ppi
IFIT1	OASL	ppi
NOP2	RBM28	ppi
RPL22L1	RPL3L	ppi
DDX47	DCAF13	ppi
UTP14A	RRP9	ppi
RPL22L1	RPL10L	ppi
UTP14A	BYSL	ppi
DKC1	TERT	ppi
NPM2	NPM3	ppi
NXF5	NXT1	ppi
NOP56	RBM28	ppi
NXF2	NXT1	ppi
NOP56	DDX47	ppi
NOP2	RRS1	ppi
NOP2	NOP56	ppi
BOP1	RRP9	ppi
DNMT3B	EZH2	ppi
RRP9	RBM28	ppi
BOP1	DDX47	ppi
BOP1	DCAF13	ppi
BRCA1	EXO1	ppi
DDX47	RBM28	ppi
DDX47	BYSL	ppi
DCAF13	RBM28	ppi
DKC1	RRP9	ppi
DKC1	RUVBL1	ppi
RRP12	BYSL	ppi
UTP14A	RBM28	ppi
BOP1	UTP14A	ppi
DDX47	RRP9	ppi
TERT	TEP1	ppi
UTP14A	NOP2	ppi
NOP56	RRS1	ppi
RNASEL	OASL	ppi
BOP1	RBM28	ppi
BOP1	RPL3L	ppi
NXF5	RAE1	ppi
RRP12	DKC1	ppi
BOP1	RRS1	ppi
UTP14A	DKC1	ppi
RAE1	NXT1	ppi
POP1	RPP40	ppi
RRP12	NOP56	ppi
DKC1	RBM28	ppi
RUVBL1	TERT	ppi
NOP2	DKC1	ppi
NOP2	DDX47	ppi
MOV10L1	PIWIL1	ppi
BOP1	DKC1	ppi
NXF2	RAE1	ppi
UTP14A	DDX47	ppi
DDX4	MOV10L1	ppi
IFIT1	RNASEL	ppi
NXF2	NXF2B	ppi
RAE1	XPOT	ppi
NOP56	EXOSC4	ppi
RIOK3	BYSL	ppi
DDX47	EXOSC4	ppi
NXF2B	NXT1	ppi
A1CF	APOBEC4	ppi
BOP1	RPL22L1	ppi
DDX4	PIWIL1	ppi
NOP56	EXOSC5	ppi
TDRD5	MOV10L1	ppi
TRMT1	METTL1	ppi
TDRD5	PIWIL1	ppi
RRP9	EXOSC5	ppi
DKC1	TEP1	ppi
TLR7	TLR3	ppi
RPP40	RRP9	ppi
NOP56	NUFIP1	ppi
EXOSC4	DCAF13	ppi
DKC1	RRS1	ppi
RRS1	BYSL	ppi
UTP14A	EXOSC5	ppi
NOP56	RPP40	ppi
LUZP4	NXT1	ppi
EXOSC4	RRP9	ppi
NXF2	XPO5	ppi
RRP12	RRP9	ppi
NXF2B	XPO5	ppi
PPARGC1B	PPARGC1A	ppi
DCAF13	EXOSC5	ppi
DDX31	RBM28	ppi
RIOK3	RRP9	ppi
TRMT1	RRP9	ppi
DDX47	EXOSC5	ppi
NOP2	BYSL	ppi
DDX60	IFIT1	ppi
UTP14A	RIOK3	ppi
BYSL	RBM28	ppi
NOP56	RIOK3	ppi
RRP12	IPO4	ppi
UTP14A	EXOSC4	ppi
DKC1	DCAF13	ppi
RPP40	BYSL	ppi
RIOK3	DCAF13	ppi
BOP1	BYSL	ppi
DDX47	RIOK3	ppi
RRS1	RBM28	ppi
PUS1	PUS7	ppi
RAE1	LUZP4	ppi
RRP12	DDX31	ppi
BOP1	RPL10L	ppi
POP1	RRP9	ppi
NOP2	METTL1	ppi
CPEB1	BOLL	ppi
DKC1	PUS7	ppi
RPP40	DCAF13	ppi
RRP12	UTP14A	ppi
UTP14A	RPP40	ppi
RPL22L1	EXOSC5	ppi
RRP12	NOP2	ppi
NOP2	RRP9	ppi
RRS1	RRP9	ppi
MRPL35	MRPS36	ppi
BOP1	RRP12	ppi
RPL3L	EXOSC5	ppi
RPL22L1	EXOSC4	ppi
EXOSC4	RPL10L	ppi
RPL10L	EXOSC5	ppi
RPP40	RIOK3	ppi
EXOSC4	RPL3L	ppi
RPP40	DDX47	ppi
MVP	TEP1	ppi
RBFOX3	RBM24	ppi
NOP2	DDX31	ppi
DDX31	RRP9	ppi
BOP1	IPO4	ppi
DDX31	BYSL	ppi
RRP12	DCAF13	ppi
DDX31	DKC1	ppi
DDX47	RRS1	ppi
DDX31	DCAF13	ppi
TRIM71	LIN28B	ppi
BOP1	DDX31	ppi
CPEB3	CPEB2	ppi
RRS1	DCAF13	ppi
PUS1	DKC1	ppi
NOP56	RUVBL1	ppi
DDX4	TDRD5	ppi
NOP2	PUS7	ppi
TRMT1	BOP1	ppi
RRP12	RRS1	ppi
TRMT1	NOP56	ppi
TRMT1	WDR4	ppi
NOP56	DDX31	ppi
TRMT1	NOP2	ppi
RRS1	METTL1	ppi
BOP1	WDR4	ppi
DKC1	DDX47	ppi
NOP56	IPO4	ppi
PUS7	RBM28	ppi
DDX60	OASL	ppi
RPL22L1	EIF5A2	ppi
TRIM71	LIN28A	ppi
DDX31	RRS1	ppi
DKC1	BYSL	ppi
WDR4	PUS1	ppi
WDR4	IPO4	ppi
TRMT1	TARBP1	ppi
RRP12	DDX47	ppi
TRMT1	RRP12	ppi
DKC1	IPO4	ppi
POP1	NOP56	ppi
NOP2	DCAF13	ppi
TRMT1	RBM28	ppi
NXF2B	RAE1	ppi
PUS1	METTL1	ppi
ELAVL4	IGF2BP1	ppi
UTP14A	DDX31	ppi
PTBP2	MATR3	ppi
IFIT1B	IFIT1	ppi
IFIT1B	OASL	ppi
LIN28B	IGF2BP1	ppi
TRMT1	PUS1	ppi
WDR4	ADAT2	ppi
DDX31	DDX47	ppi
CTU1	TST	ppi
BRCA1	EZH2	ppi
DQX1	NOP56	ppi
EXO1	RNASEH2A	ppi
METTL1	ADAT2	ppi
NANOS3	PIWIL1	ppi
NOVA1	PTBP2	ppi
RRP12	PUS7	ppi
HNRNPCL1	RALYL	ppi
UTP14A	RRS1	ppi
RRP12	DQX1	ppi
EXO1	TERT	ppi
TDRD5	TDRD10	ppi
RRS1	RPL3L	ppi
CPEB1	PABPC1L	ppi
DQX1	DDX31	ppi
RRS1	EXOSC4	ppi
PABPN1L	PABPC3	ppi
WDR4	NOP56	ppi
PABPN1L	PABPC5	ppi
POP1	LIN28A	ppi
PUS7	BYSL	ppi
BOP1	PUS7	ppi
RRP12	WDR4	ppi
POP1	DKC1	ppi
RBFOX3	ELAVL3	ppi
DQX1	RRP9	ppi
METTL1	TARBP1	ppi
IPO4	XPOT	ppi
NOP56	PUS7	ppi
METTL1	RRP9	ppi
LIN28A	IGF2BP1	ppi
DQX1	BYSL	ppi
CMSS1	RRP9	ppi
NUFIP1	RUVBL1	ppi
DDX4	BOLL	ppi
NOP2	IPO4	ppi
TEX13A	AFF2	ppi
BOP1	METTL1	ppi
WDR4	NOP2	ppi
PUS1	BYSL	ppi
RRP12	CMSS1	ppi
NOP56	EIF3CL	ppi
RPL10L	EIF5A2	ppi
LIN28A	PIWIL1	ppi
RBM24	RBM20	ppi
CMSS1	RRS1	ppi
DQX1	RBM28	ppi
DQX1	DCAF13	ppi
BOP1	DQX1	ppi
PABPN1L	PABPC1L	ppi
LIN28A	DNMT3B	ppi
BOP1	EXOSC4	ppi
MATR3	MBNL1	ppi
TRMT1	IPO4	ppi
NOP56	METTL1	ppi
RPP40	EXOSC5	ppi
BOP1	CMSS1	ppi
TEX13A	RBM28	ppi
WDR4	RRP9	ppi
CMSS1	DDX47	ppi
WDR4	UTP14A	ppi
MATR3	RUVBL1	ppi
TEX13A	BOP1	ppi
NPM2	NOP56	ppi
RRP12	EIF3CL	ppi
POP1	LRRFIP2	ppi
POP1	TSEN2	ppi
CPEB1	CPEB2	ppi
PUS7	METTL1	ppi
TRMT1	RRS1	ppi
CPEB3	CPEB1	ppi
UTP14A	PUS7	ppi
NANOS2	RBM44	ppi
NANOS3	RBM44	ppi
RAE1	IPO4	ppi
TEX13A	RRP9	ppi
RIOK3	RBM28	ppi
XPO5	PIWIL1	ppi
CMSS1	NOP56	ppi
DDX4	NANOS2	ppi
AFF1	HEXIM1	ppi
TEX13A	RRP12	ppi
AEN	RBM28	ppi
NANOS2	BOLL	ppi
NANOS2	PIWIL1	ppi
RNASEL	TLR3	ppi
CMSS1	METTL1	ppi
RRS1	RNF113B	ppi
IFIT1	TLR3	ppi
RBFOX3	ELAVL4	ppi
RUVBL1	RRP9	ppi
CTU1	PUS1	ppi
TDRD10	RBM28	ppi
EXOSC4	BYSL	ppi
NOVA1	ELAVL4	ppi
RBM24	RBPMS2	ppi
BOP1	EIF3CL	ppi
NOVA1	MBNL1	ppi
AEN	RRS1	ppi
WDR4	PUS7	ppi
RBM44	BOLL	ppi
SNRPN	BOLL	ppi
XPOT	TSEN2	ppi
METTL1	RBM28	ppi
EIF5A2	RPL3L	ppi
EXO1	EZH2	ppi
TRMT1	PUS7	ppi
TLR7	RNASEL	ppi
NOVA1	RBM11	ppi
NOVA1	ELAVL3	ppi
PUS1	RRS1	ppi
RUVBL1	EXOSC5	ppi
DDX4	NANOS3	ppi
WDR4	BYSL	ppi
DQX1	UTP14A	ppi
EZH2	PDCD4	ppi
DQX1	DDX47	ppi
DDX4	LIN28A	ppi
DDX4	LIN28B	ppi
ELAVL3	ELAVL4	ppi
IPO4	RRP9	ppi
ELAVL4	MBNL1	ppi
PTBP2	MBNL1	ppi
NANOS3	BOLL	ppi
PDCD4	XPO5	ppi
RNASEL	RNASE6	ppi
RBFOX3	MBNL1	ppi
IPO4	XPO5	ppi
TRMT1	BYSL	ppi
EIF3CL	METTL1	ppi
METTL1	DCAF13	ppi
TLR7	IFIT1	ppi
BYSL	EXOSC5	ppi
BOLL	PIWIL1	ppi
TRMT1	DDX31	ppi
DHX34	RUVBL1	ppi
DHX34	BYSL	ppi
SNRPN	TEP1	ppi
ZC3H12C	ZC3HAV1L	ppi
NOP56	PUS1	ppi
ELAVL3	MBNL1	ppi
SNRPN	NOP56	ppi
CMSS1	RBM28	ppi
RPP40	TSEN2	ppi
CMSS1	BYSL	ppi
RBM47	RBPMS2	ppi
RRS1	EXOSC5	ppi
CELF4	MBNL1	ppi
NOP2	PUS1	ppi
BOP1	DDX53	ppi
LIN28A	XPO5	ppi
TDRD5	PIWIL3	ppi
TRMT1	DKC1	ppi
BRCA1	TERT	ppi
DDX4	DDX31	ppi
ELAVL3	DDX47	ppi
BRCA1	DNMT3B	ppi
GTF3A	BOLL	ppi
UTP14A	METTL1	ppi
DQX1	DKC1	ppi
CELF4	ELAVL3	ppi
POLR2J3	PPARGC1A	ppi
XPOT	XPO5	ppi
PUS7	DCAF13	ppi
SRRM3	SNRPN	ppi
ZC3H8	PAPOLB	ppi
PAPOLB	CPSF4L	ppi
CTU1	METTL1	ppi
RBM24	MBNL1	ppi
LIN28B	XPO5	ppi
NXF5	XPOT	ppi
DDX31	DHX34	ppi
CMSS1	DCAF13	ppi
LIN28A	IGF2BP3	ppi
NUFIP1	RRP9	ppi
PNLDC1	PIWIL1	ppi
CMSS1	NOP2	ppi
XPOT	NXT1	ppi
NOP2	EIF3CL	ppi
BOP1	PUS1	ppi
TLR3	OASL	ppi
RAVER2	KHDRBS2	ppi
ZNF473	PABPC5	ppi
CPEB1	EZH2	ppi
PAPOLB	BOLL	ppi
PTBP2	KHDRBS2	ppi
TRMT1	DUS4L	ppi
CPEB1	IGF2BP1	ppi
RNASE1	RNASEL	ppi
RBM24	KHDRBS2	ppi
NPM2	RRS1	ppi
DHX34	RRP9	ppi
DNMT3B	TERT	ppi
CELF4	ELAVL4	ppi
DKC1	EXOSC5	ppi
RBMXL2	RPL10L	ppi
NOVA1	RBM24	ppi
RBM24	ELAVL3	ppi
PTBP2	ELAVL4	ppi
DQX1	WDR4	ppi
RPL22L1	OASL	ppi
DKC1	METTL1	ppi
DKC1	PABPC1L	ppi
ELAVL3	CELF5	ppi
RRS1	URB2	ppi
TRMT1	UTP14A	ppi
PAPOLB	PABPC3	ppi
DDX47	DHX34	ppi
TDRD5	NANOS2	ppi
LIN28B	IGF2BP3	ppi
NOP2	RPL3L	ppi
METTL1	BYSL	ppi
PTBP2	ELAVL3	ppi
AEN	BYSL	ppi
XPOT	TARBP1	ppi
LIN28A	LIN28B	ppi
EIF3CL	DKC1	ppi
AEN	RRP9	ppi
RRP12	METTL1	ppi
BRCA1	MVP	ppi
A1CF	SAMD4A	ppi
NXF5	XPO5	ppi
DQX1	DHX34	ppi
SNRPN	DNMT3B	ppi
TEX13A	UTP14A	ppi
DUS4L	RRP9	ppi
WDR4	TARBP1	ppi
SRRM3	RNF113B	ppi
RPL22L1	RRS1	ppi
ZCCHC13	RPL10L	ppi
RBMS3	RBM24	ppi
DQX1	RRS1	ppi
TDRD5	NANOS3	ppi
WDR4	RBM28	ppi
POP1	RBMS3	ppi
DDX60	TLR3	ppi
PABPN1L	PAPOLB	ppi
DQX1	NOP2	ppi
PDCD4	SMAD7	ppi
DCAF13	DUS4L	ppi
ELAVL3	IGF2BP1	ppi
EZH2	PIWIL1	ppi
CELF4	RBPMS2	ppi
RRP12	NXF5	ppi
RAVER2	PTBP2	ppi
APOBEC4	ADAT2	ppi
DDX31	PDCD4	ppi
SRRM3	KHDRBS2	ppi
NOVA1	CELF4	ppi
CPEB1	ELAVL4	ppi
LIN28A	NANOS3	ppi
MATR3	PABPC1L	ppi
METTL1	DUS4L	ppi
NXF2	NUFIP1	ppi
CELF5	MBNL1	ppi
TRMT1	DQX1	ppi
ZCCHC13	RBM28	ppi
NXF5	PABPC1L	ppi
RANBP17	XPOT	ppi
NXF5	IPO4	ppi
NXF5	PABPC3	ppi
NOVA1	KHDRBS2	ppi
ZC3H8	ENOX1	ppi
DKC1	PABPC3	ppi
PAPOLB	PIWIL1	ppi
RBFOX3	CELF4	ppi
SNRPN	NANOS3	ppi
DNMT3B	PIWIL1	ppi
TRIM71	XPO5	ppi
RBM47	MBNL1	ppi
NOP56	RPL10L	ppi
NOP56	RPL3L	ppi
RBPMS2	MBNL1	ppi
RUVBL1	RNASEH2A	ppi
RBFOX3	NOVA1	ppi
DNMT3B	IGF2BP1	ppi
LIN28A	TERT	ppi
AEN	DCAF13	ppi
CTU1	ADAT2	ppi
SIDT1	PIWIL1	ppi
RBMXL2	KHDRBS2	ppi
DDX47	METTL1	ppi
UTP14A	DHX34	ppi
NOP2	TARBP1	ppi
UTP14A	AEN	ppi
DDX60	IPO4	ppi
LIN28A	EZH2	ppi
EZH2	TERT	ppi
WDR4	DDX47	ppi
ELAVL4	RBPMS2	ppi
RRP12	DDX60	ppi
TDRD10	ENOX1	ppi
PTBP2	PABPC1L	ppi
PTBP2	PABPC3	ppi
RRP12	XPOT	ppi
PTBP2	PABPC5	ppi
MATR3	RRP9	ppi
CPEB1	ELAVL3	ppi
ELAVL3	RBPMS2	ppi
MATR3	RRS1	ppi
DDX4	SNRPN	ppi
TRMT1	DCAF13	ppi
TRMT1	DDX47	ppi
TRMT1	XPOT	ppi
RBMS3	PABPC3	ppi
CMSS1	UTP14A	ppi
POP1	DDX60	ppi
PTBP2	IGF2BP1	ppi
NOP2	AEN	ppi
CMSS1	DQX1	ppi
METTL1	RNASEH2A	ppi
PUS7	RRS1	ppi
RBM47	ZCCHC24	ppi
BOLL	DZIP1	ppi
PTBP2	RBMXL2	ppi
NOP2	EXOSC5	ppi
NXF2B	XPOT	ppi
RPP40	RBM28	ppi
NXF2B	NUFIP1	ppi
NXF2	XPOT	ppi
NOP2	RPL22L1	ppi
LIN28B	EZH2	ppi
BOLL	TERT	ppi
TRIM71	DNMT3B	ppi
URB2	BYSL	ppi
DDX4	ADAD1	ppi
RNASEH2A	EXOSC5	ppi
EXO1	DNMT3B	ppi
CPEB1	PAPOLB	ppi
AFF3	ADAD1	ppi
IPO4	BYSL	ppi
TEX13A	DDX31	ppi
DDX31	METTL1	ppi
CTU1	RNASEH2A	ppi
NKRF	DKC1	ppi
RALYL	ELAVL4	ppi
CPEB1	PABPC3	ppi
TLR7	DDX53	ppi
PNLDC1	NOP2	ppi
SRRM3	RALYL	ppi
GTF3A	RBPMS2	ppi
SNRPN	RNF113B	ppi
DDX31	PIWIL1	ppi
NOVA1	MATR3	ppi
TLR7	OASL	ppi
RBM20	MBNL1	ppi
TRIM71	PIWIL1	ppi
RBMS3	RBM44	ppi
