# Supplementary material for: Construction and validation of an RNA-binding protein-associated prognostic model for colorectal cancer
Source: PeerJ. 2021 Apr 5;9:e11219. doi: 10.7717/peerj.11219 (PMC8029696; doi:10.7717/peerj.11219)
Supplement: Supplemental Information 6 [file peerj-09-11219-s006.zip › raw data/14.preCyto/node.txt]

Gene	Type
IGF2BP1	up
IGF2BP3	up
UTP14A	up
DCAF13	up
RRP9	up
NOP56	up
DKC1	up
WDR4	up
METTL1	up
EXOSC4	up
EXOSC5	up
BOP1	up
BYSL	up
RPL10L	down
RPL3L	up
RRP12	up
RBM28	up
NOP2	up
IFIT1	down
OASL	down
RPL22L1	up
DDX47	up
TERT	up
NPM2	up
NPM3	up
NXF5	up
NXT1	up
NXF2	up
RRS1	up
DNMT3B	up
EZH2	up
BRCA1	up
EXO1	up
RUVBL1	up
TEP1	down
RNASEL	down
RAE1	up
POP1	up
RPP40	up
MOV10L1	up
PIWIL1	up
DDX4	up
NXF2B	up
XPOT	up
RIOK3	down
A1CF	down
APOBEC4	up
TDRD5	up
TRMT1	up
TLR7	down
TLR3	down
NUFIP1	up
LUZP4	up
XPO5	up
PPARGC1B	down
PPARGC1A	down
DDX31	up
DDX60	down
IPO4	up
PUS1	up
PUS7	up
CPEB1	down
BOLL	up
MRPL35	down
MRPS36	down
MVP	down
RBFOX3	down
RBM24	down
TRIM71	up
LIN28B	up
CPEB3	down
CPEB2	down
EIF5A2	up
LIN28A	up
TARBP1	up
ELAVL4	down
PTBP2	down
MATR3	up
IFIT1B	up
ADAT2	up
CTU1	up
TST	down
DQX1	down
RNASEH2A	up
NANOS3	up
NOVA1	down
HNRNPCL1	up
RALYL	down
TDRD10	down
PABPC1L	up
PABPN1L	up
PABPC3	up
PABPC5	down
ELAVL3	down
CMSS1	up
TEX13A	up
AFF2	down
EIF3CL	up
RBM20	down
MBNL1	down
LRRFIP2	down
TSEN2	up
NANOS2	up
RBM44	up
AFF1	down
HEXIM1	down
AEN	up
RNF113B	up
RBPMS2	down
SNRPN	down
RBM11	up
PDCD4	down
RNASE6	down
DHX34	up
ZC3H12C	down
ZC3HAV1L	up
RBM47	down
CELF4	down
DDX53	up
PIWIL3	up
GTF3A	up
POLR2J3	up
SRRM3	up
ZC3H8	up
PAPOLB	up
CPSF4L	up
PNLDC1	up
RAVER2	down
KHDRBS2	down
ZNF473	up
DUS4L	up
RNASE1	down
RBMXL2	up
CELF5	up
URB2	up
SAMD4A	down
ZCCHC13	up
RBMS3	down
SMAD7	down
RANBP17	up
ENOX1	down
SIDT1	down
ZCCHC24	down
DZIP1	down
ADAD1	up
AFF3	down
NKRF	up
