# Supplementary material for: Construction and validation of an RNA-binding protein-associated prognostic model for colorectal cancer
Source: PeerJ. 2021 Apr 5;9:e11219. doi: 10.7717/peerj.11219 (PMC8029696; doi:10.7717/peerj.11219)
Supplement: Supplemental Information 6 [file peerj-09-11219-s006.zip › raw data/16.subEnrich/all.list.txt]

DQX1
BYSL
BOP1
PUS7
METTL1
DKC1
DDX47
NOP56
RRP9
DCAF13
UTP14A
CMSS1
TRMT1
NOP2
RBM28
RRP12
DDX31
RRS1
PTBP2
ELAVL4
RBM24
RBFOX3
RBPMS2
NOVA1
CELF4
MBNL1
ELAVL3
TLR3
TLR7
RNASEL
OASL
IFIT1
PIWIL1
EZH2
DNMT3B
TERT
EXO1
BRCA1
