# Supplementary material for: Construction and validation of an RNA-binding protein-associated prognostic model for colorectal cancer
Source: PeerJ. 2021 Apr 5;9:e11219. doi: 10.7717/peerj.11219 (PMC8029696; doi:10.7717/peerj.11219)
Supplement: Supplemental Information 6 [file peerj-09-11219-s006.zip › raw data/16.subEnrich/gene.txt]

DQX1, BYSL, BOP1, PUS7, METTL1, DKC1, DDX47, NOP56, RRP9, DCAF13, UTP14A, CMSS1, TRMT1, NOP2, RBM28, RRP12, DDX31, RRS1
PTBP2, ELAVL4, RBM24, RBFOX3, RBPMS2, NOVA1, CELF4, MBNL1, ELAVL3
TLR3, TLR7, RNASEL, OASL, IFIT1
PIWIL1, EZH2, DNMT3B, TERT, EXO1, BRCA1
