# Supplementary material for: Construction and validation of an RNA-binding protein-associated prognostic model for colorectal cancer
Source: PeerJ. 2021 Apr 5;9:e11219. doi: 10.7717/peerj.11219 (PMC8029696; doi:10.7717/peerj.11219)
Supplement: Supplemental Information 6 [file peerj-09-11219-s006.zip › raw data/16.subEnrich/RBP16.subEnrich.R.bak]

######Video source: https://ke.biowolf.cn
######ÉúÐÅ×ÔÑ§Íø: https://www.biowolf.cn/
######Î¢ÐÅ¹«ÖÚºÅ£ºbiowolf_cn
######ºÏ×÷ÓÊÏä£ºbiowolf@foxmail.com
######´ðÒÉÎ¢ÐÅ: 18520221056

#if (!requireNamespace("BiocManager", quietly = TRUE))
#    install.packages("BiocManager")
#BiocManager::install("org.Hs.eg.db")
#BiocManager::install("clusterProfiler")

pvalueFilter=0.05                    #pÖµ¹ýÂËÌõ¼þ
adjpFilter=0.05                      #½ÃÕýºóµÄpÖµ¹ýÂËÌõ¼þ

setwd("C:\\Bioinformatics analysis\\RNA binding protein\\16.subEnrich")           #ÉèÖÃ¹¤×÷Ä¿Â¼

library("org.Hs.eg.db")
library("clusterProfiler")                                      #ÒýÓÃ°ü
rt=read.table("gene.txt",sep="\t",check.names=F,header=F)       #¶ÁÈ¡ÎÄ¼þ

allGenes=c()
for(i in 1:nrow(rt)){
	genes=strsplit(as.character(rt[i,]),split = ", ")
	genes=unlist(genes)
	allGenes=c(allGenes,genes)
	write.table(genes,file=paste0("subNet",i,".list.txt"),sep="\t",quote=F,row.names = F,col.names = F) 
	id=mget(genes, org.Hs.egSYMBOL2EG, ifnotfound=NA)           #ÕÒ³ö»ùÒò¶ÔÓ¦µÄid
	id=as.character(id)
	data=cbind(symbol=genes,entrezID=id)
	id=id[is.na(id)==F] 
	
	#×ÓÍøÂçGO¸»¼¯·ÖÎö
	GG=enrichGO(gene = id,OrgDb = org.Hs.eg.db, pvalueCutoff =1, qvalueCutoff =1, ont="all", readable =T)
	GO=as.data.frame(GG)
	GO=GO[(GO$pvalue<pvalueFilter & GO$p.adjust<adjpFilter),]
	write.table(GO,file=paste0("subNet",i,".GO.txt"),sep="\t",quote=F,row.names = F)                 #±£´æ¸»¼¯½á¹û
	
	#×ÓÍøÂçKEGG¸»¼¯·ÖÎö
	kk <- enrichKEGG(gene = id, organism = "hsa", pvalueCutoff =1, qvalueCutoff =1)   #¸»¼¯·ÖÎö
	KEGG=as.data.frame(kk)
	KEGG$geneID=as.character(sapply(KEGG$geneID,function(x)paste(data[,"symbol"][match(strsplit(x,"/")[[1]],as.character(data[,"entrezID"]))],collapse="/")))
	KEGG=KEGG[(KEGG$pvalue<pvalueFilter & KEGG$p.adjust<adjpFilter),]
	write.table(KEGG,file=paste0("subNet",i,".KEGG.txt"),sep="\t",quote=F,row.names = F)                    #±£´æ¸»¼¯½á¹û
}
write.table(allGenes,file="all.list.txt",sep="\t",quote=F,row.names = F,col.names = F) 


######Video source: https://ke.biowolf.cn
######ÉúÐÅ×ÔÑ§Íø: https://www.biowolf.cn/
######Î¢ÐÅ¹«ÖÚºÅ£ºbiowolf_cn
######ºÏ×÷ÓÊÏä£ºbiowolf@foxmail.com
######´ðÒÉÎ¢ÐÅ: 18520221056
