# Supplementary material for: Construction and validation of an RNA-binding protein-associated prognostic model for colorectal cancer
Source: PeerJ. 2021 Apr 5;9:e11219. doi: 10.7717/peerj.11219 (PMC8029696; doi:10.7717/peerj.11219)
Supplement: Supplemental Information 6 [file peerj-09-11219-s006.zip › raw data/16.subEnrich/subNet1.GO.txt]

ONTOLOGY	ID	Description	GeneRatio	BgRatio	pvalue	p.adjust	qvalue	geneID	Count
BP	GO:0042254	ribosome biogenesis	11/15	202/17913	3.74157713942637e-19	4.45247679591738e-17	2.32371632869638e-17	BYSL/BOP1/DKC1/DDX47/NOP56/RRP9/DCAF13/UTP14A/NOP2/DDX31/RRS1	11
BP	GO:0034470	ncRNA processing	11/15	293/17913	2.39540440999913e-17	1.42526562394948e-15	7.43836106262888e-16	BYSL/BOP1/PUS7/METTL1/DKC1/DDX47/NOP56/RRP9/DCAF13/UTP14A/TRMT1	11
BP	GO:0022613	ribonucleoprotein complex biogenesis	11/15	381/17913	4.41863815393527e-16	1.75272646772766e-14	9.14735617832213e-15	BYSL/BOP1/DKC1/DDX47/NOP56/RRP9/DCAF13/UTP14A/NOP2/DDX31/RRS1	11
BP	GO:0034660	ncRNA metabolic process	11/15	470/17913	4.48929213691256e-15	1.33556441073149e-13	6.97021673889055e-14	BYSL/BOP1/PUS7/METTL1/DKC1/DDX47/NOP56/RRP9/DCAF13/UTP14A/TRMT1	11
BP	GO:0006364	rRNA processing	8/15	154/17913	1.51935022752665e-13	3.61605354151344e-12	1.887192914191e-12	BYSL/BOP1/DKC1/DDX47/NOP56/RRP9/DCAF13/UTP14A	8
BP	GO:0016072	rRNA metabolic process	8/15	191/17913	8.70746799209605e-13	1.72698115176572e-11	9.01299318480118e-12	BYSL/BOP1/DKC1/DDX47/NOP56/RRP9/DCAF13/UTP14A	8
BP	GO:0000027	ribosomal large subunit assembly	3/15	11/17913	7.80670802024976e-08	1.32714036344246e-06	6.92625222849227e-07	BOP1/NOP2/RRS1	3
BP	GO:0042255	ribosome assembly	3/15	26/17913	1.22090647263631e-06	1.8151855334974e-05	9.47332565027392e-06	BOP1/NOP2/RRS1	3
BP	GO:0042273	ribosomal large subunit biogenesis	3/15	27/17913	1.37282939508207e-06	1.8151855334974e-05	9.47332565027392e-06	BOP1/NOP2/RRS1	3
BP	GO:0009451	RNA modification	4/15	120/17913	2.46946799332806e-06	2.93866691206039e-05	1.53366959585638e-05	PUS7/METTL1/DKC1/TRMT1	4
BP	GO:0006400	tRNA modification	3/15	61/17913	1.66053207197407e-05	0.000179639378695376	9.37525284655215e-05	PUS7/METTL1/TRMT1	3
BP	GO:0001522	pseudouridine synthesis	2/15	14/17913	5.92142460779443e-05	0.00054203809871349	0.000282885871951313	PUS7/DKC1	2
BP	GO:1902570	protein localization to nucleolus	2/15	14/17913	5.92142460779443e-05	0.00054203809871349	0.000282885871951313	BYSL/RRS1	2
BP	GO:0008033	tRNA processing	3/15	105/17913	8.4598144336716e-05	0.000719084226862086	0.000375285001192951	PUS7/METTL1/TRMT1	3
BP	GO:0006399	tRNA metabolic process	3/15	160/17913	0.000294071200624993	0.00233296485829161	0.00121755795346488	PUS7/METTL1/TRMT1	3
BP	GO:1901796	regulation of signal transduction by p53 class mediator	3/15	179/17913	0.000408667181945872	0.00303946216572242	0.00158627392992148	BOP1/NOP2/RRS1	3
BP	GO:0022618	ribonucleoprotein complex assembly	3/15	209/17913	0.000642305411788758	0.0044961378825213	0.00234650274275769	BOP1/NOP2/RRS1	3
BP	GO:0071826	ribonucleoprotein complex subunit organization	3/15	221/17913	0.000755432059136108	0.0048567107506607	0.00253468318698789	BOP1/NOP2/RRS1	3
BP	GO:0034504	protein localization to nucleus	3/15	223/17913	0.000775441212290363	0.0048567107506607	0.00253468318698789	BYSL/DKC1/RRS1	3
BP	GO:0072331	signal transduction by p53 class mediator	3/15	264/17913	0.00126295430364539	0.00751457810669009	0.00392180546921464	BOP1/NOP2/RRS1	3
BP	GO:1900180	regulation of protein localization to nucleus	2/15	117/17913	0.00420121398949776	0.0238068792738207	0.0124246428762089	BYSL/DKC1	2
BP	GO:0002244	hematopoietic progenitor cell differentiation	2/15	158/17913	0.0075282241586606	0.0396883869643147	0.0207130900565641	PUS7/RRS1	2
BP	GO:1903405	protein localization to nuclear body	1/15	10/17913	0.00834441135793151	0.0396883869643147	0.0207130900565641	DKC1	1
BP	GO:1904851	positive regulation of establishment of protein localization to telomere	1/15	10/17913	0.00834441135793151	0.0396883869643147	0.0207130900565641	DKC1	1
BP	GO:1904867	protein localization to Cajal body	1/15	10/17913	0.00834441135793151	0.0396883869643147	0.0207130900565641	DKC1	1
BP	GO:0070203	regulation of establishment of protein localization to telomere	1/15	11/17913	0.00917526841147787	0.0396883869643147	0.0207130900565641	DKC1	1
BP	GO:0000460	maturation of 5.8S rRNA	1/15	12/17913	0.0100054757052894	0.0396883869643147	0.0207130900565641	BOP1	1
BP	GO:0070202	regulation of establishment of protein localization to chromosome	1/15	12/17913	0.0100054757052894	0.0396883869643147	0.0207130900565641	DKC1	1
BP	GO:1904816	positive regulation of protein localization to chromosome, telomeric region	1/15	12/17913	0.0100054757052894	0.0396883869643147	0.0207130900565641	DKC1	1
BP	GO:1990173	protein localization to nucleoplasm	1/15	12/17913	0.0100054757052894	0.0396883869643147	0.0207130900565641	DKC1	1
BP	GO:0030490	maturation of SSU-rRNA	1/15	13/17913	0.0108350337112348	0.0415925487624821	0.0217068587084162	BYSL	1
BP	GO:1904814	regulation of protein localization to chromosome, telomeric region	1/15	14/17913	0.011663942900862	0.0433752876625807	0.0226372576036467	DKC1	1
BP	GO:0001829	trophectodermal cell differentiation	1/15	15/17913	0.0124922037454063	0.043722713108922	0.0228185765008969	BYSL	1
BP	GO:1904874	positive regulation of telomerase RNA localization to Cajal body	1/15	15/17913	0.0124922037454063	0.043722713108922	0.0228185765008969	DKC1	1
BP	GO:0070200	establishment of protein localization to telomere	1/15	16/17913	0.0133198167157837	0.0452873768336647	0.0236351634956764	DKC1	1
BP	GO:0016556	mRNA modification	1/15	18/17913	0.0149731009161331	0.0458549755433453	0.0239313892707419	PUS7	1
BP	GO:1904872	regulation of telomerase RNA localization to Cajal body	1/15	18/17913	0.0149731009161331	0.0458549755433453	0.0239313892707419	DKC1	1
BP	GO:0090670	RNA localization to Cajal body	1/15	19/17913	0.0157987730863627	0.0458549755433453	0.0239313892707419	DKC1	1
BP	GO:0090671	telomerase RNA localization to Cajal body	1/15	19/17913	0.0157987730863627	0.0458549755433453	0.0239313892707419	DKC1	1
BP	GO:0090672	telomerase RNA localization	1/15	19/17913	0.0157987730863627	0.0458549755433453	0.0239313892707419	DKC1	1
BP	GO:0090685	RNA localization to nucleus	1/15	19/17913	0.0157987730863627	0.0458549755433453	0.0239313892707419	DKC1	1
BP	GO:2000380	regulation of mesoderm development	1/15	20/17913	0.0166237992629419	0.0471007645783353	0.0245815578073577	PUS7	1
CC	GO:0044452	nucleolar part	5/17	151/18678	1.84894366004025e-07	3.14320422206842e-06	1.94625648425289e-06	BOP1/DKC1/NOP56/RRP9/RRS1	5
CC	GO:0005732	small nucleolar ribonucleoprotein complex	3/17	26/18678	1.6072893734887e-06	1.36619596746539e-05	8.45941775520367e-06	DKC1/NOP56/RRP9	3
CC	GO:0001650	fibrillar center	3/17	131/18678	0.000213362477781088	0.0012090540407595	0.000748640272916099	DKC1/NOP56/RRS1	3
CC	GO:0072588	box H/ACA RNP complex	1/17	10/18678	0.00906660511195467	0.0385330717258074	0.0238594871367228	DKC1	1
CC	GO:0030684	preribosome	1/17	14/18678	0.012671537772794	0.0430832284274994	0.0266769216269346	BOP1	1
CC	GO:0005697	telomerase holoenzyme complex	1/17	19/18678	0.0171603471801403	0.0486209836770641	0.0301058722458601	DKC1	1
MF	GO:0030515	snoRNA binding	3/18	20/16969	1.12968394299902e-06	3.05014664609736e-05	9.51312794104439e-06	DKC1/NOP56/RRP9	3
MF	GO:0009982	pseudouridine synthase activity	2/18	10/16969	4.75841574705356e-05	0.00064238612585223	0.00020035434724436	PUS7/DKC1	2
MF	GO:0016866	intramolecular transferase activity	2/18	21/16969	0.000220529279340415	0.00195272480671493	0.000609036976753194	PUS7/DKC1	2
MF	GO:0008175	tRNA methyltransferase activity	2/18	24/16969	0.000289292563957767	0.00195272480671493	0.000609036976753194	METTL1/TRMT1	2
MF	GO:0000049	tRNA binding	2/18	47/16969	0.00111681045673687	0.00524086178297416	0.00163457677441689	METTL1/TRMT1	2
MF	GO:0008173	RNA methyltransferase activity	2/18	48/16969	0.00116463595177204	0.00524086178297416	0.00163457677441689	METTL1/TRMT1	2
MF	GO:0140101	catalytic activity, acting on a tRNA	2/18	99/16969	0.00485085641171171	0.0187104461594595	0.00583561673589379	METTL1/TRMT1	2
MF	GO:0016853	isomerase activity	2/18	122/16969	0.00727519961602608	0.0239443561222543	0.00746802530128788	PUS7/DKC1	2
MF	GO:0004386	helicase activity	2/18	128/16969	0.00798145204075142	0.0239443561222543	0.00746802530128788	DDX47/DDX31	2
MF	GO:0008757	S-adenosylmethionine-dependent methyltransferase activity	2/18	136/16969	0.0089694567105143	0.0242175331183886	0.00755322670359099	METTL1/TRMT1	2
MF	GO:0008097	5S rRNA binding	1/18	11/16969	0.0116100497385178	0.0284831375034553	0.0088836296307073	RRS1	1
MF	GO:0003964	RNA-directed DNA polymerase activity	1/18	12/16969	0.0126591722237579	0.0284831375034553	0.0088836296307073	DKC1	1
MF	GO:0008168	methyltransferase activity	2/18	191/16969	0.0171295863173607	0.0355768331206722	0.0110960883027438	METTL1/TRMT1	2
MF	GO:0016741	transferase activity, transferring one-carbon groups	2/18	201/16969	0.0188570683225934	0.0363672031935729	0.0113425974872742	METTL1/TRMT1	2
MF	GO:0070034	telomerase RNA binding	1/18	21/16969	0.0220540632750893	0.0396973138951607	0.0123812285053133	DKC1	1
