# Supplementary material for: Construction and validation of an RNA-binding protein-associated prognostic model for colorectal cancer
Source: PeerJ. 2021 Apr 5;9:e11219. doi: 10.7717/peerj.11219 (PMC8029696; doi:10.7717/peerj.11219)
Supplement: Supplemental Information 6 [file peerj-09-11219-s006.zip › raw data/16.subEnrich/subNet1.list.txt]

DQX1
BYSL
BOP1
PUS7
METTL1
DKC1
DDX47
NOP56
RRP9
DCAF13
UTP14A
CMSS1
TRMT1
NOP2
RBM28
RRP12
DDX31
RRS1
