# Supplementary material for: Construction and validation of an RNA-binding protein-associated prognostic model for colorectal cancer
Source: PeerJ. 2021 Apr 5;9:e11219. doi: 10.7717/peerj.11219 (PMC8029696; doi:10.7717/peerj.11219)
Supplement: Supplemental Information 6 [file peerj-09-11219-s006.zip › raw data/16.subEnrich/subNet2.GO.txt]

ONTOLOGY	ID	Description	GeneRatio	BgRatio	pvalue	p.adjust	qvalue	geneID	Count
BP	GO:0006397	mRNA processing	7/9	499/17913	4.28396736905325e-10	6.12607333774615e-08	3.24679632180878e-08	PTBP2/ELAVL4/RBM24/RBFOX3/NOVA1/CELF4/MBNL1	7
BP	GO:0008380	RNA splicing	6/9	440/17913	1.67548762750568e-08	1.19797365366656e-06	6.3492162726531e-07	PTBP2/RBM24/RBFOX3/NOVA1/CELF4/MBNL1	6
BP	GO:0043484	regulation of RNA splicing	4/9	115/17913	1.98130601209437e-07	9.44422532431649e-06	5.00540466213315e-06	PTBP2/RBM24/CELF4/MBNL1	4
BP	GO:0000377	RNA splicing, via transesterification reactions with bulged adenosine as nucleophile	4/9	344/17913	1.56056816820834e-05	0.000389265019522889	0.000206309027645551	PTBP2/RBM24/NOVA1/CELF4	4
BP	GO:0000398	mRNA splicing, via spliceosome	4/9	344/17913	1.56056816820834e-05	0.000389265019522889	0.000206309027645551	PTBP2/RBM24/NOVA1/CELF4	4
BP	GO:0000375	RNA splicing, via transesterification reactions	4/9	348/17913	1.63327980219394e-05	0.000389265019522889	0.000206309027645551	PTBP2/RBM24/NOVA1/CELF4	4
BP	GO:0033119	negative regulation of RNA splicing	2/9	24/17913	6.1579932672821e-05	0.00125799005317334	0.000666730098111747	PTBP2/CELF4	2
BP	GO:0000381	regulation of alternative mRNA splicing, via spliceosome	2/9	41/17913	0.000182145972516336	0.00325585925872951	0.00172559342383898	RBM24/CELF4	2
BP	GO:0000380	alternative mRNA splicing, via spliceosome	2/9	54/17913	0.000316791519698218	0.00503346525742724	0.00266771806061657	RBM24/CELF4	2
BP	GO:1903312	negative regulation of mRNA metabolic process	2/9	69/17913	0.000517325000920894	0.00711997923264469	0.00377356278800455	RBM24/CELF4	2
BP	GO:1903313	positive regulation of mRNA metabolic process	2/9	71/17913	0.000547690710203437	0.00711997923264469	0.00377356278800455	RBM24/CELF4	2
BP	GO:0048024	regulation of mRNA splicing, via spliceosome	2/9	75/17913	0.000610968755071265	0.00728071099793257	0.00385875003202904	RBM24/CELF4	2
BP	GO:0045445	myoblast differentiation	2/9	82/17913	0.000729847552731725	0.00802832308004898	0.00425498168394204	RBM24/MBNL1	2
BP	GO:0050684	regulation of mRNA processing	2/9	108/17913	0.00126123480990569	0.0128826127011795	0.00682773731678269	RBM24/CELF4	2
BP	GO:0051147	regulation of muscle cell differentiation	2/9	185/17913	0.00364126848791797	0.0347134262514846	0.0183979881494803	RBM24/RBPMS2	2
BP	GO:0017148	negative regulation of translation	2/9	198/17913	0.00415834870271469	0.0371652415305125	0.0196974412233854	RBM24/CELF4	2
BP	GO:0034249	negative regulation of cellular amide metabolic process	2/9	217/17913	0.0049722032119602	0.0418250034888417	0.0221670979109062	RBM24/CELF4	2
BP	GO:0090394	negative regulation of excitatory postsynaptic potential	1/9	11/17913	0.00551438498275059	0.0438087251407408	0.0232184630852656	CELF4	1
MF	GO:0003729	mRNA binding	6/9	425/16969	1.87842979670343e-08	2.06627277637377e-07	NA	PTBP2/ELAVL4/RBM24/RBPMS2/NOVA1/ELAVL3	6
MF	GO:0017091	AU-rich element binding	3/9	25/16969	2.3590171168096e-07	8.64972942830185e-07	NA	ELAVL4/RBM24/ELAVL3	3
MF	GO:0035925	mRNA 3'-UTR AU-rich region binding	3/9	25/16969	2.3590171168096e-07	8.64972942830185e-07	NA	ELAVL4/RBM24/ELAVL3	3
MF	GO:0003730	mRNA 3'-UTR binding	3/9	67/16969	4.85891601900406e-06	1.33620190522612e-05	NA	ELAVL4/RBM24/ELAVL3	3
MF	GO:0036002	pre-mRNA binding	2/9	54/16969	0.000352753581192157	0.000776057878622746	NA	RBM24/CELF4	2
MF	GO:1990825	sequence-specific mRNA binding	1/9	12/16969	0.00634806578204972	0.0116326366396238	NA	RBM24	1
MF	GO:0000900	translation repressor activity, mRNA regulatory element binding	1/9	14/16969	0.00740258695248786	0.0116326366396238	NA	CELF4	1
MF	GO:0090079	translation regulator activity, nucleic acid binding	1/9	21/16969	0.0110855816801094	0.0148324394908895	NA	CELF4	1
MF	GO:0030371	translation repressor activity	1/9	23/16969	0.0121356323107278	0.0148324394908895	NA	CELF4	1
MF	GO:0045182	translation regulator activity	1/9	48/16969	0.0251778971816077	0.0276956868997684	NA	CELF4	1
MF	GO:0003725	double-stranded RNA binding	1/9	62/16969	0.0324145099561477	0.0324145099561477	NA	MBNL1	1
