# Supplementary material for: Construction and validation of an RNA-binding protein-associated prognostic model for colorectal cancer
Source: PeerJ. 2021 Apr 5;9:e11219. doi: 10.7717/peerj.11219 (PMC8029696; doi:10.7717/peerj.11219)
Supplement: Supplemental Information 6 [file peerj-09-11219-s006.zip › raw data/16.subEnrich/subNet2.list.txt]

PTBP2
ELAVL4
RBM24
RBFOX3
RBPMS2
NOVA1
CELF4
MBNL1
ELAVL3
