# Supplementary material for: Construction and validation of an RNA-binding protein-associated prognostic model for colorectal cancer
Source: PeerJ. 2021 Apr 5;9:e11219. doi: 10.7717/peerj.11219 (PMC8029696; doi:10.7717/peerj.11219)
Supplement: Supplemental Information 6 [file peerj-09-11219-s006.zip › raw data/16.subEnrich/subNet3.GO.txt]

ONTOLOGY	ID	Description	GeneRatio	BgRatio	pvalue	p.adjust	qvalue	geneID	Count
BP	GO:0051607	defense response to virus	5/5	231/17913	3.4161492753178e-10	7.1397519854142e-08	1.72605437068689e-08	TLR3/TLR7/RNASEL/OASL/IFIT1	5
BP	GO:0009615	response to virus	5/5	323/17913	1.8488638251971e-09	1.93206269733097e-07	4.67081387418215e-08	TLR3/TLR7/RNASEL/OASL/IFIT1	5
BP	GO:0098542	defense response to other organism	5/5	481/17913	1.36794595687316e-08	9.53002349954969e-07	2.3039089799969e-07	TLR3/TLR7/RNASEL/OASL/IFIT1	5
BP	GO:0045071	negative regulation of viral genome replication	3/5	59/17913	3.37818516810505e-07	1.76510175033489e-05	4.2671812649748e-06	RNASEL/OASL/IFIT1	3
BP	GO:1903901	negative regulation of viral life cycle	3/5	85/17913	1.02413360337529e-06	3.33007118009006e-05	8.05053722711271e-06	RNASEL/OASL/IFIT1	3
BP	GO:0060337	type I interferon signaling pathway	3/5	91/17913	1.25902759778405e-06	3.33007118009006e-05	8.05053722711271e-06	RNASEL/OASL/IFIT1	3
BP	GO:0071357	cellular response to type I interferon	3/5	91/17913	1.25902759778405e-06	3.33007118009006e-05	8.05053722711271e-06	RNASEL/OASL/IFIT1	3
BP	GO:0034340	response to type I interferon	3/5	95/17913	1.43400194357945e-06	3.33007118009006e-05	8.05053722711271e-06	RNASEL/OASL/IFIT1	3
BP	GO:0045069	regulation of viral genome replication	3/5	95/17913	1.43400194357945e-06	3.33007118009006e-05	8.05053722711271e-06	RNASEL/OASL/IFIT1	3
BP	GO:0048525	negative regulation of viral process	3/5	99/17913	1.62443487645039e-06	3.39506889178132e-05	8.20767095469673e-06	RNASEL/OASL/IFIT1	3
BP	GO:0045351	type I interferon biosynthetic process	2/5	10/17913	2.80247718458464e-06	5.05682019899153e-05	1.22249997255902e-05	TLR3/TLR7	2
BP	GO:0019079	viral genome replication	3/5	120/17913	2.90343743482768e-06	5.05682019899153e-05	1.22249997255902e-05	RNASEL/OASL/IFIT1	3
BP	GO:0045078	positive regulation of interferon-gamma biosynthetic process	2/5	12/17913	4.10938176551184e-06	6.60662145378441e-05	1.59716862141351e-05	TLR3/TLR7	2
BP	GO:1903900	regulation of viral life cycle	3/5	147/17913	5.3499943364633e-06	7.9867772594345e-05	1.930825023686e-05	RNASEL/OASL/IFIT1	3
BP	GO:0045072	regulation of interferon-gamma biosynthetic process	2/5	16/17913	7.46826548468345e-06	0.000104046208445376	2.51534525579352e-05	TLR3/TLR7	2
BP	GO:0042095	interferon-gamma biosynthetic process	2/5	17/17913	8.46308872522196e-06	0.000104046208445376	2.51534525579352e-05	TLR3/TLR7	2
BP	GO:0071360	cellular response to exogenous dsRNA	2/5	17/17913	8.46308872522196e-06	0.000104046208445376	2.51534525579352e-05	TLR3/IFIT1	2
BP	GO:0007252	I-kappaB phosphorylation	2/5	18/17913	9.51991122791193e-06	0.0001105367470352	2.67225578327352e-05	TLR3/TLR7	2
BP	GO:0043901	negative regulation of multi-organism process	3/5	182/17913	1.01638074421467e-05	0.000111801881863613	2.70284076023845e-05	RNASEL/OASL/IFIT1	3
BP	GO:0032727	positive regulation of interferon-alpha production	2/5	20/17913	1.18194707234036e-05	0.000123513469059567	2.98597155117564e-05	TLR3/TLR7	2
BP	GO:0050792	regulation of viral process	3/5	204/17913	1.4312164740925e-05	0.000136484385427355	3.29954696575828e-05	RNASEL/OASL/IFIT1	3
BP	GO:0071359	cellular response to dsRNA	2/5	22/17913	1.43667774134058e-05	0.000136484385427355	3.29954696575828e-05	TLR3/IFIT1	2
BP	GO:0032647	regulation of interferon-alpha production	2/5	26/17913	2.020396642536e-05	0.000183216044668479	4.42929747876454e-05	TLR3/TLR7	2
BP	GO:0043903	regulation of symbiosis, encompassing mutualism through parasitism	3/5	232/17913	2.10391630241316e-05	0.000183216044668479	4.42929747876454e-05	RNASEL/OASL/IFIT1	3
BP	GO:0032607	interferon-alpha production	2/5	28/17913	2.34935159112096e-05	0.000196405793017712	4.74816321573921e-05	TLR3/TLR7	2
BP	GO:0032728	positive regulation of interferon-beta production	2/5	30/17913	2.70301469193484e-05	0.000217280796390146	5.25282207339563e-05	TLR3/TLR7	2
BP	GO:0043330	response to exogenous dsRNA	2/5	31/17913	2.88910660300947e-05	0.000223638251862585	5.40651528048556e-05	TLR3/IFIT1	2
BP	GO:0043331	response to dsRNA	2/5	38/17913	4.36441614444314e-05	0.000325772490781649	7.87563815538612e-05	TLR3/IFIT1	2
BP	GO:0019058	viral life cycle	3/5	324/17913	5.70717691446877e-05	0.000411310336249646	9.94353872575322e-05	RNASEL/OASL/IFIT1	3
BP	GO:0032757	positive regulation of interleukin-8 production	2/5	46/17913	6.41981881043469e-05	0.00044724737712695	0.000108123264175742	TLR3/TLR7	2
BP	GO:0032648	regulation of interferon-beta production	2/5	48/17913	6.99510769848075e-05	0.000466865350210645	0.000112865962277064	TLR3/TLR7	2
BP	GO:0001774	microglial cell activation	2/5	50/17913	7.59493871156074e-05	0.000466865350210645	0.000112865962277064	TLR3/TLR7	2
BP	GO:0002269	leukocyte activation involved in inflammatory response	2/5	50/17913	7.59493871156074e-05	0.000466865350210645	0.000112865962277064	TLR3/TLR7	2
BP	GO:0032608	interferon-beta production	2/5	50/17913	7.59493871156074e-05	0.000466865350210645	0.000112865962277064	TLR3/TLR7	2
BP	GO:0032722	positive regulation of chemokine production	2/5	55/17913	9.20177930104687e-05	0.000549477678262513	0.000132837716225639	TLR3/TLR7	2
BP	GO:0061900	glial cell activation	2/5	59/17913	0.00010597442860922	0.000615240432759083	0.000148736040153291	TLR3/TLR7	2
BP	GO:0043900	regulation of multi-organism process	3/5	408/17913	0.000113370276894143	0.000640388861375025	0.000154815740851177	RNASEL/OASL/IFIT1	3
BP	GO:0032729	positive regulation of interferon-gamma production	2/5	62/17913	0.000117083817722518	0.00064396099747385	0.000155679314423293	TLR3/TLR7	2
BP	GO:0042108	positive regulation of cytokine biosynthetic process	2/5	63/17913	0.000120909106177769	0.000647948799773172	0.00015664337642464	TLR3/TLR7	2
BP	GO:0045088	regulation of innate immune response	3/5	440/17913	0.000141881737515908	0.000741332078520619	0.0001792190368622	TLR3/TLR7/RNASEL	3
BP	GO:0032677	regulation of interleukin-8 production	2/5	72/17913	0.000158081244924629	0.000805828785103599	0.000194811290279389	TLR3/TLR7	2
BP	GO:0032481	positive regulation of type I interferon production	2/5	74/17913	0.0001670116998166	0.00083108203003975	0.000200916330606437	TLR3/TLR7	2
BP	GO:1901224	positive regulation of NIK/NF-kappaB signaling	2/5	75/17913	0.000171568164288614	0.000833901077588843	0.000201597842982949	TLR3/TLR7	2
BP	GO:0150076	neuroinflammatory response	2/5	76/17913	0.000176185425941824	0.000836880773223663	0.00020231819246908	TLR3/TLR7	2
BP	GO:0071260	cellular response to mechanical stimulus	2/5	77/17913	0.000180863464153462	0.000840010311290522	0.000203074766768799	TLR3/TLR7	2
BP	GO:0032642	regulation of chemokine production	2/5	79/17913	0.000190401787778342	0.000865086383601596	0.000209136975134105	TLR3/TLR7	2
BP	GO:0032637	interleukin-8 production	2/5	80/17913	0.000195262031963437	0.000868292865539541	0.000209912150822956	TLR3/TLR7	2
BP	GO:0032602	chemokine production	2/5	86/17913	0.000225697352152302	0.000982723887496481	0.000237576160160318	TLR3/TLR7	2
BP	GO:0032649	regulation of interferon-gamma production	2/5	93/17913	0.000263960872786149	0.00112587392678174	0.000272183069682817	TLR3/TLR7	2
BP	GO:0042116	macrophage activation	2/5	96/17913	0.000281266333431584	0.00117569327374402	0.000284227031678233	TLR3/TLR7	2
BP	GO:0032609	interferon-gamma production	2/5	105/17913	0.00033644019776469	0.00137874512417294	0.000333315366206504	TLR3/TLR7	2
BP	GO:0042035	regulation of cytokine biosynthetic process	2/5	110/17913	0.000369199603192629	0.00148389840513961	0.000358736456543446	TLR3/TLR7	2
BP	GO:1901222	regulation of NIK/NF-kappaB signaling	2/5	114/17913	0.000396488644796732	0.00156351182570787	0.000377983216489437	TLR3/TLR7	2
BP	GO:0042089	cytokine biosynthetic process	2/5	120/17913	0.000439221661705962	0.00169690331788658	0.000410230970831305	TLR3/TLR7	2
BP	GO:0042107	cytokine metabolic process	2/5	121/17913	0.000446553504706994	0.00169690331788658	0.000410230970831305	TLR3/TLR7	2
BP	GO:0032479	regulation of type I interferon production	2/5	123/17913	0.000461396726636067	0.00172199849762389	0.000416297798468632	TLR3/TLR7	2
BP	GO:0032606	type I interferon production	2/5	125/17913	0.000476479193398266	0.00174709037579364	0.000422363827943061	TLR3/TLR7	2
BP	GO:0002224	toll-like receptor signaling pathway	2/5	147/17913	0.000658129726811638	0.00237153642937297	0.000573325351850429	TLR3/TLR7	2
BP	GO:0050729	positive regulation of inflammatory response	2/5	153/17913	0.000712662900862784	0.00248244243800536	0.000600137179673923	TLR3/TLR7	2
BP	GO:0071346	cellular response to interferon-gamma	2/5	153/17913	0.000712662900862784	0.00248244243800536	0.000600137179673923	TLR3/OASL	2
BP	GO:0034341	response to interferon-gamma	2/5	173/17913	0.000909807223209441	0.00311720835493071	0.000753593558482367	TLR3/OASL	2
BP	GO:0038061	NIK/NF-kappaB signaling	2/5	179/17913	0.000973543736824488	0.00328178453219868	0.000793380294865457	TLR3/TLR7	2
BP	GO:0002221	pattern recognition receptor signaling pathway	2/5	197/17913	0.00117740872018252	0.00390600670663727	0.000944287695384481	TLR3/TLR7	2
BP	GO:0009612	response to mechanical stimulus	2/5	200/17913	0.00121322606596131	0.00396194137165489	0.000957810052074716	TLR3/TLR7	2
BP	GO:0007249	I-kappaB kinase/NF-kappaB signaling	2/5	253/17913	0.00193193827347228	0.00621192460239548	0.00150174958909586	TLR3/TLR7	2
BP	GO:0002758	innate immune response-activating signal transduction	2/5	298/17913	0.00266836866516388	0.00844983410635229	0.00204277026998192	TLR3/TLR7	2
BP	GO:0045080	positive regulation of chemokine biosynthetic process	1/5	10/17913	0.00278846518129838	0.00869834661031884	0.00210284884057066	TLR3	1
BP	GO:0071214	cellular response to abiotic stimulus	2/5	310/17913	0.00288407406094418	0.00873581853242513	0.00211190777918109	TLR3/TLR7	2
BP	GO:0104004	cellular response to environmental stimulus	2/5	310/17913	0.00288407406094418	0.00873581853242513	0.00211190777918109	TLR3/TLR7	2
BP	GO:0032103	positive regulation of response to external stimulus	2/5	315/17913	0.00297633522667563	0.00878943792489213	0.00212487041246448	TLR3/TLR7	2
BP	GO:0002218	activation of innate immune response	2/5	319/17913	0.00305115132205618	0.00878943792489213	0.00212487041246448	TLR3/TLR7	2
BP	GO:0002730	regulation of dendritic cell cytokine production	1/5	11/17913	0.00306696921269511	0.00878943792489213	0.00212487041246448	TLR3	1
BP	GO:0071496	cellular response to external stimulus	2/5	320/17913	0.00306999506467524	0.00878943792489213	0.00212487041246448	TLR3/TLR7	2
BP	GO:0002371	dendritic cell cytokine production	1/5	12/17913	0.003345411015507	0.00932254536321285	0.00225375057886788	TLR3	1
BP	GO:0051095	regulation of helicase activity	1/5	12/17913	0.003345411015507	0.00932254536321285	0.00225375057886788	IFIT1	1
BP	GO:0045073	regulation of chemokine biosynthetic process	1/5	13/17913	0.00362379060016249	0.00996542415044685	0.00240916826603601	TLR3	1
BP	GO:0042033	chemokine biosynthetic process	1/5	14/17913	0.00390210797709001	0.0104556482975873	0.00252768128070608	TLR3	1
BP	GO:0050755	chemokine metabolic process	1/5	14/17913	0.00390210797709001	0.0104556482975873	0.00252768128070608	TLR3	1
BP	GO:0045089	positive regulation of innate immune response	2/5	373/17913	0.00414814232372516	0.0109211987469188	0.002640229362136	TLR3/TLR7	2
BP	GO:0045414	regulation of interleukin-8 biosynthetic process	1/5	15/17913	0.00418036315671533	0.0109211987469188	0.002640229362136	TLR7	1
BP	GO:0042228	interleukin-8 biosynthetic process	1/5	16/17913	0.004458556149464	0.0115041757436787	0.00278116562929528	TLR7	1
BP	GO:0007250	activation of NF-kappaB-inducing kinase activity	1/5	18/17913	0.00501475561602671	0.0127815112652388	0.00308996494954149	TLR3	1
BP	GO:0034138	toll-like receptor 3 signaling pathway	1/5	19/17913	0.00529276211068563	0.0131688962039678	0.00318361630717933	TLR3	1
BP	GO:0035458	cellular response to interferon-beta	1/5	19/17913	0.00529276211068563	0.0131688962039678	0.00318361630717933	TLR3	1
BP	GO:0002697	regulation of immune effector process	2/5	441/17913	0.00575649215036632	0.0141541983461948	0.00342181576740041	TLR3/IFIT1	2
BP	GO:0001819	positive regulation of cytokine production	2/5	446/17913	0.00588458762395531	0.0143009164349612	0.00345728526254412	TLR3/TLR7	2
BP	GO:0034123	positive regulation of toll-like receptor signaling pathway	1/5	23/17913	0.00640416674163846	0.0153847224023269	0.00371929828915482	TLR3	1
BP	GO:0034162	toll-like receptor 9 signaling pathway	1/5	24/17913	0.00668186261454473	0.0158694237095437	0.00383647614232233	TLR7	1
BP	GO:0050727	regulation of inflammatory response	2/5	479/17913	0.00676337560632838	0.0158825337272206	0.00383964552458619	TLR3/TLR7	2
BP	GO:0035456	response to interferon-beta	1/5	27/17913	0.00751457771630804	0.0172587554143778	0.00417235084306288	TLR3	1
BP	GO:0045671	negative regulation of osteoclast differentiation	1/5	27/17913	0.00751457771630804	0.0172587554143778	0.00417235084306288	TLR3	1
BP	GO:0006972	hyperosmotic response	1/5	28/17913	0.0077920252792858	0.0177014487322906	0.00427937315109517	TLR3	1
BP	GO:0035666	TRIF-dependent toll-like receptor signaling pathway	1/5	29/17913	0.00806941079080947	0.0181344823148299	0.00438406019195082	TLR3	1
BP	GO:0060338	regulation of type I interferon-mediated signaling pathway	1/5	30/17913	0.00834673426128829	0.0185581644745665	0.00448648650102842	RNASEL	1
BP	GO:0002756	MyD88-independent toll-like receptor signaling pathway	1/5	33/17913	0.00917833253052891	0.0201923315671636	0.00488155081956108	TLR3	1
BP	GO:0032735	positive regulation of interleukin-12 production	1/5	34/17913	0.00945540794089483	0.0205852110379898	0.00497653049520781	TLR3	1
BP	GO:0045070	positive regulation of viral genome replication	1/5	35/17913	0.00973242136224384	0.0209698563372058	0.00506951953757682	IFIT1	1
BP	GO:0002755	MyD88-dependent toll-like receptor signaling pathway	1/5	36/17913	0.0100093728049774	0.0213465195534722	0.00516057888978426	TLR7	1
BP	GO:0046326	positive regulation of glucose import	1/5	37/17913	0.0102862622794962	0.0217154425900476	0.00524976703259777	RNASEL	1
BP	GO:0034122	negative regulation of toll-like receptor signaling pathway	1/5	41/17913	0.0113932007034028	0.0238117894701118	0.00575656456592982	TLR3	1
BP	GO:0010828	positive regulation of glucose transmembrane transport	1/5	43/17913	0.0119462983764053	0.0247205580264228	0.00597626182456959	RNASEL	1
BP	GO:0070266	necroptotic process	1/5	45/17913	0.0124991484676421	0.0256110002915412	0.00619152865270197	TLR3	1
BP	GO:0002762	negative regulation of myeloid leukocyte differentiation	1/5	48/17913	0.0133279595705222	0.0270441121382442	0.00653798732125772	TLR3	1
BP	GO:0097300	programmed necrotic cell death	1/5	49/17913	0.0136041062373092	0.0273390211884387	0.00660928238249841	TLR3	1
BP	GO:0032655	regulation of interleukin-12 production	1/5	53/17913	0.014708074677202	0.0292760724527164	0.00707756976948068	TLR3	1
BP	GO:0032615	interleukin-12 production	1/5	55/17913	0.0152596881061506	0.0300874982470329	0.00727373415188908	TLR3	1
BP	GO:1903902	positive regulation of viral life cycle	1/5	59/17913	0.0163621737972266	0.0319597600338351	0.00772635850729834	IFIT1	1
BP	GO:0046324	regulation of glucose import	1/5	60/17913	0.0166376408707684	0.0321969161295425	0.00778369163544718	RNASEL	1
BP	GO:0070265	necrotic cell death	1/5	62/17913	0.0171883898713934	0.0329575548910203	0.00796757811517993	TLR3	1
BP	GO:0045670	regulation of osteoclast differentiation	1/5	64/17913	0.0177388920792143	0.0337038949505072	0.00814800784499796	TLR3	1
BP	GO:0046323	glucose import	1/5	68/17913	0.0188391564482265	0.0354719252043184	0.00857543394513868	RNASEL	1
BP	GO:0090502	RNA phosphodiester bond hydrolysis, endonucleolytic	1/5	70/17913	0.0193889187752641	0.0361811073574124	0.00874688065049506	RNASEL	1
BP	GO:0034121	regulation of toll-like receptor signaling pathway	1/5	71/17913	0.0196637075106856	0.0363691581392326	0.00879234243607739	TLR3	1
BP	GO:0044766	multi-organism transport	1/5	73/17913	0.0202131001771342	0.0364184304915607	0.00880425416063921	IFIT1	1
BP	GO:0050688	regulation of defense response to virus	1/5	73/17913	0.0202131001771342	0.0364184304915607	0.00880425416063921	IFIT1	1
BP	GO:1902579	multi-organism localization	1/5	73/17913	0.0202131001771342	0.0364184304915607	0.00880425416063921	IFIT1	1
BP	GO:0010827	regulation of glucose transmembrane transport	1/5	78/17913	0.0215855043009616	0.0382319525330591	0.00924267802360533	RNASEL	1
BP	GO:0032760	positive regulation of tumor necrosis factor production	1/5	78/17913	0.0215855043009616	0.0382319525330591	0.00924267802360533	TLR3	1
BP	GO:0032755	positive regulation of interleukin-6 production	1/5	81/17913	0.0224082083032758	0.0390276294615387	0.00943503507506351	TLR3	1
BP	GO:1903557	positive regulation of tumor necrosis factor superfamily cytokine production	1/5	81/17913	0.0224082083032758	0.0390276294615387	0.00943503507506351	TLR3	1
BP	GO:0006970	response to osmotic stress	1/5	82/17913	0.0226823199541555	0.0391785526480867	0.00947152116397967	TLR3	1
BP	GO:0002718	regulation of cytokine production involved in immune response	1/5	83/17913	0.0229563701140022	0.0393268963428398	0.0095073836537714	TLR3	1
BP	GO:0060333	interferon-gamma-mediated signaling pathway	1/5	91/17913	0.0251465589569035	0.0427287058698605	0.0103297803160579	OASL	1
BP	GO:0045638	negative regulation of myeloid cell differentiation	1/5	92/17913	0.0254200561628969	0.0428450946616569	0.0103579176215539	TLR3	1
BP	GO:0030316	osteoclast differentiation	1/5	94/17913	0.0259668664223506	0.0434166006581702	0.0104960807433501	TLR3	1
BP	GO:1902106	negative regulation of leukocyte differentiation	1/5	99/17913	0.0273328183300732	0.0453377700871849	0.0109605286536634	TLR3	1
BP	GO:0002367	cytokine production involved in immune response	1/5	101/17913	0.0278787698137275	0.0458792353627484	0.011091429349846	TLR3	1
BP	GO:0032091	negative regulation of protein binding	1/5	103/17913	0.028424476118769	0.046052058207928	0.0111332097405215	IFIT1	1
BP	GO:0048524	positive regulation of viral process	1/5	103/17913	0.028424476118769	0.046052058207928	0.0111332097405215	IFIT1	1
BP	GO:1904659	glucose transmembrane transport	1/5	107/17913	0.0295151535233507	0.0474512852798484	0.0114714766730432	RNASEL	1
BP	GO:0008645	hexose transmembrane transport	1/5	112/17913	0.0308771226201003	0.049261974256496	0.0119092156349121	RNASEL	1
BP	GO:0015749	monosaccharide transmembrane transport	1/5	114/17913	0.0314214819185493	0.0497506797043698	0.0120273614999232	RNASEL	1
CC	GO:0036020	endolysosome membrane	2/5	13/18678	4.46658313057076e-06	8.31884859050701e-05	1.84351215302094e-05	TLR3/TLR7	2
CC	GO:0036019	endolysosome	2/5	18/18678	8.75668272684948e-06	8.31884859050701e-05	1.84351215302094e-05	TLR3/TLR7	2
CC	GO:0032009	early phagosome	1/5	12/18678	0.00320855352134541	0.0123885135023461	0.00274537695342851	TLR7	1
CC	GO:0005765	lysosomal membrane	2/5	344/18678	0.00326013513219635	0.0123885135023461	0.00274537695342851	TLR3/TLR7	2
CC	GO:0098852	lytic vacuole membrane	2/5	344/18678	0.00326013513219635	0.0123885135023461	0.00274537695342851	TLR3/TLR7	2
CC	GO:0005774	vacuolar membrane	2/5	382/18678	0.00400485545707627	0.0126820422807415	0.00281042488215878	TLR3/TLR7	2
CC	GO:0010008	endosome membrane	2/5	464/18678	0.00585922900071852	0.0159036215733788	0.00352434827110888	TLR3/TLR7	2
CC	GO:0018995	host	1/5	69/18678	0.018336910576974	0.0315378183151414	0.00698899020834157	IFIT1	1
CC	GO:0043657	host cell	1/5	69/18678	0.018336910576974	0.0315378183151414	0.00698899020834157	IFIT1	1
CC	GO:0044215	other organism	1/5	75/18678	0.0199186220937735	0.0315378183151414	0.00698899020834157	IFIT1	1
CC	GO:0044216	other organism cell	1/5	75/18678	0.0199186220937735	0.0315378183151414	0.00698899020834157	IFIT1	1
CC	GO:0044217	other organism part	1/5	75/18678	0.0199186220937735	0.0315378183151414	0.00698899020834157	IFIT1	1
CC	GO:0016363	nuclear matrix	1/5	106/18678	0.0280583516490754	0.0410083601024949	0.00908772523046978	RNASEL	1
CC	GO:0034399	nuclear periphery	1/5	126/18678	0.0332810244208523	0.0428159355292415	0.00948829596215879	RNASEL	1
CC	GO:0045335	phagocytic vesicle	1/5	128/18678	0.0338020543651907	0.0428159355292415	0.00948829596215879	TLR7	1
MF	GO:0003725	double-stranded RNA binding	3/5	62/16969	4.62075112701059e-07	6.00697646511376e-06	4.86394855474799e-07	TLR3/TLR7/OASL	3
MF	GO:0046966	thyroid hormone receptor binding	1/5	27/16969	0.00793133886619968	0.0395985802728622	0.00320636277513054	OASL	1
MF	GO:0061980	regulatory RNA binding	1/5	37/16969	0.0108560675726538	0.0395985802728622	0.00320636277513054	TLR7	1
MF	GO:0019843	rRNA binding	1/5	44/16969	0.0128992702430251	0.0395985802728622	0.00320636277513054	RNASEL	1
MF	GO:0004521	endoribonuclease activity	1/5	52/16969	0.0152302231818701	0.0395985802728622	0.00320636277513054	RNASEL	1
MF	GO:0003727	single-stranded RNA binding	1/5	68/16969	0.0198789186393254	0.0430709903852051	0.00348752958584657	TLR7	1
MF	GO:0004540	ribonuclease activity	1/5	94/16969	0.0273955925603446	0.0449750826693575	0.0036417070987334	RNASEL	1
MF	GO:0004519	endonuclease activity	1/5	105/16969	0.0305618072604663	0.0449750826693575	0.0036417070987334	RNASEL	1
MF	GO:0043021	ribonucleoprotein complex binding	1/5	107/16969	0.0311365956941706	0.0449750826693575	0.0036417070987334	RNASEL	1
