# Supplementary material for: Construction and validation of an RNA-binding protein-associated prognostic model for colorectal cancer
Source: PeerJ. 2021 Apr 5;9:e11219. doi: 10.7717/peerj.11219 (PMC8029696; doi:10.7717/peerj.11219)
Supplement: Supplemental Information 6 [file peerj-09-11219-s006.zip › raw data/16.subEnrich/subNet4.GO.txt]

ONTOLOGY	ID	Description	GeneRatio	BgRatio	pvalue	p.adjust	qvalue	geneID	Count
BP	GO:0006305	DNA alkylation	3/6	71/17913	1.18328247251031e-06	0.000293454053182556	8.40753335731007e-05	EZH2/DNMT3B/BRCA1	3
BP	GO:0006306	DNA methylation	3/6	71/17913	1.18328247251031e-06	0.000293454053182556	8.40753335731007e-05	EZH2/DNMT3B/BRCA1	3
BP	GO:0044728	DNA methylation or demethylation	3/6	89/17913	2.34579478285434e-06	0.000387838070765251	0.000111116594977311	EZH2/DNMT3B/BRCA1	3
BP	GO:0034968	histone lysine methylation	3/6	109/17913	4.32550743103976e-06	0.000424541284627096	0.000121632159220412	EZH2/DNMT3B/BRCA1	3
BP	GO:0006304	DNA modification	3/6	114/17913	4.95142791779157e-06	0.000424541284627096	0.000121632159220412	EZH2/DNMT3B/BRCA1	3
BP	GO:0051573	negative regulation of histone H3-K9 methylation	2/6	11/17913	5.13558005597294e-06	0.000424541284627096	0.000121632159220412	DNMT3B/BRCA1	2
BP	GO:0018022	peptidyl-lysine methylation	3/6	122/17913	6.07319556876442e-06	0.000430329286015308	0.000123290436358375	EZH2/DNMT3B/BRCA1	3
BP	GO:0016571	histone methylation	3/6	130/17913	7.35182905056891e-06	0.000455813401135272	0.000130591700240369	EZH2/DNMT3B/BRCA1	3
BP	GO:0051571	positive regulation of histone H3-K4 methylation	2/6	16/17913	1.11965611212532e-05	0.000617054924015731	0.000176787807177682	DNMT3B/BRCA1	2
BP	GO:0031061	negative regulation of histone methylation	2/6	19/17913	1.59479717821188e-05	0.000667922347881513	0.000191361453658753	DNMT3B/BRCA1	2
BP	GO:0006479	protein methylation	3/6	169/17913	1.61594116422947e-05	0.000667922347881513	0.000191361453658753	EZH2/DNMT3B/BRCA1	3
BP	GO:0008213	protein alkylation	3/6	169/17913	1.61594116422947e-05	0.000667922347881513	0.000191361453658753	EZH2/DNMT3B/BRCA1	3
BP	GO:0051570	regulation of histone H3-K9 methylation	2/6	23/17913	2.35814822733354e-05	0.000899724246736491	0.00025777328800812	DNMT3B/BRCA1	2
BP	GO:0051569	regulation of histone H3-K4 methylation	2/6	27/17913	3.26963220542033e-05	0.00115838398134892	0.00033187996070056	DNMT3B/BRCA1	2
BP	GO:0051567	histone H3-K9 methylation	2/6	37/17913	6.1946807176934e-05	0.00189038975040556	0.00054160147772655	DNMT3B/BRCA1	2
BP	GO:0031062	positive regulation of histone methylation	2/6	39/17913	6.89022605221385e-05	0.00189038975040556	0.00054160147772655	DNMT3B/BRCA1	2
BP	GO:0043414	macromolecule methylation	3/6	276/17913	6.99230692045004e-05	0.00189038975040556	0.00054160147772655	EZH2/DNMT3B/BRCA1	3
BP	GO:0090068	positive regulation of cell cycle process	3/6	283/17913	7.53328175442006e-05	0.00189038975040556	0.00054160147772655	EZH2/TERT/BRCA1	3
BP	GO:0031057	negative regulation of histone modification	2/6	41/17913	7.62253931615144e-05	0.00189038975040556	0.00054160147772655	DNMT3B/BRCA1	2
BP	GO:0070317	negative regulation of G0 to G1 transition	2/6	41/17913	7.62253931615144e-05	0.00189038975040556	0.00054160147772655	EZH2/BRCA1	2
BP	GO:0070316	regulation of G0 to G1 transition	2/6	45/17913	9.19733730039174e-05	0.00216477249873599	0.00062021283389083	EZH2/BRCA1	2
BP	GO:0045023	G0 to G1 transition	2/6	47/17913	0.000100397558964746	0.00216477249873599	0.00062021283389083	EZH2/BRCA1	2
BP	GO:0061647	histone H3-K9 modification	2/6	48/17913	0.000104747056390451	0.00216477249873599	0.00062021283389083	DNMT3B/BRCA1	2
BP	GO:1905268	negative regulation of chromatin organization	2/6	48/17913	0.000104747056390451	0.00216477249873599	0.00062021283389083	DNMT3B/BRCA1	2
BP	GO:0051568	histone H3-K4 methylation	2/6	52/17913	0.000123060112633277	0.00239307874989292	0.000685623156272377	DNMT3B/BRCA1	2
BP	GO:0032259	methylation	3/6	336/17913	0.000125443644147613	0.00239307874989292	0.000685623156272377	EZH2/DNMT3B/BRCA1	3
BP	GO:1902808	positive regulation of cell cycle G1/S phase transition	2/6	56/17913	0.000142835295490811	0.00262393728012749	0.000751764713109532	EZH2/TERT	2
BP	GO:0035690	cellular response to drug	3/6	362/17913	0.000156458723075956	0.00277155452305979	0.000794057429144888	EZH2/DNMT3B/BRCA1	3
BP	GO:0045787	positive regulation of cell cycle	3/6	373/17913	0.000170961762000197	0.00289439983086398	0.000829252922679621	EZH2/TERT/BRCA1	3
BP	GO:0018205	peptidyl-lysine modification	3/6	376/17913	0.000175064505899031	0.00289439983086398	0.000829252922679621	EZH2/DNMT3B/BRCA1	3
BP	GO:0031060	regulation of histone methylation	2/6	64/17913	0.000186761493182826	0.00298818389092522	0.000856122294726028	DNMT3B/BRCA1	2
BP	GO:0090502	RNA phosphodiester bond hydrolysis, endonucleolytic	2/6	70/17913	0.000223524625797046	0.00346463169985422	0.000992625805348726	PIWIL1/EXO1	2
BP	GO:0016570	histone modification	3/6	420/17913	0.000242835093798016	0.00364988504617624	0.0010457013608527	EZH2/DNMT3B/BRCA1	3
BP	GO:1901990	regulation of mitotic cell cycle phase transition	3/6	428/17913	0.000256749645333667	0.00374552423780879	0.00107310223281873	EZH2/TERT/BRCA1	3
BP	GO:0016569	covalent chromatin modification	3/6	433/17913	0.000265705428994646	0.00376542550803842	0.00107880399742187	EZH2/DNMT3B/BRCA1	3
BP	GO:0034502	protein localization to chromosome	2/6	82/17913	0.000306831411671793	0.00422745500525581	0.00121117662502023	EZH2/TERT	2
BP	GO:1901987	regulation of cell cycle phase transition	3/6	464/17913	0.000325816702754606	0.00436770498827796	0.00125135860232921	EZH2/TERT/BRCA1	3
BP	GO:0031058	positive regulation of histone modification	2/6	88/17913	0.000353357359696357	0.00461224343182614	0.0013214194891692	DNMT3B/BRCA1	2
BP	GO:0097327	response to antineoplastic agent	2/6	96/17913	0.000420425126353884	0.00532223040682405	0.00152483256562234	DNMT3B/BRCA1	2
BP	GO:1901989	positive regulation of cell cycle phase transition	2/6	97/17913	0.000429212129582584	0.00532223040682405	0.00152483256562234	EZH2/TERT	2
BP	GO:2001237	negative regulation of extrinsic apoptotic signaling pathway	2/6	100/17913	0.000456110203627618	0.00536666363969127	0.00153756279999644	TERT/BRCA1	2
BP	GO:0045814	negative regulation of gene expression, epigenetic	2/6	101/17913	0.000465255113924848	0.00536666363969127	0.00153756279999644	EZH2/DNMT3B	2
BP	GO:1905269	positive regulation of chromatin organization	2/6	101/17913	0.000465255113924848	0.00536666363969127	0.00153756279999644	DNMT3B/BRCA1	2
BP	GO:2001251	negative regulation of chromosome organization	2/6	125/17913	0.000711451909745201	0.00802000334621863	0.00229775138314838	DNMT3B/BRCA1	2
BP	GO:0014013	regulation of gliogenesis	2/6	128/17913	0.000745818221898831	0.00804186604482217	0.00230401510197579	EZH2/TERT	2
BP	GO:0032355	response to estradiol	2/6	128/17913	0.000745818221898831	0.00804186604482217	0.00230401510197579	EZH2/DNMT3B	2
BP	GO:0090501	RNA phosphodiester bond hydrolysis	2/6	132/17913	0.000792875690134245	0.0083673689852465	0.00239727252336222	PIWIL1/EXO1	2
BP	GO:0031056	regulation of histone modification	2/6	138/17913	0.000866104606721128	0.00894974760278499	0.00256412548042439	DNMT3B/BRCA1	2
BP	GO:0010212	response to ionizing radiation	2/6	144/17913	0.000942497029422361	0.00954037809374471	0.00273334262023671	DNMT3B/BRCA1	2
BP	GO:2001236	regulation of extrinsic apoptotic signaling pathway	2/6	151/17913	0.00103560822665849	0.0102732336084522	0.0029433075915557	TERT/BRCA1	2
BP	GO:0000723	telomere maintenance	2/6	154/17913	0.00107682410320354	0.0104726422586069	0.00300043867765691	TERT/EXO1	2
BP	GO:1902275	regulation of chromatin organization	2/6	165/17913	0.00123465752330888	0.0117767332992539	0.00337406408191697	DNMT3B/BRCA1	2
BP	GO:0032200	telomere organization	2/6	167/17913	0.00126448433728349	0.01183366474137	0.00339037508506994	TERT/EXO1	2
BP	GO:2001252	positive regulation of chromosome organization	2/6	169/17913	0.00129465798920339	0.0118916733823127	0.00340699470842999	DNMT3B/BRCA1	2
BP	GO:2000045	regulation of G1/S transition of mitotic cell cycle	2/6	177/17913	0.00141881457300678	0.0127951277856611	0.00366583669580699	EZH2/TERT	2
BP	GO:1901796	regulation of signal transduction by p53 class mediator	2/6	179/17913	0.00145071761358846	0.0128492131489264	0.0036813322901211	EXO1/BRCA1	2
BP	GO:1902806	regulation of cell cycle G1/S phase transition	2/6	195/17913	0.00171833220892918	0.0149525048355943	0.0042839307147819	EZH2/TERT	2
BP	GO:0045766	positive regulation of angiogenesis	2/6	203/17913	0.00186036655126091	0.0156396916851764	0.00448081149723858	TERT/BRCA1	2
BP	GO:0051321	meiotic cell cycle	2/6	203/17913	0.00186036655126091	0.0156396916851764	0.00448081149723858	PIWIL1/EXO1	2
BP	GO:0097191	extrinsic apoptotic signaling pathway	2/6	213/17913	0.0020455818039311	0.0169101429124971	0.00484479900931049	TERT/BRCA1	2
BP	GO:2001234	negative regulation of apoptotic signaling pathway	2/6	223/17913	0.00223928488049534	0.0182079557496015	0.00521662569226698	TERT/BRCA1	2
BP	GO:1904018	positive regulation of vasculature development	2/6	232/17913	0.00242084206820647	0.0193667365456517	0.00554861934139004	TERT/BRCA1	2
BP	GO:1901991	negative regulation of mitotic cell cycle phase transition	2/6	235/17913	0.00248287685395959	0.0195477288819675	0.00560047410667576	EZH2/BRCA1	2
BP	GO:0071453	cellular response to oxygen levels	2/6	237/17913	0.0025246534929869	0.0195660645706485	0.00560572732817815	DNMT3B/TERT	2
BP	GO:0071383	cellular response to steroid hormone stimulus	2/6	243/17913	0.00265199650140949	0.0200918590247164	0.00575636877830372	DNMT3B/BRCA1	2
BP	GO:0006310	DNA recombination	2/6	244/17913	0.00267351349925662	0.0200918590247164	0.00575636877830372	EXO1/BRCA1	2
BP	GO:1901988	negative regulation of cell cycle phase transition	2/6	254/17913	0.00289327809128612	0.0214188945265361	0.00613656782912218	EZH2/BRCA1	2
BP	GO:0006260	DNA replication	2/6	260/17913	0.00302913602878793	0.0220948745629237	0.00633023783105836	EXO1/BRCA1	2
BP	GO:0072331	signal transduction by p53 class mediator	2/6	264/17913	0.00312136909354127	0.0221237012197013	0.00633849674163767	EXO1/BRCA1	2
BP	GO:0090305	nucleic acid phosphodiester bond hydrolysis	2/6	268/17913	0.00321492812501446	0.0221237012197013	0.00633849674163767	PIWIL1/EXO1	2
BP	GO:0000082	G1/S transition of mitotic cell cycle	2/6	269/17913	0.0032385247723221	0.0221237012197013	0.00633849674163767	EZH2/TERT	2
BP	GO:0030522	intracellular receptor signaling pathway	2/6	272/17913	0.00330981062461408	0.0221237012197013	0.00633849674163767	EZH2/BRCA1	2
BP	GO:0034244	negative regulation of transcription elongation from RNA polymerase II promoter	1/6	10/17913	0.00334531772475322	0.0221237012197013	0.00633849674163767	EZH2	1
BP	GO:0034770	histone H4-K20 methylation	1/6	10/17913	0.00334531772475322	0.0221237012197013	0.00633849674163767	BRCA1	1
BP	GO:0070314	G1 to G0 transition	1/6	10/17913	0.00334531772475322	0.0221237012197013	0.00633849674163767	EZH2	1
BP	GO:0042063	gliogenesis	2/6	285/17913	0.00362728880093976	0.0229556576207557	0.00657685436927424	EZH2/TERT	2
BP	GO:0016446	somatic hypermutation of immunoglobulin genes	1/6	11/17913	0.00367933593922298	0.0229556576207557	0.00657685436927424	EXO1	1
BP	GO:0051574	positive regulation of histone H3-K9 methylation	1/6	11/17913	0.00367933593922298	0.0229556576207557	0.00657685436927424	BRCA1	1
BP	GO:2000615	regulation of histone H3-K9 acetylation	1/6	11/17913	0.00367933593922298	0.0229556576207557	0.00657685436927424	BRCA1	1
BP	GO:0044843	cell cycle G1/S phase transition	2/6	288/17913	0.00370252542270254	0.0229556576207557	0.00657685436927424	EZH2/TERT	2
BP	GO:0002566	somatic diversification of immune receptors via somatic mutation	1/6	12/17913	0.00401326086293918	0.0234185575060922	0.00670947636528532	EXO1	1
BP	GO:0010826	negative regulation of centrosome duplication	1/6	12/17913	0.00401326086293918	0.0234185575060922	0.00670947636528532	BRCA1	1
BP	GO:0032785	negative regulation of DNA-templated transcription, elongation	1/6	12/17913	0.00401326086293918	0.0234185575060922	0.00670947636528532	EZH2	1
BP	GO:0035092	sperm chromatin condensation	1/6	12/17913	0.00401326086293918	0.0234185575060922	0.00670947636528532	PIWIL1	1
BP	GO:0045605	negative regulation of epidermal cell differentiation	1/6	12/17913	0.00401326086293918	0.0234185575060922	0.00670947636528532	EZH2	1
BP	GO:0045930	negative regulation of mitotic cell cycle	2/6	308/17913	0.00422289819502585	0.0236940427286456	0.00678840358312214	EZH2/BRCA1	2
BP	GO:0033044	regulation of chromosome organization	2/6	311/17913	0.00430376182808992	0.0236940427286456	0.00678840358312214	DNMT3B/BRCA1	2
BP	GO:0016246	RNA interference	1/6	13/17913	0.00434709251674747	0.0236940427286456	0.00678840358312214	TERT	1
BP	GO:0042635	positive regulation of hair cycle	1/6	13/17913	0.00434709251674747	0.0236940427286456	0.00678840358312214	TERT	1
BP	GO:0043970	histone H3-K9 acetylation	1/6	13/17913	0.00434709251674747	0.0236940427286456	0.00678840358312214	BRCA1	1
BP	GO:0090239	regulation of histone H4 acetylation	1/6	13/17913	0.00434709251674747	0.0236940427286456	0.00678840358312214	BRCA1	1
BP	GO:0033147	negative regulation of intracellular estrogen receptor signaling pathway	1/6	14/17913	0.0046808309214903	0.0239349704851463	0.00685742999892773	BRCA1	1
BP	GO:0036295	cellular response to increased oxygen levels	1/6	14/17913	0.0046808309214903	0.0239349704851463	0.00685742999892773	DNMT3B	1
BP	GO:0046606	negative regulation of centrosome cycle	1/6	14/17913	0.0046808309214903	0.0239349704851463	0.00685742999892773	BRCA1	1
BP	GO:0072425	signal transduction involved in G2 DNA damage checkpoint	1/6	14/17913	0.0046808309214903	0.0239349704851463	0.00685742999892773	BRCA1	1
BP	GO:0090399	replicative senescence	1/6	14/17913	0.0046808309214903	0.0239349704851463	0.00685742999892773	TERT	1
BP	GO:1902570	protein localization to nucleolus	1/6	14/17913	0.0046808309214903	0.0239349704851463	0.00685742999892773	TERT	1
BP	GO:0001325	formation of extrachromosomal circular DNA	1/6	15/17913	0.00501447609800676	0.0248718014461135	0.00712583445506224	EXO1	1
BP	GO:0090656	t-circle formation	1/6	15/17913	0.00501447609800676	0.0248718014461135	0.00712583445506224	EXO1	1
BP	GO:0090737	telomere maintenance via telomere trimming	1/6	15/17913	0.00501447609800676	0.0248718014461135	0.00712583445506224	EXO1	1
BP	GO:0010948	negative regulation of cell cycle process	2/6	344/17913	0.00524117568454081	0.0249382077650526	0.00714486003455455	EZH2/BRCA1	2
BP	GO:0022616	DNA strand elongation	1/6	16/17913	0.00534802806713275	0.0249382077650526	0.00714486003455455	TERT	1
BP	GO:0045683	negative regulation of epidermis development	1/6	16/17913	0.00534802806713275	0.0249382077650526	0.00714486003455455	EZH2	1
BP	GO:0048385	regulation of retinoic acid receptor signaling pathway	1/6	16/17913	0.00534802806713275	0.0249382077650526	0.00714486003455455	EZH2	1
BP	GO:0060253	negative regulation of glial cell proliferation	1/6	16/17913	0.00534802806713275	0.0249382077650526	0.00714486003455455	TERT	1
BP	GO:0070200	establishment of protein localization to telomere	1/6	16/17913	0.00534802806713275	0.0249382077650526	0.00714486003455455	TERT	1
BP	GO:0010639	negative regulation of organelle organization	2/6	352/17913	0.00548156388926652	0.0249382077650526	0.00714486003455455	DNMT3B/BRCA1	2
BP	GO:0001666	response to hypoxia	2/6	354/17913	0.00554245644895604	0.0249382077650526	0.00714486003455455	DNMT3B/TERT	2
BP	GO:0045666	positive regulation of neuron differentiation	2/6	355/17913	0.00557302184505179	0.0249382077650526	0.00714486003455455	EZH2/DNMT3B	2
BP	GO:0006349	regulation of gene expression by genetic imprinting	1/6	17/17913	0.00568148684969949	0.0249382077650526	0.00714486003455455	BRCA1	1
BP	GO:0006978	DNA damage response, signal transduction by p53 class mediator resulting in transcription of p21 class mediator	1/6	17/17913	0.00568148684969949	0.0249382077650526	0.00714486003455455	BRCA1	1
BP	GO:0031000	response to caffeine	1/6	17/17913	0.00568148684969949	0.0249382077650526	0.00714486003455455	DNMT3B	1
BP	GO:0036270	response to diuretic	1/6	17/17913	0.00568148684969949	0.0249382077650526	0.00714486003455455	DNMT3B	1
BP	GO:0036293	response to decreased oxygen levels	2/6	365/17913	0.00588303431323565	0.0255963598189902	0.00733342227411647	DNMT3B/TERT	2
BP	GO:0034587	piRNA metabolic process	1/6	18/17913	0.00601485246653566	0.0257186795120835	0.00736846717769795	PIWIL1	1
BP	GO:0042772	DNA damage response, signal transduction resulting in transcription	1/6	18/17913	0.00601485246653566	0.0257186795120835	0.00736846717769795	BRCA1	1
BP	GO:0048545	response to steroid hormone	2/6	375/17913	0.00620094468610459	0.0260220658634645	0.00745538813999939	DNMT3B/BRCA1	2
BP	GO:0033189	response to vitamin A	1/6	19/17913	0.00634812493846615	0.0260220658634645	0.00745538813999939	DNMT3B	1
BP	GO:0046599	regulation of centriole replication	1/6	19/17913	0.00634812493846615	0.0260220658634645	0.00745538813999939	BRCA1	1
BP	GO:0060149	negative regulation of posttranscriptional gene silencing	1/6	19/17913	0.00634812493846615	0.0260220658634645	0.00745538813999939	TERT	1
BP	GO:0060967	negative regulation of gene silencing by RNA	1/6	19/17913	0.00634812493846615	0.0260220658634645	0.00745538813999939	TERT	1
BP	GO:0045765	regulation of angiogenesis	2/6	383/17913	0.00646093393640391	0.0262674035447241	0.00752567801047911	TERT/BRCA1	2
BP	GO:0070482	response to oxygen levels	2/6	389/17913	0.00665921535477822	0.0263010073492955	0.00753530558606726	DNMT3B/TERT	2
BP	GO:0007289	spermatid nucleus differentiation	1/6	20/17913	0.00668130428631297	0.0263010073492955	0.00753530558606726	PIWIL1	1
BP	GO:0043984	histone H4-K16 acetylation	1/6	20/17913	0.00668130428631297	0.0263010073492955	0.00753530558606726	BRCA1	1
BP	GO:0070734	histone H3-K27 methylation	1/6	20/17913	0.00668130428631297	0.0263010073492955	0.00753530558606726	EZH2	1
BP	GO:2001233	regulation of apoptotic signaling pathway	2/6	397/17913	0.00692796101326164	0.0269700597156852	0.0077269907929064	TERT/BRCA1	2
BP	GO:0055093	response to hyperoxia	1/6	21/17913	0.00701439053089392	0.0269700597156852	0.0077269907929064	DNMT3B	1
BP	GO:0070920	regulation of production of small RNA involved in gene silencing by RNA	1/6	21/17913	0.00701439053089392	0.0269700597156852	0.0077269907929064	TERT	1
BP	GO:0010528	regulation of transposition	1/6	22/17913	0.0073473836930229	0.0271962859085027	0.00779180517327645	PIWIL1	1
BP	GO:0010529	negative regulation of transposition	1/6	22/17913	0.0073473836930229	0.0271962859085027	0.00779180517327645	PIWIL1	1
BP	GO:0034243	regulation of transcription elongation from RNA polymerase II promoter	1/6	22/17913	0.0073473836930229	0.0271962859085027	0.00779180517327645	EZH2	1
BP	GO:0051000	positive regulation of nitric-oxide synthase activity	1/6	22/17913	0.0073473836930229	0.0271962859085027	0.00779180517327645	TERT	1
BP	GO:2000773	negative regulation of cellular senescence	1/6	22/17913	0.0073473836930229	0.0271962859085027	0.00779180517327645	TERT	1
BP	GO:0060249	anatomical structure homeostasis	2/6	413/17913	0.00748036420020924	0.0274059047595818	0.00785186150794469	TERT/EXO1	2
BP	GO:0000729	DNA double-strand break processing	1/6	23/17913	0.00768028379351182	0.0274059047595818	0.00785186150794469	BRCA1	1
BP	GO:0006359	regulation of transcription by RNA polymerase III	1/6	23/17913	0.00768028379351182	0.0274059047595818	0.00785186150794469	BRCA1	1
BP	GO:0044818	mitotic G2/M transition checkpoint	1/6	23/17913	0.00768028379351182	0.0274059047595818	0.00785186150794469	BRCA1	1
BP	GO:0045717	negative regulation of fatty acid biosynthetic process	1/6	23/17913	0.00768028379351182	0.0274059047595818	0.00785186150794469	BRCA1	1
BP	GO:1901342	regulation of vasculature development	2/6	425/17913	0.00790763858687748	0.0280156338506516	0.00802655044532676	TERT/BRCA1	2
BP	GO:0070199	establishment of protein localization to chromosome	1/6	24/17913	0.00801309085316704	0.0281878940650415	0.0080759034354427	TERT	1
BP	GO:0009314	response to radiation	2/6	435/17913	0.00827214185262046	0.0288942419640827	0.00827827390736666	DNMT3B/BRCA1	2
BP	GO:0071514	genetic imprinting	1/6	25/17913	0.0083458048927938	0.0289476869008792	0.00829358601786649	BRCA1	1
BP	GO:0032196	transposition	1/6	26/17913	0.00867842593319201	0.0294828716634468	0.00844691781529143	PIWIL1	1
BP	GO:0060969	negative regulation of gene silencing	1/6	26/17913	0.00867842593319201	0.0294828716634468	0.00844691781529143	TERT	1
BP	GO:1904754	positive regulation of vascular associated smooth muscle cell migration	1/6	26/17913	0.00867842593319201	0.0294828716634468	0.00844691781529143	TERT	1
BP	GO:0006298	mismatch repair	1/6	27/17913	0.00901095399515872	0.0295179681104842	0.00845697303674739	EXO1	1
BP	GO:0050769	positive regulation of neurogenesis	2/6	455/17913	0.00902401302023742	0.0295179681104842	0.00845697303674739	EZH2/DNMT3B	2
BP	GO:0032770	positive regulation of monooxygenase activity	1/6	28/17913	0.00934338909948795	0.0295179681104842	0.00845697303674739	TERT	1
BP	GO:0035066	positive regulation of histone acetylation	1/6	28/17913	0.00934338909948795	0.0295179681104842	0.00845697303674739	BRCA1	1
BP	GO:0036296	response to increased oxygen levels	1/6	28/17913	0.00934338909948795	0.0295179681104842	0.00845697303674739	DNMT3B	1
BP	GO:0042634	regulation of hair cycle	1/6	28/17913	0.00934338909948795	0.0295179681104842	0.00845697303674739	TERT	1
BP	GO:0044030	regulation of DNA methylation	1/6	28/17913	0.00934338909948795	0.0295179681104842	0.00845697303674739	BRCA1	1
BP	GO:0048384	retinoic acid receptor signaling pathway	1/6	28/17913	0.00934338909948795	0.0295179681104842	0.00845697303674739	EZH2	1
BP	GO:0070198	protein localization to chromosome, telomeric region	1/6	28/17913	0.00934338909948795	0.0295179681104842	0.00845697303674739	TERT	1
BP	GO:0071168	protein localization to chromatin	1/6	28/17913	0.00934338909948795	0.0295179681104842	0.00845697303674739	EZH2	1
BP	GO:0090344	negative regulation of cell aging	1/6	28/17913	0.00934338909948795	0.0295179681104842	0.00845697303674739	TERT	1
BP	GO:0010575	positive regulation of vascular endothelial growth factor production	1/6	29/17913	0.00967573126696908	0.0301834132604822	0.00864762476690384	BRCA1	1
BP	GO:0071549	cellular response to dexamethasone stimulus	1/6	29/17913	0.00967573126696908	0.0301834132604822	0.00864762476690384	DNMT3B	1
BP	GO:0031572	G2 DNA damage checkpoint	1/6	30/17913	0.0100079805183892	0.030641718130377	0.00877893027928882	BRCA1	1
BP	GO:1902895	positive regulation of pri-miRNA transcription by RNA polymerase II	1/6	30/17913	0.0100079805183892	0.030641718130377	0.00877893027928882	TERT	1
BP	GO:1904837	beta-catenin-TCF complex assembly	1/6	30/17913	0.0100079805183892	0.030641718130377	0.00877893027928882	TERT	1
BP	GO:0007099	centriole replication	1/6	31/17913	0.0103401368745315	0.0311377139803704	0.00892103435345926	BRCA1	1
BP	GO:2000758	positive regulation of peptidyl-lysine acetylation	1/6	31/17913	0.0103401368745315	0.0311377139803704	0.00892103435345926	BRCA1	1
BP	GO:0003299	muscle hypertrophy in response to stress	1/6	32/17913	0.0106722003561753	0.0311377139803704	0.00892103435345926	EZH2	1
BP	GO:0014887	cardiac muscle adaptation	1/6	32/17913	0.0106722003561753	0.0311377139803704	0.00892103435345926	EZH2	1
BP	GO:0014898	cardiac muscle hypertrophy in response to stress	1/6	32/17913	0.0106722003561753	0.0311377139803704	0.00892103435345926	EZH2	1
BP	GO:0097421	liver regeneration	1/6	32/17913	0.0106722003561753	0.0311377139803704	0.00892103435345926	EZH2	1
BP	GO:1901099	negative regulation of signal transduction in absence of ligand	1/6	32/17913	0.0106722003561753	0.0311377139803704	0.00892103435345926	TERT	1
BP	GO:2001240	negative regulation of extrinsic apoptotic signaling pathway in absence of ligand	1/6	32/17913	0.0106722003561753	0.0311377139803704	0.00892103435345926	TERT	1
BP	GO:0009636	response to toxic substance	2/6	499/17913	0.0107841497767102	0.0312803408727967	0.00896189732136579	EZH2/DNMT3B	2
BP	GO:0045922	negative regulation of fatty acid metabolic process	1/6	33/17913	0.0110041709840965	0.0315495306827274	0.00903902088745373	BRCA1	1
BP	GO:2000352	negative regulation of endothelial cell apoptotic process	1/6	33/17913	0.0110041709840965	0.0315495306827274	0.00903902088745373	TERT	1
BP	GO:0010574	regulation of vascular endothelial growth factor production	1/6	34/17913	0.0113360487790685	0.0323142539909078	0.00925811606276009	BRCA1	1
BP	GO:0098534	centriole assembly	1/6	35/17913	0.0116678337618596	0.0330699745478993	0.00947463192692363	BRCA1	1
BP	GO:0010573	vascular endothelial growth factor production	1/6	36/17913	0.0119995259532361	0.0334368813078937	0.00957975164805954	BRCA1	1
BP	GO:0033144	negative regulation of intracellular steroid hormone receptor signaling pathway	1/6	36/17913	0.0119995259532361	0.0334368813078937	0.00957975164805954	BRCA1	1
BP	GO:0060251	regulation of glial cell proliferation	1/6	36/17913	0.0119995259532361	0.0334368813078937	0.00957975164805954	TERT	1
BP	GO:0046326	positive regulation of glucose import	1/6	37/17913	0.0123311253739602	0.0339791010304681	0.00973509897944226	TERT	1
BP	GO:2000648	positive regulation of stem cell proliferation	1/6	37/17913	0.0123311253739602	0.0339791010304681	0.00973509897944226	TERT	1
BP	GO:1902042	negative regulation of extrinsic apoptotic signaling pathway via death domain receptors	1/6	38/17913	0.01266263204479	0.0346998093603085	0.00994158375136174	BRCA1	1
BP	GO:0032784	regulation of DNA-templated transcription, elongation	1/6	39/17913	0.012994045986481	0.0350274283113836	0.0100354474151884	EZH2	1
BP	GO:0071548	response to dexamethasone	1/6	39/17913	0.012994045986481	0.0350274283113836	0.0100354474151884	DNMT3B	1
BP	GO:1902116	negative regulation of organelle assembly	1/6	39/17913	0.012994045986481	0.0350274283113836	0.0100354474151884	BRCA1	1
BP	GO:0010824	regulation of centrosome duplication	1/6	40/17913	0.0133253672197856	0.0351562879841152	0.0100723660395916	BRCA1	1
BP	GO:0033146	regulation of intracellular estrogen receptor signaling pathway	1/6	40/17913	0.0133253672197856	0.0351562879841152	0.0100723660395916	BRCA1	1
BP	GO:0043403	skeletal muscle tissue regeneration	1/6	40/17913	0.0133253672197856	0.0351562879841152	0.0100723660395916	EZH2	1
BP	GO:1902893	regulation of pri-miRNA transcription by RNA polymerase II	1/6	40/17913	0.0133253672197856	0.0351562879841152	0.0100723660395916	TERT	1
BP	GO:1901985	positive regulation of protein acetylation	1/6	41/17913	0.0136565957654512	0.0358395317442529	0.0102681171168806	BRCA1	1
BP	GO:0010828	positive regulation of glucose transmembrane transport	1/6	43/17913	0.0143187748768416	0.0369901684318409	0.0105977774581887	TERT	1
BP	GO:0051154	negative regulation of striated muscle cell differentiation	1/6	43/17913	0.0143187748768416	0.0369901684318409	0.0105977774581887	EZH2	1
BP	GO:2001239	regulation of extrinsic apoptotic signaling pathway in absence of ligand	1/6	43/17913	0.0143187748768416	0.0369901684318409	0.0105977774581887	TERT	1
BP	GO:0014014	negative regulation of gliogenesis	1/6	45/17913	0.0149805834865698	0.0378460624058822	0.0108429932614476	TERT	1
BP	GO:0021695	cerebellar cortex development	1/6	46/17913	0.0153113489051437	0.0378460624058822	0.0108429932614476	EZH2	1
BP	GO:0030857	negative regulation of epithelial cell differentiation	1/6	46/17913	0.0153113489051437	0.0378460624058822	0.0108429932614476	EZH2	1
BP	GO:0061614	pri-miRNA transcription by RNA polymerase II	1/6	46/17913	0.0153113489051437	0.0378460624058822	0.0108429932614476	TERT	1
BP	GO:1900087	positive regulation of G1/S transition of mitotic cell cycle	1/6	46/17913	0.0153113489051437	0.0378460624058822	0.0108429932614476	TERT	1
BP	GO:1904036	negative regulation of epithelial cell apoptotic process	1/6	46/17913	0.0153113489051437	0.0378460624058822	0.0108429932614476	TERT	1
BP	GO:1904738	vascular associated smooth muscle cell migration	1/6	46/17913	0.0153113489051437	0.0378460624058822	0.0108429932614476	TERT	1
BP	GO:1904752	regulation of vascular associated smooth muscle cell migration	1/6	46/17913	0.0153113489051437	0.0378460624058822	0.0108429932614476	TERT	1
BP	GO:0002204	somatic recombination of immunoglobulin genes involved in immune response	1/6	47/17913	0.0156420217604957	0.0378460624058822	0.0108429932614476	EXO1	1
BP	GO:0002208	somatic diversification of immunoglobulins involved in immune response	1/6	47/17913	0.0156420217604957	0.0378460624058822	0.0108429932614476	EXO1	1
BP	GO:0006301	postreplication repair	1/6	47/17913	0.0156420217604957	0.0378460624058822	0.0108429932614476	BRCA1	1
BP	GO:0014911	positive regulation of smooth muscle cell migration	1/6	47/17913	0.0156420217604957	0.0378460624058822	0.0108429932614476	TERT	1
BP	GO:0045190	isotype switching	1/6	47/17913	0.0156420217604957	0.0378460624058822	0.0108429932614476	EXO1	1
BP	GO:0031050	dsRNA processing	1/6	48/17913	0.0159726020733487	0.0380885126364469	0.0109124558699498	TERT	1
BP	GO:0042220	response to cocaine	1/6	48/17913	0.0159726020733487	0.0380885126364469	0.0109124558699498	DNMT3B	1
BP	GO:0070918	production of small RNA involved in gene silencing by RNA	1/6	48/17913	0.0159726020733487	0.0380885126364469	0.0109124558699498	TERT	1
BP	GO:0016447	somatic recombination of immunoglobulin gene segments	1/6	49/17913	0.0163030898644241	0.0385063455845445	0.0110321660736704	EXO1	1
BP	GO:1904707	positive regulation of vascular smooth muscle cell proliferation	1/6	49/17913	0.0163030898644241	0.0385063455845445	0.0110321660736704	TERT	1
BP	GO:0010718	positive regulation of epithelial to mesenchymal transition	1/6	50/17913	0.0166334851544382	0.0389160784745346	0.011149555590115	EZH2	1
BP	GO:0014009	glial cell proliferation	1/6	50/17913	0.0166334851544382	0.0389160784745346	0.011149555590115	TERT	1
BP	GO:0006383	transcription by RNA polymerase III	1/6	51/17913	0.0169637879641047	0.0389538834731293	0.0111603868184899	BRCA1	1
BP	GO:0035065	regulation of histone acetylation	1/6	51/17913	0.0169637879641047	0.0389538834731293	0.0111603868184899	BRCA1	1
BP	GO:0050999	regulation of nitric-oxide synthase activity	1/6	51/17913	0.0169637879641047	0.0389538834731293	0.0111603868184899	TERT	1
BP	GO:2000772	regulation of cellular senescence	1/6	51/17913	0.0169637879641047	0.0389538834731293	0.0111603868184899	TERT	1
BP	GO:0051353	positive regulation of oxidoreductase activity	1/6	52/17913	0.0172939983141337	0.0395291390037342	0.0113251989930053	TERT	1
BP	GO:0042304	regulation of fatty acid biosynthetic process	1/6	54/17913	0.0179541417181009	0.0404784286008094	0.0115971728801131	BRCA1	1
BP	GO:0046605	regulation of centrosome cycle	1/6	54/17913	0.0179541417181009	0.0404784286008094	0.0115971728801131	BRCA1	1
BP	GO:0071385	cellular response to glucocorticoid stimulus	1/6	54/17913	0.0179541417181009	0.0404784286008094	0.0115971728801131	DNMT3B	1
BP	GO:0002381	immunoglobulin production involved in immunoglobulin mediated immune response	1/6	55/17913	0.0182840748134416	0.0406677179707043	0.0116514047666491	EXO1	1
BP	GO:0016445	somatic diversification of immunoglobulins	1/6	55/17913	0.0182840748134416	0.0406677179707043	0.0116514047666491	EXO1	1
BP	GO:0043486	histone exchange	1/6	55/17913	0.0182840748134416	0.0406677179707043	0.0116514047666491	PIWIL1	1
BP	GO:0014888	striated muscle adaptation	1/6	56/17913	0.0186139155319498	0.0410281831799684	0.0117546789670962	EZH2	1
BP	GO:0045604	regulation of epidermal cell differentiation	1/6	57/17913	0.0189436638943179	0.0410281831799684	0.0117546789670962	EZH2	1
BP	GO:0046686	response to cadmium ion	1/6	57/17913	0.0189436638943179	0.0410281831799684	0.0117546789670962	TERT	1
BP	GO:0051055	negative regulation of lipid biosynthetic process	1/6	57/17913	0.0189436638943179	0.0410281831799684	0.0117546789670962	BRCA1	1
BP	GO:1902041	regulation of extrinsic apoptotic signaling pathway via death domain receptors	1/6	57/17913	0.0189436638943179	0.0410281831799684	0.0117546789670962	BRCA1	1
BP	GO:2000756	regulation of peptidyl-lysine acetylation	1/6	57/17913	0.0189436638943179	0.0410281831799684	0.0117546789670962	BRCA1	1
BP	GO:0030520	intracellular estrogen receptor signaling pathway	1/6	58/17913	0.0192733199212352	0.0410281831799684	0.0117546789670962	BRCA1	1
BP	GO:0030521	androgen receptor signaling pathway	1/6	58/17913	0.0192733199212352	0.0410281831799684	0.0117546789670962	BRCA1	1
BP	GO:0043966	histone H3 acetylation	1/6	58/17913	0.0192733199212352	0.0410281831799684	0.0117546789670962	BRCA1	1
BP	GO:0071384	cellular response to corticosteroid stimulus	1/6	58/17913	0.0192733199212352	0.0410281831799684	0.0117546789670962	DNMT3B	1
BP	GO:0051298	centrosome duplication	1/6	59/17913	0.019602883633387	0.04119928085661	0.0118036988871867	BRCA1	1
BP	GO:0090342	regulation of cell aging	1/6	59/17913	0.019602883633387	0.04119928085661	0.0118036988871867	TERT	1
BP	GO:2000351	regulation of endothelial cell apoptotic process	1/6	59/17913	0.019602883633387	0.04119928085661	0.0118036988871867	TERT	1
BP	GO:0002562	somatic diversification of immune receptors via germline recombination within a single locus	1/6	60/17913	0.0199323550514556	0.0413658916549037	0.0118514333052037	EXO1	1
BP	GO:0016444	somatic cell DNA recombination	1/6	60/17913	0.0199323550514556	0.0413658916549037	0.0118514333052037	EXO1	1
BP	GO:0046324	regulation of glucose import	1/6	60/17913	0.0199323550514556	0.0413658916549037	0.0118514333052037	TERT	1
BP	GO:0038034	signal transduction in absence of ligand	1/6	62/17913	0.0205910210880551	0.0422030845441129	0.0120912912000324	TERT	1
BP	GO:0045739	positive regulation of DNA repair	1/6	62/17913	0.0205910210880551	0.0422030845441129	0.0120912912000324	BRCA1	1
BP	GO:0097192	extrinsic apoptotic signaling pathway in absence of ligand	1/6	62/17913	0.0205910210880551	0.0422030845441129	0.0120912912000324	TERT	1
BP	GO:0043967	histone H4 acetylation	1/6	63/17913	0.0209202157479326	0.0427013457241751	0.0122340442970366	BRCA1	1
BP	GO:0032768	regulation of monooxygenase activity	1/6	64/17913	0.0212493181964204	0.0430190278588756	0.012325061037666	TERT	1
BP	GO:2000378	negative regulation of reactive oxygen species metabolic process	1/6	64/17913	0.0212493181964204	0.0430190278588756	0.012325061037666	BRCA1	1
BP	GO:0014823	response to activity	1/6	65/17913	0.0215783284541844	0.0433313802156901	0.0124145507833577	DNMT3B	1
BP	GO:0072577	endothelial cell apoptotic process	1/6	65/17913	0.0215783284541844	0.0433313802156901	0.0124145507833577	TERT	1
BP	GO:0051148	negative regulation of muscle cell differentiation	1/6	66/17913	0.0219072465418846	0.0438144930837692	0.0125529638504008	EZH2	1
BP	GO:0002200	somatic diversification of immune receptors	1/6	67/17913	0.0222360724801794	0.044116367800676	0.0126394517255757	EXO1	1
BP	GO:0007004	telomere maintenance via telomerase	1/6	67/17913	0.0222360724801794	0.044116367800676	0.0126394517255757	TERT	1
BP	GO:0046323	glucose import	1/6	68/17913	0.0225648062897233	0.0444132695226301	0.012724514825032	TERT	1
BP	GO:0072091	regulation of stem cell proliferation	1/6	68/17913	0.0225648062897233	0.0444132695226301	0.012724514825032	TERT	1
BP	GO:0051865	protein autoubiquitination	1/6	69/17913	0.0228934479911668	0.0447053157622784	0.0128081868164422	BRCA1	1
BP	GO:1900006	positive regulation of dendrite development	1/6	69/17913	0.0228934479911668	0.0447053157622784	0.0128081868164422	EZH2	1
BP	GO:0002312	B cell activation involved in immune response	1/6	71/17913	0.0235504551523397	0.0456290068576581	0.0130728266676228	EXO1	1
BP	GO:1901983	regulation of protein acetylation	1/6	71/17913	0.0235504551523397	0.0456290068576581	0.0130728266676228	BRCA1	1
BP	GO:0072347	response to anesthetic	1/6	72/17913	0.0238788206533532	0.0460851947239813	0.0132035256530931	DNMT3B	1
BP	GO:0043627	response to estrogen	1/6	73/17913	0.0242070941288358	0.0460965783989106	0.013206787104951	BRCA1	1
BP	GO:0072401	signal transduction involved in DNA integrity checkpoint	1/6	73/17913	0.0242070941288358	0.0460965783989106	0.013206787104951	BRCA1	1
BP	GO:0072422	signal transduction involved in DNA damage checkpoint	1/6	73/17913	0.0242070941288358	0.0460965783989106	0.013206787104951	BRCA1	1
BP	GO:0006278	RNA-dependent DNA biosynthetic process	1/6	74/17913	0.0245352755994201	0.0460965783989106	0.013206787104951	TERT	1
BP	GO:0042246	tissue regeneration	1/6	74/17913	0.0245352755994201	0.0460965783989106	0.013206787104951	EZH2	1
BP	GO:0072395	signal transduction involved in cell cycle checkpoint	1/6	74/17913	0.0245352755994201	0.0460965783989106	0.013206787104951	BRCA1	1
BP	GO:1900182	positive regulation of protein localization to nucleus	1/6	74/17913	0.0245352755994201	0.0460965783989106	0.013206787104951	TERT	1
BP	GO:0031100	animal organ regeneration	1/6	75/17913	0.0248633650857368	0.046536713518964	0.0133328869377338	EZH2	1
BP	GO:0043044	ATP-dependent chromatin remodeling	1/6	77/17913	0.0255192681880699	0.047406580604055	0.0135821060728935	PIWIL1	1
BP	GO:0090398	cellular senescence	1/6	77/17913	0.0255192681880699	0.047406580604055	0.0135821060728935	TERT	1
BP	GO:0010827	regulation of glucose transmembrane transport	1/6	78/17913	0.0258470818453287	0.0476585598337659	0.0136542987639185	TERT	1
BP	GO:0033143	regulation of intracellular steroid hormone receptor signaling pathway	1/6	78/17913	0.0258470818453287	0.0476585598337659	0.0136542987639185	BRCA1	1
BP	GO:0006368	transcription elongation from RNA polymerase II promoter	1/6	79/17913	0.0261748036008056	0.0477305242132337	0.0136749167419069	EZH2	1
BP	GO:0010833	telomere maintenance via telomere lengthening	1/6	79/17913	0.0261748036008056	0.0477305242132337	0.0136749167419069	TERT	1
BP	GO:0021766	hippocampus development	1/6	79/17913	0.0261748036008056	0.0477305242132337	0.0136749167419069	EZH2	1
BP	GO:0006303	double-strand break repair via nonhomologous end joining	1/6	81/17913	0.0268299714888598	0.0485681235710747	0.0139148910910337	BRCA1	1
BP	GO:0045682	regulation of epidermis development	1/6	81/17913	0.0268299714888598	0.0485681235710747	0.0139148910910337	EZH2	1
BP	GO:0071158	positive regulation of cell cycle arrest	1/6	82/17913	0.0271574176626522	0.0488046346401286	0.0139826521146379	BRCA1	1
BP	GO:1901992	positive regulation of mitotic cell cycle phase transition	1/6	82/17913	0.0271574176626522	0.0488046346401286	0.0139826521146379	TERT	1
BP	GO:0006342	chromatin silencing	1/6	83/17913	0.0274847720170924	0.0490375788506397	0.0140493912241858	EZH2	1
BP	GO:0008625	extrinsic apoptotic signaling pathway via death domain receptors	1/6	83/17913	0.0274847720170924	0.0490375788506397	0.0140493912241858	BRCA1	1
BP	GO:0010972	negative regulation of G2/M transition of mitotic cell cycle	1/6	85/17913	0.0281392053503082	0.0498465923348317	0.0142811756477128	BRCA1	1
BP	GO:0014910	regulation of smooth muscle cell migration	1/6	85/17913	0.0281392053503082	0.0498465923348317	0.0142811756477128	TERT	1
CC	GO:0044454	nuclear chromosome part	3/6	469/18678	0.000297344880657606	0.011299105464989	0.00344294072340386	EZH2/TERT/BRCA1	3
CC	GO:0000781	chromosome, telomeric region	2/6	156/18678	0.00101705256815644	0.0149937104131139	0.00456872062449454	EZH2/TERT	2
CC	GO:0000782	telomere cap complex	1/6	13/18678	0.00416933347063853	0.0149937104131139	0.00456872062449454	TERT	1
CC	GO:0000783	nuclear telomere cap complex	1/6	13/18678	0.00416933347063853	0.0149937104131139	0.00456872062449454	TERT	1
CC	GO:0033391	chromatoid body	1/6	13/18678	0.00416933347063853	0.0149937104131139	0.00456872062449454	PIWIL1	1
CC	GO:0042575	DNA polymerase complex	1/6	13/18678	0.00416933347063853	0.0149937104131139	0.00456872062449454	TERT	1
CC	GO:0000800	lateral element	1/6	14/18678	0.00448945048104155	0.0149937104131139	0.00456872062449454	BRCA1	1
CC	GO:0043186	P granule	1/6	14/18678	0.00448945048104155	0.0149937104131139	0.00456872062449454	PIWIL1	1
CC	GO:0045495	pole plasm	1/6	14/18678	0.00448945048104155	0.0149937104131139	0.00456872062449454	PIWIL1	1
CC	GO:0060293	germ plasm	1/6	14/18678	0.00448945048104155	0.0149937104131139	0.00456872062449454	PIWIL1	1
CC	GO:0098687	chromosomal region	2/6	337/18678	0.00464056187361415	0.0149937104131139	0.00456872062449454	EZH2/TERT	2
CC	GO:0045120	pronucleus	1/6	15/18678	0.00480948173356621	0.0149937104131139	0.00456872062449454	EZH2	1
CC	GO:0035098	ESC/E(Z) complex	1/6	16/18678	0.0051294272465916	0.0149937104131139	0.00456872062449454	EZH2	1
CC	GO:0000930	gamma-tubulin complex	1/6	18/18678	0.00576906112765341	0.0154248321488373	0.00470008735837147	BRCA1	1
CC	GO:0005697	telomerase holoenzyme complex	1/6	19/18678	0.00608874953243577	0.0154248321488373	0.00470008735837147	TERT	1
CC	GO:0000795	synaptonemal complex	1/6	34/18678	0.0108738059626543	0.0242801473461277	0.00739838284785055	BRCA1	1
CC	GO:0099086	synaptonemal structure	1/6	34/18678	0.0108738059626543	0.0242801473461277	0.00739838284785055	BRCA1	1
CC	GO:0000152	nuclear ubiquitin ligase complex	1/6	38/18678	0.0121465736043723	0.0242801473461277	0.00739838284785055	BRCA1	1
CC	GO:0009295	nucleoid	1/6	42/18678	0.0134179761649653	0.0242801473461277	0.00739838284785055	TERT	1
CC	GO:0031519	PcG protein complex	1/6	42/18678	0.0134179761649653	0.0242801473461277	0.00739838284785055	EZH2	1
CC	GO:0042645	mitochondrial nucleoid	1/6	42/18678	0.0134179761649653	0.0242801473461277	0.00739838284785055	TERT	1
CC	GO:0035097	histone methyltransferase complex	1/6	65/18678	0.0207021084696783	0.0357581873567171	0.0108958465629886	EZH2	1
CC	GO:0000794	condensed nuclear chromosome	1/6	75/18678	0.0238551134632892	0.0394127961567386	0.0120094392721364	BRCA1	1
CC	GO:0030880	RNA polymerase complex	1/6	87/18678	0.0276275482993475	0.0424708803947033	0.0129412654942309	TERT	1
CC	GO:0034708	methyltransferase complex	1/6	88/18678	0.0279413686807258	0.0424708803947033	0.0129412654942309	EZH2	1
CC	GO:0016605	PML body	1/6	99/18678	0.0313878260941866	0.0458745150607342	0.0139783840905284	TERT	1
MF	GO:0140097	catalytic activity, acting on DNA	3/6	152/16969	1.38179350105758e-05	0.000870529905666274	0.000174542336975694	DNMT3B/TERT/EXO1	3
MF	GO:0140098	catalytic activity, acting on RNA	3/6	268/16969	7.52184438002512e-05	0.00236938097970791	0.000475063855580534	PIWIL1/TERT/EXO1	3
MF	GO:0004521	endoribonuclease activity	2/6	52/16969	0.000137076402058856	0.00287860444323599	0.000577163798142554	PIWIL1/EXO1	2
MF	GO:0003682	chromatin binding	3/6	437/16969	0.000320175450975357	0.0045768623798508	0.000917666642576601	EZH2/DNMT3B/EXO1	3
MF	GO:0004540	ribonuclease activity	2/6	94/16969	0.000448877664291886	0.0045768623798508	0.000917666642576601	PIWIL1/EXO1	2
MF	GO:0003712	transcription coregulator activity	3/6	494/16969	0.000459333103010654	0.0045768623798508	0.000917666642576601	EZH2/DNMT3B/BRCA1	3
MF	GO:0004519	endonuclease activity	2/6	105/16969	0.000559741050359276	0.0045768623798508	0.000917666642576601	PIWIL1/EXO1	2
MF	GO:0043021	ribonucleoprotein complex binding	2/6	107/16969	0.000581188873631847	0.0045768623798508	0.000917666642576601	PIWIL1/EZH2	2
MF	GO:0008757	S-adenosylmethionine-dependent methyltransferase activity	2/6	136/16969	0.000936515430773954	0.00655560801541768	0.00131440762213888	EZH2/DNMT3B	2
MF	GO:0004518	nuclease activity	2/6	171/16969	0.00147465104883541	0.00929030160766307	0.00186271711431841	PIWIL1/EXO1	2
MF	GO:0008168	methyltransferase activity	2/6	191/16969	0.00183510103701768	0.0102257221312224	0.00205027010149823	EZH2/DNMT3B	2
MF	GO:0016741	transferase activity, transferring one-carbon groups	2/6	201/16969	0.00202961285734683	0.0102257221312224	0.00205027010149823	EZH2/DNMT3B	2
MF	GO:0003714	transcription corepressor activity	2/6	205/16969	0.00211006964612526	0.0102257221312224	0.00205027010149823	EZH2/DNMT3B	2
MF	GO:0004523	RNA-DNA hybrid ribonuclease activity	1/6	10/16969	0.00353117381548673	0.0158902821696903	0.0031860214876572	EXO1	1
MF	GO:0003964	RNA-directed DNA polymerase activity	1/6	12/16969	0.0042361601404225	0.0177918725897745	0.00356729274982947	TERT	1
MF	GO:0004529	exodeoxyribonuclease activity	1/6	14/16969	0.00494073077721469	0.0183097669979132	0.00367113122765178	EXO1	1
MF	GO:0016895	exodeoxyribonuclease activity, producing 5'-phosphomonoesters	1/6	14/16969	0.00494073077721469	0.0183097669979132	0.00367113122765178	EXO1	1
MF	GO:0008409	5'-3' exonuclease activity	1/6	16/16969	0.00564488592197099	0.0197571007268985	0.00396132345401473	EXO1	1
MF	GO:0000979	RNA polymerase II core promoter sequence-specific DNA binding	1/6	21/16969	0.007403457292539	0.0222038289037738	0.00445189551955364	EZH2	1
MF	GO:0001223	transcription coactivator binding	1/6	21/16969	0.007403457292539	0.0222038289037738	0.00445189551955364	TERT	1
MF	GO:0070034	telomerase RNA binding	1/6	21/16969	0.007403457292539	0.0222038289037738	0.00445189551955364	TERT	1
MF	GO:0034062	5'-3' RNA polymerase activity	1/6	23/16969	0.00810615975852058	0.0222038289037738	0.00445189551955364	TERT	1
MF	GO:0097747	RNA polymerase activity	1/6	23/16969	0.00810615975852058	0.0222038289037738	0.00445189551955364	TERT	1
MF	GO:0004520	endodeoxyribonuclease activity	1/6	28/16969	0.00986110243107563	0.0258853938815735	0.00519005391109244	EXO1	1
MF	GO:0016891	endoribonuclease activity, producing 5'-phosphomonoesters	1/6	31/16969	0.0109128254752944	0.0262807833792609	0.00526933000085431	EXO1	1
MF	GO:0001046	core promoter sequence-specific DNA binding	1/6	32/16969	0.0112631928768261	0.0262807833792609	0.00526933000085431	EZH2	1
MF	GO:0034061	DNA polymerase activity	1/6	32/16969	0.0112631928768261	0.0262807833792609	0.00526933000085431	TERT	1
MF	GO:0001221	transcription cofactor binding	1/6	38/16969	0.0133632260574466	0.0286456199776947	0.00574348270229468	TERT	1
MF	GO:0016893	endonuclease activity, active with either ribo- or deoxyribonucleic acids and producing 5'-phosphomonoesters	1/6	39/16969	0.0137128699440247	0.0286456199776947	0.00574348270229468	EXO1	1
MF	GO:0004536	deoxyribonuclease activity	1/6	41/16969	0.0144118479566835	0.0286456199776947	0.00574348270229468	EXO1	1
MF	GO:0001047	core promoter binding	1/6	42/16969	0.014761182131557	0.0286456199776947	0.00574348270229468	EZH2	1
MF	GO:0018024	histone-lysine N-methyltransferase activity	1/6	43/16969	0.0151104131179812	0.0286456199776947	0.00574348270229468	EZH2	1
MF	GO:0016796	exonuclease activity, active with either ribo- or deoxyribonucleic acids and producing 5'-phosphomonoesters	1/6	44/16969	0.0154595409403432	0.0286456199776947	0.00574348270229468	EXO1	1
MF	GO:0050681	androgen receptor binding	1/6	44/16969	0.0154595409403432	0.0286456199776947	0.00574348270229468	BRCA1	1
MF	GO:1990841	promoter-specific chromatin binding	1/6	46/16969	0.0161574871903986	0.0288860349169744	0.00579168619889211	EZH2	1
MF	GO:0000049	tRNA binding	1/6	47/16969	0.0165063056668425	0.0288860349169744	0.00579168619889211	TERT	1
MF	GO:0042054	histone methyltransferase activity	1/6	52/16969	0.0182488525378318	0.0310723705373893	0.00623004923055425	EZH2	1
MF	GO:0016279	protein-lysine N-methyltransferase activity	1/6	57/16969	0.0199888257889687	0.032851288409479	0.00658672449312862	EZH2	1
MF	GO:0016278	lysine N-methyltransferase activity	1/6	58/16969	0.0203365118725346	0.032851288409479	0.00658672449312862	EZH2	1
MF	GO:0003684	damaged DNA binding	1/6	60/16969	0.0210315756675986	0.0331247316764678	0.00664155021082061	BRCA1	1
MF	GO:0070063	RNA polymerase binding	1/6	63/16969	0.0220734007947119	0.0339176646357768	0.00680053426281239	BRCA1	1
MF	GO:0004527	exonuclease activity	1/6	67/16969	0.0234610635959608	0.0348810822203414	0.0069937006958078	EXO1	1
MF	GO:0003727	single-stranded RNA binding	1/6	68/16969	0.0238077227853124	0.0348810822203414	0.0069937006958078	PIWIL1	1
MF	GO:0031490	chromatin DNA binding	1/6	77/16969	0.0269230433894144	0.0385489030348434	0.00772910336538213	EZH2	1
MF	GO:0008276	protein methyltransferase activity	1/6	80/16969	0.0279596406425821	0.0391434968996149	0.00784832018037391	EZH2	1
MF	GO:0008170	N-methyltransferase activity	1/6	86/16969	0.0300300746524821	0.0411281457197037	0.00824624475583032	EZH2	1
MF	GO:0035258	steroid hormone receptor binding	1/6	88/16969	0.0307194021078041	0.0411770709104608	0.00825605431788688	BRCA1	1
MF	GO:0051087	chaperone binding	1/6	91/16969	0.0317526278174791	0.0416753240104413	0.0083559546888103	TERT	1
MF	GO:0042826	histone deacetylase binding	1/6	102/16969	0.0355332731542497	0.0452042102035808	0.0090635007926979	DNMT3B	1
MF	GO:0016779	nucleotidyltransferase activity	1/6	103/16969	0.0358763573044292	0.0452042102035808	0.0090635007926979	TERT	1
MF	GO:0047485	protein N-terminus binding	1/6	109/16969	0.0379327271646992	0.0468580747328637	0.00939510270333107	TERT	1
