# Supplementary material for: Construction and validation of an RNA-binding protein-associated prognostic model for colorectal cancer
Source: PeerJ. 2021 Apr 5;9:e11219. doi: 10.7717/peerj.11219 (PMC8029696; doi:10.7717/peerj.11219)
Supplement: Supplemental Information 6 [file peerj-09-11219-s006.zip › raw data/18.intersect/geoRBPexp.share.txt]

ID	GSM1681353	GSM1681354	GSM1681355	GSM1681356	GSM1681357	GSM1681358	GSM1681359	GSM1681360	GSM1681361	GSM1681362	GSM1681363	GSM1681364	GSM1681365	GSM1681366	GSM1681367	GSM1681368	GSM1681369	GSM1681370	GSM1681371	GSM971957	GSM971958	GSM971959	GSM971960	GSM971961	GSM971962	GSM971963	GSM971964	GSM971965	GSM971966	GSM971967	GSM971968	GSM971969	GSM971970	GSM971971	GSM971972	GSM971973	GSM971974	GSM971975	GSM971976	GSM971977	GSM971978	GSM971979	GSM971980	GSM971981	GSM971982	GSM971983	GSM971984	GSM971985	GSM971986
TRIM71	0.752473285562819	1.0758019374048	0.983972251766993	1.40378885420943	1.30300307768123	1.17697098482052	1.47563573271029	2.11938933403808	0.88170117476049	0.714682872174428	1.19272335218843	1.85656037692269	1.80134101386981	1.20293722519958	1.11063173224182	1.65677164207976	1.96418397515324	0.744333154123544	1.29052902294211	2.67906251427614	5.58130547286245	1.33086815795015	1.50913613527511	1.45043043967401	2.08760442088581	0.853167232368619	2.71711090310363	2.32569333362651	2.34263273609682	1.27474219459384	1.97740550650027	1.49487989984559	1.89593514768051	1.61152005275704	2.03330557252915	3.00602573982519	1.92381801093266	1.14618832869865	1.2471318690501	1.99769865901927	1.49550736296635	1.09652093713279	1.7916277453802	1.96657648085996	2.05220623012507	1.92863864500449	2.02182656295792	1.57007628581929	1.53978674935745
ZNF579	5.55006449497868	5.82480330941341	5.27603039103958	5.56204091115333	5.68001439530856	5.42444633620369	5.07494100661345	5.42053767470405	5.80358066578839	5.57718224854914	5.27560430163096	5.55833359219601	5.90146454538773	5.44449482874028	5.42716741170727	5.23552589831933	5.57486359541664	5.4073529155207	5.33036033233036	5.68191903810311	6.02736253091073	5.76383084505999	5.89582232930788	5.8523625829072	5.25220286967971	6.26885520848242	5.44629317123101	6.10485081059621	5.4073529155207	5.50161223145269	5.72940306922141	4.68249403671854	6.16018282801444	5.7230908580961	6.03441932133322	5.60658627000262	6.31032003548577	6.02680192335936	6.07142216937251	5.73085183627994	5.34247164988559	5.49895432556412	5.83242374424009	4.69353783517267	5.83649536957104	5.40778053523884	5.45568573088622	5.34550391543951	6.75201945591989
RBMS3	3.04313487858328	3.35997684153994	2.27486765240873	4.49900217991697	3.09752621650626	3.32256743398494	3.43774214240526	3.35492299292284	2.30295118261052	2.97840985406089	2.75510242028789	2.8458858568798	2.37832503984839	3.00956672957018	2.64606507222899	2.99538905668092	2.33059402283496	2.49888728282088	2.87541737944934	2.70012661909299	3.92912007161902	1.39730249075977	2.34651118513693	3.65226177254737	4.083026045053	2.79742682478691	2.4786730952266	2.71512329212778	2.75800004323121	2.1261266956708	3.17467666557906	1.87712572624775	1.15893840153011	1.82938922159124	1.69520969080319	1.41027313354318	2.56944367793555	1.47811432853483	2.43931235472952	2.90796246189715	2.09375197970533	2.23647013890711	3.12619710288822	2.57895360450982	2.4403537003484	2.49353275226196	2.06745113511422	2.56891225287134	2.46013117176704
RBFOX3	3.0565833512747	3.8617564321675	2.15427889634785	4.52255767874178	2.19930680028319	2.30776764898151	2.93423103236059	3.04358417729906	2.23749587786485	2.58450272192415	2.45942832873951	2.39386150327736	2.25033956132941	2.62949434277146	2.24523310194238	2.51404069074687	2.35181305013173	2.70684654602892	2.46985405190149	2.42986949093633	3.3973549342801	2.53818333518182	2.44385100473089	2.41471430096768	3.82829399967184	2.81677466720866	2.70545309408387	2.49892520571969	2.40209403604075	2.37163255766186	2.21503676131282	2.78064270931497	2.64133974875009	2.62854665508871	2.54816548690207	2.5324800043126	2.46894728323979	2.4554856736893	2.7890868507238	2.28808107514829	2.61977912140336	2.25033956132941	2.3178341414128	2.42452681006109	2.22345121308178	2.47860173598595	2.45163462056271	2.65274687821209	3.53831887097157
ELAVL3	3.11636306887843	3.11970548985157	3.01056140073555	3.1558334743001	3.10008498261208	2.91265632041941	2.9562368312481	3.01474977638637	3.2558119572542	3.29267459591602	3.15297007295649	3.04464742494036	3.53417664438942	3.20706696940066	3.03114222103892	3.07062417630385	3.21636852906143	3.22095149446167	3.28289599070771	2.77672240548429	2.89189208034289	3.03607375453425	3.26108304585348	3.04958179086326	2.79407940922841	3.0717622518941	3.35793549776376	3.02807901571608	2.94003884996943	3.2092361146233	2.89838621281781	3.31675798692845	2.91983031111395	3.18807075645717	2.90865436740389	3.2092361146233	3.32948486453138	3.18305787548455	3.08785616635646	3.13289942421993	2.92659100658315	2.90040995224676	2.92979473685264	3.31507069632377	3.17738956872437	2.95426112748551	3.12593663274224	3.12341892862908	3.18917049728643
ELAVL4	2.14688267063134	2.68635511402256	2.02262994303545	2.90178849750678	2.18155505100818	2.10684995045647	2.31156189155758	2.03827788327359	2.13576075318329	2.16643007714266	2.2117992835695	2.04984279728131	1.93202125504847	1.94854402882035	2.09422510945134	1.96253267248466	2.01416770067924	1.9836213828006	1.90453198897091	1.67502176216382	2.36524835951486	1.34845577491763	1.97388328490104	1.58458868934971	2.0715021051237	2.04430254056947	1.2361629692635	1.73524045272794	1.66202439293344	1.71451478627693	1.78208552877958	1.8991518108311	1.87264397082385	2.25289594746616	1.748569520779	1.78527137027919	1.69461077712723	1.83337109181711	1.83584840514832	2.23210665647796	1.82403294111577	1.65009916928071	1.41456705699882	1.95087874050308	1.94442456566715	1.81591981526888	1.88120535784442	1.8153121284351	1.98832433886808
RBM28	4.6753462979417	4.70098042903744	4.87064013200726	5.06186316330172	4.63611631192657	4.892739563164	4.9304462544877	4.802846629961	4.72115766731585	5.29278856133919	5.0779364807136	5.01392580604664	4.85606148304403	4.8259446929168	5.00814041160446	5.12344005491045	5.40196946647099	4.66892992006211	5.42187296183878	6.11726929223581	6.48501723239534	7.01711792718407	6.65027500277174	5.83790602251025	5.68611768901754	5.6417556249444	6.11248543916937	5.93046931275894	6.13694869172837	5.99341342389401	6.44034269600047	6.266128197844	6.25862649855349	6.4172235049658	5.89755164478787	6.49076365613506	5.8125972400231	6.52679913467976	6.14991040362947	5.83420314630389	6.88397169842164	6.39622068350194	5.54439357926905	6.05162568980587	5.93191988691808	6.18283300006172	5.91055919271342	5.67957314893899	5.66823446351341
ZC3H12C	4.13780810825068	4.41795914954251	4.81337520725911	4.08834317808873	4.34269577145993	4.37031872696825	4.70540930935299	4.55049097067819	3.86140154565097	4.21640434109037	4.26033240961408	4.437905779837	4.03500589422026	4.0492398703101	4.39122189360432	4.41241824130078	3.33848375358558	4.35035485172916	4.43396983348171	2.9297622493486	2.49034738489394	2.26386520971952	3.81872251738143	2.82559987855469	3.02191529278538	2.54620419634894	4.07602828292552	3.30653643615551	3.2301144256472	4.37573678779185	2.80703279035869	3.11987951587872	2.88935717468455	3.40389570790772	2.92478428718218	1.2806771773289	3.5351064290204	2.88588933945466	3.88584565361156	3.33040837604204	3.73017000966025	2.46341781234065	3.30976895914343	3.83620254532529	3.26569257430823	3.77535774445489	1.06754748193571	3.80906921191201	0.824016807133987
CD3EAP	5.207918359211	5.89477849619731	5.94829302486759	5.77481951618879	5.2886719616764	5.65028663119417	5.41878893439916	5.0351953495595	5.85140695631442	5.02595086782192	4.99094965234325	5.4828209875329	5.71463294734575	5.33062188040112	4.99671201508138	5.43455782569723	6.04716801104436	5.80552047966364	5.43982517934915	5.87438801566411	6.65930943148158	6.25861130741507	6.30165357294724	5.90322165976605	5.57008415208777	5.98299336401877	6.58366765620355	5.88057500283749	6.70665136652248	5.60971063653503	5.54450820856338	5.80077349071115	6.47773342575904	6.07556117902926	6.30667371892344	6.58559119567849	5.79182287323015	7.46310547822585	6.95963165529866	5.50081355775948	6.40562097478092	6.59462813085249	5.51895437186505	6.34375332993647	6.29700651093994	5.61253102890795	6.49965601184829	5.93779530213191	4.89329284238764
RDM1	3.67663851008135	3.45510188076725	3.92058732815555	2.52422732467745	3.65054358006175	3.58003342581176	3.7166345991888	3.38131148746401	4.23241471238091	4.00600182575708	3.89053983733804	4.04793996486985	4.23728330945618	4.03960254132989	3.79284492344769	4.30694174743185	4.17094115914113	3.98804089475335	3.7577039556675	3.09281391521334	3.17468081896881	4.29654834019118	3.92330470226251	3.22024683063901	3.46872630813591	3.61551470654907	3.15664948142995	2.63884136630962	6.00878339980699	3.52606619599326	3.9411684975526	3.84764086497053	4.37692828433945	3.07011164242871	3.44616144898088	3.81999524959141	3.39914032848198	3.38278799595087	4.90210442490644	3.13939100862507	3.73260805967256	4.27326213656006	3.64946744565777	3.69411927754459	3.22214042310169	3.6369966988488	4.20703928034697	3.9521407987557	3.04132689493992
BYSL	5.23403097073922	5.07307482537128	5.65139676927049	4.97091715881649	5.22985399027976	5.82314150175156	4.81538945666378	5.86406169000644	5.05094166422859	5.25944593434814	5.91951209710105	5.0942306081802	5.12652039825379	5.135549015737	4.5014545782651	5.42874024463298	5.49290354327989	5.54497630275581	5.8285160251769	7.32946608441224	7.37318889026656	7.32174364104323	7.07535099605994	6.61640832313481	6.73692295165116	6.37102812323988	7.56272914820108	6.86768491649993	7.36253898098364	7.19248134290608	6.39463677496187	6.95713338806562	7.59026156064926	6.99199636014592	7.28346268464742	7.58053258960507	6.38274294355243	7.64542642606457	7.68342990060478	7.19373024732964	7.09605617399274	7.07242681473774	6.0003922657259	7.08747997788381	6.70439613481194	7.01560283572121	7.07476680971609	6.45345401325986	7.06727262945845
XPO5	5.67516969546048	5.49976269720089	5.4607486708892	5.61000881378418	5.72737007087865	5.47149600057292	5.63307916336915	5.97798904171764	5.77595329872624	5.88527239633099	6.01141024359232	5.76842966824874	5.37189989538388	5.52729126797473	5.54353492726529	5.83819895524865	6.03247798499975	5.50420694091203	5.89550216120661	7.10347067135154	7.25308017346654	6.76065794303253	6.91722779885664	6.7796506873775	6.51859812227043	6.56734932626531	7.004121848255	6.57813138336224	6.89798070325081	6.82164601561548	6.47655235777618	6.70948106506669	7.1430666821706	6.77145128809631	6.89348927988121	7.01925165966837	6.10637334255027	7.12587292540006	7.22690568010867	6.4739175297115	6.87480496203304	6.02059123969156	5.90387589154827	6.91208094917214	6.53761913321924	6.74641153469957	6.83932420886492	6.55360697355994	7.03728932322682
DZIP1	3.15705678110558	3.31637075749128	2.71421544887044	4.57149763453144	2.93605901277418	3.22095799170758	3.36903857925069	3.10443516649927	2.48052725890698	3.18979454613323	2.89942675288611	2.8483265126449	2.45874894061	2.87730197064192	2.66495981247561	2.94915647721876	2.5295245438638	2.84081821238068	2.6738253227109	2.76908438862091	3.9740223480388	2.0161962741502	2.13788481943129	4.04660337370593	4.64037553915743	2.89108585826072	2.68176503329871	2.80848237969635	2.81325141373856	2.815789760544	3.66180565933	2.4549204471215	2.32418794786068	2.5660706202758	2.56244268110721	2.16908927692308	2.28911425888626	2.17261813271676	2.77389647834385	3.10707519323346	2.53089747566329	2.79768515084505	3.12522877819533	3.08283374284974	3.4178425424677	2.91275583215633	2.98757921804225	2.28574982738719	2.36996338144055
METTL1	5.2935728603318	4.4824349271942	4.93059763460847	4.01926021663726	5.35264515283897	5.17298715720089	4.94479934060655	5.57800669410136	5.30007826629318	5.11337883295737	5.2731015919208	5.09356956192303	5.06791447927574	5.08218950971348	4.82982310354824	5.11079420422665	5.18017667352674	5.10004859174755	5.71023261110508	6.43764175921954	5.99050393180772	6.43306541227474	6.63969823784999	5.77882196195775	5.92465076151291	5.57232082346649	6.39832797884945	6.28707882577629	6.55193560016156	6.16110926012018	6.56811393988353	6.35989737386209	6.83899786520734	6.20514020144754	6.14530899719888	6.58896491462918	6.1691195718082	6.69359348961753	6.87594116349531	5.93950048962516	6.68861897375158	6.41147182807543	5.74107669155449	6.48565836036981	5.82578832458088	6.25780018719017	6.75204983077516	6.26688230126134	4.88062616596172
SAMD4A	3.64539139676252	4.4767412580164	3.27409914074719	4.75872700151952	3.54713641994463	3.49332184476612	3.762020184482	3.94246224780318	3.13799543991115	3.24979477051057	3.25211163185036	3.53971620108883	3.31223468885766	3.53180290305049	3.22604907260346	3.62303334002153	3.14978883957947	3.54395853625544	3.12667779762478	4.02928013191833	3.91697012276127	3.97608367069368	3.48063570634493	3.47697653759859	4.31191857815329	3.87029507028698	3.00684344355772	3.75024785976169	3.88559430257265	3.64021411267085	3.82048357875264	3.0930497712538	2.52910944952617	3.60198867061763	3.70636903260629	3.35750062809951	3.70116803615145	4.5010161021088	3.35158125704089	3.87132271357445	4.19260345291051	4.03169198659667	4.06816453086149	4.18580344903081	4.62864967584079	3.91331573782976	3.44954363833339	2.94422567362056	3.964567556706
IPO4	3.86659393171148	3.82148984235022	3.90744401821757	4.10095695663984	4.32626903246341	4.09148346522619	3.614115198288	4.46822384947794	4.02250522608442	4.55650737833076	4.3831463538962	4.31056519961765	3.6397021061806	4.35624755550427	4.11837535234352	4.84030977045662	4.39979673475518	4.48882463893629	4.79813904846596	6.57519187283925	6.07654789566324	6.01002962087834	5.81040822963215	5.09607297503255	5.74409230920127	5.53443999423553	5.51074706546865	5.74104013990535	4.86908956625153	5.37718197803899	5.83606801079494	5.28948175731467	6.14279168247153	5.87603073417047	6.78336897118776	6.49064500414447	5.96771071796763	6.60417928786142	5.70052382103493	5.84622316429854	6.70351329769163	5.93413262093826	5.35092055173101	6.08534589023322	5.27541855015326	5.74454897568226	5.94864538435013	5.49638240974457	5.91897125596717
PNLDC1	2.16313638724363	1.28557110344861	0.970594099788488	2.13141779342866	2.56881916598236	2.03283678637467	2.26938607278719	1.86500308261489	2.19558235980363	1.50105512539536	1.1219067362044	1.69186384660068	1.78351967155061	1.26908740890063	1.83859622328621	1.52173191135443	0.811033631611355	2.3596513891066	2.35298759168817	1.7111194871765	1.26677896875708	1.89290431499595	1.16549949565078	1.24594668137798	2.02711919917522	1.29353955774292	1.44722690918765	1.3453642540016	1.50730380098461	1.8556587798255	1.44722690918765	1.80636679007344	1.23081472535129	1.27848818605692	1.50105512539536	4.82056756707419	1.21275555228846	1.64959178168359	1.77118163241943	1.58569611950329	1.31265284971362	1.52711283315114	1.63158126453482	1.35838503514028	1.07392051491951	1.76018024155017	1.54788533198275	1.32293231325458	2.12417320790763
ADAT2	3.55779585778373	3.53061969389005	3.63494027865531	3.50854248261491	3.75245973828022	3.86764731216433	3.46474652043651	3.01839075283976	4.15438719089675	3.77350105107693	3.83994896069295	3.99543940620345	3.57106511555425	3.48084557663705	3.55020505362631	3.75211324607801	4.18239820677491	3.54987855346414	3.57516815746585	4.88014469048909	3.8637457360347	4.53229697503678	4.29549119006613	3.98856842905615	3.77414529597366	3.60680257839945	4.60906737874576	3.50334987236229	4.7521400692024	4.14921869725108	3.19237874714382	3.30851345370512	4.53672109528286	4.22369445496491	3.94174804291035	4.31232553558753	3.79916439204872	3.88360480511488	4.71933659442658	4.31262100467918	4.39637590744977	4.36909934321376	3.63772027273781	4.07378812813497	4.16656510437779	3.94713608161378	4.31777663993181	4.41837600072491	2.86318252694417
EIF5A2	2.66816165824274	3.02331741162555	2.93645534274328	3.41762415918111	2.29522937946037	2.94999002287387	2.96109374519845	2.15216416380563	2.67426749745386	3.17163927155358	2.27955846850459	2.33087571967589	2.48163951779048	2.63898224021642	1.8299130653446	2.64519408060717	2.78341305391511	2.42414848935785	2.65443196634267	4.74714880476848	3.91958223918793	4.05227104083696	3.44512607135158	4.14336318985655	4.09610877626988	4.00992637692675	4.30521931884975	3.73955326220182	5.08484926762205	3.7126061811267	4.90324891742108	3.40726968143854	3.77851050713646	4.40436382725419	3.88050654166421	5.91554814775362	3.489441588743	4.00625358551664	4.65191790864807	3.97192563207843	3.74578052291206	4.04524053617058	3.52607048899714	4.41695960383065	4.40963514585847	4.3030996021885	3.74384821387147	3.33377604821713	2.13892969869334
BOLL	2.59639223750804	2.69081086405824	3.12103505168592	2.83327212698203	2.72976000341164	2.61353442864076	2.15560957773498	2.49447620396849	3.00598970819787	3.04249896499604	2.76363983704023	2.73757724725231	2.96728092672681	3.0738199505809	2.96687375469557	2.55032889996557	2.76016920946149	2.980002158892	2.61127649020161	2.44060696743645	2.37368732038256	2.50143629211413	2.57619094823739	2.46413801614676	2.20345824664853	1.90764316225338	2.20506808979267	2.18708192990413	2.3482701962771	2.53469187594492	2.48111427885418	2.46461567158435	2.98126044907452	2.40776526070671	2.75407233886455	2.36399176770279	2.28493113823613	3.02288602840803	2.5397941465827	2.59863708142864	2.21644445948282	2.50188818290897	2.57576082380205	2.59287284548841	2.23217872914965	1.88217597817017	2.00358658970742	2.7489017551829	2.65507085456033
SPATS2L	5.58767915835458	6.28675946256199	6.335569925698	5.15233468371722	5.57042002890288	5.71988332864253	5.74899191638568	5.78063668637346	5.41656490554382	5.56058005351215	5.29337282395047	5.35365900471302	5.42244413133937	5.59036397263573	5.71956873972078	5.30939179659762	5.17670726845693	5.3055726565738	5.35655660234703	5.07822131336035	5.25578813016426	5.12370929942735	4.76572937577265	5.78902805634026	5.51551567630069	5.16417332295953	5.35480554214084	5.42886539618358	5.34695656586815	5.56895931911854	5.02555355293585	5.05226521960656	4.59253385700287	4.94192450421336	5.2274265185507	4.74530429505058	5.25405703639641	4.75135821523347	5.08232423085783	5.9251917443151	5.35947674826738	4.9129079851171	5.69752056231927	5.05109886092279	5.35160130884725	5.35132444630897	5.05727847323021	5.11020814621127	4.67291068302737
NKRF	5.16590585149506	4.994045094653	5.51092903629912	6.06510539833153	5.31408225051053	5.96066266257558	5.43935536542703	5.77555943904436	5.75933421668725	5.25476843930948	5.63254744474697	5.57010821095364	5.72458259278534	5.50434640060412	5.26840327599942	5.77904600548991	5.60800399301892	5.5413309413479	5.5021562249318	6.63758157443994	6.6602832796554	7.03646011025081	6.79610542898925	6.13880297683359	5.58037477388263	5.87303710401521	6.51283448241492	6.27520076136582	7.04421778228333	6.00711273092365	6.41990850690122	6.13611110782215	6.2317349138326	6.19718404965796	6.55538467068473	6.08553174718216	6.42380767764728	6.94632421530118	7.03430729458708	6.10156012929699	6.36176750818322	6.09453404902233	6.03059532293056	6.27375688304384	6.04195123551702	6.30935026802567	7.02725699829378	6.05784878224622	6.42893700814003
TDRD5	2.19432012252293	2.18502140780249	1.69726689069769	1.99148317254502	1.99082480466775	2.78030422948038	1.62604996565364	2.82045633680076	1.99760138436688	2.44115146436325	2.22167823732316	2.18747239766462	2.77981511826884	2.54054133655161	3.47691529571515	2.50132765884898	2.94967311171833	2.51991505505668	3.09897184944153	2.28394436501748	1.27004490133682	2.35713373754794	3.46449643598615	2.65735745608794	2.73706831044761	2.00514924065367	2.74213632669146	3.46822569111408	2.61885754866556	1.97435642269521	1.85802209021549	2.53358529603875	2.46600667236062	1.91901348906986	3.28598921204049	1.66473139807487	1.75713740780672	2.81052447638371	1.35332080566521	2.68108208510205	1.41553076373266	2.03390945082786	3.01280738120685	3.72437609479573	3.71486509309472	3.02822646599156	1.09328369963992	3.42365672623615	2.96964368827429
POLR2J2	4.85441309999982	4.95163768322017	4.5490480209472	4.53908354933528	4.39206391863105	4.49849111572905	4.24319521252308	4.47767232687699	4.77811372480051	4.37336679407662	4.46940672892073	4.41498317257841	4.74249359988499	4.56024551846806	4.63966603094427	4.35775463939536	4.69863506972161	4.64787432319229	4.31011200253786	4.49999208449639	4.40350294365877	4.60579456181685	4.90387288119763	4.39355340684784	4.0417987313167	4.15433936336427	4.46909598308814	4.66127964246333	4.53908354933528	4.39928981907832	4.29181663315389	4.43663146555249	3.97440422580858	4.49048972460357	4.39087854992797	3.88261717522007	5.04429223766963	4.86249496202431	4.647564251482	4.25381733865234	4.47492327801812	4.80949084759391	4.10911298265835	4.47982003820898	4.02426602461885	4.14739634863462	4.35475660121361	4.47919267866741	4.44665721254993
EXOSC4	6.30630467429924	6.37499984799001	6.38248613539521	6.02221910367197	6.29271364624567	6.52064297373741	6.3011831191885	6.88965605967092	6.86741025471354	6.41411616643649	6.96638127690983	6.50029452633952	6.46927340339448	6.65165858843659	6.31083300613519	6.56389552812506	6.83924459849887	6.56820195093583	6.7209884329207	6.65854809599085	8.60281323929266	7.25785767280668	7.92077282829014	6.57492488653336	6.62247225720674	7.33473855583909	7.490588451822	6.91454939733191	7.61156640324039	7.84890183820044	6.5614643702766	7.78276280856929	7.61967682614558	7.38606783456554	7.41062659668568	7.35098764773948	7.01652545664891	9.12042635911273	8.58132848039112	7.00089430810745	8.87088966467771	7.67359461376964	6.87419202277806	7.97627836910077	7.17517945952916	7.63422152929743	7.90867363776058	7.62059788965748	7.19845066341753
PTRH1	2.58066172836302	2.78408462845298	3.09960396815691	2.83434500733064	2.46752308123191	2.94672765660971	2.91693167857893	2.81872593279279	2.83096352743165	2.90801256616394	3.11135241531876	2.85514968203066	2.90429716856149	2.70677270523169	2.80736966977016	3.23567514808504	3.06884977793983	2.85049000096728	3.0028003372475	3.50252174024145	3.26039268956288	3.60151762370805	3.55652501588574	3.15160646289049	3.11643271313159	3.20223976850046	3.55393410740087	3.26874966348581	3.61697086259694	3.84973927730246	2.67300485472942	3.35324010975567	3.88734307378846	3.32307254508884	3.35631850168674	3.95767442030307	3.47870683359454	3.42886952228555	2.82586256050145	3.18816060197624	3.65789498345651	3.09419796351461	3.16585192999217	3.23258315343943	3.08328130869989	3.31759470947063	3.47753041759608	3.26749786985828	2.8755902185174
GTF3A	7.80716128328918	7.62215956902781	7.30174114042148	7.88210732669402	7.53121837424084	7.58985159343878	7.58002005848744	7.25947382778369	7.14788663004756	7.5606234079617	7.58002005848744	7.08343717533045	7.14494317954331	7.47730515861869	7.36359252360182	7.38463157294353	7.84926025546199	7.49254673524357	7.55278163199938	8.89936184877287	9.56663322790045	7.97490425408154	9.07711442155461	9.95653354059167	8.33997806656406	9.19911779556043	8.89088392665657	9.26084509988834	10.8408978558571	7.73461662650232	9.72048095511834	7.58183052371715	7.65022386427789	8.60763882801881	8.51266287678318	9.35231334701786	9.65392474622839	8.29575216128463	9.53606859181639	8.58055076033564	9.13160340827782	9.20410038954703	8.44535793662566	9.10879260402744	9.05777991098124	9.28043808532302	9.58729533230632	8.80187329384724	9.2719124290126
AZGP1	3.69039159336562	3.32073848567688	3.97494272366724	2.98381319796898	4.06562723840928	4.19777254797983	4.82557364788723	2.88508904663954	2.90265105601893	4.12794091115384	4.29326096357573	5.36743582587525	5.09587364092331	2.67136353777897	4.99069056879674	5.28684500709678	4.24764413379706	4.61696288658972	4.56050156559027	7.95857805621956	5.26734876974217	7.95461652684851	8.85216143088711	9.99366953487572	1.47848964014906	2.55187394162872	6.98950039468591	7.29189022658966	9.02217213071607	7.07198633210807	10.4818693350527	4.39844867766399	4.86601434899117	5.2614631127582	3.17884477337406	7.71090637139335	8.1859149022712	6.962150178575	8.17872479388646	6.57092066244654	7.38097376585479	5.35207066482212	5.16572756310691	9.23205255041713	6.40158924786157	6.67188364102792	5.8842291245021	7.26636848546433	7.78107471301071
NOP2	6.1107122417823	5.87767807556335	6.43514567983433	5.91240162699687	6.02864051693454	6.19577276415083	5.91516288956356	6.47291087915551	5.94422934557958	6.20548267096139	6.36525098890924	6.27788471546553	5.92480103690507	6.1954065249546	5.68736200542797	6.24724517767729	6.31084927608403	6.39995186614977	6.44158820880539	7.81028648154412	7.28344045856866	7.72421497260287	7.63812202565178	7.00743171505796	7.21148688670724	7.17097231301544	7.79513727542766	7.47714764014825	7.57287779967786	7.46668055239383	7.0769965064238	7.40834271321265	8.17398199429771	7.66759291083267	7.31106391747877	8.26487645187997	7.58951167141013	8.53892738808546	7.47367346692898	7.26271685650168	8.15070756827294	7.73294631931133	6.71973720337417	7.5067007775411	7.16235943151534	7.76615704705556	8.10139025427749	7.31292092447731	7.18311990181172
RRP9	4.97012269398016	5.3648736495956	5.15273081760404	4.62100178096909	5.18449069898499	5.52796309895898	4.94763458578258	5.4351559770313	5.41380242999706	5.57464612156768	6.15052965435259	5.56466765012619	5.43404634281014	5.85753361730844	5.61601162029906	5.36596527441114	5.30904441677696	5.43589616189892	6.11724876930455	6.63987545381084	6.4172720409848	7.10283051574021	6.45380460632078	5.95357159368093	5.87774002833693	6.19617789841081	6.91244510213168	6.40073751138315	7.19774740557734	6.4827577894725	5.54056278944605	6.84220264640993	7.11467004360782	6.79688160848182	6.96993741422653	7.5970564857978	5.99486642222243	7.28173564247801	7.41397734577505	6.52109945244236	7.09247732663415	6.87597629803646	5.55205789803696	6.7730520150175	6.3578739748134	6.3138065458271	7.51794859920919	6.05590974690273	6.60424352223545
PUS1	5.1065838449706	4.85378750807238	5.29360569642189	4.63171793011615	5.31394827536857	5.31796837518468	5.10053525531398	5.76632724630469	5.10410217065767	5.72890233424832	5.68397906285144	5.27460378013314	5.07767084469496	5.30209442859351	5.11058630099391	5.36738035303478	5.36107968620095	5.38301296221296	5.66867290898716	7.29373941634382	6.10964456431827	6.70186408804479	7.08027775024947	5.9270212918273	6.39066937833995	6.47979745853706	6.79536350601047	6.6871262054573	7.00995389274903	6.62433181047246	5.49218388596146	6.47539432872887	7.03607843719981	6.20086665684615	6.68606581750092	6.00804254515067	6.6428526663429	7.60597070527075	6.37805793089875	6.21995861968238	7.11235444437339	6.60375956686086	5.56542832181676	6.40598779331704	5.97067478573395	6.6222651905517	7.4306948309199	6.31023907061491	5.86748802403447
OASL	5.60062309066281	6.40336531143387	7.74180054024906	4.5266963083526	7.81330987004967	6.87608587041006	6.66831970296388	8.39716365764131	5.18871023865787	7.91879266886671	7.68255933240606	5.89053037828422	7.82389582880634	6.6216168617374	6.8121255485389	7.5021903153064	5.7793815792763	8.21839319803459	8.69573897979136	5.81358628430977	4.13637987731417	4.82591749979223	3.88280545244123	3.91558877835968	3.89772303372767	5.79448661051489	4.98429258646615	4.51441846664649	5.2886653054144	4.58851818175477	5.93060977487115	6.52911710738811	4.02327485167513	6.39717363131581	4.04299139622398	4.77799841930817	4.39195456144365	5.35590602438938	3.59109048235596	5.55377326222006	5.48341650501053	6.46953155341763	8.16663579291985	5.05915160810528	6.93083739271114	6.21602728703824	4.77341435781784	4.78884069914473	4.00858986037222
APOBEC4	2.07924649106243	1.81774969901858	2.20290078680519	1.25061610138995	2.20513430066813	1.83102649381599	2.05065841947528	1.73245057838936	2.29107669148885	1.76231748349191	1.97618126683048	1.91319239254817	1.13203561910696	2.09002907570698	1.95058782687768	2.20962045105347	1.86655626753159	2.40483485529482	0.925006102667332	2.06465849886234	1.62404608694932	2.15665482659623	1.1311788117121	1.68422367283034	1.39569314997563	1.35704435575645	1.28011554245662	2.0652203959513	1.60166472638771	1.84447947449032	1.16380308520596	2.01384013646253	1.84829266065377	1.85355383288857	2.03520994401154	2.53553330428616	1.94387045466907	2.09064812276351	1.8709528512405	1.56924918302155	2.33320027573	1.70018387239978	1.1183209288016	2.67916412807131	1.43403723311409	1.20626337055162	1.09431858104191	1.08397483667142	1.39196763025249
ZCCHC24	6.38340536304508	7.28758206005795	5.00540485458035	8.81962604111077	5.90097994011257	6.38146431669952	6.89012097931765	6.54480738230972	5.35733978961934	5.66809341948321	5.60115487123997	5.49132348986701	5.33496955667005	5.42795468992765	5.90341642678079	5.68296247188826	5.92694967283486	5.35839742369038	5.58650317367678	6.52231769772591	7.77062767141713	4.49898860561608	4.77348214797624	7.40065651194448	8.59218453188247	6.74732612867693	6.915535419805	6.74782963073096	6.48365782620327	4.82162403577859	7.18971622911362	5.44024629439664	4.8918352867219	5.53038965898331	5.84901578685273	6.41600249083715	5.79284766334329	6.69283708910119	6.42137469133682	6.72188684948953	5.86137778196907	5.89332319170239	6.11377570781678	5.87053261402211	6.2617138401729	6.37223898460204	5.84098760796487	4.96925008698571	8.01952630731238
MBNL1	6.67957879631497	6.66053096937584	6.55523999994993	6.92503579066154	6.70701067541275	6.38662580808536	6.37739452249911	6.27296651171434	6.24150872016426	6.39148224752255	6.14071812826152	6.35941592921563	6.54933543474194	6.47851071540437	6.46678665312242	6.45668252150869	6.15071063417174	6.66892363981923	6.41004726016744	6.24597782699054	5.99806686373388	5.3106952297343	5.62111954200659	6.13165994795143	6.35787951774183	6.40414633042324	5.48745163893215	5.83502438256151	5.52375512954289	5.6550816715352	5.75829873063246	5.31954470157148	5.22840648645537	6.15728317651946	5.27968564106453	5.08335630245812	5.83502438256151	5.16233291426555	5.51746871168401	5.679249429305	5.54009755014873	5.3586304162714	5.96632401746509	5.82011435345967	5.72029175472645	5.80877418815177	5.73039738126164	6.18235259721076	5.96526418107027
PUS7	5.30066695008129	4.60299914588003	5.37346493123744	4.79519785364099	5.97619671910196	5.736779793415	5.4698983560022	5.66530401648197	5.43713023816471	6.17524729841523	5.91780951166085	5.65113017386636	5.39247816715491	5.25091815991798	5.36291261367121	5.81723508509585	5.96867250321998	5.96664017688606	6.11421854266937	7.14578566725611	7.20231665362199	7.51137417558957	7.80618544581019	6.99827772739384	6.0560787998606	6.51878764138722	8.07471194831	7.10872359762591	7.69732140054436	6.73743529112842	7.45229617306758	6.57444853734922	6.64064938990779	6.2667381798207	7.36408237566482	7.22953356887685	6.7326964998616	7.98663979896498	8.09134422544882	6.88320566673889	8.00494294611786	7.08963883600591	6.11240783322067	7.80378922430688	6.99552573771401	7.13836845898318	7.24855612076597	7.33472804132248	7.34159202785469
SMAD7	7.39764726695123	6.88151183570315	6.22782933130798	6.57717653956912	6.63035077251539	6.78602350469184	6.08859172665291	6.99436720059118	6.69556031213481	6.76748854614707	5.71364823288368	7.16069824425582	7.08088790051821	7.22037571911441	7.01992401404124	6.45092761665544	5.54341954709074	6.8708382997814	7.19214814277503	6.05405454701695	6.50831863262283	4.52464995751747	6.98135049640929	7.52095101757942	6.1672417431386	6.23623887278005	4.99302232445506	6.24972193204281	5.52238678030707	4.74215417270035	7.07698533619086	5.33148407153205	5.78586546409107	5.49266070001544	6.63738303781779	7.18602422898952	5.48511037544623	5.84658900936036	5.80918885167729	6.61539199339138	6.45836398474033	5.78541246196377	7.02806529540758	5.99481919567723	7.04213521386083	5.68175332911557	5.70746891339609	5.90746222008476	6.23623887278005
ADAD1	1.85270369405353	1.84912124706923	2.16535627292456	1.89082139842805	1.85503206364042	1.89491519905161	1.89143288395313	1.77110070373653	2.13078426927134	1.41853346845569	1.80455848478603	1.94321150531251	1.98594910945318	1.77666717255007	2.30076920740136	1.96554417228405	2.05098550513046	2.3842125491644	1.58939829995348	1.8179601963384	1.39769931436329	2.11304054133783	2.11914100335749	1.96266661194169	1.65502602384158	1.87852725191399	1.92380642533371	1.71087030288862	1.92615020804535	1.45460089884754	1.63286999827022	1.91639043619345	2.09586260539757	1.73474465121577	1.68208529742784	1.86335355290868	1.92903367636462	1.89896129693529	1.77858854441454	1.73081973647263	1.81435785199084	2.25405157010548	1.71898707408778	1.61136037590275	1.55573643127298	1.41134615022463	1.98975716814271	1.45206882374926	2.1555779511058
DUS4L	3.36426356179586	3.32593013888407	2.98530369771624	3.43933834141537	3.74036514543958	3.45162889642175	3.08466473619872	3.34210979587814	3.6900381273566	3.53112766145948	3.34403764507883	3.63697300886491	3.84275652236436	3.32632944057437	3.5237703658543	3.88289003819658	3.49056522492117	3.77117144087504	3.74666088850593	4.3135522762527	4.2212084112332	3.76732331868568	5.01978699866977	4.06736642279627	3.87708385883327	4.46612972517644	4.62332580375849	4.6117477444021	4.78215883654363	4.56957964859551	5.895009351818	3.70888758220181	4.08887051853035	4.16851916309574	3.6717537233694	5.11691022083866	4.03746322622934	3.96275096606156	5.26107970484416	4.12004822287047	5.26271637279398	4.13376240228514	4.51853957230969	4.39416199786484	4.11522177225549	4.59605295692516	4.67319269989376	4.42754118951697	4.18969123479963
IGF2BP1	2.97550052240365	2.73187140425172	3.18738959936964	2.47590567846014	2.57015609241392	2.8524408305745	2.76312961945105	2.9436393718214	3.05516964523736	2.99488087703028	2.92307467915946	2.8524408305745	3.03416739155842	3.20615483650758	2.93870861146971	2.78407226495538	2.57944057187718	2.91767303811009	2.89838649784809	2.74867854221592	4.98303440714207	3.18574479458321	3.08010647628016	2.69594238298825	2.63181989382869	2.46129852277204	2.71522369033773	2.72848979783622	3.45345024615489	2.81689587787049	3.22883758875999	2.67711696934177	2.77985062224997	2.93247864381173	3.05775575984776	3.84781739494481	2.78217336693526	2.85466792407744	2.98298327284344	2.88983118977588	2.94006852035125	2.81689587787049	2.74120602785235	2.92307467915946	2.91066021144458	2.86523822775399	2.81643649058415	2.75942332624378	2.807165805555
IGF2BP3	1.5687766808862	1.60539260472981	1.9649159828028	1.5661697737057	1.79838206658225	1.66157871367617	1.6573922750779	1.62259635286905	1.55420969607448	1.74630155047243	2.00699869969482	1.4590578583427	1.28553115416974	1.38737212446496	1.78373387133809	1.69489945295552	1.71228669690143	1.93267458330328	1.66157871367617	1.75135816509264	1.93793463432055	4.18985618685372	2.80596613750606	1.75378957297073	2.75710310058755	2.4592921269673	1.28862026172247	1.25430584266784	3.74007078057181	4.81420130802948	5.7354677483874	4.41737025459577	4.38224317671733	1.89852822057639	1.35998428350056	4.15565050834803	2.51015434785041	1.44567383492297	1.55798400517576	1.63659026913762	4.03246652155283	3.59710816188863	3.58736737961638	1.80356426460929	3.11846960164065	4.29191248246808	4.60434837342273	1.10102683167603	1.26237135347499
TDRD10	3.42892725060187	3.32057856474101	3.51756985053036	3.34122016186027	3.26517424482411	3.57420777363813	3.09138956706234	3.07839867249499	2.85582837201658	3.30304895985784	2.92742529297983	3.29382825645703	3.64221200577736	3.35338426573025	3.34496561318586	3.10367877501488	3.09824615289311	3.17783384699127	3.09824615289311	3.2931467487485	2.6416697595376	2.97382577833223	3.28701907978319	3.30337408360593	2.99490964413622	2.91674129404823	2.7557441673497	2.85775529969722	3.06704563726227	2.87927645021194	2.84593767034627	2.98327670466567	2.53102535403422	2.76269338889678	2.82896593270635	2.8534455262806	2.86533556956079	3.19775019842444	3.17112094291309	2.87657411876264	2.71267024887695	2.94506129358467	3.30544298140929	3.11796649482316	2.419297273407	2.66818849753341	2.54441948898628	3.1580191017952	2.92511860564697
MOV10L1	3.54512049933921	3.84361547868586	3.89302033565929	3.55834337561126	3.76524472974429	3.6546398897176	3.60869753826977	3.59187109463991	3.44867024399718	3.36545510865198	3.69107542850374	3.62333701249368	3.70002755995556	3.53026020712734	3.8033703551537	3.73662127537032	3.73722369002919	3.82546436193561	3.68671103137331	3.48410997481643	3.06416573545541	3.53419428075709	3.57820214022264	3.41701211910266	3.54032778445222	3.45033121891654	3.37481235984001	3.36776885660556	3.44241861544565	3.3958038594594	3.34192255524877	3.41269352542896	3.40679601900239	3.26676108834404	3.76094507651804	3.36679076485444	3.81429096386822	3.5099108582941	3.49913782863265	3.46973267906338	3.14964534455293	3.47848571405585	3.3978292665011	3.55704914988011	3.31474030058371	3.32450238573919	3.35246073358105	3.26237391677564	3.57243378590581
AFF1	5.72954599460581	5.60757334353591	5.73089276809769	5.94097544330883	5.96283427585868	5.5018992996191	5.58850125330663	5.87435474660279	5.84580040686813	5.88887254419732	5.69422954763751	5.74825227570022	5.47253128767811	6.02674437847155	5.91106845874746	5.74781269207382	5.9015993289742	6.00826442052171	5.82483882520443	5.41870653049382	5.3142677297011	5.71440901788784	5.31381739070583	5.48045692658642	5.37665495778375	5.42005572342504	4.98667913344852	5.48897688121404	5.29199396060608	5.53797875343961	5.17210855191256	4.96936253102446	5.94980803207754	5.60710803996084	5.66508375443942	4.96296333565726	5.46495925327861	4.75263659366368	6.09713426062212	4.98097836683286	4.97118538931591	5.54426702623265	5.86832976879039	5.13060721290271	5.47209263758962	5.43403688798276	4.86635549300661	5.78257854009729	6.29140245535454
AFF3	2.32740206614366	2.36301316464817	1.97462720402178	2.62634233990113	2.13034103426817	2.2259507465781	2.51843911872434	2.08068398460363	1.79527033493209	2.01037834942482	2.01569728855415	2.02892908130828	2.02806054258173	2.05018568911461	1.85632449771309	2.08127026811697	1.95627900470859	1.90683671287149	2.00396733785654	1.4782049380915	2.12032020880567	1.80899403249319	1.73063304081467	1.84559683670111	1.91433048220541	2.06643139292562	1.69442499923332	1.86006831174677	1.67138232074959	1.88379084531394	1.96390352147193	1.88881457284685	1.74171104380631	1.92846286484338	1.76405647908705	1.5065859536402	1.64474985295299	2.06301193579506	1.88756531454403	1.86130617296329	1.69442499923332	1.69811308117932	1.96986370969756	1.8070469273824	1.61190438201045	1.77667637662834	1.85133301384737	1.86069043445397	2.31547360622911
AFF2	2.4617283242137	2.55689735631401	2.7578905136193	2.47176000017826	2.23984311263707	2.36900933275841	2.52329593855792	2.49477267120152	2.21095285626444	2.2472680252935	2.38523746881218	2.3467406681333	2.66212335314318	2.57589519992699	2.64515153000828	2.17561834158422	2.32324297007958	2.41388962202475	2.26865953656062	2.45804784939483	2.2062311036711	2.58435588217923	2.3256615419979	2.30235490117619	2.65649718028279	2.42469294873489	2.4312615127419	2.55919296138501	2.12440354906805	2.34624429015963	2.44226694860524	2.37959597758117	2.70155836366481	2.50387817016226	2.61478868223231	2.61346692659735	2.64515153000828	2.67428242007488	2.89357065523129	2.35819764917211	2.40070764671447	2.96564059733814	2.52017298501383	2.42707337515541	2.64297098268758	2.39044444395461	2.74531324037468	2.5496415135175	2.40168204786649
MATR3	3.38471604824354	2.15564061903054	3.45872486565977	3.09091316276086	4.49804464954481	2.86155495550505	3.01518292628978	3.71429267671023	3.19266390089688	2.96493176152306	3.1955043412859	4.12495386595469	3.96217644349764	3.69358110653355	3.6115688730851	4.35068657737448	3.66291374193847	3.76167379424115	4.33903263878918	5.21475147490177	4.38405692203432	3.95000115146471	3.63083202710403	3.24125936378808	3.08768248173173	3.09545958877451	4.35851760274984	3.78732672441408	5.3686299578584	4.80258710472023	0.219169520567568	2.46526031299201	4.50201173035528	3.11910613011283	3.92265322235007	3.99754302774141	4.3519194953477	4.62643946546939	1.23438737347313	3.39173309366477	4.27663649507356	4.23623050005938	3.07104530170663	3.77742314229228	2.8915561449167	3.66823007235886	4.35429989823463	4.11596679241031	3.18051886118156
A1CF	7.05742731680263	6.94596482426564	7.20099193830684	6.00383982569962	7.15133638322448	6.84889654567072	7.0145792850242	7.53645387191542	6.90166199687559	6.95242953467679	6.95532165938015	7.27337744992728	7.1720952796234	7.26467170003988	7.09463573066178	7.46980206559564	6.9566905530037	6.96673678393952	7.21099894593088	4.55769016884813	6.36664301677682	5.40119195289788	5.70006309508906	3.75542348664192	3.32591767827247	3.89969368959549	6.77790940807044	5.7956158529612	5.41989341475742	5.67757970579223	6.30791055816162	3.57831277796608	2.5328850685383	3.19474014813334	3.58600609789923	4.75207603314806	5.15479376904053	4.94685561414312	6.25760715425862	4.13842249913675	4.97864915275768	4.18259012460783	6.64811283619403	2.26498414845733	2.42424743833644	5.05117486199576	4.28923565889374	6.43860203255877	5.21465546459589
RBM47	8.88439279269696	8.76360045431487	8.97281384235454	7.8419941151098	8.7753801659095	8.5918721581509	8.55401703440015	8.93767909337135	8.22247458259179	8.55062115337161	8.70286212245311	8.76761079775379	8.56189048769132	8.89150770345648	8.65035640375442	8.74312261717053	8.58274411652851	8.90718241366165	8.81335385696246	6.84166796985787	5.72235396055734	7.07554700885574	6.93618496350321	6.19323157332868	6.68502854100722	6.72822386547213	7.06216005658384	7.39563279090485	6.06100420664093	7.37693551502938	5.84003712506817	7.52850877310609	7.7725270189872	7.32779482339676	7.37630296294124	6.28710600271138	7.11225555157777	6.62025979523152	6.82217365348086	6.62341122355452	6.61747545904193	6.92850691107888	7.25329698625889	6.62897942522949	6.60003138143138	7.04239744134984	6.83668989836915	7.53499828497473	6.4887538133611
RBM20	0.756129679488818	1.15625936853546	0.753321180128855	2.35420975720662	0.711709154146009	0.792335836381277	0.971373240956658	0.771097669583837	0.762500043594864	0.729028022672683	0.729816598120138	0.710056478643984	0.822527547506638	0.747424976828706	0.746630415021191	0.622135139771247	0.785961140853018	0.757363019888382	0.703702801963224	0.745744192556546	2.1991251250836	0.746630415021191	0.72727791128391	0.777069362004945	1.25521704583847	0.685769865419461	0.651483829455694	0.802986031352838	0.651483829455694	0.768739109739494	1.66436965178522	0.606517360580931	2.50541004763456	0.726863839013726	0.8183767976517	0.741919848821412	0.753708934177456	0.657463164555174	0.642374768149791	2.73273977368779	0.905365889870443	1.08319777635299	0.66765165216873	0.7498625843976	0.712587747493352	0.710056478643984	0.685769865419461	0.711709154146009	1.01048026211616
RPL10L	3.57585183305889	3.41295518881419	3.58103251614561	3.68567909417538	3.57153846179865	3.91826024147066	3.55540597215223	3.49772937899429	3.67514396525132	3.75718976660579	3.89496710494688	3.74051062949497	3.48461428276572	3.43632506002078	3.83415571135966	3.71679842340505	3.6942240632207	3.93993208282071	3.40769704678521	4.30395525650977	3.06620963183299	4.33623767933566	4.05624008592546	3.64877803015633	3.0158539034117	3.48229139791616	3.38435147005726	3.62891772981078	3.59160019193835	3.31791457152515	3.64679112468883	3.7707961347548	3.67374843518749	3.02339189118193	3.21251812199514	3.38857798317928	3.92702921383449	3.46789746538147	2.99811383731252	3.68652626282067	4.10048821736254	3.77050960981999	3.07078405237867	3.80937375833479	3.37897389392765	3.41533227624898	3.83102966656357	4.0649578631365	3.58900034759792
C2orf15	1.50835509183437	1.58376979832422	1.88086533249354	1.48356951287718	2.38055282974712	2.12839674864606	2.45263439870783	1.81933131991237	2.21083327708876	2.43390597320391	2.67835540400206	2.38622279999737	2.5865138494718	2.76479723762336	2.65348695800666	2.95430862521806	1.99108412903478	2.53785600907273	2.23805572129697	3.39539644999627	3.45877602488884	3.07370797899397	3.35115693681917	2.25161832784713	1.44111201794474	2.50720588294324	4.03957250628266	2.98888498325968	3.24821559290309	3.68834369158906	2.52351997708419	2.38510569208964	2.55583151273411	2.31864533860611	3.1643455011278	2.91442159756811	2.63810450306777	3.43910318263711	1.97100361357226	3.61468608205712	3.23169952957899	2.50186798669265	2.8536509938691	1.91697250153057	2.38622279999737	2.77406690353656	3.48357758024444	2.69465644980245	2.39027592067602
TEX13A	2.18211331016123	2.36758250054309	2.2065363519992	1.99471481685043	2.26838105951794	1.81374685707293	2.13011221273718	1.97714700872107	1.87315753672491	2.22304127221763	2.36011558589271	2.0620749941618	2.56823542962785	2.5448545563878	2.4795622042083	2.43230949909587	2.21357131220235	2.15491910043241	2.13666984215193	1.89244117945955	1.84824765068294	2.63372860170719	2.32179738541752	2.03646476964666	2.16649083132175	2.21152680873377	2.42174917580102	2.52979155626028	2.27264898050749	2.38675712968355	2.23784295541479	2.62680027439899	2.80639914597751	2.3835527122363	2.41675257720399	2.61506696405091	2.74600013426093	2.39819790197032	2.38075010162228	2.5221449886696	2.41812322897866	1.97021534220862	2.36011558589271	2.56953096788869	2.5677932927891	2.37837259157691	2.6233126364215	2.44973826976858	3.41927177443303
RUVBL1	6.2401401923246	6.0861973451475	6.01150131382349	6.41640485769774	6.41304116947238	6.42054817684609	6.18717625299804	6.33886632631917	6.29177831112662	6.74592527940464	6.80363327669271	6.27238340479469	6.11939504489587	6.1047493574089	6.18375148751834	6.60383549681232	6.81480492075914	6.21958018865335	6.62220732284506	8.49120482910798	8.30124828854866	8.01766776045928	7.65504546107458	7.56097705213085	7.15329243604068	7.51952651281383	7.88364025921042	7.41157245500958	8.11766880353112	7.45462079201201	6.98245643087551	7.97052909399535	7.70723928219366	7.9490998059904	7.59812754593412	8.54909760765755	7.32903220214359	7.82171196440911	8.40047764060446	7.47666175152091	7.93286567565846	7.68752472057815	6.95002616297853	7.28327907863363	7.38719167767828	7.5952146678776	8.39630110689608	7.60691199147999	6.82394267781248
U2AF1	4.66697782575465	4.91923764396979	4.83415602002381	4.47864861243768	4.62588723837643	4.45148343697649	4.32756550476636	4.24463316532626	4.51248944498081	4.53812917605767	4.21199432447436	4.40750415184672	4.60639304597323	4.71044621231948	4.50157456945015	4.34376817042635	4.7893960580425	4.69666794640443	4.64142416653674	4.7585793219307	4.27665910942348	5.00726274930639	4.12902659561003	4.50669928218674	4.2936484681753	4.32008072276933	4.84457856886523	4.36789514916389	4.80735048808512	4.30138644096584	3.60248722068782	4.30554062044463	4.61338546130962	4.52130563088734	4.41515971422463	4.61734364280453	4.57701522196921	4.57598066385113	4.14243159932	4.52263624635233	4.00127736912201	4.4154731024939	4.38622649812073	4.0776748649489	4.35133317971003	4.34217941297609	4.43267212868142	4.76941363711198	4.36269163431106
DNMT3B	3.2168184726525	3.47727262144835	4.31146401447502	3.41156954566789	4.44530797085444	3.68723244213285	3.68757906101145	3.69894366672984	4.19800633174717	3.50709547691202	4.07999989766844	4.01428978184784	4.01913531687463	3.8537733994536	4.14559063524118	4.08221615997922	3.64542213153847	3.84577380880747	3.95043662699187	4.74102342487235	5.36963848022118	4.92067063230405	5.40552957728564	4.80495405910205	3.92818725117736	4.78880369805178	4.79931535569129	4.56332598147631	5.05742288326515	4.68431494744389	4.14495449883179	4.54653969514333	5.33702355157032	5.00560559356156	5.74897980414528	5.02423708441969	3.80801609673901	6.22851988268838	5.7774637074832	4.67653477853898	4.48573310098942	4.07045674057387	4.38859687367333	4.14084964020051	4.43142964496948	4.60536468433081	4.47818512188256	4.62126650985655	4.3464617582556
ZC3HAV1L	3.54311694430428	3.72524606823412	3.29041494616649	4.35192614232394	3.84711107101683	4.02381297410009	4.0140740728837	3.40045946285749	3.94061765214156	4.06284968522208	3.77879715806741	4.17187498849063	3.25077564133724	3.49179405100566	3.47174167278454	3.94027744333245	3.89746901279723	3.32519354652139	3.85756674759942	5.41572279130166	5.62577238164709	4.86089200213713	5.4638285588917	4.70199133173125	4.3489614709752	4.27543095235141	4.26765215858862	5.00625669853236	4.6637075385102	4.66603644309085	4.87119545976331	3.74788031345824	4.36895457628129	4.76777419353254	4.83391506983081	5.2593555272569	4.43921998264849	4.95699452397865	4.6951598923884	4.40611092931686	5.3448636995095	4.72235443777417	4.54003200652743	4.83295764848155	5.27172500611745	4.57965597493776	4.61644993479562	4.84870524850648	3.40799128285883
LUZP4	3.51076845061056	3.69515084134218	3.6713686537938	3.70535650033331	3.6766661716026	3.57308913309996	3.39963374283648	3.45878471621309	3.50460731249294	3.38068817152348	3.10734300777339	3.69418083630556	3.33213914569612	3.81101859685739	3.63907082212056	3.40100779817198	3.25893453144588	3.31789680944193	3.41829209552526	3.26198040559797	2.86614040184734	3.46442525480205	3.14672775526952	2.76148677456914	2.94539376996362	3.10625485474474	3.07532730166239	3.07355037939095	3.12309472882592	3.60491931435446	2.98592860908843	3.51237535505716	3.49743689916408	3.34119177747851	3.11263004731902	3.13965639721791	3.26774395817155	3.51506468597613	3.49809276704194	3.06817744655142	3.16793247982987	3.07464275128743	3.31824688612548	2.60580914702836	2.84049196496462	3.07637526165552	2.96221858486072	3.55346627815822	3.54217728862749
SIDT1	7.11939407668296	6.64697224728744	6.59176598715088	5.62104639627915	6.20982893049651	5.9075213124473	6.05539979422165	6.32815029567276	6.73042587311667	6.76596412330936	5.23497892962424	6.12296703898451	5.91538566847064	6.9024884765063	5.89339252853592	6.16280626708093	6.6112877565955	6.11443996766812	6.03694835579217	3.63473481039657	4.05090555667487	3.86747549065622	5.2059739600021	3.88105001755126	4.49908896373675	5.00287211431014	4.87432969808997	5.41486950409234	3.32367981068027	6.53305784089014	4.56715104344657	4.34239380774649	6.1037213126632	5.18318069369596	4.72142356070122	2.02194160934413	6.06158226788274	3.86123327605237	3.29591650753307	6.68756849460718	4.8944273129029	6.65402363366205	5.39241961824849	4.18519104065882	6.1706466426149	5.27853967760525	4.52481557057543	5.15592904644637	2.18743256926691
SIDT2	7.68481932098681	7.76828419846887	7.60946776390403	7.19686561869465	7.64877368583644	7.35809864760415	7.62569404140838	7.39589653934689	7.67453770612382	7.22311657415111	7.22473858366039	7.82444766778843	7.66539446313289	7.68481932098681	7.44695733842963	7.42870083262295	7.24457400498261	7.53478496095614	7.03082875774429	6.13958711092937	6.70087073883661	5.83280860499627	6.60600486421904	6.93800119745162	6.76043651994961	7.04350338876355	6.38712134801311	6.61791387548665	6.60839816068658	6.44828618018415	7.54533582615883	6.74258764558884	6.28970944544173	6.79706597461661	6.12206781525676	6.94519838802517	7.17336571153418	6.11546065962351	5.77284937211936	7.18396552374618	6.37542720309666	6.88878520641818	6.88395293891184	6.53602261413252	6.31897545167241	6.78583311385172	6.45101917459011	7.19607827212308	6.69090258505564
WDR4	4.95310647694897	4.20911025672889	5.48175068491994	4.23005816454931	5.22808683898488	4.77484506757312	4.91405627277221	5.3630258586825	4.76600723167639	5.36615932296901	5.59402343305028	4.96662513206013	5.18454931711112	5.50801302551841	5.2406865002126	5.72969544969744	5.68641363312822	5.38504764624764	5.76470041734465	6.07400475206909	6.46871869768415	6.98445513107231	5.96748715225017	5.61137587756497	5.37686124256088	5.62998573401496	6.47362489256835	5.85512745000144	7.09411717821704	5.63484406945927	5.34051361894947	5.95849847175072	6.12056660539812	6.12506511484523	6.04975756933752	6.95108056389717	5.46263646957348	6.45239817399731	6.36323124850222	5.56532038570152	5.99599665325206	6.34406434777244	5.55381338480884	6.15993562396342	5.92365187273445	5.74551552171016	6.67675503537288	5.52861271896876	5.73003018975286
NXF5	2.48800309234956	3.11760425259238	3.48495175092249	2.3580037996603	2.95036763065315	2.7720718671076	2.62709606776889	3.04763924683538	2.47078814290139	2.14761261271955	3.14753862970386	2.88288499346211	2.42641402539541	2.63838915777968	2.97765357973002	2.55972773648967	2.76099699587711	3.11475118653985	2.7026445263899	2.07989000110242	2.5390229427444	2.65281013098194	3.06362945526201	3.05785584860988	3.59772514552225	2.43468848691725	2.14321593319425	2.50613110951581	2.70016195671099	2.62709606776889	2.66389168848556	2.87683715052608	2.96842658660385	2.60754933412027	2.71284611332236	2.74577892125592	2.65405154633055	2.89305475506458	2.87907748445418	2.36860472062039	3.00542097169913	2.54075004957075	2.50439292797986	2.76137803584513	2.89759430843058	2.90178032831186	2.65527390387027	2.76219414743005	3.39424103431308
MRPL35	6.74398160853744	6.42499795662948	6.8982227530354	6.71180291546904	6.90926924851766	6.64129873737251	6.38322094955849	6.92830896370726	7.09145128305478	6.84634051559566	7.48373728651708	7.15653766970839	7.1838840397136	7.28912052705015	6.6499130641753	7.17718238246821	7.27935829207563	7.06223225056228	7.15759766153482	6.92732488314994	6.28800135807555	6.49727728178271	6.40161589061297	5.44338580823992	6.31535447490676	5.68930508205191	6.18687176824321	6.30840451983023	5.99301286127341	6.61981765750781	5.75348020858237	6.78939743298428	6.22817101054818	6.54974578227506	6.58125997294493	6.54275834501296	5.80082727999005	5.81379175892429	6.59726163274777	5.98459624487626	6.32723069641548	6.17895745136912	6.05564478767272	6.29314840576677	5.91764146095665	6.04836787677806	6.3798933477205	6.08343638956184	5.12110412600561
RRS1	6.2764335133014	6.43290374794693	6.85951061053579	6.88865579206972	6.81900282714319	6.99260969896477	6.8102236032543	7.09285792685532	6.54161983942438	6.78335560241335	7.35397408210955	6.89467179698301	6.21325705751606	6.52934702822661	6.56294867258995	7.00985605239924	6.96702057899714	7.16013936754178	7.3269992165211	8.32792530715331	8.72636455027659	8.05662903510047	8.15391563718109	7.58152006505406	7.9150065554865	7.81447104084718	8.36013388105289	8.14069481030447	8.62482098183426	7.96848795602345	7.71024570896876	8.1215599675513	7.99912812467186	7.48516879200485	8.08916805770672	8.37795599222583	8.38873071984895	9.10055927083891	7.46543013531404	7.40533777277423	8.31641897374573	7.92456504951238	7.22704488634352	8.10875569973511	7.45223765610687	8.31641897374573	8.40916657792911	8.12962178647983	8.41762207512627
RIOK3	7.92097378683381	7.8573767075978	8.0474623134225	7.27303888577969	7.94043063987143	7.76280588894459	7.42323691536241	7.250680736097	7.5898658342819	7.63796990608471	7.23864023443327	7.67848724698645	7.95076223487911	7.36323653814691	7.83432915000721	7.62156162007204	7.46322909345745	7.68523699346506	7.52819239477109	6.27342200025393	6.20980764370422	6.52258177670594	6.05275112084562	6.43131554423215	6.09345425604722	6.54135519138674	6.21701195944825	6.176459727066	5.98993103693461	6.92602738469762	6.47810864284976	6.17899990156593	6.18857554672324	6.35556796064081	6.26909694341344	6.50231963845623	6.69885061856753	6.00636923471651	5.0289898638281	6.54088003323416	6.13284187824992	6.3428105950214	7.21014382502959	6.15217343134605	6.63983239470686	6.46416676883149	6.50660246537425	6.85789009279415	6.35688848813645
PIWIL1	2.55180681690886	2.58263955882136	2.69856439279223	2.1401474996735	2.12127141285463	2.5465928056717	2.59668039096004	1.86936064334189	1.96141454856403	2.119922287059	1.72070611608042	2.21320583118636	1.42202074524681	2.5803396861548	2.98866717172536	2.54192609783318	2.18122937106322	2.4725811868698	2.32474803814409	2.09223131294659	2.27719855347742	2.52483984987414	2.54192609783318	2.76588025609578	1.82405671986246	1.73964790078561	3.09943850295836	2.38464301882836	4.06777897177337	2.94218736637005	4.93263196160669	2.44464231953514	2.75071698822405	2.75803194781187	2.32727839516382	2.16970992559908	2.279838094916	2.95566292737884	2.57497496600476	2.08298568477021	2.48188985344256	6.10882300289944	5.10910333670822	4.98062216257481	5.15370113170631	5.32968555017263	2.1558015684978	2.30565568750959	1.7807882422029
ZCCHC13	1.8720647377373	1.76668864747216	1.84974985136436	2.12084331957608	1.99234894454842	2.49259013723076	2.04709118237089	2.66116619055761	2.47125786373277	1.75157433540209	2.54048472844372	2.31309309751335	2.53087365801227	2.35461810415416	2.4208194144037	1.7119552735236	1.92989954668419	2.01620287347883	2.17549638774301	2.37059796976662	2.69030329509499	2.77121695711677	2.60024635263042	2.04657989474112	2.22997266590351	2.72170860759465	2.38759756466851	2.37976734792108	2.21238625218729	2.72047833319184	2.38759756466851	2.35043430510896	2.70769563682146	2.51660637954412	2.44322411332934	2.59810457405366	2.74701699357273	2.17295116752577	2.35043430510896	2.42956110135015	2.39318213888789	2.13049767856895	2.35043430510896	2.09427868964615	2.32455281381825	2.13343078828065	2.80891220582342	2.78649303052692	3.46299930310521
RNASE1	7.46813050877692	6.82365761632657	7.33270164758899	6.57720205757003	6.12630322082646	7.06270158615143	7.11464667072352	7.28759448730809	7.0264703903445	7.01179667157555	7.06714345389565	6.51195193126116	6.54465763383204	6.58556568112636	6.74227560347594	6.85749197856166	7.13711567159154	6.60520707475578	7.52145212501958	7.44949669064531	5.95916804873721	6.06700732817627	6.0191119174885	6.36252321466835	6.17216216497117	6.95317572335974	5.8704108020793	6.46139237619258	6.73518967447042	5.61148192267112	5.96135339865305	7.13073395807302	6.19619222991078	6.5732475598683	5.72823440539055	7.02394658249531	6.37285862568576	6.37350993214369	5.88659416025796	6.52391577640036	6.90223315918122	6.3887034935724	6.71375593018548	6.75532380256837	6.85821378856279	6.94671385337898	6.58018820415688	6.43299323906018	6.712417456638
RNASE6	7.67155907130711	6.57658538965893	7.03831096129732	6.05690014427294	6.216100762443	7.30415587616687	7.68327371125134	8.08361652698457	7.24564651538392	7.39799499589191	7.19478639792199	6.75904570287448	5.39113345863052	7.10890219474563	6.69012153550231	6.09669355047041	7.26150844817822	6.13437588852355	6.66853241557963	6.9059331485564	7.39799499589191	5.82841188926008	6.45846284290718	7.44221487830665	6.78510063743953	8.29225766483544	5.98667163991399	7.52412406773838	6.10642912640585	5.1299659538715	6.97949477907041	7.43384447899119	4.84330267357107	6.67610625782072	5.17513245014705	5.93283247147146	5.05689608167539	5.48000336065266	5.02296821834923	6.16454926292375	6.02402477981214	4.75628266984224	6.94053080601319	7.18023710489022	6.87199270526954	7.09731357001945	6.25367770529278	6.38583891647813	6.15370873588931
RNASE7	1.29478670698136	1.80930679604787	1.33431903639985	1.05562889169333	1.53789361656061	1.80059786106155	1.38602253660371	1.24927119336262	1.54516959801418	1.28734524674874	1.11750661979606	1.59193197573057	1.0455978913646	1.5354116793865	1.21676407177951	1.44632047269856	1.25108597851098	1.43879163705988	1.47932637932814	2.25216719850387	0.852428347698254	1.75761053035075	1.70068242407696	2.24887421616332	1.20301333467705	1.30633134548024	1.35009442492669	1.40104984313187	1.10224688470731	1.66627016494457	1.31940708525793	1.49180756909478	1.36623873495449	1.6128766766406	1.60859650789305	1.23840984087503	1.12939126822893	2.71257694010185	1.19944172179082	0.845146614184013	0.997304699063898	1.53789361656061	1.11340694202902	1.3635799812631	0.748830472129728	1.09101019828965	1.74117776635846	1.37862152372404	2.03753068126381
XPOT	6.51845971285335	6.42350119045972	6.22422329014151	7.00074869038095	6.48443195566877	6.58346550934057	6.59363770876859	6.99468449847771	6.50277293859612	6.83010742409719	6.88997361958491	6.35357647077562	6.46891592053522	6.41567670391199	6.29247091501014	6.67904938456195	6.74887704807376	6.25738732602515	6.70864514600511	8.54938671042162	7.46908132952179	7.69105890554521	7.94888100976373	7.56162033782632	7.30334548545356	7.87584651048366	7.85539294017652	7.90762535332932	8.70366780043506	7.8544781819983	8.37312005178367	6.88658178955989	7.41596744320788	7.18798539401452	7.27243076478778	7.84479686286103	7.85095920396754	9.34083752208779	8.7072013590567	7.47785642884483	8.37312005178367	8.11263680702269	7.40900289655222	7.68871294604234	7.37280926578693	7.87675223811206	8.83821428915284	7.42054023263072	7.15072024519848
RBMXL2	1.39936281297246	1.36755282335413	1.86554570966998	1.48003779769036	1.6823611497044	1.33306243244665	1.5104823409048	1.89816714632119	1.94153740215432	1.67080642662497	1.95723702770974	1.53395018653979	1.93781880202921	2.12853065339221	1.83910795591819	1.72433663333642	1.71560781190534	1.11049599273764	1.34100277775726	2.14168667368447	1.50690136269544	1.9524075051631	1.72959992420137	1.81719473384828	1.70894046695011	1.77486911312874	1.64714957914238	1.89816714632119	1.95427019754746	2.08497551077135	1.50359241001132	1.67296260115356	1.40663580747123	2.20450444579383	2.09738727765124	1.63267932080009	2.04657909759066	1.74916567634466	2.15150933080407	2.10335158077731	1.77125212021589	1.66239795976175	1.82963339421784	1.96874002658206	1.81237977048931	1.79114900537814	1.88941754587625	2.10941305978111	2.37434541372952
DHX34	3.75430900484587	3.6148816766246	3.73113749593014	3.50252664475111	4.09620371505166	3.65231215339657	3.72846814561947	4.40460470305315	4.00808494868849	4.02528590704999	4.152960647246	3.94432300658193	3.90847129687862	3.94944045038927	3.85727879793359	4.11692278110838	3.71393087877342	4.09966307797557	4.17170737338513	4.6037596557992	4.5004598548115	4.94658570729372	4.76871269306436	4.5451432798751	4.40980821170664	4.64483157018373	4.56221671597014	4.93059338677647	4.73632679895248	4.54803960471929	3.94580940175152	4.76823252617474	5.11806205567426	4.48945897072427	4.78815641913763	5.16979397848489	4.33503527299853	5.27600077168904	4.7618816528591	4.20118175195739	4.45054553766104	4.50464146208185	3.84337348927461	4.70690747581673	4.32876637766431	4.29136716720715	4.82426511813174	4.19144136682534	5.55192781812324
HEXIM1	7.6485345850953	7.8839597281542	7.4756914534687	7.8012790983807	7.40624963917126	7.23236353257956	7.07367575430414	7.18743339236619	7.12394527998821	7.00878561740902	7.00567086429341	7.36227470463258	7.7260118400395	7.45625381569138	7.43908842196476	7.18406645824157	7.17698070761821	7.41999430965182	7.14505884454408	6.17003363428182	6.69637487099967	6.59897552523058	6.01004452278481	6.35682679026553	6.99185037702125	7.01031636598938	6.20333315595355	6.25018396500279	6.44354924926309	7.13145492274813	6.5478025066435	6.67001150262052	6.76292815209831	7.3739840806885	6.81717089368872	7.35617199656422	6.41024820907476	6.69902529667815	6.48425387185621	7.63074375236595	6.72030135795889	6.95013470993872	7.22268820091096	6.40706297038248	7.07006441071774	6.63489929704498	6.64149066005279	6.37714344859763	6.20102527453804
SRRM3	2.93793612918517	2.92596964134212	3.46692486055495	2.82802790212493	2.90945492550125	3.06714042846309	3.08314481142498	3.11470716647622	3.45500572387245	2.99272827432402	3.22003174045261	2.93619349349771	3.5445743612317	3.12291284534181	3.4996352763703	3.01277887104825	3.43307813521028	3.5095227960528	3.05060466690271	2.7959862056595	3.20203101478311	3.48227042662701	2.8531209323372	3.16968773204477	2.61102987691958	2.87049560158074	3.09848040985352	3.08092012967146	2.79712468657646	3.42789340094635	2.79079524247881	3.31055916806745	3.14863450870664	2.87793185673602	2.85142895845219	2.88077535006279	2.95601192866807	3.5514000485286	3.2504794482919	2.85369685921729	2.99498396735152	3.19229424293658	2.79654435414928	2.96504701179352	2.84090805848553	2.95884169675426	2.83097132964141	3.3305707417848	3.89120245034235
NXT1	6.05120820421129	6.18088325048219	6.25320226206181	6.21242934901568	6.35225459889006	6.71243088704357	6.41351790123756	6.58963768745666	6.35012255361911	6.34104530763367	6.41631819180601	6.27542078423023	5.94802733691935	6.09674329107493	6.00905677422848	6.40965408672244	6.61406287060713	6.32894573115578	6.33572286435441	6.98543183686856	8.7142581442814	7.47279707929573	7.57661464357141	7.83310010133802	7.14833999308726	7.31759438513172	7.63744157223499	8.08810137018169	8.76423347011497	7.51160177247651	7.98101268144004	7.79548611874867	7.68116783116507	7.45045023986596	7.58376944688087	7.81671524692768	7.65487590392056	9.11274667182505	6.80195380663336	7.44122849874949	8.08322651546443	7.7605992544735	6.71363175625368	7.61191449799528	7.48313140288415	7.94651896098703	8.21689834363037	7.31759438513172	8.55981652587841
EXOSC5	6.92249027872612	6.71104920014414	6.41178301114811	6.82374010988733	6.921697726048	6.9333770686065	6.92889440063666	6.95942485769193	7.26360602804413	7.11057066927963	7.12444693660221	7.19387096523156	7.10575578999882	6.37069700780029	6.93296889793676	6.98178626042726	7.10754591221416	7.16861643707392	7.3284248541869	7.32218762695269	8.20962462137333	7.94370865890432	7.99040614671591	8.00567968514993	7.34480559397229	7.21478440217114	8.37323880724545	7.99383243806861	8.20076965862545	7.43900448773547	7.11227136423104	8.23055337199783	8.33738796767343	7.61251870565868	7.76198370536117	8.25191504143807	7.50197892577764	8.45224499780064	8.67448228624472	7.71652709154231	7.7363570437159	7.48211816701429	6.78096847639562	8.1054351414394	7.13275471350053	7.32558863402209	7.75522465046358	7.74426306674106	8.11663602761362
NUFIP1	4.31079409090086	4.40032927957466	4.50970960679167	4.21220543010816	4.77901735395435	4.79466481917879	4.692840988373	4.78560112976148	4.58908614232631	4.67325333756493	4.60328409674339	4.74025030262248	4.58327470498759	4.3554722759856	4.74884902866816	4.8189146208074	4.5106219845577	4.69346167362991	4.66098455603513	5.96168281008674	6.10578756346704	5.57741122410644	5.7776995612297	5.91947122485197	4.67048162314436	5.04772075697904	5.97510843775367	5.56760815504887	6.85069624259263	5.14585328030163	5.3752616459448	4.90350299193809	5.32005244787647	5.38139746174328	5.28846418118939	5.95017293871769	5.70986753154576	6.39345580463398	6.36643393621797	5.02356215248635	5.79211966942165	5.25355019853703	4.52875599327702	5.50175700842176	5.07227487010566	4.9127889085981	6.19211327568139	5.1726972146753	5.33226962129181
TARBP1	6.41044911923833	6.72173780515118	6.45549861926762	6.43634955162856	6.44246059082617	6.56821223410289	6.11760504646259	5.82542032415645	6.43279318263805	5.99479823452496	6.02403009119488	6.33391147310693	6.16478809758849	6.1833461843499	6.03726541293842	6.17925958797369	6.73981647128931	5.89373218156143	5.81550116899522	6.08260273077184	6.76618824417068	6.63479011664891	6.62986432026073	7.48198221645449	6.93340229294781	6.19063376851536	7.3605051575642	6.81494983567024	7.15697154703028	6.86875486643139	7.39892601591229	6.17155452091862	6.6997735242215	6.70151113165364	6.59575230138154	6.83648500807543	7.77216674196221	7.14230700443342	7.8982161878454	6.6007083929168	6.74515822966155	6.75709734906159	5.93910981120685	6.86105334316466	7.03728019337545	6.46702743616115	6.30739950718718	6.98697525619388	7.72635375364383
EZH2	5.01650706697287	4.95832200785184	5.99436349251911	4.176166334917	5.87602278251882	5.55483176434046	4.3707354795447	5.23688751156687	5.24266688930948	6.06080885939328	6.06200839956802	5.39125182325663	5.68500834848116	5.16282149129626	5.55126924888732	6.4493058186547	6.07635588787686	4.8686204871925	5.76845902570823	7.55245904695898	6.70385695848708	7.69517036364537	6.83263507939891	5.94744105855064	6.12968823394147	6.70857707015236	7.42043548544135	6.50896749006559	6.67186011526237	6.61489187684735	6.75726880744416	7.04639853151402	7.40262857164391	6.75675018503006	6.93925156593944	6.83093640893664	6.4304897717275	7.27587776155857	6.83093640893664	6.15632359369013	7.18758415697333	7.21535999868615	5.78962298863856	5.51662377105279	6.37174490000897	7.0451408551625	6.39968906110242	5.94389988568884	4.79496845325892
MVP	9.18309208003794	9.12376346054332	9.16194496836802	8.44422844431575	9.43671765398459	9.11586280090623	9.02157545720766	9.5269693496052	9.02157545720766	9.26144809340199	9.51071072482867	9.524312328062	9.71977654412373	9.55483717891632	9.55763578960526	9.49990739202276	9.41872688318264	9.59780697562212	9.54913255554427	7.95233017100785	7.35024973928899	7.54702956761685	7.65976510449065	8.42227854813748	8.94426998827407	9.08318280499779	8.59946377701752	8.60480347388279	8.3401043267674	8.58017775509546	7.65633878968657	8.82577884580645	8.88192573311721	7.80559968388467	8.33152790763286	8.44778002146275	9.09286645412405	8.53419527119884	7.7004349869702	8.19617727796077	8.01929418861853	8.3995507327018	8.29136750444879	8.38502167335025	8.56985003165974	8.62598389634548	8.15672593326686	8.59308306041072	9.05477938340233
KHDRBS2	2.64765694228905	2.88480621207144	2.79722190470819	2.59377761413468	2.72447575366625	2.67580411985976	2.67887146829712	2.51706895469299	2.56860996467242	2.83903749233019	2.5814686075318	3.09694995246649	2.94541599672171	2.83781770694212	2.42897851016742	2.51706895469299	3.29714605593776	3.22973567495778	2.68057954191844	2.84604222794582	2.26437621837037	3.22076459250884	2.47901712397482	2.3190319952348	2.94143946988158	2.58808661508594	2.65022885759858	2.81967868099859	2.63458252098341	2.63067576965137	2.63544979360225	2.57659239648244	2.73617691032447	2.7632297475862	3.0320620242342	2.84940979521629	3.11726164779937	3.38072284485794	2.82206854733064	2.67626324584235	3.23757597177947	2.62585129480996	2.64810477797283	2.49927774273228	2.4506265863411	2.83903749233019	2.97444315400678	2.53839435535906	4.10016756357115
RAVER2	5.43062394280198	5.31665298097051	5.30154311229066	4.93237610839735	5.30848819106765	5.22933126464494	4.92548300040281	5.16580148005428	5.46151335844026	4.96837155364337	5.2445444914656	5.37487553600126	5.30486896507848	5.19275658368369	5.41389186116466	5.18019996913132	5.06387091672278	5.25912575480247	5.0023553241559	4.27640556698537	4.05101804272962	4.49777083032755	4.38621146514076	3.58026882764205	3.87268578244665	4.00287823886431	4.29769494741729	4.26472404791573	3.76626253006893	5.05328927111259	3.56173317498379	4.26365719046688	3.9087617654399	4.22875000503512	4.09612064469666	4.10408028823949	4.59209508512759	4.2304983508003	4.84753620848268	4.5888361658847	4.46860314308961	3.68594382234643	4.35517403798619	4.18320332440332	4.38931562144411	5.25702193395106	4.31842663001425	4.52115781577264	3.52815317907348
URB2	4.6194474800833	4.24448219683138	5.16098137736895	4.63382649437303	4.96798230398063	4.92057853736489	4.79540360503762	5.00239890801748	4.40162475885572	4.85757667820051	4.87621404113204	4.6079968653829	4.39274499103785	4.76695737808081	3.55697141501224	4.99040911088432	4.67336177691274	4.79007927494032	5.00515233763679	5.52156301666421	5.73347542251457	5.56227214845622	5.78640124002344	5.6628366272718	4.9900612171296	4.98425227088998	6.46169821795618	5.89849975684809	6.34266859399188	5.82656180453473	5.89050504789227	5.65222142647427	5.97284011394354	5.75648397353984	5.8614309796382	6.10956732563296	5.32164684368396	6.51837751731315	6.3408311622643	5.45801682277352	5.74038345690712	5.43406632026925	4.83036027147257	5.6575483509556	5.46885556373106	5.6907198655487	5.20660227469345	5.42141215384892	5.23881278737646
PPARGC1A	4.48429735449195	4.60601763432241	4.52272194602523	4.04502415405851	4.59770457945311	4.21628713927086	4.13675678792975	4.04567878150273	4.57470320017404	4.51492095554496	4.29131868864029	4.7086134122461	4.30430245498979	4.39426516487738	4.48364370880312	4.58275084274378	4.07617883445703	4.47359784020724	3.91948910966984	1.96965466038064	1.80970087134251	2.3222570488093	3.80436304026552	2.70079414277251	1.87737473998156	2.1292412635745	2.41017669679817	3.68406734805281	2.69028308040689	4.06631228797541	2.6805217961851	2.40571982100703	1.55681490237252	3.08024846639512	3.98159678400722	3.44069048958236	3.14901280500511	3.56123770408498	4.3481231092686	2.72253852029483	2.79859072652026	2.7881955713136	3.68968827720157	2.57180679512173	3.21721745097844	2.92301715537893	3.67762544499183	2.84778735876724	2.2662602233273
PPARGC1B	4.69794041127047	4.73403632947249	4.37698263521283	4.59981860701692	4.70909320671195	4.56133896879933	4.23586200406883	4.73089044410621	4.70171038524676	4.60135755895185	4.7906516258768	4.90004584142187	4.76476162126277	5.39133997906412	4.97059831788889	4.70849184160716	4.82456316180045	4.63084423804541	4.66164126834486	4.47314430626964	3.8977205662238	4.54273715141267	4.0630619144316	3.72801912239087	4.20300764094507	4.12447342325159	4.56937699389479	4.27755628957253	3.78327931570104	4.06948233532135	3.3640153087659	4.89304358215149	4.34988192847211	4.11529113082154	4.44094415276868	3.81941200609366	4.16217394264681	4.50860273338707	4.22157322099394	3.99771982401563	4.28816276712837	4.12322716522376	4.19195065604022	3.90099667865892	3.67120468537877	4.00766394971016	4.13759759183953	4.06592432414649	3.00334819652681
RBM24	5.13805009418727	5.32767045791573	4.08915804204064	5.64194351801377	2.9447579491686	5.76891945478263	3.41423134479999	2.79382713767397	5.13324965033548	4.8361724104422	2.33027356488128	2.74686897078039	2.45553998288125	5.37854790336992	1.98664301815242	3.21481727375473	5.10940521748421	2.59827055625754	2.70747002824468	5.17831214685258	3.42768274996976	0.673894515855496	2.68484287019801	1.41603656845347	3.60988998905539	1.51589032251239	3.22745580495267	1.19865981124745	0.92911827669612	0.470027077157423	3.19993184035702	3.40397151012936	0.604983681514625	1.18260137672858	2.88018360210518	3.02157754657877	0.579866348911003	1.65222715437191	1.16831377060338	3.94416247388309	2.17409761238261	1.29503125345461	1.64402159605193	1.52374597375446	1.56363303656851	1.2645649676862	1.34961745097185	1.23393702687229	0.523088058186753
ENOX1	3.08353731592511	3.50164621359926	2.73638029926898	4.52483823903251	2.48418186505912	2.61826226190595	3.59062210875049	3.04196229030353	2.57116314107837	3.10991824473598	2.56651011375043	2.5198078567816	2.59226281005029	2.72524956524558	2.79077736404049	3.10118155121217	2.67441443585939	2.50844751404408	2.75393951749437	3.85509278595516	4.12546112304703	2.99354711763758	2.70934495114082	4.5964297559497	4.71129629770549	3.75360490953206	3.04114301073225	3.59313218444527	3.52351521154942	2.87323523307739	4.39185541583615	3.07354483451717	2.7503755583516	3.61062571806524	3.75462941956944	2.98414016910591	3.25578208067827	3.07146734580261	3.75602208691196	3.16169234106616	3.3506842174674	3.69573491485768	3.08477728926252	3.48520534815027	3.64350869568083	3.15893733562919	3.25160657471505	2.81086074926804	2.89993395330181
RBPMS2	4.27319046620187	5.94606724466433	3.48029840267838	6.77461280106717	3.7824298604053	4.11511410347469	4.94975572793538	4.26551168673068	3.58158890395536	3.38969743888571	3.44398280154684	3.40712480459938	3.03558663318771	3.39847437312687	3.78591809263757	3.66689786998742	3.40620283045936	4.15362194131417	3.46267085989884	4.74173810693383	6.12261729771435	3.49119856215739	3.38413577844188	3.15773548117946	8.08822701120687	4.96162209645575	4.06983420321365	4.11096640421615	3.26093529796213	3.498443481589	4.59748838647167	2.98483271099416	3.4112869047321	3.16611777616799	4.06230784332079	5.30791510238413	3.8448339496246	3.37207787277806	3.95184746772906	4.53883241608725	3.24126534655374	3.69358759085817	3.697207000294	2.92173889420172	3.870287526532	3.47038370432397	3.57882009861368	2.7158614934267	4.027396671417
RPL3L	2.13730705941928	2.29977367746429	2.53741032737515	2.3247214303606	2.44757119688697	2.3604804924003	2.15432245940752	2.35690282295775	2.61647074178893	2.33242875574067	2.91974916453755	2.20078088070236	2.12628114181572	2.68923990986946	2.36262245577206	2.32380578323619	2.20172325181828	2.673154571731	2.38443588857195	2.73126956192311	2.14961176323415	2.84301074241539	2.5353159065871	2.29843703979908	2.31972578665802	2.40298112876387	2.72367771394558	2.40476626645402	2.01744193621208	2.31792229657487	2.50664756307701	2.52038522557337	2.34442383567483	2.57506793406481	2.8908319406343	2.3564256438826	3.12041591392327	2.56796064055822	2.5759229857898	2.20597196053601	2.71116959125702	2.13778797898567	2.16709835992407	2.66860370197363	2.43752814090248	2.22773441770975	2.5548148185406	2.59724207961552	4.04245476951333
RNASE11	0.948273646559515	0.888406935093708	1.32161072489806	1.09417155679781	1.15188502848528	1.23635252076159	1.34902589141042	1.17062632887071	1.11012317994075	1.27940847067271	0.827229412451247	0.938950617566872	0.950783522835496	1.56299507833014	0.853409146963551	1.29817605989778	1.64259695277465	1.68731191601656	1.54284118650119	1.3405048007607	0.756027322191219	1.18457968312906	1.20884469255275	0.988267850538709	1.0138002629209	0.927299414691562	1.22088214854792	1.16900902097725	1.7532169596674	1.81334542229456	0.884110668643585	0.974346924038176	2.07473489050944	1.64518475656654	1.556631846993	0.83545179294173	1.6649766116265	1.23157279967223	1.75631585760958	1.82625458632159	1.74850930310385	1.20979935786908	1.53644695878539	1.77561599299019	1.06627152912558	1.32069467417385	1.34530059223288	1.17062632887071	1.09704972591283
TRMT1	4.9548362679255	4.90638220841574	4.76451189565404	4.78785572084763	4.98367215679135	4.85669809573959	5.19802916408146	5.23526066191989	5.18656132698889	5.19738660324575	5.15136882803799	5.06690921744169	4.8691007731666	4.99527615753362	5.04377980759678	5.26084011566186	5.20127190103227	5.19251004134713	5.13168114749167	6.2219862214386	5.38664963369744	6.28971333730261	5.7066363567316	5.63708901917293	5.66700121196044	5.59623448316182	5.99598044177735	5.91165960265995	5.8020127406989	5.61669736085882	5.17670052633935	5.98255639542985	6.1062052693882	5.39778250869687	5.66767032674873	6.22679916187633	5.66733566297443	6.50645116697914	5.81982588789823	5.56650555136819	5.78857385923061	5.45860015692573	4.62036403534481	5.9625200641738	5.71691338467263	5.39911434386862	6.00159621085631	5.60260574854521	6.28029765614025
RAE1	5.40575530439471	5.01596087616438	5.58580302103814	5.2987618752692	5.42286104112489	5.2278630017593	5.48706638083165	5.55859914706968	5.51240919811637	5.53461630477546	5.63150310967783	5.43156620689967	5.7243250563157	5.37406319342238	5.47752563630228	5.62913891445613	5.63317925322311	5.48573705531192	5.62182424157128	6.69755348434684	6.59533914461907	5.69984301612343	6.43067218877148	6.19680906076571	5.72980935632735	5.77707883917166	6.7825913994932	5.93139381489514	6.62414163680873	6.00385373459113	6.23574875318751	5.87586564330899	6.11767982328151	5.63758323021439	6.04994600846929	6.70900008064062	5.95556765687437	6.52999240682943	7.10716272069737	5.67708892339014	6.1776638237683	5.761516968425	5.57253921827605	6.21703502158233	5.85603689631096	5.83298301045457	6.52134915831901	5.75321302159498	6.62976107759737
UTP14A	4.5320105125088	3.96198619128369	4.69982032528938	4.43113328200788	4.76021729523021	4.67985790719285	4.8253494108074	4.92467827794599	4.92504732186698	4.87174379917059	5.32399911901914	5.14904290406804	4.64062471208888	4.66941300358428	4.29429859178176	4.80113723383997	4.54795487250316	4.92744001236362	5.1802875636	6.29975595484224	5.87853840861413	7.25425771210848	6.29294710226381	5.45359910526611	5.00439763616149	5.23180747465374	5.72244865523254	5.54842333497662	6.66520408942307	5.91502169648674	5.7335602442974	5.68565902193802	6.09546859453575	5.57851444433497	5.43401723968342	6.61792220627288	5.41943850941523	6.26259592945452	5.4745288095649	5.44198885290514	6.40279260759807	5.34633355208787	4.86827783127735	5.56462998050739	5.25999017747375	5.51752279322772	6.56455948217001	5.87000777107932	6.02939934030256
TEP1	6.36689727908508	6.28463950050558	6.45372932356417	5.68976179533287	6.43322861474229	5.63293792925751	6.14727707560688	6.12460091051096	6.1520442082248	5.83365405938109	6.36601363771628	6.43725402246201	6.43457049501451	6.23730121300876	6.26370049209183	6.06227023518299	5.95741601681534	5.94321779748358	6.30944817053973	5.28584810894024	4.55018870069436	3.95225802112869	4.83756389338004	4.69686271478905	4.98830430932964	4.97185336994648	4.51376139427987	4.87116405634342	4.06868643754602	5.24893319076385	4.97714096410502	4.95382686272061	5.38927849685016	4.77773029257058	4.34077910435052	4.70153992869465	5.63540371389404	4.86745552602199	3.66098456965889	5.24018075813085	4.65687232325615	4.75430960636159	5.34726082467424	4.42539238530907	5.00048996265551	5.15521909635704	4.34786111546754	4.83107700057346	3.91492367854059
DDX4	0.989655090793466	0.800085872100332	1.15541847252029	0.845573212933637	0.832853304228801	1.99923359394675	0.918754352722231	1.07930425911343	1.65176651748502	1.24404015171568	1.03990866326212	1.46895733294434	1.18918315486338	1.56367540773738	1.61956973095193	1.41059568235826	0.829351888664226	1.00693434426269	0.871260708299436	1.82690381751476	1.90624865688309	1.23862243285558	1.54490621665935	1.37939192898623	1.54798956013725	1.46546290947341	2.12426178378507	1.14328195479828	1.34804889047696	1.52745377486351	0.892978077535345	1.87090251999854	1.56037646554415	1.41355113340259	1.46365309325098	2.66671055333425	1.03990866326212	1.21897079009411	1.23520587813761	1.25568169197838	2.45362567131596	1.70434703943539	1.63991244147197	1.39920953430044	1.10921500483099	1.98945517544113	1.57166750072371	1.19990642045133	1.6037969832594
DDX31	5.05395373675395	4.82787362345982	4.93991102719558	4.80793821023319	4.93513173594235	4.91320580338667	4.84889450318108	5.04443557717611	5.1412401798249	4.92968063414464	4.9249118525469	5.12952416387198	5.42942326208926	5.18416252673697	5.05873829368121	4.88313665401576	5.05661730222754	4.91919561307802	5.02874223271519	5.68424706170558	5.13194854644942	5.18961282587317	5.32954247898	4.88824763849802	4.8043139467241	4.86848256769801	5.69913238837809	5.59348109691947	5.29944833301242	5.72657621201798	5.27602126869902	5.3135566477473	5.14995680300349	5.2081421481258	4.84357071349553	5.28216817254589	5.12508517726044	5.49272281179574	5.97087273180115	5.16433225251557	5.26264249962818	5.4806996717731	4.79165031691193	5.31508795692794	5.24550516378226	5.12178478666627	5.23006960683654	5.49685888732882	5.302548544801
RALYL	2.67152945711426	2.71373650177146	2.45631389687014	2.93920632685796	2.57264123274791	2.70680660362264	2.56724988818813	2.25442575667327	2.53511288620004	2.68731826832661	2.12691503837067	2.54435992577381	2.40500081898087	2.23733100012947	2.36235616213666	2.69906407842724	2.58446034122198	2.47968216419208	2.42246569642063	2.37173969579094	4.23354273431612	2.49381631841122	2.49118301947227	2.40176720413672	2.11280245197421	2.4620989191422	2.27940071060151	2.10927804212389	2.11586353748091	2.78657132575495	2.27468277946699	2.16694790562807	2.63753191033174	2.2837857463622	2.30889673190194	3.02870494191386	2.64400979062002	2.42431721701552	2.30656246624825	2.41688615230891	2.3929395711153	2.31182686780204	2.43624445048586	2.22519899260889	2.28712538886149	2.35947679645866	2.32944267245482	2.58925398468459	1.97749055325943
NPM3	4.9473001666219	4.81059418351616	5.28000960443895	5.03908393188638	5.77946981362023	5.4847560942217	4.54989161019247	5.81436743004585	5.41710075210281	5.88652984922643	5.90682238785738	5.01734549922521	5.55841448143547	5.89162290579331	5.201201305189	5.914621342331	5.44468907502382	5.39687008702894	6.22386757925177	7.89374797775497	7.08464211667263	7.57172110406968	6.89712261927061	6.25396659811793	6.52506268096282	6.2678136844108	7.9258589044739	6.52709096628288	8.37771979083857	7.31062865148782	7.69233164964572	6.67200870257405	8.00108064229821	7.39973297086407	7.56536631803577	7.75001685375157	7.36781701124775	7.4191262104699	8.25582254141335	7.72022103945339	7.80827820776953	6.28026848873208	6.10740293958741	6.34096862500395	6.16345965971944	5.98350896429888	7.13891015116459	7.04611126821127	5.54614917088575
NPM2	4.67322328196122	5.08914005806507	4.75238642756151	4.80936220478684	4.64702409485903	5.10011035431526	4.74446336858829	4.52637090682378	4.59141132661582	4.89068390983154	4.54900405965307	4.97616987642587	4.96302359464991	5.02987622106167	4.91825822909724	4.4443806829868	5.13048709108682	5.1407903403087	4.65074157158028	4.63922131347182	4.43566650519743	4.83021788010006	5.0459457361932	4.81392613527114	4.33303600134506	4.76858383545699	4.80251334179188	4.81353160393434	5.04557261531798	4.83985210879223	4.69839012262802	4.9773720811275	5.02400918213458	4.94586070550923	5.45840756964579	5.43919238686304	5.40261401574131	5.10683835051853	5.01272006434918	4.52968697382794	4.24231940207589	5.07612668798612	4.57847526540482	4.67028201435989	4.48436835072796	4.57142325352625	4.56480591103216	4.99753894122176	6.07807262410251
SNRPN	1.61273140919614	2.06379152200549	1.43931036340572	1.63611295707197	1.73637151874076	1.38700735444343	1.49094931129593	1.34558806428215	1.67645305014754	1.82159157264629	1.57862205489404	1.73350626595324	1.72509658734224	1.39544577869212	1.41646955175009	1.44621546888019	2.22990320504804	1.38893395213097	1.71752102437012	1.99091698713354	1.65051682220895	1.40548374452903	1.27061002749317	1.64874317087579	1.996245198291	1.88613275522721	1.47918488723974	1.41852736086348	1.71483217159574	1.79815414120383	1.47329352513601	1.54274402110034	1.49339456172849	1.36753289533014	1.44325399585568	2.07623866121528	2.1442746516021	1.901701960497	1.4455619512213	1.57924291585379	1.44866977096996	1.54506309828342	1.40707277816441	1.33513698304318	1.88410458402539	1.43617537422684	1.44621546888019	1.73560958820607	1.4372651679145
RBM11	0.702243547017324	0.785818711705803	0.723012778822538	1.81308304850934	0.784620128504844	1.73748202457445	0.761684972104666	0.783494119594073	1.36528917548218	0.708794119148284	1.04098606886161	0.852818049754472	2.17810139430037	1.32661789859795	0.912249499959925	0.915870527265733	0.823270076037167	1.41420492948449	0.671619725526132	1.2604194847304	0.766053179267449	0.843587360232884	1.36148214549938	0.88910891469695	1.91689628175086	1.43863372423287	0.749857639291758	2.33441089389254	4.19864242652203	1.6844174130411	1.81625011344499	1.076382163728	1.41420492948449	2.14463656281267	1.11499732037835	4.3895764864764	1.17365295501559	1.14680935617211	1.92180148383784	1.04400390693442	0.646683480729099	0.980297350708079	0.824450730648664	0.616315560771412	1.39040801365527	0.753098959279533	2.69721524144582	3.02344524493113	0.884737612052706
TSEN2	5.21952894052767	5.21752777149136	5.26351782437425	5.16046759199126	5.8428238934155	4.98636827096667	4.65885222793654	4.58099146177985	5.17490094443037	5.02501995202209	5.25060527297897	5.1250608361033	5.46097180074201	4.91465775863044	5.37638238243182	4.98766130600719	5.12573866022145	4.93888977261286	5.00428721125099	5.46753418403368	5.76289030211638	5.73813523607755	6.40308017191849	5.02081992072655	5.02245671490097	4.5340248302135	5.61475048105107	5.64604675712074	5.10656522402083	5.98594642592251	4.24730765577123	4.57418509719678	5.34527029555899	5.35892618696018	5.16512907685135	5.6258877413896	5.18363755466387	6.20611449090731	5.90956134163243	4.96592453318699	5.09278648561711	5.51131336990798	5.00593194126	5.15815171439187	5.35211257981214	5.2215517571603	5.34220566731837	5.15652570929321	4.12874703684135
PTBP2	4.17882143690896	5.17059660068385	3.93043737858861	6.10974618287147	3.71919885125313	4.25755194101159	4.615115591604	3.56239022740288	3.96099874905035	3.63170088216803	3.59416961602675	3.64886369172171	3.27166021998698	3.66456000287007	3.44188586160344	3.6957666876079	3.52608503515411	3.55136998739358	3.64689830522369	4.1050741243699	5.1200782000881	3.4274173304963	3.29786085397805	4.14933828067317	5.13401855073306	4.09949618044399	3.88876708955537	3.40373643287895	3.37727226819003	3.5102050074049	4.07910989221043	3.13599527694976	3.71856868639891	4.01482929977291	3.28373080788566	5.49293995064756	3.96573954195259	3.14861077525486	3.50951666132836	3.96258622990031	3.2663524653341	3.50214143139157	3.60011979814488	3.4896139094095	4.49998427598699	3.92416420052072	4.56513005162567	3.90190732534039	2.61479525327509
TLR7	3.64694483900914	3.41995055409361	2.689012031086	2.59955186310276	2.67062549789563	3.03626770303546	3.77772851978111	3.44897925742247	3.25412932651643	3.31890679862093	2.70421607686111	3.01587573946796	2.11515688879419	2.90999996325886	3.06072558161571	3.30180645786298	3.00715128421008	2.66399547823649	2.70553027703611	2.68152743637323	2.64060918105577	1.98738705652718	2.72859859488918	3.41216630851786	3.29928224843032	3.7259133523229	2.43375218182851	2.6172486713939	2.3617168286081	2.32521408477023	3.22047045286362	3.51418427153827	2.11109964046551	2.61380323053523	2.35644157176699	2.12033154092867	2.37391320899836	1.94161697170374	1.85773771719136	3.27759196477023	2.46613550882481	2.48044624439134	2.42670655438864	3.9597894384263	3.02688537423447	3.14206211131157	2.85652846481987	2.75186914865548	2.93148514633543
TLR3	5.49279848195641	5.98397247961298	5.28985139131588	4.86553463195011	5.5764417561519	5.14518251926143	5.61912423336158	4.64415114725488	5.85333561492703	5.56573231156697	5.11860389016177	5.82666282072059	5.98281265048714	4.98106318266076	6.0403955096913	5.17373097050562	4.83447391126799	4.74468890364398	4.07978656863968	1.96388409656484	2.70401407736923	2.97280904029141	3.54682597308468	2.67557942823081	4.13120536677665	4.95414309482767	4.07581407831878	3.78511432032823	3.76472262594783	5.01812242448917	3.31372526175486	4.25136496394778	3.33357028049555	4.33582538268614	3.31261942951421	3.58651453119875	3.60468957003343	2.25960230382637	1.14172127781937	3.40213904291208	2.87652802958984	3.00613486014273	5.90089439833024	4.22045256836699	4.68069041118075	3.73978937268761	2.59867328673232	4.52641955986357	3.102838895444
BRCA1	4.37783784723388	4.00899654224586	4.4575696943082	4.14556962762876	5.04917424771776	4.10155998719615	4.03466315660427	4.35845910850862	4.07728569841182	5.02048410452814	4.7189254614279	4.3477135033492	4.77040903862555	4.71456147858438	4.60824282497516	5.0709057849262	4.84723107943567	4.40758704730073	4.8015296426813	4.52524033399784	4.95544320335146	6.34822317824131	6.03520091913531	5.08864273831276	4.80689888482166	5.20862795350878	5.56397726843251	5.25974563631318	6.42694635485272	5.72553481370815	4.51336600136713	5.67075684228596	5.29953983701351	5.67544237730849	5.53097055526538	5.86340444217419	4.92533880073899	6.13190592812732	5.87840550854881	5.05363352392955	6.00847449331129	5.64409829213834	5.12722204807935	5.5205381225368	4.89179346875629	5.89213829684975	6.0584819279411	5.38101784138957	4.25770506157711
DQX1	5.54612104957116	5.73775161752876	5.91823474697955	4.60018644608587	6.36051287762862	4.51382013255046	6.18586899632552	6.51362526080051	5.8799124946333	5.11718087566438	6.22752615920241	6.59062423183185	6.46848196849761	6.1691803516633	6.37343230320821	6.15338961079078	5.23665158733001	6.12562313240501	6.35214444777172	5.38652481118871	3.00939036323336	4.17196617586794	4.4387223588636	4.27889922259085	3.79993361548763	4.61105353109518	4.97478523220722	3.23184842807319	2.97617945321512	6.1310816771138	3.7507983808168	4.82186039664083	4.72099786170759	4.56190774730501	3.12203280462192	4.20911642555285	5.15764666183781	5.07376720614578	3.31568149117131	5.2807061534514	4.86785370235333	4.72201318756174	5.17716998613887	5.45635562599716	4.06744143445828	3.83155638267719	4.36128327472709	5.65863245447336	3.93786361916275
ZNF473	4.31467887326158	4.27072717051384	4.60754088434831	4.55878461686774	4.41182090458987	4.0869119618289	4.51805490760778	4.51541230311863	4.33122692115334	4.35716745400471	4.25952986228119	4.71299756909398	4.5496489986638	4.35956761936363	4.2574045000177	4.48027473254131	4.32044001761798	4.73116799697043	4.30470244541527	5.02912548332794	5.15644045668174	4.91260201465532	5.25450619392891	5.07163157152989	4.50039255646278	4.72119564087787	5.04358736435756	4.93392975085476	5.38668533523978	5.06117436619816	4.74819685496159	5.33771491989525	5.22155350295447	4.9790349570962	5.19827754989371	5.73591620187901	5.08670270921656	5.609273431276	5.51449167723855	5.01058859875369	5.32860543949127	5.22526103070592	4.46505677635849	5.40408478021096	4.99813315462782	5.1862082166588	5.29891103700531	4.77989339410489	4.85474235972269
CELF4	1.89519136257444	1.63657271641716	1.75527882303257	1.76086270005682	1.8436981750542	1.46619837326928	2.04490058357952	1.82592669977835	1.6279262002118	1.67079661834372	1.75591043860986	1.75142238922511	1.983549973788	1.82110139039129	1.73357444244783	1.94449102170836	1.68612885296693	1.64584473267082	1.54833483201005	1.79469557324008	1.73161966944509	1.78171955733029	1.8857449248049	1.7223337847769	1.47258456221364	1.61684535507301	1.82476155406906	1.66727982442544	1.7229898646831	1.72361876509834	1.69913082250475	2.02933903002159	2.02879913615685	1.98462270418766	1.78171955733029	1.72899450157577	1.94051316191889	1.87873082624947	1.9813419317169	1.83191518095268	1.8436981750542	2.00279941413556	1.77415127600253	1.96914053961297	1.59063941549506	1.72040205260961	1.74452645410056	1.89346308842242	2.16985394942138
CELF5	1.79822824900901	1.77809475187257	2.04470093797493	1.74801401298871	2.06364730771492	1.93414853817625	1.76314009546541	1.9531635267433	1.63455198718452	1.51791361263285	1.62421044380335	1.88877825865912	1.97329364452333	2.084548423769	1.64602546125801	2.0040872677605	1.70743478911999	1.76390249415295	1.44206783137641	2.01186781673775	2.15668004112036	2.62189033841522	1.57280916310646	2.07501933293861	1.61206693625884	1.65974829792469	2.07326467270935	2.29716031941867	2.44717782123816	2.30194537475021	2.02136658041013	2.12470802332906	2.25487871601275	2.06780142869606	1.94759762136532	2.20692624035793	2.56695414896915	1.94818599459267	3.09251387430369	1.73016799474128	1.95125174356062	1.8700221682999	1.64750799507394	1.87198734199408	1.94818599459267	1.9531635267433	2.07205551053043	1.85077502033984	2.69799866112666
DDX53	0.718277907001552	0.88293645102585	0.738051295173845	0.786899750204047	0.730822565950897	0.837858134647557	0.759321844184877	0.873623347297167	0.79799202739075	0.697865537832054	1.17153865661724	0.855598744076982	0.806821715693966	0.766766600652529	0.785729149109309	0.722800958867058	0.759321844184877	0.761339932354331	0.697865537832054	0.738051295173845	0.780588707852738	0.866085927212593	0.807742448604772	0.843592136604279	0.800045216896381	0.998215832104754	0.958835194576671	0.889999621598283	0.896991400987171	0.79799202739075	1.00263204129022	1.56465479820559	1.0332000970538	0.791649188531159	0.856668536419229	0.813046428042833	0.992701223850687	0.872525040271089	0.842982835798654	0.883971314557738	0.640578638964241	0.848349707606763	0.827575366810614	1.64816699761413	0.835138649473803	0.748656590443029	0.801020632823722	0.934665155579531	1.45673967365144
CPEB1	2.58685624400544	2.82385337361717	2.62835646582215	3.45192074231846	2.7518706532401	2.72198825670313	2.99919076199084	2.59035800038747	2.40476589727594	2.39467436928415	2.74807009866048	2.57581125717963	2.61967225280572	2.57056496058028	2.46967432749302	2.65733363423093	2.58640851505578	2.51683143187049	2.41479937386785	2.61660176005546	2.47596062070341	2.0098459968102	2.29888499611501	2.83087995847634	2.98998458713899	2.37847631063141	1.90764831423006	1.92036042331419	2.33483798791532	1.87290236729837	2.2261675837645	1.60017151809533	2.3287375645061	1.92378523295887	1.98173785234201	1.87290236729837	2.24835623181483	2.40797943181272	2.38766708796444	2.46146184055417	2.46879513886397	2.42674035622221	2.20468500284158	2.23007826716741	2.72656986546561	2.11254843133681	2.04036491738101	2.4116334394748	2.1078633988314
CPEB2	5.25155928920963	5.34296513586432	5.95386506271587	5.08999006542034	5.26762563957414	4.92036876321918	4.82399487717312	5.37274712365464	5.1937702239633	5.33337183811289	4.67180669852467	5.185459380373	4.78458574529945	5.32042073780149	5.12918614439873	5.40271399725822	5.11228769187787	5.05235986534278	4.73574083979933	4.07889967655866	3.69312381683151	4.03506772583223	4.2695493100068	4.25520080989582	4.27310250324439	4.16246655399928	4.34577450660844	4.38434317288615	3.73305040573739	4.39407594594253	4.46090019951388	3.98464959354841	4.21776788592206	3.60998301425442	3.58324894442956	3.74662325801892	4.12307520412092	4.26196624868842	4.08503849274841	4.55609092159875	3.91884577452857	4.28997771271257	4.74353904976771	4.2073611226581	4.86204680242964	4.41075435590109	4.63001433050088	4.45636029286179	3.17036226711194
CPEB3	4.07078691494555	4.09374379998511	4.30838924771088	3.80848103487984	4.35654726117869	3.77939599835132	3.8091833792563	4.11472912059231	3.95994108156111	3.78980891844636	3.95175434759474	4.29493368794534	4.39933087890048	4.0930630055518	4.18777992732092	4.22495394140568	3.49352055607691	3.89207381699974	3.68520298932174	2.64020297075087	2.77922108611945	2.44373115901965	3.19655691314015	2.83774362752649	2.45565916750109	3.1530521488891	2.8959158158267	2.3078005928547	2.89370346872919	3.27616822979577	3.13990248100553	2.78013056242016	2.9070621975592	2.91731111738386	2.54617332713688	2.94459006123394	2.81919212397468	3.06905364460915	3.28357685863509	3.39581471518301	2.63596051333447	2.61847162168261	3.92269945398867	3.13661111602024	3.10063769632589	2.98595580752303	2.73178301722858	3.20540214699085	1.70521490871271
SECISBP2L	6.07098600710521	6.35549926162626	6.35290039786762	6.56441099389115	6.52668152066015	6.28347338609775	6.28303897153934	6.66271266198035	5.49156966751423	5.84515247264064	5.84591341634745	5.88329213636018	6.29497777777729	6.1561167491632	6.06939648983071	6.24232732845187	5.68519216278664	6.84881063184042	6.40754346435038	4.67141977255753	5.45037365622558	4.81569246952086	4.9044920339757	5.43944540966266	5.70529848769165	5.78004997178246	5.36934217871065	5.19654425747145	4.37453730633983	5.6616543993976	6.4692315795807	4.27449247806387	4.72970438897034	4.95988374800552	5.11845915307088	4.66332756978797	4.97861357448863	4.90879868012203	5.39638289265298	5.54286202324155	4.74415685388034	6.03010796281216	7.03604858183751	4.77536971346709	5.69578687611814	4.9312342612382	4.95590657042641	5.95065338261415	4.35270965524728
DDX60	8.0931664315829	8.27504195492503	8.1251377066088	7.03783406692454	8.9746374878037	8.15200786415563	7.55456090116924	7.61110533463625	7.47555289581143	9.4911085270451	8.48544073886736	7.26010363904161	7.77163759711022	7.04902804137224	8.50640314807669	8.25787183226436	7.54601892493735	7.61302107323721	6.83217372172451	6.50957467016013	5.54026969235157	5.43223884645356	5.2911441820216	5.64214012901549	6.3929497600419	8.23474160538037	5.60792407785226	5.65788430364072	6.71029632989633	6.1768978797462	6.75446590463741	8.56043662351611	4.72650836294059	7.72365961431875	4.27261016144563	4.66476402407713	5.29189053654624	4.86998324999928	5.39768148378814	6.12957843049183	6.51480100141021	6.01560344280866	9.20085489390835	7.38724701831355	8.14909131789587	6.37736949811617	6.40767201078514	6.72036101007452	6.42205978221764
PABPC3	7.65696241985709	7.63739451389019	7.35819887185354	8.39614963584028	7.86174594922219	7.65696241985709	7.68336744656614	7.48183455287385	7.79432215194295	7.68336744656614	7.6113812623077	7.83211561260208	7.28776515747807	7.19379047853726	7.83211561260208	7.51104927678504	7.73125707201628	7.41092039860883	7.56304750508579	9.11584541251151	8.96607481569454	8.55345896821393	8.66626650975552	8.77203678533141	8.15468579201414	8.4372455209751	8.42318176146842	8.41015029388344	8.71758385263707	8.75406083876418	8.7360197659938	7.94822469017698	8.50832903573951	8.38363103438608	8.46543584555085	8.5377382462199	8.92584009445175	8.84665476164452	9.15961304293551	8.4516252594422	8.84665476164452	8.20661797165481	8.20661797165481	8.84665476164452	8.1447032635514	8.77203678533141	8.55345896821393	8.86608332361156	9.09363048787332
PABPC1L	3.73966539408844	3.28426456357136	3.67073470130647	3.40652429685015	3.85849721648866	2.80809190849218	3.50830365042779	3.60051584628184	3.56235373760508	3.23362889927764	3.48217736115373	3.39737887103651	3.50882752781147	3.53629930378056	3.73818324562522	2.91321089932794	3.79344900926418	4.29562376520317	3.41726362445224	3.77880198779815	5.28244268532767	5.27737007725419	4.98281727343822	6.16522244600977	3.99135481086829	4.43118259092603	4.78271397540138	3.45997292006869	6.63208027726422	3.99433925355993	3.67927387638235	3.35829284903757	4.56123917490365	3.9182786675779	3.57277195551271	4.74055782830036	4.9640894816418	4.83066740993595	6.2495794374807	4.42752388561633	4.40573916401141	4.61673325440803	4.22029796463201	4.37702812033935	4.20935354906953	3.95936804039392	4.42247592262898	4.35153468133214	4.49618233756503
PABPC5	0.702675556995294	0.793447541269184	0.720043955413277	0.978534523505391	0.748395915197698	0.758456363078733	0.780196959780687	0.769131473854261	0.727736945705359	0.746964348795268	0.688805825494996	0.807145932685728	0.736258270990209	0.793859465612401	0.77405937562508	0.76971494345757	0.727736945705359	0.782165105288915	0.753304520661049	0.854687194395165	1.30440863976508	0.756554903935263	0.688805825494996	0.948043664733005	1.01349193166802	0.819805018932201	0.722397130133981	0.831167028703086	0.757818134911381	0.652404497094751	0.946227246421272	0.728771164205289	0.741336977369549	0.789515248352913	0.652404497094751	0.691111035989051	0.686405937880014	0.745372093637245	0.677126887457763	0.797244760033181	0.737989865211027	0.664886275545536	0.677126887457763	0.966161502278468	0.783118242641472	0.775189223329023	0.813223527497131	0.706110611138424	0.701017741103965
MEX3A	4.57612105962783	4.66186742403803	4.90272042602869	4.23369682853953	4.45471446359912	4.49047979036971	4.2536482206469	4.56230933405712	4.7440028676535	4.30947246845659	4.05459970439536	4.299110570204	4.71524332307608	4.76713929600391	4.66717052697107	4.28804087337017	4.56159974355251	4.59491649463756	4.75286083152024	4.36917142806686	5.41405841177692	4.70777088588536	4.96170352661144	5.48074069002884	4.56938555168795	4.49333226492528	5.24840089840193	5.3494461279745	4.93220132626217	4.49476245509334	4.76357347879849	4.78326679245863	4.60094910942693	5.08960431249983	5.74837322310156	4.91903723772308	5.32615979948234	5.79601408832861	6.01030303760708	4.66293884382419	4.53626811304824	4.64340332072891	4.22734981021513	5.14820769682845	4.11677192255285	4.63844695609705	4.31509262674207	4.88642005681117	5.65466817180981
MEX3D	4.31569202502565	4.46963058877688	4.86483600661519	4.33171506733811	4.60650339911608	4.70063997587965	4.14639227839392	4.5446981104709	4.68483656931556	4.60812711576935	4.68682511701919	4.62664676421615	4.83200146752608	4.56931439451709	4.58156143420853	4.64202068279815	4.47166592909939	4.75535554664802	4.65179432893219	4.66380916501412	4.78850562820935	5.42104113632132	5.23011187534298	5.1346177924724	4.58977507292279	4.92619041297113	4.98940851470679	5.67518153640797	4.76244821375546	5.18693829947121	4.92492700063573	4.89472050510437	5.27785707959569	5.15156910465686	5.83978582813186	5.09162404210078	5.28837548342807	5.46817378864909	5.38180875494941	4.97396847940635	5.35157499359975	5.03849291759303	4.8600829207354	5.02149773940612	4.99668067366657	4.6715819125273	4.62150666327415	4.77867541497942	5.43982855746373
RNASEL	5.68028215560837	5.96047911457705	5.72164676569918	5.49057454441526	5.88974014952911	5.87603473926127	6.15815172631328	5.56785851160623	5.9684147624974	6.09169301059382	5.74328422316411	6.0628927636117	6.29494012165898	5.74017411815747	6.17432114376145	5.91548215247978	5.79641869873606	5.56483478913729	5.83344929329507	3.83269879110998	4.13383090608288	3.65554998569385	4.22509818542685	5.07705516814252	4.74027033377262	4.73727181965781	4.14480609281239	4.94651251926536	4.24327328837522	5.13998154500496	5.21190277044592	4.38558693685577	4.26557577012075	4.58542592176087	4.34091293043499	4.03402329984514	4.77334035319857	4.2105767351842	4.57149175074202	4.69731504037741	3.71438868356982	4.315799003059	4.98584456166721	4.56630712700897	4.73794192661753	4.71836608341613	3.87658152094232	4.91236450694113	3.98166473179394
TERT	3.28137146232329	3.84492523978113	3.39318579410876	3.20786413208077	3.71872715935636	3.26804711442973	3.62126066536046	3.50901348099887	3.65483823813565	3.14126569676153	3.39230024555575	3.83426787688422	3.60442192577281	3.67954206415766	3.32535886943906	3.60357050596327	3.2698218508429	4.01094166315401	3.40692985082965	3.90575721357018	2.98063380144714	3.67251948284148	3.18939960421878	3.22185365861725	3.25283761622008	3.04176436202477	3.72777095925071	3.14483707178955	3.19575055595731	3.36615444348362	3.26320730686426	3.91018650470729	3.41777205426116	3.49659987134178	3.99379582235481	3.61373668208037	3.65903022740718	3.64850000098343	3.9186980004178	3.18442437923103	3.7662754570172	3.43215044985424	3.31301770319305	3.75094757488134	3.35068802681747	3.13271590565013	3.16177844650753	3.45821408499542	4.46776559867046
AEN	5.44704828936861	5.143590754364	6.00745079084877	5.37708627739423	5.13952157766461	5.7127108722484	5.72592127547203	5.71602565034932	5.00130856987509	5.3655087215902	5.50367411684716	5.72559294905224	4.99783050858359	5.49607814086249	4.95764280568552	5.22786507609593	5.53013099294071	5.84103490754237	5.6907595050555	6.47088631717855	5.74132841541863	6.48440230047819	5.96966228191606	5.75921976254065	6.15960728968368	6.18746556828637	6.94121670028382	5.93863168662995	6.13911423872534	6.93681498748753	5.80725282404783	6.29614118916699	6.57674801281277	6.70159037469926	6.24575692748122	6.83613551536209	5.95094447216876	6.8648766007206	6.45371344224147	6.77359520343008	6.71542541847025	6.75459793976792	5.77656056549984	6.20919612016639	6.49718852317797	5.89575938736989	6.92339650420328	6.40927860295236	5.66809188093419
ZC3H8	4.77315127806979	4.3014196635551	4.67527516109864	4.99478591967845	4.84421093350915	4.49165718631486	4.61027829466286	4.44178579875444	4.85030050811868	4.49376678060215	4.72273572441848	4.76938589862289	4.75598187190751	4.09007425521756	4.535333002245	4.66006161243836	4.60646167066276	4.26190290504778	4.58674535496459	5.4156881775017	5.10498040201153	4.54601950680671	5.24366701543847	5.09318061480292	4.84620895884068	4.80849419736569	5.02251875361859	5.07976815231698	6.40536603685776	5.53647502508737	4.71052633512183	4.48805045012922	4.98338993085684	4.45555225091019	4.34143015354003	5.07590238693443	5.07738056369774	5.37346680084201	4.7571450448032	4.86227026045742	5.24154330739577	4.70881301580493	4.47744081191558	5.4888640586409	4.48627244853848	4.89142246185229	5.64272909492153	5.34640717096653	3.38808496814341
DCAF13	4.2259728790949	3.73104786396727	4.20618673660645	4.01962420648282	4.33301772029513	4.4405443748887	4.10130031162563	4.60549171566701	4.31318011227738	4.50354713821881	4.49618441208798	4.26521629832418	4.22957244579156	4.46215409806575	4.25786921083763	4.40495989608392	4.45503369594467	4.32498409008752	4.55326025026146	5.58171211541607	5.49791401175508	4.48912587787757	5.19605050637857	4.83951231565907	4.62923980554032	4.92601407533624	5.14068348497908	4.62459626517368	5.82097339727707	5.44455195461492	4.98941652971783	4.85339675991771	4.97859234353573	5.04105935641742	4.71339732112698	4.70199935119232	4.86165780949934	5.4618068329353	5.60213013130296	4.56082562737045	5.31459272764223	4.81380262600327	4.77300188038135	5.48351837820099	5.0888819819076	4.97907665774865	5.48254571886853	5.3755221780965	4.32850123831127
MRPS36	7.97872208858186	7.69581773551515	8.56001017405209	7.54440065612109	8.06085997845203	8.05498231770586	7.93656757289848	8.45683954641401	7.91479702308693	7.89176980644903	8.35545202828641	8.23869717536836	8.01700060255391	8.00991468101837	8.24197977206232	8.19468275975644	7.94630152588651	8.16752361438077	8.03150225247897	8.57037867486203	8.04769492035334	8.34999226564551	6.80670648261828	6.71524981736756	7.59765712691113	7.3794666773746	7.83639664211407	7.83762436051684	7.42095425819413	7.93387050332271	7.26951387657814	8.06960488992164	8.25872943817872	8.17377262797683	7.84295762088438	7.86247410549221	7.35210263846482	7.18826375541064	8.76683998017402	8.0863684991265	7.87045175471922	7.49256576594545	7.59992132901637	7.80267890229953	7.72839861232563	7.58322311100265	7.48633565192087	7.71515815612053	5.22575740168277
POP1	3.71292038606968	3.74025289033287	4.18438423222903	3.62549329541175	3.98372392327952	3.39439202582247	3.73193103247776	4.35001763191187	3.53328665627715	3.82614649345926	3.75926746865587	3.82304885352654	3.77885125189956	4.00639127970907	3.53512745165612	4.06937047673372	3.63853365300841	3.82789454315429	4.45458791235577	4.70363301392412	5.02714723191923	4.45076820088946	5.06186570349424	4.15940013697633	4.36888266949782	4.72437995680867	5.141336453918	4.83012005578864	6.62440402599534	6.15877699991958	4.48363736322333	5.14495243208101	5.20290697631082	4.76593592330617	5.35792529028777	4.79306700643566	4.74541038595009	5.37990183692519	6.50759302490715	4.6206967321001	5.13830378315167	5.39437562933859	4.2084237576203	5.25065960360376	5.00359051510776	4.61847633541695	5.32082819703726	4.29428762356865	4.26342104615228
ZNF239	3.31071422604234	3.39576285817199	3.52979867722794	4.62506733897621	3.19739038505652	3.45223695294128	4.01151859071449	2.70403711214205	3.52118020003863	3.66176138594865	3.35278166990681	3.39341177118209	2.67112009036192	1.99669292273959	3.10174902434305	2.65099180037272	3.37191584169403	2.792890273569	3.91156407639695	5.38193892703292	6.03444503615482	3.41439458802512	5.76322775863443	4.45801203527692	4.64388564427571	2.89544224591551	5.74289708946368	4.67384317792107	4.98649422654155	3.38483237309596	5.72903494533467	5.27134600300443	4.99646021968671	3.63981996867022	5.60172250369244	6.19753380862407	4.33973751640793	5.85451660255353	5.89979771108847	3.34381156331778	4.64158741806594	4.33674604432567	4.39041987939039	6.1414725721923	5.12794362799931	5.62344944638669	4.61777727876357	5.3794137513061	3.47177376101584
RRP12	4.28174971624684	4.22168648085284	4.5165728826697	4.23384312891313	4.39384044652468	4.50839610101032	4.08591847206378	4.35175530659718	4.26722762142564	4.35964599346748	4.25509331353039	4.42027455490603	4.42735772960685	4.3176966483944	4.2306058189932	4.25382704857284	4.46414112975016	4.40966077305026	4.31450229117586	4.91572733005295	4.30969527987256	5.02118252768406	4.60331310804314	4.21724481757829	4.31887863600886	4.27164103576738	4.72887406668072	4.29549614845689	4.68812654921933	4.71614344808641	4.12586174007595	4.61707225783671	5.02511881316858	4.45876636375568	4.6428153014685	4.96000861194109	4.71614344808641	4.78887457901702	4.59913680610731	4.44772832698256	4.43048416206821	4.51621209360898	3.98257911209076	4.4664682995336	4.66663047279677	4.65147743117397	4.77175170157399	4.6787346007296	4.76170869267309
RANBP17	2.70901450158337	3.06883847036906	2.65580520997801	2.49135819215837	2.50538680904863	2.91883219974839	2.06401583161981	2.56280626047121	3.03749419319216	3.19901145081038	2.90477292186829	2.50820259699026	2.69487043153591	2.93314668311377	2.44459865961181	3.06424720334335	2.87735326979695	2.77636581676147	2.81816770891819	2.95060703136808	2.58866987654068	3.42091733954759	3.15299300819844	3.14853275339958	3.20742012453962	3.48113835698421	3.82198553978546	3.05819969459031	3.87192154444133	3.90328086600585	2.97308237229879	2.91442051047136	3.32944700840238	2.57311918842933	3.19724153210655	3.40530190137862	3.31755003640494	3.19724153210655	3.87680873344299	3.06846459392236	3.32370313988174	3.20996666738429	2.81067520676335	3.48528685565228	3.12800953493457	3.35993759526559	3.195397040745	3.67828918664807	2.52368120486869
RPL22L1	6.15846875048604	5.86788365190281	6.0360572502992	6.25430128350635	6.19034137843537	6.85347222927153	6.63609016174773	6.48734915460646	6.38046900155054	6.63988827040206	6.73842242391728	6.20200664571915	6.05500526877837	6.42386501634493	6.45909503935067	6.68777415028156	6.690936767734	6.39582104490536	6.49292038867168	9.89668222102026	8.02848803198054	8.24341165416191	7.07754600667147	7.09082680856263	9.30758111142642	9.38802976186992	9.14059051191717	8.11181209092929	7.92044478938732	9.8158751370662	6.35129412221281	7.37719751149646	10.1734023070683	10.1573878780779	9.52222780421051	9.24036422134633	7.12953538310085	7.40970586013846	6.53588718085172	9.90329163959168	10.360844007226	9.85878398718321	9.38363788335841	9.72057780222489	9.43903447137379	9.79090410217536	9.14059051191717	8.53026773514891	6.59997161432003
RNASEH2A	5.55537150927025	5.43888036098596	5.68430271078774	5.4395902085138	5.98474123061286	6.1054721667041	5.69502005531058	5.83243272954897	6.0200846240572	6.59796584544323	6.6627826064034	5.64763260359977	5.96224336736094	5.66553508963236	5.74229426567408	6.82514252399674	6.30260819128513	5.95574941498889	6.7166718030644	8.2559988876188	7.72344244042169	8.86884562516627	8.09676774694668	7.57416533389202	6.92977158892066	7.83363440360324	7.95267023329659	7.82360052017512	8.15563446841423	7.21684888158464	7.79532716355023	8.47958672784178	8.00144454846134	8.12141398528419	8.23536621363465	8.48531537330231	7.6077623775032	9.1409574602615	8.44976952173689	7.41945850339227	8.77981980000474	8.64109569860907	6.86011092834035	8.26720205409156	7.31332067993721	7.36777554483903	8.2342330153172	7.44778316328856	7.34426276476236
RPP40	4.19487840310325	3.14820961844929	4.09346547324568	4.20389494751556	4.542561509355	4.66784245991519	4.36654081853544	5.15396919832084	4.37586045181256	4.99266582216346	4.97559826079136	4.64275712914777	4.31705008478929	4.23231601492766	3.81434987808494	5.2835991738686	4.69293966440173	4.87560118162357	5.09665631585019	6.16980517144169	6.73572848559007	6.04364178823181	6.62555122161651	5.95926313985443	5.66460590644542	5.83050628299259	7.05599712403231	6.09252836026941	5.87091196795341	5.85997717598679	5.07672427631628	6.34197435643517	6.26562798521901	6.74630923503188	6.87152697934905	6.15220365593351	4.4519264903224	6.36053799712812	7.02510554197942	5.73870699814539	6.3507493661383	6.10443114125587	4.99232704302961	6.2815601024294	5.52470527592153	5.60946928018107	5.86603775325736	6.23089729365563	4.9179645009732
LRRFIP2	5.35744257246255	5.58841251909123	5.66908215010383	4.92022695281619	5.71685456702123	5.2296320586444	5.1677858948932	5.42576147258676	5.51055160323243	5.18462656758929	5.33355809701972	5.53295451089089	5.63145361055549	5.64017066992657	5.57331087805756	5.51276264967218	5.40183064382095	5.4466227959539	5.4519905077618	4.59555678128558	4.0787647810979	4.3552037477235	4.6448131164715	4.4754307851869	4.46086881935128	4.30690163732254	5.02227724705032	4.2912941916824	4.3163445828589	4.87357458660285	3.68489917692059	4.65159876544595	4.56204376717753	4.513328848151	4.35677033413592	4.4754307851869	5.12414410156031	4.73525949369909	4.70768116619853	4.79216434885489	4.20500500969127	4.54927044586208	5.03310000246313	4.66229623008211	4.31277941514463	5.11208723795488	4.4930373283568	4.39585124484736	3.95810632839258
EIF4E3	7.21650437339629	7.14798427059002	6.76741375116731	7.17657202621247	7.11451775738351	6.66410131682906	6.87215486873324	6.62347458623921	6.90296468921782	6.75477511002822	6.97191824355788	7.06922767147881	7.27906273009582	6.97737480760099	7.16129842210752	6.92718494437926	6.11901644363074	6.96766387347067	6.84208867225552	4.50030526476971	4.29783111171122	4.60053336185169	4.9926001001963	4.3263603840955	5.29407651689358	4.56177809639165	4.18257840164726	5.3861394086289	3.42255478543978	6.56056736932215	4.89860416359996	5.31890627080545	4.46671491809496	4.90606718247666	3.9433769938646	3.85975851988561	5.31044633827153	3.04184349032644	3.19765480858665	5.04066556031817	4.67876947473089	5.14584497907897	6.39943438354964	5.17064431285799	5.17693451285134	5.63061785856985	5.45246449846012	5.21789345073445	3.81967901865998
PAPOLB	0.945505342075395	1.04925564076502	1.16504169417289	1.18658714908589	0.964582487066425	0.856630124200257	1.63125122813222	1.17929274872026	0.847620701097314	0.869750982213631	1.18535925662559	0.933739731231675	1.35921445513746	1.50620486109094	1.5429697199183	1.27266578342197	1.47124411226293	1.65193240595274	1.52120969039161	0.932322911749794	0.840997972330091	1.20921066449814	1.04357661500711	0.960339621574252	0.799754819379368	0.85572573687611	0.848963800735276	0.99464344930499	0.931874490445245	1.37677319274359	0.936650302331056	1.03874784114958	1.0106895276787	1.12225676725783	0.978727945100343	1.41174845390481	1.23110676638178	0.981468243986633	0.972600262414165	0.877477040897494	0.793877189504579	0.818656033441135	1.02706004705992	0.942828801994924	1.26392246299959	0.99316898759756	1.06328154106415	0.93043776581175	1.51901836295519
EXO1	3.59503735240841	3.55817939243955	3.8930300736834	3.31454112833387	4.07741463683327	3.64670028479974	3.6164820019597	3.59469069285066	3.21423797722147	4.4441416606319	4.1094771469263	3.7085593373382	3.9537834019091	3.98209522122937	3.39958552569897	4.71980752442585	4.12554566778696	3.81096469464839	4.79582873193045	5.93516699516089	5.53118368868473	6.55735082672896	5.48062584437526	4.77163100358913	5.00182796507057	5.08043135916808	5.96357652872137	4.72687484965828	5.69811652991953	5.39547731168423	5.48580023798394	5.78804850148812	6.09175390187047	5.69706639846389	6.07570977491098	6.29280895638583	4.42608402182885	6.80809318934529	6.37271299585497	5.25234128448045	6.32503576459165	6.00680035578913	4.71010255900421	5.87988373600482	5.33073562626205	6.0856954505646	6.19028743787574	5.16264297323152	3.83641132199865
NANOS2	1.7980872668785	1.45933933703648	1.97684404557312	1.66494274858464	1.50385955582127	1.70260753178522	1.76786493548272	1.65432579125946	1.84571799008668	1.74499808686253	2.2004222835281	1.80731736651772	2.03897699388958	2.43197859652655	1.25705865277929	1.80300415921167	1.90768791154425	1.97740993474869	2.2594027197954	2.00640645250704	2.09762600729208	2.21340634512498	1.96273658763753	1.78744869360265	1.61845254088627	2.2619214263081	1.48484228852867	1.3029100146545	2.37383296173898	2.1550869820051	1.8517858708318	2.07629001160867	1.96550042185342	2.08321098165811	2.06377741527787	2.24809080341963	1.92632872092081	2.12753694140753	1.65646556102579	1.31070988213451	1.73261885528265	1.69712907447037	2.36021273853837	2.21028906170205	1.48400442338323	1.95378932053656	2.04613516991405	1.80176486819716	2.48654410030337
NANOS3	3.81990847363109	3.9639168286915	3.96783499018976	3.88980474310317	3.54458365813455	4.5306756846901	4.52648017643259	4.31618409047476	4.31360001563519	4.23451650787809	4.47259918711317	3.89599557585872	4.52394566690117	4.56230286477189	4.82458745504765	4.15376671587269	4.59615203782794	4.08056033862716	4.07412918306913	3.8256479211277	3.452246524858	4.89969850620013	4.84080511419511	3.85486920962199	4.07412918306913	3.16993354441491	4.12881882882219	4.42606858769776	3.82826708831774	3.84864875765611	4.10562420360459	4.1404212385322	4.17726238868059	3.92544526357659	4.10003293460491	4.16521449377406	4.38413103314529	4.10224477237285	4.40084929443918	3.88139205337347	4.00091158881823	4.09050142502748	4.07497317628071	4.03430640815677	3.6149820233387	4.16958074468231	4.30509488247604	4.70586917709749	5.60371190125226
PDCD4	4.51405723599614	4.4502431573303	3.60360779167685	4.28965401438249	3.60652423495775	5.87198962074618	4.53020160382545	3.56050512142207	4.77283316897375	5.02547351170746	5.08628785511467	4.73265493081164	3.97059428504472	5.47534439663768	5.20305842321527	3.45838821962546	4.1612895135492	4.56885832589189	4.41410152942442	2.41900495874703	2.72746676971491	3.65465973844308	2.06592349716147	2.89823093542387	2.69040087702243	2.97020893274312	2.98609025074659	3.01742614863528	2.09797906632577	3.54044999075919	4.26865370524043	2.25334098841556	2.70235357455361	3.37206155572194	2.17950694710242	3.12818665465605	3.40088350711375	2.78534759914887	4.87736555775669	2.19934963341288	2.51559643466361	1.97888597783945	5.42313784773925	2.22162634149441	3.18116994269576	2.93953594310267	3.41569311543059	3.75015957921159	2.07154147675014
IFIT1	6.25489136552934	5.01183887191981	5.80842974848879	6.31862848429173	5.79236346136429	5.27769623682515	5.45067416090954	4.8496299880368	4.9985437248129	9.21537774031399	6.74779465781245	5.35020526640097	6.13187499766963	3.6443189572653	6.31007628609378	6.67188184332472	4.54074698222076	4.71735121205003	4.59863388529087	4.72957537064495	6.62960816332154	2.92487018756919	4.22823590344008	5.39779598113997	6.06929262575961	6.64711786231473	3.29981956376857	4.56435590314908	6.36621039660359	2.95681253851305	7.09617401149525	8.16141175919373	3.58114046412682	6.64289345407658	3.78964770620083	5.12319728284129	3.89463931743639	2.15486465974473	4.00878996991214	5.65517322074067	5.10967150138661	5.31809136677865	8.99762200011854	5.60360878751623	7.59266856403199	6.29143254203117	4.5740731734052	3.57412858467051	4.51436256254163
NOVA1	2.18674566578844	2.34779206045091	1.63044268164781	2.74430372302087	1.72755043878518	2.05678974396416	2.13454186129538	1.72631208197164	1.74883609835575	2.26062135253603	1.84566014189392	1.82990737293128	1.52132374754526	1.81127370434856	1.78505711482452	2.17553295300382	1.61895268997559	1.76018371320577	1.79550150024029	0.91055716923301	2.43271973296956	0.928091369739417	1.17568886275756	1.12888159581162	2.51026038356979	1.21565984642292	1.28425948722827	0.912234980836383	0.706336442052755	0.961130430187647	1.26735403769716	1.45151897002141	0.852522450543693	0.887607012597275	0.778080768323468	0.917424041686966	0.991690748447021	0.81548652098265	0.881462556368685	1.2569781889252	0.77516065311615	0.768983523297257	1.0361596671919	1.09984586065366	1.54912880060994	1.47746269128387	0.619633011787603	1.03708960540764	0.750763233283781
LIN28A	1.99667931851274	1.94780641410903	1.33609355855856	1.50660838996948	1.29717977375947	1.25657891541839	0.841660251366064	1.54843951852387	1.47315498952244	1.35406530442196	0.845670454550551	1.25242171345468	1.14261559827499	0.871964003855303	1.89506831329667	1.38646062828173	1.12245243312721	1.99142940404993	1.32788690173531	1.81107882708376	1.48959691381926	1.05941811020018	1.45873027802051	1.63946678618142	1.33488442908586	2.03001490869633	1.29894507578088	1.17545358472555	1.39993861110215	0.932449705234545	0.96407556188871	1.24439775791651	1.84027189758621	0.821488428431508	1.12661756024947	1.9012357884915	2.03452653859253	0.925472959414299	1.72576408868471	1.91099351392307	1.5893337880666	1.57987875705637	1.91303232637152	1.76159652682413	0.917877993959	1.19258441863772	1.00891846789787	1.45873027802051	1.62442091052431
LIN28B	1.19412992509068	0.832526499202869	1.28524157341605	0.963230923608624	1.12509530276218	0.981742824420129	1.2001979703946	0.864551360297977	0.895132737489787	1.41864280953447	1.23377310680851	1.11513089947829	1.63729207786789	1.53821261107398	0.951658577340019	0.723325666204165	2.03760706642341	0.972733990453415	1.30708401470139	1.15070739230897	0.873342406783634	1.34129866586967	0.852804108279726	0.94623971008146	0.974269485655171	0.879305055378265	1.24147686039892	0.853253683222763	1.05718081282782	1.55301649822874	1.07991303850247	0.917112431539693	5.42106660035062	1.14973787252645	0.807389403329565	3.54536702210551	0.943328454265813	1.31959493856462	1.11599145267305	0.839732941207985	1.03959275533856	1.12720029864335	0.822299040368347	1.07657877735619	1.10928236316458	0.839250289784225	0.955779643362572	1.33143070293645	0.803617361303792
TST	10.8747996078616	10.6099785260244	11.1724670373868	9.98724679401931	11.2731654373662	10.7953174375254	10.7953174375254	11.2431097803805	10.9374028406138	10.8747996078616	11.6445360617666	11.1724670373868	11.8362598815735	11.1308400254734	11.1860054824555	11.2731654373662	10.7851640140993	11.3846380177324	11.3044358424046	10.4218854446431	8.80359654779464	9.58921472030931	9.66065667748411	7.80362243940468	8.10044023240746	8.72029740530765	9.23086697649746	9.35447543642487	8.67594211661944	9.0805907034664	8.88090914483973	9.70425780654754	9.66912846605524	9.6477745420936	9.40425494303284	9.81501721259644	9.27964294295423	9.22772228945288	9.63524475439213	9.07164993641916	9.37249733484819	10.3367796576947	10.0762219370277	9.06592105764606	8.38884012099093	9.56037323055897	8.306183328772	9.93513286443475	8.74547449438924
[truncated: 899 more columns]
