# Supplementary material for: Construction and validation of an RNA-binding protein-associated prognostic model for colorectal cancer
Source: PeerJ. 2021 Apr 5;9:e11219. doi: 10.7717/peerj.11219 (PMC8029696; doi:10.7717/peerj.11219)
Supplement: Supplemental Information 6 [file peerj-09-11219-s006.zip › raw data/18.intersect/RBP18.intersect.R]

#if (!requireNamespace("BiocManager", quietly = TRUE))
#    install.packages("BiocManager")
#BiocManager::install("limma")

#if (!requireNamespace("BiocManager", quietly = TRUE))
#    install.packages("BiocManager")
#BiocManager::install("sva")

library(limma)
library(sva)
setwd("C:\\Bioinformatics analysis\\RNA binding protein\\18.intersect")

#¶ÁÈ¡TCGA»ùÒò±í´ïÎÄ¼þ,²¢¶ÔÊý¾Ý½øÐÐ´¦Àí
rt = read.table("tcgaDiffRBPexp.txt",header=T,sep="\t",check.names=F)
rt=as.matrix(rt)
rownames(rt)=rt[,1]
exp=rt[,2:ncol(rt)]
dimnames=list(rownames(exp),colnames(exp))
tcga=matrix(as.numeric(as.matrix(exp)),nrow=nrow(exp),dimnames=dimnames)
tcga=avereps(tcga)
tcga=log2(tcga+1)

#¶ÁÈ¡ppiÍøÂçÖÐµÄ»ùÒòÎÄ¼þ
ppiGene=read.table("node.txt",header=T,sep="\t",check.names=F,row.names=1)
taga=tcga[row.names(ppiGene),]

#¶ÁÈ¡geo»ùÒò±í´ïÎÄ¼þ,²¢¶ÔÊý¾Ý½øÐÐ´¦Àí
rt = read.table("geoMatrix.txt",header=T,sep="\t",check.names=F)
rt=as.matrix(rt)
rownames(rt)=rt[,1]
exp=rt[,2:ncol(rt)]
dimnames=list(rownames(exp),colnames(exp))
geo=matrix(as.numeric(as.matrix(exp)),nrow=nrow(exp),dimnames=dimnames)
geo=avereps(geo)
#geo=log2(geo+1)                       #ÐèÒªÐÞ¸Ä£¬Èç¹ûÊýÖµºÜ´ó£¬È¥µôÇ°ÃæµÄ#£¬Èç¹ûÊýÖµºÜÐ¡(0=20)£¬±£Áô#
geo=normalizeBetweenArrays(geo)

#¶Ô»ùÒòÈ¡½»¼¯,·Ö±ðÊä³ö½»¼¯»ùÒòÔÚTCGA¾ØÕóºÍGEO¾ØÕóµÄ±í´ïÁ¿
sameGene=intersect(row.names(tcga),row.names(geo))
tcgaOut=tcga[sameGene,]
geoOut=geo[sameGene,]

#Êä³ö½á¹û
all=cbind(tcgaOut,geoOut)
batchType=c(rep(1,ncol(tcgaOut)),rep(2,ncol(geoOut)))
outTab=ComBat(all, batchType,par.prior=TRUE)
tcgaOut=outTab[,colnames(tcgaOut)]
tcgaOut[tcgaOut<0]=0
tcgaOut=rbind(ID=colnames(tcgaOut),tcgaOut)
write.table(tcgaOut,file="tcgaRBPexp.share.txt",sep="\t",quote=F,col.names=F)
geoOut=outTab[,colnames(geoOut)]
geoOut[geoOut<0]=0
geoOut=rbind(ID=colnames(geoOut),geoOut)
write.table(geoOut,file="geoRBPexp.share.txt",sep="\t",quote=F,col.names=F)
