# Supplementary material for: Construction and validation of an RNA-binding protein-associated prognostic model for colorectal cancer
Source: PeerJ. 2021 Apr 5;9:e11219. doi: 10.7717/peerj.11219 (PMC8029696; doi:10.7717/peerj.11219)
Supplement: Supplemental Information 6 [file peerj-09-11219-s006.zip › raw data/18.intersect/tcgaRBPexp.share.txt]

ID	TCGA-AF-2691-11A-01R-A32Z-07	TCGA-A6-2680-11A-01R-A32Z-07	TCGA-A6-2685-11A-01R-A32Z-07	TCGA-AA-3527-11A-01R-A32Z-07	TCGA-A6-2683-11A-01R-A32Z-07	TCGA-AA-3662-11A-01R-1723-07	TCGA-AA-3511-11A-01R-1839-07	TCGA-A6-2671-11A-01R-A32Z-07	TCGA-AF-2692-11A-01R-A32Z-07	TCGA-AF-2689-11A-01R-A32Z-07	TCGA-AF-3400-11A-01R-A32Z-07	TCGA-AA-3697-11A-01R-1723-07	TCGA-AA-3655-11A-01R-1723-07	TCGA-AZ-6603-11A-02R-1839-07	TCGA-AA-3522-11A-01R-A32Z-07	TCGA-AA-3534-11A-01R-A32Z-07	TCGA-AZ-6599-11A-01R-1774-07	TCGA-AA-3520-11A-01R-A32Z-07	TCGA-A6-5665-11A-01R-1653-07	TCGA-AA-3517-11A-01R-A32Z-07	TCGA-AF-5654-11A-11R-1660-07	TCGA-AG-3731-11A-01R-1736-07	TCGA-AG-3742-11A-01R-1660-07	TCGA-AG-3732-11A-01R-1660-07	TCGA-A6-5659-11A-01R-1653-07	TCGA-AZ-6598-11A-01R-1774-07	TCGA-A6-2682-11A-01R-A32Z-07	TCGA-A6-5662-11A-01R-1653-07	TCGA-AA-3712-11A-01R-1723-07	TCGA-AZ-6601-11A-01R-1774-07	TCGA-A6-2679-11A-01R-A32Z-07	TCGA-AA-3713-11A-01R-1723-07	TCGA-AA-3531-11A-01R-A32Z-07	TCGA-F4-6704-11A-01R-1839-07	TCGA-AZ-6600-11A-01R-1774-07	TCGA-A6-2686-11A-01R-A32Z-07	TCGA-A6-2675-11A-01R-1723-07	TCGA-AA-3516-11A-01R-A32Z-07	TCGA-AH-6643-11A-01R-1830-07	TCGA-AG-3725-11A-01R-1736-07	TCGA-A6-5667-11A-01R-1723-07	TCGA-AA-3514-11A-01R-A32Z-07	TCGA-AA-3496-11A-01R-1839-07	TCGA-AA-3525-11A-01R-A32Z-07	TCGA-AZ-6605-11A-01R-1839-07	TCGA-AA-3660-11A-01R-1723-07	TCGA-A6-2678-11A-01R-A32Z-07	TCGA-AA-3489-11A-01R-1839-07	TCGA-AA-3663-11A-01R-1723-07
TRIM71	1.57252357498937	1.56840193511613	1.57425620364058	1.57675643259977	1.57956222135967	1.56834602576398	1.57044323985475	1.56824079303183	1.57336731939064	1.57252357498937	1.58491746153143	1.56819146949892	1.56829011604513	1.58104219542881	1.56806009291971	1.56829011604513	1.57187419168397	1.5678868964922	1.57675643259977	1.57252357498937	1.56846480482683	1.56972200307269	1.56819146949892	1.56829011604513	1.56879243947997	1.56819146949892	1.57675643259977	1.57336731939064	1.56824079303183	1.56792871207931	1.56806009291971	1.56863701366159	1.56846480482683	1.56784508047341	1.57336731939064	1.56819146949892	1.57425620364058	1.56792871207931	1.57187419168397	1.56846480482683	1.56840193511613	1.60951538233464	1.58491746153143	1.56840193511613	1.56824079303183	1.58901657559736	1.56792871207931	1.56792871207931	1.57675643259977
ZNF579	5.7943302221345	5.7088389144856	5.84340815209409	5.57362955497164	5.40898641923206	6.08964033136177	5.48110190732399	6.3907365745332	5.70314935178126	5.86264643413807	5.54197655924099	5.29249881918459	5.74438927917796	5.61649490949912	5.65848232759032	5.98665964134557	5.97777429598307	5.62206486142512	5.3255060779682	5.85298968112616	5.27472102254901	5.66963979173244	5.10740784942206	5.04696885438366	5.11734007891609	5.77917470966667	5.88637501621458	5.47448105961195	5.74165853277649	5.25752944684376	5.68696489797697	4.81016353262237	5.34833314880513	5.37166824692409	5.90040463307493	5.40157513644778	5.84340815209409	5.51556489440202	5.23139845827703	5.3255060779682	5.76881125319257	5.21290580458742	5.25752944684376	5.53543621383499	6.31559455335229	5.64602651757106	5.75794954519671	5.09731757393674	5.7255693864943
RBMS3	3.99384144897034	3.24384266585111	2.81389476130639	3.20021821437577	3.20021821437577	3.02558835652004	2.85951106054113	3.20021821437577	4.35957733447851	3.81086914961055	2.79937174570636	3.28471626663503	2.78473438171796	3.86543498963457	3.04044536109963	2.96558945389134	3.57337593866154	3.22855248249844	3.20021821437577	3.14394420851139	3.18595381032119	3.24384266585111	3.99384144897034	5.12371825687786	3.14394420851139	3.82072999375412	2.84394649288625	4.38992808227973	2.87375190786412	3.46663310228863	3.17285357673263	2.54715853895769	3.14394420851139	3.37831067139359	3.53975183906932	3.14394420851139	4.44786059916676	3.37831067139359	3.6516548913568	2.82917570165612	2.78473438171796	3.10084864613514	4.33020508404848	2.69427174507018	5.01292995002935	2.85951106054113	3.49109699100227	3.66238310626879	3.77332884766629
RBFOX3	4.65567550942134	2.65073376763404	2.39039315788843	4.97932908727853	2.07474300128574	3.48685369964273	2.07103451860181	5.8217265109477	7.05586583495516	5.94132093891368	2.29575292913379	2.39039315788843	6.03402270006148	8.76680020772556	2.05202942466135	2.06756801914893	2.19687449212303	2.12160565196123	2.49245364336842	2.13917265242488	2.08722869996692	5.09364953774363	6.25322528317182	6.1841412624639	2.76009207789528	4.04346399767893	2.05202942466135	7.72792298570356	2.13917265242488	5.68971456022232	2.06756801914893	3.10987606584563	2.9196044229062	6.71867913515987	2.09207576870151	2.25236896299373	8.43004479278682	5.7884554434608	6.5119762818438	4.18514497339582	2.62984691787579	2.71524083336534	8.14180794457242	2.03877685863701	12.8848471233644	2.07103451860181	3.37143458419162	7.39293756789952	6.02514660458614
ELAVL3	3.46338392345671	4.21142573962836	3.21056708930151	2.87780154115082	2.70137383633263	2.70137383633263	2.54385307467596	3.21056708930151	4.97784244283385	5.23119585839778	2.08408902942277	2.65985180344267	2.74525372998762	5.73028407365062	2.74525372998762	2.87780154115082	3.93477563820605	2.79077319963973	3.33593646469034	3.14630544992497	2.87780154115082	2.74525372998762	2.87780154115082	5.59656865752912	2.74525372998762	8.31089972631679	2.08408902942277	3.68761398075757	2.02961948754034	2.65985180344267	4.63389578183483	2.14393421054384	3.85366253902766	3.04040739733145	3.53577343489877	2.79077319963973	5.86276963507369	4.8587967349881	2.93179654131999	2.06518015062633	2.3781440311823	2.98393430954119	4.30998433168622	2.438704525405	9.66665825942623	2.438704525405	2.87780154115082	4.21142573962836	4.11225967654787
ELAVL4	3.71786489965727	3.55374268296467	2.77607869432551	3.32470594318843	2.545375527873	2.59868671671045	2.545375527873	2.545375527873	4.8338792542713	3.8146592443426	2.0915077184681	2.49046261201859	2.6278792530535	3.45342653452981	2.71665853775324	2.51891911005162	2.77607869432551	2.83982710696367	3.388097388457	2.59868671671045	2.86892592583004	2.90148529071614	3.32470594318843	5.20929540377206	2.59868671671045	5.03912560435589	2.0915077184681	4.70200992695218	2.13297322845226	2.34148438020426	3.35652595620757	2.31780167906876	2.93248059313508	3.15980900379103	3.02913443167292	2.6278792530535	4.19691267739299	3.51822021550872	2.86892592583004	2.90148529071614	2.36497974752639	2.86892592583004	4.86026025757666	2.07777866051625	5.6349023530393	2.71665853775324	2.6278792530535	4.96603052469337	3.48726218593587
RBM28	5.39415269256536	4.784304901119	5.19848636319689	5.16472790008359	5.33566485159625	4.784304901119	5.00454519651935	4.84198631784692	5.37531648948373	5.09284926178927	5.50489675279555	5.26549458506381	4.57264478345476	5.15311034721489	5.11702236953407	5.15311034721489	5.15311034721489	5.22069605391804	5.21016939131666	4.9533262709987	5.18714285969184	4.72393599131722	4.66518868248871	4.9791418186571	5.11702236953407	5.45091383683153	5.16472790008359	5.03083216909899	5.15311034721489	5.34594157571086	5.15311034721489	4.81350002898956	4.94040562488765	5.44155155498892	5.49579149913961	5.22069605391804	5.16472790008359	4.77049262776834	4.8837129532541	4.44624410969794	5.44155155498892	5.25451148072766	4.82755696808963	5.00454519651935	5.23173901571953	4.84198631784692	5.15311034721489	4.58832013126492	4.87020540721404
ZC3H12C	5.68869062848609	5.28538039217708	6.5205917521823	7.47594549661309	5.96744360183057	5.14810365572785	5.11355830866506	5.94196651754107	6.46137570596534	5.66126428771779	4.77565130739137	6.81823370812074	4.52443762292229	5.10239511347062	5.83192079092105	5.54021811030038	6.54962772707851	6.24998571904554	7.91402154465686	5.77942995612945	5.56891056982376	5.70717601763783	5.97601514121969	6.03452480918454	7.08113255193876	5.66126428771779	6.28917944408998	5.90861019208416	5.68869062848609	5.56891056982376	6.53493813334397	6.53493813334397	7.24507391539811	5.19267962853871	6.4541996128492	5.95069496681904	6.04318704387989	6.32780332701518	5.89185506052874	5.94196651754107	6.83235444548783	6.37258636259142	5.99222516120885	6.67874669129026	4.83899823033977	4.87645438308351	6.16501376322018	6.09951390014004	5.55906592671422
CD3EAP	4.6301354267519	3.54165689023458	4.34496381561833	4.23748184086442	4.30946892497945	3.8864032325425	4.18239315348503	4.27489221988912	4.23748184086442	4.27489221988912	4.94600763582268	4.67637224796817	4.10967267729912	4.10967267729912	4.14515397829033	4.16415173953444	3.97772711417448	4.34496381561833	4.30946892497945	4.32674169910122	4.5320393353573	3.5250102144128	4.19971002041563	3.8864032325425	3.997789976191	4.25655624069457	4.41335087111303	3.85031065179645	3.8864032325425	4.43212414148677	4.41335087111303	4.79544110026779	4.18239315348503	4.86469783060495	5.22825524184938	4.36104826807026	4.5320393353573	3.59457503312665	3.79307063358338	3.85031065179645	4.36104826807026	4.37856208774529	3.83049678286922	4.34496381561833	4.05488189610388	4.36104826807026	3.97772711417448	4.29243688624932	3.94113205830921
RDM1	3.16872410541338	3.44615014089982	3.4308574468771	3.18189825183824	3.76839634690738	3.09719737082983	3.35328317377369	3.14320730619059	3.06589994307487	3.59114627290628	4.01901769434743	3.24930962488032	3.2349888778249	3.14320730619059	3.51025411158216	3.16872410541338	3.41472802221688	3.62224370282811	3.22177995770267	3.18189825183824	3.71995542190564	2.96122733333048	3.14320730619059	3.01428039130697	3.2088364379823	3.35328317377369	3.47871509855486	3.26349865609801	3.22177995770267	3.29286136238628	3.59114627290628	3.6860770083842	3.27794859045269	3.47871509855486	3.26349865609801	3.41472802221688	2.95517913911967	3.18189825183824	3.2349888778249	4.12434069108049	3.30732014090862	4.01901769434743	3.24930962488032	3.51025411158216	2.94381245774145	4.04847161693809	2.99287811185645	3.19585792651759	2.94959525199291
BYSL	6.42336522198373	4.95583021835799	5.91320099575195	5.68519265620554	5.52574035511964	5.48940628342324	5.55884064497745	5.79444925681392	6.09463240620074	5.68191500495167	6.07191861927393	6.20164078408048	5.80085040732811	5.71448272653714	5.49947412744781	5.61433098350953	5.73374468656507	5.58467260317792	5.64972415823571	5.77197264286497	5.27601331638115	5.4062286340065	5.74934515968408	5.02178584401705	5.31353598361064	5.90030622719072	6.11062053380435	5.28966227269412	5.65311571672183	5.93227209143079	5.60766995144666	6.17129120747985	5.137254489055	6.16162010207916	6.70038560666775	5.53553580233726	5.8295234412081	4.99895287826373	5.23754179923009	5.86496778727728	5.75253927203881	5.7045968336602	5.28273299218249	5.74605023891737	4.95583021835799	5.90336161092356	5.49947412744781	5.9583648620173	5.74305815465168
XPO5	5.22125950327277	3.08015603529503	4.27312446940596	4.26587085591703	4.3687697020127	3.60710169922886	4.48215384251916	3.99679507497334	4.2279305830351	3.80962086323655	5.19278651327012	4.31772290262545	2.8928330665552	4.01970269280022	4.00453855346634	4.16696003930725	4.39916533043651	4.75309603575572	3.84099678255896	3.9889078333365	3.7933768328672	3.45695312992097	2.66829721409965	3.38837450746015	3.9655953805226	3.87239790537454	4.06652079754004	3.47358083631424	4.12132845205776	4.54868385052473	4.29613396625407	3.250597366282	3.38837450746015	4.61373222222309	4.4369204361824	4.35428928102467	4.76048127087694	3.32931609696424	3.27641897516721	2.6782801245674	4.21308213859137	3.95800167470853	3.13388022716598	3.88032076737606	3.70477504262571	2.86340976223369	4.02716315821128	2.41931361250549	3.97355988180374
DZIP1	4.9500121162286	4.89480080787716	3.44298965389464	4.20029387702403	3.39534963039114	3.62384505516911	3.71772949176655	4.36776951052151	6.42639071071748	5.10067246764471	3.04851344889434	3.86766413014928	4.45425446512275	5.92168790900954	3.44298965389464	3.67101295005551	3.73963854907072	3.51141012655005	3.62384505516911	3.62384505516911	3.41950503554588	4.74065317928612	6.49657081671809	6.776560513454	4.03884422673654	4.50683899510426	3.25486747939079	5.88840212041446	3.53365274845656	4.16134258854945	3.39534963039114	3.67101295005551	3.82531761900406	5.00010435721712	3.69483227556114	3.67101295005551	5.4325812638001	4.33101685738992	5.25064563286463	4.41932281195993	3.84718815623727	3.46499414596139	6.36186473522015	3.34664193750739	7.87802526710325	3.53365274845656	3.69483227556114	5.50383182714496	5.31711812220129
METTL1	5.92003524585376	4.38631322884523	4.86362815852916	4.9212661115907	4.95540599664744	4.7586660848334	5.17484657915723	5.1130352497591	4.88330598444545	5.10256516010946	5.86812331125057	5.86524009342138	5.12029580926365	5.10962667586696	4.97044147401282	4.98484302365372	4.85954280566467	5.27416194586329	4.83643182087437	5.04960421662252	4.84040260658786	4.77887663048994	4.91384069829198	4.13664628971204	4.7586660848334	5.06761233601646	5.2086832398561	4.50396984622177	5.0534965513564	5.25478666015211	5.09537085893234	6.2522756881364	4.57446421207743	5.50612072365125	5.55557607011121	4.79538556276759	5.36825640488634	4.67755201277431	4.46904724193771	5.35869560893991	4.94792347071679	5.06409442989704	4.7295511548128	4.86771665081015	3.99662469789155	5.05707082370197	4.69507042218992	5.71380369741567	5.03184238939911
SAMD4A	4.89153883956107	4.54079990841707	3.67603274823774	3.91272318266532	3.3911206622353	4.02263403737284	3.69083134229295	4.36761132085161	5.03471868934758	5.09966898841643	3.47326918083531	3.82701382968404	3.9393689137928	5.06605570568225	3.44662897389723	3.45518475290034	3.67603274823774	3.63871132703954	3.65344640232677	3.67603274823774	3.53456007477484	4.48636813403969	5.20970579337353	5.33720805688088	3.78440736686692	4.31916741716162	3.40904337892833	4.98552721301572	3.52568664290718	4.82508232296244	3.73234024394712	4.74469796188611	3.98905659243863	4.46768376635936	4.05952134963522	3.61572408981672	5.69864242013598	4.26971638147021	4.80457072826046	3.85073271336525	3.94450361093181	3.6836350457545	4.70731633105958	3.37218621029187	5.57363464738312	3.47326918083531	3.99417055977812	5.42179217079535	4.74202762069439
IPO4	5.14815116153345	3.70180196476165	4.65019110135336	4.49089964658682	4.35074947276467	4.19138068350298	4.32906918610873	4.50999364269655	4.41244402005455	4.11032149296558	5.1972430188083	5.10017361403478	4.04981016034395	4.35074947276467	4.35074947276467	4.47165191578932	4.41244402005455	4.59009511994829	4.07108265394507	4.3101746947203	4.59009511994829	4.12952609854753	3.83985522686721	3.7856709181959	4.37121855880112	4.37121855880112	4.49089964658682	4.03056739970965	4.39212152328422	4.37121855880112	4.41244402005455	4.59009511994829	4.23038297021971	4.68755530579034	4.70622057368655	4.28952391581302	4.47165191578932	3.95265980585348	3.73531674687281	3.70180196476165	4.66915018085352	4.87432905454426	4.24965183723057	4.50999364269655	3.83985522686721	4.39212152328422	4.07108265394507	4.21096238789372	4.32906918610873
PNLDC1	1.43630373244026	1.44608099709167	1.4842453957088	1.45108228947376	1.412492560863	1.46106057744742	1.4842453957088	1.38566620205452	1.37422723763452	1.47223144753633	1.49059090499652	1.47838544439416	1.53340867380494	1.38346114307495	1.36022561072302	1.47223144753633	1.412492560863	1.38826469904468	1.61929948662462	1.45108228947376	1.44608099709167	1.4193790226988	1.4842453957088	1.43630373244026	1.3607694319756	1.47223144753633	1.4193790226988	1.46106057744742	1.46653241334495	1.39365742352804	1.36986577786611	1.38826469904468	1.46106057744742	1.43630373244026	1.65423460360578	1.412492560863	1.44136945509584	1.4232547970644	1.50433945190043	1.45620058185855	1.59859836485938	1.40874882578752	1.47223144753633	1.40536864906876	2.30622837938389	1.44136945509584	1.42757716740894	1.49059090499652	1.51156935021554
ADAT2	2.50342558196248	1.9814449232094	3.09425937609264	3.01988569865715	3.12161913202718	3.1495464822675	3.17468212067943	2.56037964467943	2.47357981917293	2.3642514051345	3.3469277123862	2.75090740793072	2.50342558196248	2.77804356194838	3.37026088264895	3.60115376372793	3.66873515461891	3.29818156597964	3.81442205156762	3.04381312995208	3.73152658410929	2.72264610228265	2.19888254454009	2.88836949185674	3.7514353486956	3.32165491587216	3.27325605592261	2.47357981917293	3.66873515461891	3.93418741897817	2.94174598595219	3.22420166058335	2.61456958379547	2.83291630890341	3.44411053024871	3.19854168220529	2.94174598595219	2.28403350676321	2.72264610228265	3.17468212067943	3.7103435398403	2.91564632230614	2.19888254454009	3.19854168220529	2.28403350676321	3.39515080239141	3.09425937609264	2.56037964467943	2.88836949185674
EIF5A2	3.65073578057319	3.17121376903398	3.05788601140138	2.88469380694314	2.79942080156906	2.94489036438586	2.98763841350314	2.95863842941908	3.70085903341717	3.57671291899859	3.04437530281212	3.23921670328719	3.18376294151228	3.51151455748668	2.49236073111426	2.72675816314553	2.84199269811554	2.69842775557172	2.85614215625571	2.72675816314553	3.41804228618124	3.35497434750273	4.2743837143276	4.32018932366531	2.7544658588404	2.97266820810839	2.65543887775293	3.52267846200472	2.66917577732521	3.03014325788562	2.90034695501306	3.39370612584399	2.85614215625571	3.01532110691304	3.05788601140138	2.82735455027009	3.69090861339391	3.10223772465686	3.40633650138287	3.88645460298946	2.88469380694314	3.04437530281212	3.6702773251114	2.76982394568377	4.3370920555386	3.22456970124557	2.90034695501306	4.3144091958421	3.18376294151228
BOLL	1.72904055955309	1.72569961185885	1.72569961185885	1.700379760927	1.70064789713589	1.72259292384365	1.70603359653577	1.7001422047014	1.71936572149997	1.69973428564692	1.7001422047014	1.70003085995087	1.73778872725422	1.70050597274723	1.71171501315467	1.70025354827898	1.69943770172363	1.69934330568505	1.700379760927	1.71171501315467	1.73778872725422	1.7137216130318	1.70003085995087	1.70025354827898	1.70138751160738	1.70003085995087	1.72569961185885	1.69973428564692	1.72904055955309	1.69943770172363	1.69973428564692	1.70103664766971	1.70064789713589	1.69924890867198	1.79331697501499	1.72569961185885	1.72259292384365	1.7137216130318	1.69943770172363	1.70064789713589	1.70050597274723	1.75770698921339	1.72259292384365	1.70050597274723	1.7001422047014	1.70109273952124	1.69943770172363	1.7137216130318	1.700379760927
SPATS2L	8.43771695501438	7.43132970204267	9.39090590006701	9.30026199621793	8.77575308424426	7.50557786997462	7.27745247723042	9.69762305005523	7.43132970204267	8.38519849829481	8.40553586203032	8.5339202753054	7.91610042960932	6.94034308300789	9.28786996890086	8.06212745449226	6.90463897761329	8.69767387425858	10.6095115666064	8.77575308424426	9.68356325400177	7.66037656566876	6.8793442860059	7.67880302518783	9.33781675279801	7.00077848566751	8.29240244451945	7.75321657135527	9.08896775189541	8.17063799496266	9.32585729899333	7.34176018718267	11.3777550659583	7.84757044334234	6.22644260914853	9.75216957689482	8.56524389338262	11.987099543699	8.5339202753054	7.75321657135527	8.33438775695329	10.3710187375046	7.89637154531826	8.5339202753054	7.33293164746569	8.52303284063741	9.07654377818165	8.06212745449226	8.3745081112541
NKRF	5.14111529372919	5.09434990679202	4.69080563710674	4.86726944253204	4.99011807235134	4.39132597400981	4.49692065813068	4.47664254916713	5.06653881886619	4.85149860984027	4.78552096315169	4.94425602989826	4.51740854190662	4.41256482130102	4.59721800901635	4.71737771830975	4.5278355987392	4.85943422425779	4.56825341488358	4.9372204299557	4.74246638683902	4.39132597400981	4.51740854190662	4.78552096315169	4.82659316740876	4.58800981388787	4.69999350440054	4.69080563710674	4.445018994266	4.81067504264047	4.62600956335618	4.75951507059728	4.78552096315169	4.99011807235134	5.00459007633734	4.77712479122741	4.63557253442421	4.51740854190662	4.82659316740876	4.60633988586491	4.39132597400981	4.54794788972335	4.48661313543901	5.05991636651948	4.75107233005849	4.48661313543901	4.75951507059728	4.26235873613628	4.73490183804115
TDRD5	1.36542017896992	1.44088164736857	2.05349542244677	1.89414236633	2.01838515943332	1.86087004463182	1.51845528467626	1.66394747630058	1.66394747630058	1.5817459559522	2.09122881842055	1.61335878604702	1.52617593127725	1.43068095052842	2.12663165439932	1.98171962279633	1.57160448629567	2.09122881842055	1.75014583536622	1.69004798160625	1.70462100733175	1.61335878604702	1.46905022607987	1.53403540632275	2.09122881842055	1.70462100733175	1.82735409329925	1.44088164736857	2.10901218556974	1.75014583536622	1.92983829537835	1.77973444096377	2.01838515943332	1.67712744847654	2.01838515943332	2.2554433108265	1.5428848365516	1.63753011287758	1.43580568642202	1.63753011287758	1.98171962279633	1.601805780959	1.53403540632275	2.12663165439932	1.37515750655651	1.75014583536622	2.03584094786022	1.39040273106091	1.76496010876289
POLR2J2	4.31944409621635	4.32122348450152	4.32012794960967	4.32093246002505	4.32155073967326	4.32093246002505	4.31832489375366	4.32038469297707	4.31944409621635	4.31944409621635	4.32038469297707	4.38701972427784	4.32064143363984	4.41759267791441	4.31944409621635	4.32064143363984	4.31876022064236	4.31854255832152	4.32093246002505	4.31854255832152	4.32155073967326	4.3793160278106	4.53523096253642	4.32064143363984	4.32325617355389	4.32012794960967	4.32064143363984	4.31944409621635	4.32038469297707	4.31876022064236	4.31944409621635	4.32244713685997	4.32155073967326	4.53523096253642	4.32012794960967	4.32012794960967	4.32038469297707	4.82211231919189	4.31876022064236	4.32155073967326	4.32122348450152	4.32187798976578	4.32012794960967	4.32122348450152	4.32038469297707	4.32257647578954	4.31876022064236	4.31876022064236	4.32093246002505
EXOSC4	6.93518198818226	6.55890960885186	6.82539901405046	6.83859288639689	6.46346511745319	6.73242368832848	6.64855777656282	7.13578182060035	6.50622007843392	6.79083265983749	7.2609429392901	6.94090881882816	7.22293521393948	6.64855777656282	6.47592046627891	6.82539901405046	6.74022149231573	6.61987896175302	6.65624485181621	6.71103152619636	6.5764149025155	6.71357407258897	6.72415232765652	6.0702389399442	6.47592046627891	7.0093854974018	6.92694336400245	6.52612246562201	6.94377448430892	6.89108458039573	6.84996459338806	7.21970097104978	6.84720395283312	6.61987896175302	6.93518198818226	6.76163945681493	6.66914527045093	6.9101641827294	6.44619091590005	7.17365962401195	6.82805734933005	6.5688967882238	6.71357407258897	6.93518198818226	6.69267546205521	7.19785342857798	6.66914527045093	6.99497531422964	6.63324579423473
PTRH1	3.56712710112319	3.48306574269652	3.32973375116386	3.41557924684774	3.34403945129476	3.67440572715708	3.38010479693955	3.36052696254724	3.39046813807249	3.3520023387378	3.54891172807546	3.29662628425298	3.34403945129476	3.67440572715708	3.44203510947054	3.39046813807249	3.33670726746055	3.27029794318375	3.33670726746055	3.38010479693955	3.39046813807249	3.32335834672263	3.45556226269094	3.36052696254724	3.27345824227041	3.42802529865937	3.36052696254724	3.27090238992901	3.53188493138104	3.34403945129476	3.34403945129476	3.44203510947054	3.53188493138104	3.30125217422352	3.42802529865937	3.38010479693955	3.40268056004922	3.3520023387378	3.27044387746134	3.34403945129476	3.48306574269652	3.39046813807249	3.51654671930931	3.47020465318955	3.60792224573966	3.27300253086461	3.44203510947054	3.34403945129476	3.54891172807546
GTF3A	8.10461242277938	8.13384532046508	8.0342616457782	7.70414332277296	7.77092345173145	8.28603412193831	8.02953299480918	8.11444958853713	8.21352707100533	8.31242100907468	7.647283722495	7.93687848320826	8.28603412193831	8.22866019344049	7.44155261378698	7.7272457599435	7.51497717467023	7.9586528495184	7.85190139501492	7.92412080204467	7.72338042252735	8.17347428426935	8.83673608615256	8.07669597726831	7.88519354138256	7.59496539110672	7.98890953956349	8.22374641574424	7.96704903350353	7.91989247824244	8.0997456327425	8.59605500281989	7.49376664602578	8.0997456327425	7.6624087527835	7.93687848320826	8.17812376675941	7.78666609249164	8.21352707100533	9.01104895239354	7.86831962758472	7.55787325506092	8.64216592712049	8.11444958853713	8.51284028339222	8.36706388740459	7.35393367018583	8.70642279995186	8.38355392624848
AZGP1	3.3637210431968	5.99091856021595	4.37885483517145	4.54010358441051	5.37436740082536	5.35833577526711	4.72189700215538	4.49246810550233	3.72595631632852	4.10547496645789	3.57259751043906	3.84001375346051	3.37376273430595	4.82227136055445	4.87084662513206	4.10547496645789	5.4153291760652	5.23154189032695	4.48018388235996	4.27262864936064	4.03352107272896	4.89811709547009	3.9607546978621	3.58883047759096	5.13160406807781	4.64074542711323	5.38065321823564	4.89488777261906	3.76118115603742	4.42570458401775	4.28184982901447	5.39955135253943	4.54010358441051	3.89019928293329	4.89811709547009	5.55821535544761	2.9740693300255	4.1693015750245	3.60506710824757	5.73655334259005	4.05376842020249	4.11049460043257	4.67055248381346	3.9607546978621	2.77744085134847	4.0955375260193	4.75844679340161	2.76511061637675	4.93568139725195
NOP2	6.22413149687438	4.43619512256929	5.64406315016645	5.63917535392739	5.24466136680777	4.94617149362768	5.73352170405647	5.24466136680777	5.27761271703338	5.22585384912055	6.36123681261831	6.19030694366966	4.96115801941722	5.81411884150192	5.20217259132942	5.62021493845745	5.46087229913971	5.37707953686356	5.23071028212475	5.33884435955271	5.24466136680777	4.57098094504465	4.32592683459653	4.36474868949106	5.26359630835379	5.81411884150192	5.91424906628621	4.70049170661715	5.72413874059835	5.92824514596641	5.6767422980931	6.02620774269811	4.80669869164264	6.27796607766557	6.70592063841949	5.39570726280406	5.90915853647273	4.66471845855888	4.88695181555973	4.32592683459653	5.81411884150192	5.59238432627242	4.90201708053282	5.58303784714715	4.89185799339483	4.93653076522236	4.93653076522236	5.40979277977957	5.47501635896771
RRP9	6.86614037961524	5.51263028225128	5.9173391760803	5.84268849072396	5.81750841817541	5.91139885514379	6.11317579499329	6.08218534548288	5.9205768385147	6.09268522763255	6.81334820271283	6.61957233675144	6.14352229524495	5.88598706085534	6.01706451221673	5.99127647003291	5.97819172414222	6.12986099618409	5.83619560117838	5.98803760990027	5.8986902087132	5.74910671101867	5.81124843292104	5.25802041323533	5.74910671101867	6.20528579005085	6.20186073065203	5.48633438568011	6.12645968433535	6.27459528907682	6.19832974984811	6.45529449968991	5.59577465532754	6.37685504876529	6.31826159927453	5.90491166118005	6.39142645079487	5.5215191139266	5.35583013139191	5.93608555346125	6.16107736382369	5.83287134969373	5.78611751698901	5.8830963674171	5.67004730748687	6.00425620412511	5.74285071990258	6.21565279121105	6.16806298042832
PUS1	5.85456825201655	4.71574254590401	5.31363316015807	4.94990938284414	4.99451390502237	4.65301360331214	5.09636405868064	5.35357643967422	5.29173750000143	5.06217203953152	5.91783096697849	5.63407146276947	4.9228504404466	5.09636405868064	4.85326368199138	5.24632591013353	5.33222939331086	5.09195934285904	4.88215209597408	5.26944018461244	5.32495272529487	4.59565138488117	4.53648344509375	3.96569493075259	4.95475655040286	5.49567407694069	5.41552052367183	4.70558004345003	5.26539355185543	5.29536414116565	5.32495272529487	5.62413979040833	4.77673357273632	5.52979229963781	5.78710366014015	5.16106355677188	5.16106355677188	4.7315126060584	4.64709129309329	4.77673357273632	5.45749866897816	5.00761991131244	4.63574341860808	5.196037763644	4.18539140210854	4.89550362321095	4.88664892415466	4.94558159795024	4.97253328767781
OASL	6.29965771268125	4.70094614853697	6.20949468174262	7.92186394465105	6.79718252336447	4.81489463094835	5.50941036820895	5.8948486848458	5.15330754746975	6.27992550474007	6.21509466371974	7.02838823408698	5.25906291708514	6.31679623291721	7.57488623640392	6.46402141609121	4.9872079753275	6.91330955397922	9.32183642717363	7.55953032466071	5.55812333066959	4.85698202843989	6.03806016066084	4.31482659307408	8.5538555510872	7.09499619735102	7.2880475438737	4.65716107985535	6.16728447969768	5.01421024317045	8.18818304352359	8.60880960993919	7.15993028782541	5.76258278059557	7.45090499204367	7.87477277467771	5.39043103153647	8.52279235018978	4.37665223259402	6.15605704491124	5.2892678255241	7.965250429908	6.61999368168431	8.47133256659029	5.43895861431842	6.4079412660593	5.31166023069315	6.71340958355998	7.26429320861922
APOBEC4	1.41354838161221	1.64249742781729	1.45846829615597	1.28738492790715	1.5270519987253	1.25749524050541	1.27366006581659	1.4221061628177	1.26342216010371	1.27691047597019	1.49198171645534	1.33700158344839	1.30721664463314	1.24215444437203	1.37481406185966	1.37481406185966	1.43114990425046	1.50239406513782	1.29098526175253	1.36189017158935	1.91664379353932	1.37481406185966	1.33700158344839	1.27090179974063	1.39697089249822	1.28738492790715	1.38964079154957	1.29830547971091	1.3025336780768	1.33153679500669	1.40490836862252	1.44930602369256	1.24221284223296	1.40490836862252	1.48034249034644	1.38964079154957	1.30721664463314	1.54001283306134	1.30721664463314	1.4221061628177	1.3025336780768	1.44053156585901	1.40490836862252	1.38194287465854	1.25389561759615	1.27691047597019	1.38194287465854	1.25124259835794	1.34923177667841
ZCCHC24	7.53506307707863	7.12562919365991	5.90693293813297	6.93258591773961	5.76568025206687	7.21166758562127	6.13712938685058	7.48356364467042	8.73580841113198	8.31418993154679	5.42414803121844	7.08782107550294	7.38945805236013	9.20209544834834	5.97254754157565	6.18872435739135	7.75689262252069	6.26871328035604	6.10740429216663	6.17776649949411	5.28602400444805	8.11518643060162	9.14751841569076	9.87063858499364	5.91448047715053	7.31502625675021	5.57085927620098	8.47042557226113	6.05922272358692	8.0140174576045	6.28665205962914	6.36255050116446	6.39139544380639	7.42495626710881	6.272202540363	6.31217061238437	9.341000785464	7.12916223008376	7.91157914552301	7.00964218603861	6.15533837186437	5.79783311326596	8.78529770023505	5.64675501841791	10.2727406329816	6.19232892305553	6.85192262350397	8.78529770023505	8.35923754414448
MBNL1	9.29094230194863	9.29094230194863	8.36355519853292	8.56416630346689	8.02793116502958	8.52327063404335	8.68039224486931	8.67194843485076	9.9129132103956	9.38354603969154	7.87195475258606	8.25480463757337	8.69754029823563	9.01469613460542	8.62143156912006	8.19571524287862	8.06334101785486	8.61334105542005	9.43755294515796	8.55555560097958	8.58809312976542	9.01469613460542	9.99627171043886	11.2129332991722	9.10113425481064	8.37096099208695	8.03496593873361	9.95422816938023	8.59674877192701	9.28032107182316	8.52327063404335	8.18850408567227	8.98611352031208	8.62143156912006	8.27805613942755	8.26269763641033	9.89972930063027	9.38354603969154	10.0640730091127	8.40935999541518	8.40935999541518	8.58809312976542	9.78602810501726	8.47457334051802	11.4155804631887	8.37096099208695	8.71483492294251	9.12104299089863	8.94875218094283
PUS7	6.46933711084531	4.34805511913992	5.0863135175817	4.90733005044533	5.16979151296049	5.36580904557044	5.44031869922516	5.20237640767598	5.47430227799224	5.09302880991584	6.08267390411626	5.71014938607922	4.88458846351635	4.6921675006097	5.15662263942506	5.25082666496279	5.33091599459601	5.57944778088339	4.85349518060163	4.99172775289526	5.3542827564245	5.01228770357053	4.78406989298658	4.87700015076391	5.20845584654982	5.1767004725769	4.94330211949733	4.44238996452136	5.2573981002003	5.65339855572451	5.1767004725769	6.1599978993223	4.4831798762057	5.69985012880327	5.61080113000922	5.0191710666673	5.24482047231716	4.59719848468144	4.23737303968344	4.93610571103287	5.22042686245194	5.26336300971825	4.85349518060163	4.89259506762073	4.55106124340658	5.03284561527373	4.55106124340658	5.42879077900674	5.23209302745539
SMAD7	6.56266897815518	7.99301947851706	7.52784414337324	7.20660961619003	7.2307260651616	6.6844266929846	7.26957522932349	7.83135531393763	6.37458698314882	7.60466220286105	6.90904079496046	6.6936721935085	6.63883454230768	6.07166125755658	7.48834884811526	7.1324547614808	7.30518472459585	7.78970372544354	7.74950431544897	7.53981118575806	7.23762251025131	7.18487921591366	6.63273094468114	6.73106470024998	7.17464539286295	7.12577185104582	7.10579302320874	6.7529209036957	7.326579694472	6.58083779978805	7.36739801104544	6.51432893237855	7.95779342067432	6.30373470186674	6.50859679998639	7.18143530121609	7.40140962384511	7.88827078719979	7.80337346688565	6.17381030572946	7.8078222982297	7.00282516325484	6.40655993394887	7.23762251025131	6.07166125755658	6.95699382170826	6.82828351631493	6.12117540640412	6.95699382170826
ADAD1	1.91322566760742	1.98063325658912	1.91381485174236	1.9977870484071	1.91504067783464	1.91450798974206	1.91226140196035	1.91403605283648	1.91322566760742	1.91322566760742	2.11513365096525	1.91381485174236	1.91425725160039	1.91475872623923	1.91322566760742	1.91425725160039	1.91263646436239	1.91244893412934	2.01744170616426	1.91244893412934	1.91504067783464	1.93324303171973	1.91381485174236	1.9977870484071	1.91651001994141	1.91381485174236	1.91425725160039	1.91322566760742	1.91403605283648	1.91263646436239	1.91322566760742	1.91581298225862	1.91504067783464	1.91226140196035	1.91381485174236	1.91381485174236	1.91403605283648	1.91263646436239	1.91263646436239	1.91504067783464	1.91475872623923	1.91532262505395	1.91381485174236	1.91475872623923	1.91403605283648	1.91592441615084	1.91263646436239	1.91263646436239	1.91450798974206
DUS4L	3.31775828382564	4.08770265947586	3.49136947519542	3.22947216772066	3.5887573176533	3.67173231885776	3.40328646516932	3.50754853209271	3.2995316898913	3.26571148071235	3.70305613718458	3.43916663441026	3.8275335225506	3.10567040008016	3.54126580248581	3.64011148119682	3.36950897918174	3.67173231885776	3.91243611543199	3.47470346358145	3.95559039744693	3.43916663441026	3.5887573176533	3.49136947519542	3.94122533242652	3.24784695478977	3.54126580248581	3.52395626810823	3.54126580248581	3.10567040008016	3.40328646516932	4.03497100907694	3.64011148119682	3.2995316898913	3.49136947519542	3.64011148119682	2.96563718163627	3.5887573176533	3.3868368445577	4.1488879789486	3.5887573176533	3.62406105053309	3.42187598722423	3.70305613718458	3.35146264515446	3.8275335225506	3.65534706947438	3.54126580248581	3.42187598722423
IGF2BP1	2.28385248385168	2.28865312662896	2.27709511265949	2.30476909413017	2.30476909413017	2.30476909413017	2.36664922877629	2.29328096175596	2.28018488855192	2.31174601803006	2.27753845351304	2.3167826018608	2.28603835689096	2.28194474210825	2.28725664120081	2.30293107008311	2.30703944206375	2.32894959188858	2.30293107008311	2.30476909413017	2.28194474210825	2.29005457915022	2.27812436797743	2.28285587383362	2.2915356410929	2.29512435896568	2.29328096175596	2.28018488855192	2.30083847397543	2.27709511265949	2.31968578870468	2.30476909413017	2.28725664120081	2.275839852893	2.28385248385168	2.32554712097651	2.2745382009223	2.32554712097651	2.29890526039397	2.28194474210825	2.30083847397543	2.34585068168863	2.29328096175596	2.33211417188668	2.28603835689096	2.29512435896568	2.28603835689096	2.28194474210825	2.28603835689096
IGF2BP3	2.41820378801814	2.38664760893845	2.33936397530763	2.35788262340702	2.32184501325439	2.33148442737908	2.80824660991756	2.35788262340702	2.35435400559553	2.44331881282977	2.31294226693909	2.40207516906782	2.33936397530763	2.47304794031935	2.36897964740361	2.39685424399548	2.3337863219361	2.31887996485981	2.41249165542388	2.32930626329449	2.34212847939507	2.35788262340702	2.36897964740361	2.40207516906782	2.38664760893845	2.38208700223017	2.41249165542388	2.32713581916019	2.32347363030391	2.35788262340702	2.3337863219361	2.32713581916019	2.39685424399548	2.33148442737908	2.37302562712529	2.31294226693909	2.35788262340702	2.3337863219361	2.41249165542388	2.36179076530845	2.37753781517183	2.35149731376674	2.3651976730257	2.40207516906782	2.35149731376674	2.32524233858323	2.32029606306538	2.38208700223017	2.37302562712529
TDRD10	3.07093517033581	3.55345390010613	3.0184143555108	3.19186724470534	3.5862413179681	4.09979652276501	2.99194068901083	3.19186724470534	3.5178653615317	3.4146723445829	2.99194068901083	3.44788240115388	2.91661712201166	3.87821243163423	3.25140699910166	4.09979652276501	4.13565007641003	3.76675803413569	3.5862413179681	3.34722977774341	3.12954415617714	2.96525594205269	2.87295734576867	3.04493579139664	2.81215738448277	3.91399706193427	2.85300411620735	2.99194068901083	4.50691839517556	3.6578522463559	3.84155578307997	3.10025978212417	3.48162466700895	3.5862413179681	3.5862413179681	3.48162466700895	3.44788240115388	3.34722977774341	3.48162466700895	2.79334080061449	3.55345390010613	3.15980356898771	2.89336955520043	3.19186724470534	3.69458524738004	3.6578522463559	3.44788240115388	3.0184143555108	3.84155578307997
MOV10L1	2.2356200717708	2.11052719896148	1.99712237336103	1.9330957459762	2.0193678719641	2.14145983747977	1.90403677163655	2.11052719896148	2.47594170864743	2.29741225768845	1.96870010225098	2.29741225768845	2.0193678719641	2.66799066163125	1.9330957459762	1.9080969921999	2.0193678719641	1.91247608418153	1.98640332747926	1.98640332747926	2.31998409835832	2.11052719896148	2.29741225768845	2.44772027041254	2.0316645159194	2.06767778510919	1.9330957459762	2.15929002401315	2.14145983747977	2.11052719896148	1.97730725060737	1.96870010225098	2.06767778510919	2.21618451536327	1.96870010225098	2.0193678719641	2.70637394029272	2.21618451536327	2.19528793023157	2.08162133381212	2.05638939294771	1.92122508310654	2.5656400983638	1.92749994746461	2.63255398613275	2.17726641440041	2.0193678719641	2.12547190160398	2.08162133381212
AFF1	5.93306025339664	6.15681961062718	6.08069091238173	6.04030756446393	6.01902419773197	6.03745059832254	6.153813347031	5.95135315090624	6.31140931276988	5.91973462187333	5.82543798037395	5.53620633583668	5.65684542444114	6.23638960259445	6.20497126831948	5.94329518651809	6.31429235336702	5.99017468484052	6.390208279165	5.85827090549522	6.24501495923068	6.18249659685293	5.85071110431456	6.70209530928393	6.04307422300042	5.99284783632455	5.79009182478848	6.06466929000131	6.17966084976627	6.390208279165	5.82543798037395	4.95081380626261	6.13501577642508	6.32302996094779	5.58339232120826	5.86583931463968	6.4683084472216	6.01136932489109	6.29114455675371	5.33523404791752	6.23359269721213	5.86836620026195	6.22543936211687	5.77000416658789	6.77125343839204	5.67877744767047	6.14045609046015	5.70113372557279	6.01383652616989
AFF3	4.22677148949211	2.83420889100287	2.55592250470451	3.22777850576799	2.7900621014458	3.18452685741376	4.47025980062926	3.2928057239909	4.18045385715678	4.22677148949211	2.55592250470451	2.87895556411946	3.26972201246124	2.92118783118494	2.85758075047901	3.44105913507577	2.70304652357397	3.18452685741376	3.2928057239909	4.0053396778678	2.76909891779429	3.14088355737518	3.95555054596175	5.21264581962237	2.87895556411946	3.64196378466505	3.09888699876256	4.05412215713619	2.7900621014458	3.68034063388936	2.81098942153151	2.19380683739379	3.33677614898492	3.60306714256054	2.94331884466865	2.66127325000241	4.78523352493386	3.60306714256054	4.88924399818055	2.45361339909428	3.2492955434079	2.83420889100287	3.95555054596175	3.14088355737518	6.74253931003758	2.53488026121295	3.62270972820547	2.7900621014458	3.37909990760565
AFF2	3.06303208092997	2.04467683730253	1.88738378119031	1.9837556919963	2.09045263778394	1.79935937175597	6.88044996634156	1.87341864921826	1.79935937175597	3.85472236874486	1.76468052893271	2.39598125195583	1.79935937175597	1.73818658492548	1.91577776192748	2.39598125195583	1.77225011236388	1.9837556919963	2.27005315368699	2.27005315368699	1.80948317266423	2.16241283845664	1.85895523228983	2.21254258779893	2.09045263778394	2.62187085954072	3.00516114750738	2.11331290409562	1.80948317266423	2.00256083779357	2.21254258779893	1.76468052893271	2.62187085954072	1.85895523228983	2.66701759749452	1.9025002593116	1.75748122588603	1.85895523228983	6.52980435938732	1.7804708201661	2.09045263778394	2.39598125195583	1.91577776192748	2.90327479333506	1.83278988813197	1.9025002593116	1.9025002593116	1.79935937175597	2.29848546899792
MATR3	3.83145244887298	3.64675237994147	3.78700099115228	3.91061558361319	4.36780437450967	3.80897399980427	4.12485642501334	3.68127706390143	3.88391670491232	3.56669548629831	4.33125497788632	3.76452805783856	3.72129821628571	3.80897399980427	4.05928527825215	4.22573247398878	4.16016576788402	4.33125497788632	4.02699226290034	4.09153398277673	4.44209623083973	3.62982590123064	3.99836107933072	3.96915499324868	3.83145244887298	3.91061558361319	4.05928527825215	3.68127706390143	4.33125497788632	4.02699226290034	3.68127706390143	4.25914287217216	3.96915499324868	3.96915499324868	4.05928527825215	4.12485642501334	3.76452805783856	3.88391670491232	3.61279063519226	4.05928527825215	3.76452805783856	4.2953655048308	3.78700099115228	3.91061558361319	3.80897399980427	4.33125497788632	4.05928527825215	3.74201952151943	3.64675237994147
A1CF	5.90974160612234	8.58362686857507	7.45186300132405	7.41985609339892	7.74846422814969	6.64432260473844	7.14346297895868	7.30331967841563	6.50274202371547	6.72711045305525	6.74308381727772	6.64040027227113	6.5914871462366	5.55590964804294	7.86460906264682	6.73094326662082	8.04722423537146	7.44004552316436	8.38706814133054	6.99274476425879	7.63782025912704	6.49406291646901	5.55590964804294	6.57056371483146	7.41180472961793	6.43834632285756	7.41180472961793	7.13539097139458	7.49133553684351	6.78359897639139	6.97299432471297	6.15317700988384	8.49768690289021	6.97677463264892	7.12290941172038	7.64992725814875	5.60344541164068	7.76088726314613	7.28724417004978	6.52821723629953	7.37572142109657	7.40788069850581	6.46381736763696	6.97677463264892	3.99504722058717	6.88460972093622	7.89829553379506	5.32344268762628	6.46381736763696
RBM47	8.13708905481163	8.51474396381689	8.65181132298206	8.60759656990096	8.36006111140493	7.73506448172954	8.18426339324383	8.60759656990096	7.83691024162153	8.01464046891996	8.44084410492056	8.1094761747879	7.54063061929579	7.45835661423603	8.57809353199027	8.39435071511485	8.31652612345254	8.57809353199027	9.27146891289487	8.46517793796904	8.93156361339156	7.88106240375033	7.32900548707307	7.39025180427081	8.93156361339156	7.9029980725423	8.52755756392888	8.10060741240198	8.47644665513345	8.42956248997509	8.51474396381689	7.59845688400915	9.12965692814604	8.07349567398599	8.60759656990096	8.63752483911666	8.1094761747879	8.93156361339156	8.25229297462989	7.16621481901225	8.52755756392888	8.95037460647701	7.80833684008545	8.5924030110928	5.7159861491792	7.99824326473456	8.51474396381689	7.19385594037661	8.14617296145184
RBM20	3.75522105847416	2.60328328393239	1.50637991424764	2.12231997795118	1.50637991424764	2.45234627726509	1.41104991097855	2.71008682644645	5.0145508693759	4.83598287994047	1.54911352237408	2.16538129945386	2.40394540197899	6.63906513697534	1.59689797682251	1.6978740582095	1.64697102000019	1.64697102000019	2.12231997795118	1.44623454067849	2.03600973659225	2.8744077696017	5.97335634489271	8.42275534132531	1.52893549733584	2.45234627726509	1.37694003093743	4.29711049461637	1.95703769766066	3.45880710509283	1.67219575045145	1.50637991424764	2.40394540197899	4.23212367256066	1.37694003093743	1.62201469618372	6.88083018626435	3.9940695729269	3.87809765800766	1.95703769766066	2.35188546621315	1.46399005087235	6.23877265387269	1.48555587559202	9.6934948205514	1.57123161425836	2.20759498728695	3.39504264578119	3.81940135205086
RPL10L	7.68677413852396	6.30587218155104	9.21770093938719	8.69827906728693	10.2407130940923	9.8349101094295	9.56996102060197	9.99844563424611	9.43312469069235	9.3981848788033	8.94583819248987	8.61552579894574	9.02303814958083	5.81226595381725	11.7545418751177	9.8015515912372	8.52823233653438	10.0568801660446	12.8202128249862	9.17663295376207	9.25506420468592	8.07695011202375	6.0816425275665	5.58978044458851	11.8179933024642	9.46613276526094	12.0259882592472	9.70303010589537	9.63875140318179	7.73616496302637	10.0274210627095	11.8601209160182	10.8957692722323	7.53792657097427	11.5154757017747	10.6040084323618	5.31865531213238	11.0701836460485	7.07157620325521	11.6473177863817	10.7651032159518	7.97798715834533	7.93146546065226	10.1489908742388	3.86964615266238	10.9728563942061	10.3562882007715	5.81226595381725	6.58153452686847
C2orf15	1.63672671501387	3.15066364243727	1.98130002899967	2.27251785775589	2.20708602993741	2.62720644230753	2.43615339353113	1.88599482830542	0.838575032742007	1.45286263673543	2.89388825154649	1.66310118075632	2.49570475348861	1.10625990480952	1.98130002899967	2.15360269123517	1.95671060499581	2.31511642281612	1.93387197085506	2.16439036153203	2.66251178158821	2.16439036153203	1.93387197085506	1.0251951371598	2.43615339353113	1.37389889711017	1.73546380545323	1.05235091041852	1.76208375781752	1.81371193146093	1.78925595682532	2.79691924666521	2.20708602993741	2.18517704791275	1.88599482830542	2.87812485768966	1.16060606576473	1.78925595682532	1.21602009943175	3.57192863108061	2.2512667633315	1.93387197085506	1.13156732778641	2.39612734988515	0.0391805144277675	3.15066364243727	1.71173090367499	2.12100195592303	0.973374199565776
TEX13A	2.0673902667325	2.06937448024616	2.06815283842958	2.06904995596788	2.06973940573187	2.06904995596788	2.06614223297307	2.06843913550335	2.0673902667325	2.0673902667325	2.06843913550335	2.06815283842958	2.06872542956115	2.06937448024616	2.0673902667325	2.06872542956115	2.06662767030153	2.06638495289013	2.06904995596788	2.06638495289013	2.06973940573187	2.06614223297307	2.06815283842958	2.06872542956115	2.07164115195603	2.06815283842958	2.06872542956115	2.0673902667325	2.06843913550335	2.06662767030153	2.0673902667325	2.07073898711963	2.06973940573187	2.06614223297307	2.06815283842958	2.06815283842958	2.06843913550335	2.06662767030153	2.06662767030153	2.06973940573187	2.06937448024616	2.07010432555365	2.06815283842958	2.06937448024616	2.06843913550335	2.07088321424197	2.06662767030153	2.06662767030153	2.06904995596788
RUVBL1	4.85011150916508	1.69141533289919	3.8485526731286	3.18470410873222	3.30849881412554	2.52051650631423	3.8167817033047	3.16227978205518	4.14473607954239	3.99578989419265	4.77814762888973	5.62297893183533	3.16227978205518	3.8585428938836	2.58004161550164	3.05179642351016	3.34077619910509	3.39608331471501	1.44351411443423	3.1515304226277	2.90515791244621	3.26373681887252	3.08443023990207	2.06795012014351	1.71808243777532	3.52690275905983	3.10676848144917	2.66269017389981	2.23051124334803	3.59107093634923	3.62254276345824	4.21748532755119	1.61091556861469	5.03648927246582	3.4618778444228	2.83664238053739	3.22964162031783	1.52616812160394	2.97282638983527	2.98418293564917	3.12932032639988	4.33284519205687	3.65445128903703	3.54933654240528	2.74404547472005	3.54933654240528	1.88775938036274	4.63341100744087	3.92337729739991
U2AF1	5.06692045542272	4.47594028285444	4.77945569577624	5.13414808225477	4.89869172039785	4.49441563344101	4.45461039938596	4.94930925759791	4.80156186836501	4.73786841187217	5.40502199963077	4.58003267500272	4.75752931498979	5.03719428351402	4.924655628823	4.54508085113884	4.97706661014451	5.40502199963077	6.06261806561556	4.82372353323169	5.64700650677745	4.94930925759791	4.50129697530133	4.77945569577624	4.53453386504841	5.99316997285796	5.09910975014666	4.49441563344101	4.66679704068327	4.924655628823	5.00597648686365	4.68394389205258	5.69923165580103	4.924655628823	5.4944489949339	5.2055285300092	4.82372353323169	4.47055516598489	4.87332132581038	4.84942076763113	5.59444570410197	4.62251031086462	4.53453386504841	4.75752931498979	4.89869172039785	5.13414808225477	5.1688529351693	4.56685110333318	5.24357451160191
DNMT3B	2.36591752831047	1.91180534946411	2.7852104262599	3.1136339721291	2.90579947709438	2.55180091242505	2.55180091242505	2.32238598159382	2.29931334657878	2.36591752831047	2.90579947709438	2.36591752831047	2.64469099002403	2.50346063738596	2.95206650941736	3.04434156740356	2.80948251104629	3.1136339721291	2.59715550572925	2.66985686664189	2.85717245326608	2.17206079070437	2.19300212588792	2.45848085947402	3.09163957324698	2.52846346031204	2.57458319419237	2.25668815633097	2.76217619202676	2.48084347995394	2.57458319419237	2.50346063738596	2.73834640837913	2.64469099002403	2.66985686664189	3.02189926173717	1.9875560845879	2.29931334657878	2.43489468154485	2.57458319419237	2.85717245326608	3.16160849828233	2.61968920082343	2.85717245326608	2.17206079070437	2.59715550572925	3.04434156740356	2.02129541191134	2.36591752831047
ZC3HAV1L	3.894335969175	2.92767019808992	3.51985192872336	3.5340664827429	3.8508950717963	3.81789899490841	3.44983167057685	3.37876891739458	3.713076983555	3.228740463993	3.99336470968356	3.3180322832221	3.25940163688018	3.97368964600371	3.62545426758745	3.61251928456225	4.13985463838263	3.47763353050796	3.37876891739458	3.46414968426641	3.68923501725984	3.2444091516503	3.58748682936097	4.28520629554202	3.228740463993	3.51985192872336	3.54797596919814	2.83267701221721	4.07780484327544	3.65153841133499	3.54797596919814	3.40691333417191	3.42165325005931	3.82949187742691	3.39320763556142	3.57463054447413	4.20744632018378	2.83267701221721	3.46414968426641	4.23140905828041	3.62545426758745	3.65153841133499	3.58748682936097	3.50555435925379	3.93430259015261	3.79585370858782	3.51985192872336	3.44983167057685	3.81789899490841
LUZP4	2.48037336549187	2.48223209488444	2.48108771120998	2.48192809392362	2.48257394203029	2.48192809392362	2.47920425893372	2.48135590250208	2.48037336549187	2.48037336549187	2.48135590250208	2.48108771120998	2.48162409096894	2.48223209488444	2.48037336549187	2.48162409096894	2.47965899660407	2.4794316289425	2.48192809392362	2.4794316289425	2.68568561207694	2.47920425893372	2.48108771120998	2.63523390883792	2.48435541946692	2.48108771120998	2.48162409096894	2.48037336549187	2.48135590250208	2.47965899660407	2.48037336549187	2.48351030865259	2.48257394203029	2.47920425893372	2.48108771120998	2.48108771120998	2.48135590250208	2.47965899660407	2.47965899660407	2.48257394203029	2.48223209488444	2.48291578387039	2.66665848649156	2.48223209488444	2.48135590250208	2.48364541467301	2.47965899660407	2.47965899660407	2.48192809392362
SIDT1	6.68190949802529	5.08651519976619	7.06035701959985	5.73222488261627	5.65584102014042	7.11303309155282	7.51735417305655	6.79118425425484	6.6726632416725	7.19209656332419	7.43353814518554	5.44401766569452	6.52219617682417	6.33715531615699	5.24426161166638	6.6166373144145	6.06209230013822	5.75664963469795	4.93098268494516	6.06740034273893	7.39831293142568	6.42595515753804	5.19608679288694	5.49900042306309	5.33728894084213	4.33679873443659	6.99842151490311	5.93917096500502	7.11303309155282	6.52219617682417	6.08362311563714	4.4499383370411	6.90029842634765	6.80481211215945	5.84608676690622	5.49900042306309	6.6166373144145	6.69147194355718	6.77285769318005	5.61825128113954	7.46433596393098	5.9169524262884	5.44401766569452	5.37944128776344	3.23707865876512	7.16159975486124	6.39663761394072	5.22897338070883	4.59372845681838
SIDT2	7.46837439131436	9.22652550237504	7.3801060386762	7.54176558296191	7.61708210957117	7.80888336402259	7.58289173921224	8.01806596954756	7.64329561836866	7.42059360988977	7.53793768886687	6.75297482981729	7.31873146782732	7.79330155491354	7.71154637817726	7.84729387629817	7.49769363800999	7.52678108961693	7.62840365864205	8.01806596954756	7.12567469803271	7.52298138835611	6.76716338988518	7.2137562531502	7.3763449872114	7.27494353328573	7.93802237062834	7.47943912202342	8.20956856141527	7.23476243428195	7.44228172367344	6.29357727137987	8.57866376067875	7.19960120030943	6.98958015822043	7.62840365864205	7.11482644916683	8.08274468928875	7.80489935320873	6.50185525050446	7.80117605253882	6.91157270634112	7.26017582761122	7.3439490094371	7.05355709499407	7.80888336402259	8.32116232332986	6.04555183499814	7.46107591648584
WDR4	4.99489717861977	3.25124363362168	4.54067249867546	3.6656587704461	4.20213037934406	3.25909040076066	4.07472391679276	3.42615616856432	3.67825139202727	3.73938326407139	5.22421485271079	5.05861652031881	3.6412360811373	4.2612609844203	3.92919430503502	3.87243264336933	4.39261456586699	4.11609192654224	3.52008048738835	3.91867922848087	3.83240014284491	2.8622716911219	2.87254603673673	2.54573084049896	3.61046029608389	4.52694847591508	4.47674737777031	3.56451628318924	3.95698224957831	4.64549169324008	4.36399731239755	4.67709560761543	3.72143793798409	4.98622253603067	4.82659753052994	4.15732702139226	4.47208319509918	3.35657599255704	3.31301348042573	3.6656587704461	3.82658350747072	4.64994047676901	3.08683109511658	4.32557209774773	2.74606961507237	3.76910699035585	3.1639778039133	4.10103528831329	4.27092890918275
NXF5	2.628898395274	2.62964502879432	2.62918534100175	2.67467042868215	2.62978234546824	2.62952291456485	2.64789247727179	2.62929307083554	2.628898395274	2.628898395274	2.62929307083554	2.62918534100175	2.62940079953447	2.62964502879432	2.628898395274	2.65725321220079	2.62861144023921	2.62852010886078	2.62952291456485	2.62852010886078	2.62978234546824	2.62842877653949	2.62918534100175	2.62940079953447	2.63049794762916	2.62918534100175	2.62940079953447	2.628898395274	2.62929307083554	2.65402073165634	2.628898395274	2.63015847483398	2.62978234546824	2.62842877653949	2.62918534100175	2.62918534100175	2.62929307083554	2.62861144023921	2.65725321220079	2.62978234546824	2.67008166127548	2.6299196600109	2.62918534100175	2.67965391507416	2.66571736204136	2.63021274560844	2.62861144023921	2.62861144023921	2.62952291456485
MRPL35	7.06883316610083	7.01236864853077	7.70568529556884	7.56609366341844	7.82373515300881	7.56609366341844	7.4352685213714	7.52744360488843	7.41971881058302	7.39938936323236	7.82998172290128	7.5217885397807	7.62868251094853	6.98285074163359	7.61145867768305	7.45636373482917	7.65746010359825	7.49423636634188	7.58297655023204	7.32325589498359	8.10426268581991	7.6692190384434	7.74158379634859	7.467370173444	7.94598147327784	7.4619478345207	7.51599386078894	7.7539313270997	7.4352685213714	7.6692190384434	7.47260403096041	8.16086447657282	7.57706509498006	7.41971881058302	7.41971881058302	7.96686528905665	7.31321815193639	7.4046125107858	7.54938031012527	7.9248454661371	7.66347028934788	7.6692190384434	7.4352685213714	7.50558004755279	7.50558004755279	7.77249060511116	7.81068226111686	7.49423636634188	7.67522629429536
RRS1	7.63909475833344	6.02137236785742	6.88200731853791	6.7689185057869	6.43839057492425	6.13589863855501	6.41246393366929	6.83647656578106	7.10491158100958	6.73747031271759	7.49865432357672	7.28942286610182	6.32382753554399	6.89027124303413	6.17921013009363	6.49859027244872	6.73747031271759	6.63612269241406	6.66250597613474	6.64006056609774	6.95701154301192	6.10442613103193	6.43839057492425	6.20761943493119	6.65513555552158	6.86976085092788	7.14085771406546	6.47585433298424	6.45734447918031	7.10938065672552	6.67016568417522	6.60554603831677	6.03233225726974	7.47289404479039	8.22063881423531	6.69446232704127	7.11805412166178	6.05775866304714	5.96621408983229	5.79091244119757	6.53293834162093	6.55626914095836	6.63214951465788	6.37557034960998	6.55626914095836	6.12169979224344	6.29073794798383	6.39054566796224	6.65125300137367
RIOK3	8.76315036378096	10.2000894519276	9.36316079944816	9.56731061512743	9.37435592317237	8.69454389094043	9.09500331705099	9.66615526128174	8.71695769519306	9.07495530294788	9.27185704902459	8.64281153531204	8.78679722779055	7.92510761691217	9.74080050951182	9.26069930606869	8.65002862756128	9.74080050951182	10.8815549172212	9.39768559879005	10.0563022756618	8.7476533483266	8.88408518170198	8.85877429557984	10.096482204292	8.60666468367591	9.35220762760312	9.18575348195643	9.72510453421329	8.71695769519306	9.21667419984962	9.21667419984962	10.4087139938253	8.45146158107037	8.57895081701937	9.74080050951182	9.01745125916413	10.5574823385663	9.81864136406975	8.90098083599793	9.27185704902459	9.43544742359842	8.96388149367546	9.47482195059299	7.57074327130223	9.44885555568186	9.29448593907727	8.06285522039767	8.77924424805184
PIWIL1	1.63293513737696	1.33641443503928	1.36923984564703	1.33638978077213	1.34369726312841	1.36144630423023	1.35788697356403	1.52647165891281	1.37369282993239	1.68122921826049	1.39939273030712	1.37139124718289	1.34072890884829	1.34072890884829	1.34133577052041	1.34651098519063	1.43910640631262	1.3379455910575	1.40277703433165	1.40991137530686	2.0161238746161	1.34550484360203	1.55064410650755	1.34072890884829	1.34882277606802	1.34289170614945	1.35006183934257	1.33823194868597	1.36730180330115	1.35788697356403	1.34133577052041	1.45995954987806	1.33644215860579	1.77120277862241	1.34072890884829	1.35959618162803	1.34882277606802	1.33823194868597	1.33860401344922	1.37139124718289	2.26516118680588	1.36730180330115	1.33951400679201	1.70512178174939	1.33634337644457	1.39325729442341	1.34758810433907	1.34651098519063	1.33638978077213
ZCCHC13	2.09553087765496	2.09677444065086	2.09600880300809	2.09657105206342	2.09700314982312	2.09657105206342	2.0947486994316	2.09618823352014	2.09553087765496	2.09553087765496	2.09618823352014	2.09600880300809	2.096367662142	2.09677444065086	2.09553087765496	2.096367662142	2.09505293680039	2.09490081890118	2.09657105206342	2.09490081890118	2.09700314982312	2.0947486994316	2.09600880300809	2.096367662142	2.09819502822516	2.09600880300809	2.096367662142	2.09553087765496	2.09618823352014	2.09505293680039	2.09553087765496	2.09762961588469	2.09700314982312	2.0947486994316	2.09600880300809	2.09600880300809	2.09618823352014	2.35158380746866	2.09505293680039	2.09700314982312	2.09677444065086	2.09723185544563	2.09600880300809	2.09677444065086	2.09618823352014	2.09772000712087	2.09505293680039	2.09505293680039	2.09657105206342
RNASE1	11.4309932596793	9.43194205326163	9.7093558470137	10.2830837089367	10.2830837089367	11.9783054447736	11.0062773122831	10.240898013045	11.3180298559792	10.673544258074	10.1213276783753	10.0808663714575	11.0062773122831	13.1294286189424	10.586543892493	10.673544258074	11.6640488206023	9.60422481139341	10.6283553346863	9.78142234958997	8.32759833450926	12.0452364199949	11.2650700736616	11.0062773122831	9.53288722164842	9.16334516013953	10.1213276783753	10.4977125338481	10.9575876899578	8.94186744933321	11.1066666814039	10.7179122388397	8.47261789557666	10.906586590686	8.24437774371837	10.0392946322412	10.6283553346863	10.36965681753	11.1066666814039	10.673544258074	10.1213276783753	9.16334516013953	11.8504790339001	11.1066666814039	9.50040396276987	10.7643997358147	11.4864676111343	10.4133440698651	11.7268026199748
RNASE6	7.52332932056593	7.22157781382775	6.77482788781157	7.53542349843252	7.4993428805933	7.86108189347615	7.22887930129493	7.14816566017109	6.99783684825915	7.36574520928984	5.93116633784328	7.06173161440806	7.79236097759255	8.06045716253937	7.4665261036581	7.5562677066038	6.58835440059076	7.54757130732456	6.99434775897795	7.62894644058307	6.01215729658492	8.15919541307674	8.20196413384253	6.92204213130988	7.22887930129493	6.23887364218742	7.53152865290093	7.25046202489952	7.65050039544716	6.01792715007354	7.5691004449152	8.12897544715001	6.78418631894476	6.80982133654209	6.29134941805681	7.11026412616873	6.30589836286862	7.6902388336071	7.34334970003395	8.28501268503597	6.93815386269285	6.6500571183827	7.61160954266702	7.82128338561035	5.94301370352926	7.59059793466339	7.78767561411549	7.32088590303423	7.51537973344879
RNASE7	1.70133049774891	1.51700188232571	1.8360521067331	1.56443827883179	1.54259131484094	1.8360521067331	2.01206287418563	1.60609494830122	1.72796015502054	1.51123003141701	1.57154252800325	1.52916933304592	1.59667123643102	1.46347416059575	1.5495201315487	1.53559591908113	1.68875709749444	1.52916933304592	1.43742391584171	1.56443827883179	2.61189528632865	1.85401070165168	1.71409485766266	1.4905173068532	1.64498339324285	1.55684240647434	1.70133049774891	1.52916933304592	1.63448963985775	1.68875709749444	1.50076618983424	1.44335795373389	1.63448963985775	1.47619054601338	1.56443827883179	1.45270814136483	1.42104145899813	1.51700188232571	1.47619054601338	1.74180352086542	1.7553389322528	1.4905173068532	1.43474187206326	1.52916933304592	1.44335795373389	1.61452531755067	1.71409485766266	1.4564997102468	1.61452531755067
XPOT	5.89620445254304	4.43216039759583	5.215340882363	5.64852301112512	5.60904916254185	5.60315763569348	5.55208781357551	5.1983972823175	5.74452030328341	5.394481403804	5.59728482887663	6.000909011842	5.63117152896693	6.0516214731819	5.18158827782875	5.29865458661017	5.60904916254185	5.42782822191228	4.99157008514943	5.41113719910935	5.54664410677014	5.51249179070343	5.90226555031592	6.14453868436891	5.43345359624246	5.1983972823175	5.13677412377454	5.13120355485947	5.4618915953679	5.67744064858644	5.32754499679259	5.76697705039232	5.14262526980564	5.93139388798659	4.86181390729675	5.33834194804355	5.8229102665159	4.80450137691363	5.56321945296162	5.5070339923867	4.9293022830776	5.42230471679909	5.62019430860502	5.63709782302281	5.67194081097201	5.41113719910935	5.41113719910935	6.14453868436891	5.63117152896693
RBMXL2	1.39494791753686	1.39623984432432	1.39544443003213	1.39602854568866	1.39647744829544	1.47414891034946	1.49200343219955	1.3956308388315	1.39494791753686	1.39494791753686	1.48277201578147	1.49200343219955	1.39581724566716	1.53765206382946	1.39494791753686	1.85736041210031	1.48277201578147	1.56509818243219	1.50258514814623	1.394293354974	1.39647744829544	1.42781405958422	1.50258514814623	1.39581724566716	1.39771568040757	1.39544443003213	1.39581724566716	1.39494791753686	1.48277201578147	1.59491828799315	1.46620880134987	1.3971282784416	1.39647744829544	1.58026957303281	1.39544443003213	1.50258514814623	1.3956308388315	1.47414891034946	1.39445138893729	1.53765206382946	1.39623984432432	1.9081446262804	1.39544443003213	1.67756901283065	1.47414891034946	2.20337885757128	1.47414891034946	1.39445138893729	1.39602854568866
DHX34	3.79130536659981	3.74009541048573	3.82536419229763	3.66736614810528	3.79787026751908	3.70420234303002	3.8044288141849	3.78444376586348	3.61481179467274	3.69701299210312	4.12103264532542	3.77061262913308	3.74009541048573	3.81500121480143	3.85462234871085	3.89589603498364	3.92124125813399	3.7672415735224	3.60019121853451	3.8513450008948	3.56877084669427	3.6186304504928	3.19127120142866	3.33621087409312	3.60019121853451	4.12389797786348	4.12968278404331	3.56484851228924	4.0059981101859	4.02630624198461	3.8044288141849	3.72240770209791	3.66042226188285	3.73294855190314	4.3000724272406	3.62643196257056	4.00896699092064	3.56877084669427	3.51160498980203	3.3812837762393	3.97623526763385	3.66383432283327	3.30516965292246	3.64212583810975	3.57277299562147	3.64212583810975	3.75388709497992	3.36134084487509	3.93972718817136
HEXIM1	7.25994558373887	7.99890499633193	7.27429275200817	7.64885516744845	7.66616599976639	7.06374508875921	7.0496577999092	7.48354706196465	7.58064467558535	7.7136606909917	6.88790492233517	6.81088253288463	6.47890399706205	7.1051937476903	7.52038114571257	7.47275504867653	7.23550949924031	7.78056911239242	8.26998698831553	7.64885516744845	6.81515115955113	7.01354222320937	6.72712449331837	7.23550949924031	7.72549147312667	6.93954082435564	7.09631606145476	7.74982565143024	7.31913223122769	7.5419696760653	7.08270705862033	6.12357679509372	8.03981288376107	6.70248610767906	7.12781783925357	7.75621797958115	7.5640454932019	8.40479494688077	7.88024920274662	5.97983577209814	7.65460936662416	7.42540437536521	7.0496577999092	7.01354222320937	7.88024920274662	6.85818490848172	7.5640454932019	6.5296744468114	7.61425043282892
SRRM3	2.99551327379319	2.96247186482323	3.05258351353496	2.96751522137348	2.97299357193109	2.96751522137348	3.00854980121855	3.06069385964631	3.00854980121855	3.13790682642946	3.15666416432343	3.05258351353496	2.94020842658437	3.01570203960067	3.01570203960067	3.04473450434531	3.04473450434531	3.00854980121855	2.98928229322968	3.00854980121855	3.01570203960067	2.94432816066077	2.94849220270368	2.98928229322968	2.93182526908684	3.08524607180792	2.98381126560514	2.94020842658437	3.00205156361905	2.98381126560514	3.00854980121855	2.94849220270368	3.16620286116605	2.98381126560514	3.02990616924607	2.95750395879733	3.10219404869691	3.10219404869691	2.94849220270368	2.98381126560514	3.04473450434531	2.98381126560514	2.98381126560514	2.98928229322968	3.00205156361905	3.06069385964631	2.99551327379319	2.94432816066077	2.94849220270368
NXT1	7.21931198362186	6.95641165709946	6.97994363301677	6.87800869409803	6.87182344323977	6.85482168316646	6.70474367484543	7.072563291308	7.27636990878018	7.28933329506267	6.84903375856215	7.22545979769979	7.27636990878018	6.85758851596759	6.75814181456985	6.84903375856215	6.92419091138697	6.76973698775654	6.65183686900615	7.0663169868663	6.62098709456768	7.072563291308	7.62028713728915	6.38271248876838	6.55007712658105	7.16361077930714	7.14832216671888	6.99196929925826	6.90979353946095	6.69639340594615	6.91858829874015	7.9019421785954	6.56652629915028	7.34456481564965	7.48933379884555	6.70474367484543	6.75246431080775	6.64660365800178	6.64375179966376	8.09497029086955	6.98579790617453	6.73867738482175	6.98298905645553	6.98298905645553	6.71883753563661	7.34776192026142	6.90398891794017	7.69914030608481	6.84052360497818
EXOSC5	5.42262688480144	4.54628125084641	5.47642868011001	5.23324762105098	5.22317929226768	6.02753179706585	5.5882467959901	6.08633619631254	5.4278765342281	5.40160388175859	5.82587912016856	5.69793009419078	6.16279151624836	5.04349235383915	5.87650242432119	5.81430131224386	5.01308946423997	5.62635859258458	4.44741930869998	5.88856966227356	4.39859095296701	5.72010700116203	5.03870426034065	4.40828116261634	4.59023188168118	5.77512558022206	5.73637296248247	5.01817290672651	5.24867900691673	5.39071872523078	5.45499743277749	6.29322014301587	4.26631990133376	5.15019816816681	5.11965464998727	5.30074655496884	5.22819657962388	4.7973639751947	4.23749744271511	6.39231391482725	5.18674708906911	5.03870426034065	5.83656329559833	5.02856645897551	4.59499484708572	6.57435911672198	5.41215228872162	6.14548196768757	5.59856014624115
NUFIP1	4.21287130112554	3.16156230543484	2.95072620125963	2.92201768279782	3.24603438544071	3.07291807627787	3.00457391741986	3.14958215585543	3.61758179191862	3.25790512775318	3.54717023369565	3.24603438544071	3.48232919747171	2.835300894543	3.07291807627787	3.04590385221495	2.82120420126358	3.07291807627787	3.00457391741986	2.95072620125963	3.18633839523632	3.05944292470677	3.67408806905298	3.63627139945855	2.80689433432135	2.68572365614666	3.38475794766143	3.14958215585543	2.63733220798355	3.20920068837837	2.86456490881971	3.76996240564436	2.5520588394353	3.48232919747171	4.12200033848587	3.11137710092801	3.5777880832976	2.48299400022351	3.03238345669256	3.32840861281187	2.77649393632123	3.07291807627787	3.37348341056029	2.835300894543	3.65521601901147	2.93626760042768	3.04590385221495	3.20920068837837	3.07291807627787
TARBP1	5.08571266217385	4.82302754540094	5.88387042157283	5.43734312374435	5.55619451877733	5.86583878786259	5.98816872218749	5.19979646616867	5.52558618152754	4.86676031690696	5.56103470855948	5.0670065173982	5.22867219952223	5.26828419337254	5.61465073368344	5.7013445325497	6.02238859561327	5.57055021917803	5.60962895857181	5.42142058410812	5.64872724004546	5.65856440142016	4.80068285787926	5.30209406504273	5.88822104774276	5.90580987242629	5.49993457825494	5.12227349118676	6.32020366830353	6.09821503101817	5.42142058410812	5.25665969439389	4.9167126875379	5.79334887778076	5.72449268544235	5.37420277989442	5.39495566000472	4.96476858952462	5.60469791927719	5.17514546707702	6.03940740125124	5.14596822682043	4.86676031690696	5.50510117983251	4.97133924600843	5.47413680820053	5.67246348308367	5.00950499818098	5.52558618152754
EZH2	5.45280809752816	4.70136080538676	6.01156144963965	5.2697273413726	5.2839955973761	4.86026162939727	6.14863121359053	5.06096729754264	4.88800896537827	5.49739280627054	6.04751809522984	5.79212925902334	5.43915703244555	5.41255368027015	5.59278960788489	5.51041516303593	5.68447528208985	5.41255368027015	5.38064715444504	5.09730423389407	6.10181394965844	4.76789896865153	4.40162844094855	4.43221038177955	5.06592693804796	5.80461380277378	5.49300998429138	4.74397940796562	5.65139785758603	5.39019275899997	5.64727524092155	5.81659676529462	5.42551381851754	5.80461380277378	5.4080817129308	5.2697273413726	4.44686674149831	4.89945147951235	5.81247110087099	5.85671525781879	5.36722575080212	6.26454984688608	4.65790017482059	6.19911593946466	3.12294654696145	5.51917446663641	5.1680449449468	5.15806216113887	4.69522796231967
MVP	10.6533214449295	11.5040712718611	11.69313391575	11.8939126069624	11.2173691871058	9.87511262132224	10.5055976153101	11.8125423871765	10.0110810179421	10.4459458321408	11.4689572494067	11.1138720269545	9.79691570696229	10.1197507728469	11.2847612727914	11.251386451753	11.3567308376173	11.7714108695798	12.6005734913876	11.0469898154283	12.2027656969843	9.69533609853813	8.69484151061786	9.42613683756591	11.5765436458287	11.2847612727914	11.2847612727914	10.2282494216427	11.1138720269545	11.5765436458287	12.022310681384	9.55455063196823	12.8749215932506	10.4177091986638	11.251386451753	12.2979029057444	10.6533214449295	12.8749215932506	10.7718568388078	8.37535875523607	11.6542011914102	12.3457175794043	10.1473366682923	11.0800677486049	9.08042986982052	10.1197507728469	11.1466932397174	9.21216639393965	10.6824095101891
KHDRBS2	3.59357999803486	8.82705365917547	6.58020801719901	5.1863321500305	5.75708563602015	4.86135650708553	4.0091142611233	4.23226668988155	3.93685936625523	3.93685936625523	5.8359539683762	4.86135650708553	2.91338865567465	2.2849541441959	2.86814476392265	2.52761067686466	4.23226668988155	3.33891178684498	5.91893826829074	4.9392315911493	2.07652148397988	2.41062193882382	2.3569293366797	4.38742278071008	4.15863815908021	2.78111178765877	8.46643917149722	3.52649320752031	5.99915216490725	2.15981166331787	3.59357999803486	5.42274479096925	8.68253683756833	4.38742278071008	4.0826977547128	5.42274479096925	2.52761067686466	2.86814476392265	2.95762606834517	4.46632453756201	4.77922053421841	3.73075749647809	3.2801122977552	2.74001848950846	2.86814476392265	6.5022696356492	4.15863815908021	3.05442220517246	2.1086712697566
RAVER2	6.42327279976041	7.48036981820681	7.60129845276043	7.91775019453323	7.34395475566562	7.07697075616225	6.62352214320625	7.64399848672697	7.1797697269419	6.46238112429219	6.66966128941509	6.39508688181502	6.97139169343175	5.18315485586087	7.86253367868119	7.41792790523735	6.94067295478053	7.52249921023498	8.79106068358817	7.7112768567495	7.88657678574809	7.21360422380657	6.13884441660436	6.94669438114603	8.90192811853344	6.84256729713672	7.2389462120438	6.99628947423944	8.01513470007879	7.33720123266157	7.10189882987947	5.88581329433151	8.85798473401945	6.33391807799254	6.35602426027168	7.92550833443799	6.05749125811852	8.27322309486335	7.35731477456949	6.81270404432817	8.15929083190962	7.74886080745745	6.45707882861165	7.39090648669298	5.50196609447041	7.55844262013495	7.85457189227692	5.41051941352336	7.29139159453538
URB2	5.51653099038486	4.05001936291711	4.69467574251286	4.75012949860053	4.55010814078113	4.16459523710337	4.57796014740803	4.38585815437144	5.25553748777325	4.44901362295384	5.05140441240203	4.98713511549405	4.3358055348188	4.40208443378342	4.50833657839926	4.5360105580954	4.66328735204376	4.85093970464979	4.8123093607151	4.67616483638483	4.38585815437144	4.03961730072628	4.21351318084119	4.16459523710337	4.31061653245613	4.48651245882847	5.16027227459877	3.96032313183255	4.52272944742104	4.93497858847795	4.52272944742104	4.99204149947475	4.3358055348188	5.22032729661348	5.89477227057473	4.6570653105613	4.85093970464979	4.05001936291711	4.02872185356112	4.06086203515989	4.70080275638539	4.86726642635981	4.34409836224475	4.42519001337677	3.87594595115637	4.29308477783203	4.3358055348188	4.48651245882847	4.39464575135861
PPARGC1A	4.91797291514677	7.0914547046729	7.25967396194943	5.96028325348273	6.35040160892765	5.60976126529024	6.3293362243838	6.70826349753264	5.04069370913203	6.20836630504341	6.62832579984301	5.37924584161305	5.81203615379263	3.62920772572272	6.63343103249386	5.93767163910528	6.43146871171177	6.20312339954262	6.80715292977907	6.29800554487623	7.49230879266954	5.78886078687908	4.53896479852988	5.43165179017696	7.07649592233646	5.76074859177551	5.6284526768928	6.27207473965279	6.18201113290625	6.76289682462658	5.48459100483802	5.31274502400511	7.53106506115964	5.0698560698618	4.6454827581573	6.46712436580363	6.14512940226594	6.51832113548548	6.94935377939746	5.97152800624041	7.13613971304832	5.96028325348273	5.285825925823	5.65911473151033	4.16531716634573	5.98254649015585	7.15060227745615	4.15337299504641	5.96607203229365
PPARGC1B	5.39022786709316	5.82365886895005	6.86318274718505	6.56965733557586	6.30011263096817	5.81204812658725	5.90050651670082	6.50259905731211	5.81776825741124	6.01969639151519	6.47364641390471	5.52045155259424	5.55471984158395	5.58056709934854	6.7707048110053	6.4201763115471	6.65058939487019	6.37060447589971	6.41530356982519	5.61948687107751	6.43007953954666	6.1917556291979	5.24322012697256	6.38544070586242	6.99475394647803	7.16914870753992	5.63875983193528	5.85395681522102	6.87277480912939	6.85386618002839	6.56479347944074	4.97001591235931	5.70281054797449	6.47842576393299	5.16214373280434	6.69771691371341	6.30011263096817	6.22290930719783	6.87277480912939	4.86570758965407	7.34279125952119	6.48825805262315	5.65799694163762	6.18074634197444	6.37060447589971	5.52726306184141	7.1025796166567	4.61641642155205	6.26924765008525
RBM24	7.65899810844359	4.18093301365413	4.10507369264254	3.39358739001232	2.20071065253281	6.84879878030209	6.474969133438	4.75399266275568	7.75451209898866	7.67637621642104	5.18400226337506	3.07850756030931	6.93240868873253	4.12961193507555	2.50932914320795	2.95249215354838	3.14172496203243	2.82332131280184	3.07850756030931	2.92012761952346	6.970895818528	9.44523238235553	9.55323998578111	6.54208856595504	3.69110524305381	4.15547502371484	2.29069128090186	4.87244700124403	5.80918842205473	5.59657091658429	3.1719152834598	1.79567111637342	4.37863429276686	5.49099510292672	3.07850756030931	3.11129156421541	6.01685346959683	3.63015927898659	7.43617632544529	7.46279233209151	6.48584076553115	2.16967238589325	5.23560539768704	1.84305323193107	6.04196871699885	6.32744938789393	3.69110524305381	6.1521000822839	3.66223548365334
ENOX1	4.8153083869631	3.33010139781304	3.12678656584454	3.49826145912201	2.98024806314092	3.90268937911248	2.96177821179588	3.96901815291518	5.09659807621008	4.83438598037954	2.7023477645274	3.55305641354592	3.78648832457633	5.43356780697959	2.96177821179588	2.82504040290521	2.6892583990349	3.12678656584454	2.85815740062851	2.98024806314092	2.57206630556272	4.20761187421694	5.61093209641762	6.15667913931849	3.1446362679411	3.76763284213216	2.73185440922906	5.31912475297337	2.82504040290521	4.22095634419131	2.82504040290521	3.51734241552893	3.36927709152389	4.15139632417267	2.64914364579827	3.23837758983692	5.03206833283036	4.41642858457468	4.7017343621441	3.88684106794098	3.16245543297916	2.841448052593	6.15667913931849	2.99783067355346	7.71971537398783	2.90910904672815	3.66329597526814	5.60490592338528	4.69140893023928
RBPMS2	6.75496916760674	6.58286623809651	4.80954847124524	5.86742280139802	3.63612551138534	5.66320076465383	3.77938142005794	6.53615312738103	7.41474437669465	7.32609223460762	3.66321395439568	5.82801566870193	6.51637142098676	7.73344462098871	3.73159938364121	3.81059765940072	5.32288946008299	4.08078148576608	5.0077042559496	3.92898750103292	3.72331552910488	6.61659518452499	7.46409688394836	7.87785385300965	5.07875879112713	6.63415912185696	3.81059765940072	7.91054058097505	4.01167296913931	7.04606698595697	4.27702443116052	5.78234524920197	5.0876321862146	7.15731062179542	4.67898954557461	4.75369435630162	7.85402284424258	6.75137251813414	7.12526043598169	5.94472953376484	5.01365537111143	4.52219487458057	8.19474558932841	3.35433954136321	9.2922110483736	3.79561924481269	5.49090857190073	7.48145532565901	7.36267360097061
RPL3L	2.44068986647385	2.87114161122243	2.64087271471405	2.49643772786674	2.87114161122243	2.77545341191211	2.52017410663448	2.46236465545403	2.3960227972802	2.4207479890529	2.62364209229667	2.52017410663448	2.5754461531418	2.48467894852068	2.47318896531045	2.71399057342091	2.47318896531045	2.49643772786674	2.52017410663448	2.38742192976948	2.60703210353664	2.59131464293798	2.44068986647385	2.35959931100966	2.27719393523963	2.49643772786674	2.56086796222514	2.49643772786674	2.41184377410502	2.62364209229667	2.50760309542608	2.47318896531045	2.89547808477979	2.37336942000498	2.49643772786674	2.59131464293798	2.52017410663448	2.38742192976948	2.46236465545403	2.59131464293798	2.56086796222514	2.4207479890529	2.31169612494428	2.45072664995196	2.3960227972802	2.48467894852068	2.65698812967522	2.29078043405624	2.44068986647385
RNASE11	1.26461507701637	1.26665986189876	1.26540092746401	1.26632543098514	1.26703592733286	1.26632543098514	1.26332894498148	1.26569596422507	1.26461507701637	1.26461507701637	1.26569596422507	1.26540092746401	1.26599099787809	1.26665986189876	1.26461507701637	1.26599099787809	1.2638292010798	1.26357907432172	1.26632543098514	1.26357907432172	1.26703592733286	1.26332894498148	1.26540092746401	1.26599099787809	1.2689957274766	1.26540092746401	1.26599099787809	1.26461507701637	1.26569596422507	1.2638292010798	1.26461507701637	1.26806602258035	1.26703592733286	1.26332894498148	1.26540092746401	1.26540092746401	1.26569596422507	1.2638292010798	1.2638292010798	1.26703592733286	1.26665986189876	1.26741198693013	1.26540092746401	1.26665986189876	1.26569596422507	1.26821465247192	1.2638292010798	1.2638292010798	1.26632543098514
TRMT1	5.22256997046323	4.94798735194629	5.17175476945612	4.97395210971577	4.94798735194629	5.3254096198108	5.3809249571688	5.45485021278269	5.22602951988804	5.26649296542324	5.35133786063647	5.5763301310133	5.38451411330602	5.20461348571455	5.38828403008145	5.55086365350332	5.37721888783629	5.21182242369783	4.77475209119373	5.3733856438193	4.69035015449706	5.18643989234325	4.86915509399847	4.52072658342753	4.71364108212543	5.84753584631565	5.3809249571688	5.05096177987325	5.55086365350332	5.36598178709462	5.41018522016375	5.56867912081382	4.66306952003515	5.25594045098851	5.48122542780344	4.99584218256142	5.23358377921017	4.72545390658546	5.04722461893006	5.11357832089073	5.80141039626896	4.87652547271994	5.06579578806392	5.38828403008145	5.13900474803619	5.45485021278269	5.28868528893804	5.18643989234325	5.3957136455676
RAE1	5.50684934298295	5.42319613168889	5.41235651457178	5.41235651457178	5.6230765831928	5.85936150860942	5.63838713424176	5.29888388116268	5.2439933798822	5.3694454715778	5.66886970088579	5.78761405928279	5.56001440389561	5.46514003473627	5.83910379598894	5.47567773449653	4.9866164554268	5.47567773449653	5.40692841701389	5.47047792144909	5.4805855421062	4.74221974405622	5.30984482005876	5.38016484859962	4.98048416548941	5.34230226000627	5.50118535103579	5.53377230134177	5.2657063695375	5.14510792714039	5.3965906444193	5.78761405928279	5.42319613168889	5.58124849420955	5.38016484859962	5.69528574997562	4.8268874158749	5.62822685937164	5.43891942667289	6.46736421881923	5.17836541353969	5.59150499121853	5.5705747016813	5.67925995549233	5.2439933798822	5.82918244300413	5.46514003473627	5.77256699353421	5.38577836976468
UTP14A	4.98333377268367	3.75245194972141	4.27047305500372	4.37238392856127	4.71231233074006	4.65213581516472	4.40615498944283	4.37238392856127	4.56995780721993	4.55149122143741	5.09367209336028	4.88108388803091	4.54100851410095	4.7477891536389	4.42097833978565	4.46426773584853	4.43544059912278	4.5045455185969	4.04520205359082	4.40971459283536	4.14245898333109	4.30433734317439	4.5480334753752	4.50825225441426	4.15413295558476	4.36127316241011	4.46773910268671	4.29294277071091	4.21701616311758	4.59819355746693	4.47144568506036	4.82846712004073	3.9834637241047	4.73003568956005	4.6306592444932	4.34613898571355	4.75143368115791	4.01620339480304	4.01620339480304	4.55149122143741	4.4170627712161	4.35000657245742	4.5045455185969	4.27425244103883	4.38362000517978	4.33085969394083	4.51181418790866	4.4572746730294	4.48982740078053
TEP1	5.93658955225676	7.56166866997088	7.13215169371151	7.45254513543832	7.01949091543725	6.97735276756633	6.92107200251493	6.60500869473345	6.28255434812678	6.43582609919958	6.84318105557414	5.86186217403948	6.00190548045086	6.61896323048683	7.45737583127817	7.86965996343929	7.32641902090061	6.93065177506983	8.10457994825368	6.95895736101416	7.95333956011563	6.15879749284509	4.49878021622523	5.83810464552389	7.50147474159609	7.05191057463116	7.10382911906007	6.60977193754069	7.98391663742037	6.95895736101416	7.33604191759559	6.1500166066629	8.14722451093726	6.17763057580143	6.44544955814846	7.25447136557439	6.59158960832746	7.81801213004413	7.59148095894005	5.857189213519	8.0387808467402	6.93065177506983	4.9536825288012	7.6911806995883	5.42767236632115	6.66461301838671	7.04247531785705	5.06160798206595	6.89753467288814
DDX4	1.31116456310284	1.28711446260414	1.28609506129187	1.28684366270957	1.28741897536227	1.3411698973727	1.30095333994748	1.28633396242372	1.33450419216799	1.32115983490861	1.28633396242372	1.28609506129187	1.2865728610389	1.38696256053761	1.28545873190452	1.2865728610389	1.28482238187793	1.28461984587733	1.28684366270957	1.31546992082764	1.28741897536227	1.29700162971914	1.3411698973727	1.2865728610389	1.28900589107702	1.28609506129187	1.2865728610389	1.28545873190452	1.28633396242372	1.28482238187793	1.28545873190452	1.28825307793193	1.28741897536227	1.28441730778588	1.28609506129187	1.39801391463018	1.28633396242372	1.32115983490861	1.28482238187793	1.28741897536227	1.28711446260414	1.28772348339412	1.28609506129187	1.28711446260414	1.28633396242372	1.28837342852552	1.28482238187793	1.28482238187793	1.28684366270957
DDX31	3.97971591894176	2.65029636407916	3.5617725304633	3.32638004155504	3.70619056159369	4.19957011257669	3.83696912608123	3.44185809506813	3.36175440444587	3.15297892516441	4.03130758083386	3.68618857384333	3.48693792927259	3.37395448871129	3.38547963663934	3.50863937476254	3.19279528817766	3.54051176214432	2.93219164280974	3.33819313561258	2.93219164280974	3.49769307465001	2.91808382857439	2.81401536266877	3.32638004155504	3.24321749832386	3.72498301742911	2.87353505710124	4.07519402071356	3.9274884737183	3.28031028477706	3.97187208521847	2.84438119280927	3.48693792927259	3.89182057222819	3.17965038037246	3.603370020748	2.87353505710124	2.5085718278591	3.52001309334094	3.58314631541406	3.11436260458779	2.81401536266877	3.08724364810339	2.59670791405838	3.62442809195367	3.31599643522936	3.32638004155504	3.17965038037246
RALYL	2.57253213498786	4.68011477899539	2.35143404961318	2.54323992124618	2.24107101084418	2.5161132698176	2.05599282881807	2.31011752175235	2.76618237305279	2.9176714220835	2.22498181528269	2.0696901608548	2.33069143476009	3.24326439884427	2.21195635433798	2.33069143476009	2.14356926803792	2.21195635433798	2.73048315195442	2.39634090586718	2.25889069625456	2.35143404961318	2.69606978911573	4.04271805444961	2.49006805231541	3.29368585949926	2.07675280233012	3.19373357438479	2.21195635433798	2.14356926803792	2.44257271703127	2.44257271703127	2.44257271703127	2.66350560847123	2.54323992124618	2.39634090586718	2.83443545309028	2.79957105442803	2.27442493868353	2.31011752175235	2.18342678914498	2.35143404961318	4.21167462232696	2.01131516334991	4.48141915122622	2.37222873385745	2.14356926803792	3.14472978833855	2.79957105442803
NPM3	6.46463309914189	4.76722056706135	6.6624570918412	5.86812161609892	6.13830373926228	6.22963060601511	6.1034527298571	6.19000065634155	6.42334534141036	6.33439984786461	6.33032710790415	6.93172500614321	6.35160271846279	6.42334534141036	5.96681407373772	5.9928476229739	6.13470713519401	5.90970066344357	5.43245881713232	6.10739921413521	6.22170619377268	6.11932675938431	6.29644888172557	5.59506465660761	5.30773997836598	6.39569186708687	6.18564222517413	5.8271877038096	5.96681407373772	6.05094423098712	6.03282840166702	6.87580784716989	5.66321962180691	6.68362991470811	6.05094423098712	5.91993225776208	5.92357258821132	5.5855829806319	5.67288105802264	7.30699967289392	5.83708009686017	6.40038766429794	6.18564222517413	6.12687116487418	5.87155588751823	6.58577110000015	5.61179914148893	7.11881824059994	5.71206751870591
NPM2	4.09717782161556	3.90874093455944	4.08547165348961	3.98933562266169	4.03701353699219	4.56798186868218	4.09717782161556	3.92026496673127	4.02542600776639	3.82245824737704	3.87532569204425	3.72979880926782	4.01355610767575	3.8031784996647	3.83228250249389	3.86423418156351	4.03701353699219	4.10878766911788	3.85348691076405	3.92026496673127	3.8429336890583	4.07267177972013	3.90874093455944	3.81283138623577	3.69345020648148	3.86423418156351	3.8429336890583	3.72979880926782	3.88607954077428	3.6422240291832	3.94276156691197	4.03701353699219	3.88607954077428	3.77351481050373	3.8429336890583	3.73843967778226	3.77351481050373	4.0008391663113	3.72194806189715	4.19298080395201	3.98933562266169	4.18074414887102	3.85348691076405	3.86423418156351	3.77351481050373	4.05995536412937	4.03701353699219	4.02542600776639	3.87532569204425
SNRPN	5.33206668989549	6.08787019870097	4.46200779388141	4.82829504790336	4.58211176948387	6.84965518578898	5.15985917446151	5.3205990047971	6.16590014914572	5.76869159600496	3.97651386494781	5.51777898533989	6.96461437537215	6.17796875283503	4.39633403909365	4.97176723673769	4.86702899919037	4.57688412899671	4.82289507009243	5.73996246573782	3.71955028885596	6.47967771605968	7.31501944684943	6.7441823076715	4.59293785343965	6.05197125067874	4.82829504790336	7.07683953490388	5.04405423347754	4.99396193854087	5.38229259431769	6.14267331901189	4.73544165134326	5.03844907421421	5.0270907987163	4.65868904966673	5.99762299816734	5.59704585035202	5.9794877621343	7.1971543967568	4.63682828652644	3.9994948549413	7.119049853992	5.20310044289324	7.51178691539066	5.9794877621343	5.13790464855654	7.38939452353625	6.67188499972133
RBM11	1.93480216253743	1.37725379003688	1.54617234504866	0.959056544371872	1.15482320158478	1.07587038787638	1.06320385187224	0.888886568984466	1.5218621086844	1.06320385187224	1.21861828145958	1.0209222536993	1.62523715568101	1.65268323054535	1.16990053844388	1.33516995469383	1.12570281610802	1.25360195108936	1.07587038787638	1.08826567097501	0.984153020001268	1.5218621086844	2.05278172973554	1.47415414320958	1.57252883313461	1.31395715695595	0.97550390587609	1.84753822240054	1.13997142739617	1.08826567097501	1.23497415985896	2.20165896902593	1.23497415985896	1.27314845691436	1.44846218747946	1.81955410655238	1.27314845691436	1.07587038787638	1.06320385187224	2.23038767502731	1.37725379003688	2.10955155438885	1.37725379003688	1.96326781838843	1.81955410655238	1.90665686353507	1.11303038506409	2.37637337386338	1.06320385187224
TSEN2	3.67824588752464	3.416229737659	3.91880214983814	3.84631055857855	4.00931450966845	3.85856793172816	4.03113628134115	3.84631055857855	4.15016670507157	3.9065346292503	4.04115493455188	3.94195113105264	3.91880214983814	3.97583575424966	4.46583113676904	4.10127526256424	3.85856793172816	4.31446994474263	5.60946602740325	4.04115493455188	4.28847242777602	3.75727348385771	4.05193737208773	4.09158708398514	4.88275224281917	4.27959340682282	4.10127526256424	4.27043171197117	5.05980731057765	3.80921698189767	4.11154740481663	4.00931450966845	4.14090922182772	3.93041452303811	3.94195113105264	4.40355051050206	4.19784397404877	4.47399700688789	4.26133051787907	4.02015807380579	4.61766063066024	3.96415793499066	3.95281948896983	3.98635772355411	4.20711475652711	3.91880214983814	4.09158708398514	3.87008795469481	4.37234364673909
PTBP2	5.02581683146065	5.06940453879369	4.04267961783869	4.2139179462956	3.75850799353116	4.31465759954833	3.84664285737685	4.62853967094075	6.24532323545689	5.57658898076045	3.86896368634406	4.49478349278288	5.1657677752638	6.08402912128766	3.69420988564219	3.99947176502996	3.86896368634406	3.89175764472129	3.99947176502996	3.73639938936235	4.17317357621243	5.21863537244828	7.222316766963	7.96590836834002	5.02581683146065	4.66386391216142	3.69420988564219	6.44934440876489	4.10764099111458	5.15170580430016	3.73639938936235	4.31465759954833	4.19384779538104	5.11140347303753	4.04267961783869	4.02029310608578	6.39785901149426	4.93360024695145	5.79137288458494	5.47817112969245	4.15156689274771	3.97848278162481	6.96122348736056	3.69420988564219	8.28299231077247	4.17317357621243	4.10764099111458	6.69576512752057	5.38327123840606
TLR7	4.52613333427487	4.30586794653134	5.14740836992278	4.74483600934103	5.30816870295115	4.77821003367018	4.40651040858956	4.46735297553265	3.73233760722201	4.60071245331161	3.58679839281567	4.60071245331161	4.52613333427487	5.81932211111992	4.70920775674333	5.67243993603478	3.19050150258407	6.10200938267587	4.48691685361772	5.30816870295115	2.99573987718906	5.82893226250478	4.79665977571737	4.86263825181888	4.74483600934103	2.51695630477951	4.36747727388604	4.30586794653134	4.74483600934103	3.36362423986175	5.53912445993696	4.50706706137793	4.48691685361772	2.40594636381783	5.43223079006789	5.07394023647305	3.16682095411693	5.46819578213591	4.83043900027148	5.04444209338019	4.06453751505325	5.3947869256085	4.79665977571737	6.06649227412495	2.8104404424327	4.67452577094096	5.0146933070376	4.74483600934103	4.92401441053676
TLR3	4.07727144880225	8.18340401001359	7.20134548973044	7.31814439841386	7.55379447391642	5.8696897232385	5.67503726293116	6.89572351236144	5.4984883727945	5.82739845391894	5.4984883727945	4.98977095556857	6.20436839288065	6.0140488283672	6.99406716415118	6.76031533369869	6.57308785393542	7.30893767591623	7.50039722716121	7.51960253708132	7.01286153339028	6.24829302678654	5.76725748072879	6.87723343692768	7.24851528951077	6.00904601417418	6.49322680711718	6.45041448794127	5.76725748072879	5.90636982331351	7.04099253223689	4.61863138739313	7.77275619712458	4.37715080674117	4.82220057377105	7.59687491143134	5.39730013196112	9.27353476485609	7.50039722716121	6.04411561378589	6.1644752520347	8.06567644203204	6.60645992260672	6.65296853918731	6.63892242646802	7.02221173884246	6.83485231754029	6.99878381892639	6.34478114193687
BRCA1	4.47205181597961	3.68929543677836	5.15825877643441	4.35703230118778	4.55985546171803	3.81975037822209	4.91101335851732	3.91537690053581	4.64277276936192	4.57717711983725	4.87207571387815	4.65848932302679	3.86129203768389	4.73313106446062	4.58630424920662	4.22836229579266	4.61802867072237	4.42624890603628	4.23962390376285	4.31623321398213	5.15288944149326	3.95627147608279	4.07395087207689	4.3671736307147	3.98308288932847	4.40737789323136	4.48081919503208	4.30563381758784	4.02172254892637	4.61802867072237	4.35703230118778	4.25020806244631	4.25020806244631	5.3335207649004	4.44436673597279	4.47205181597961	4.09962693701675	3.83322040514669	4.52519058306282	4.12339104870217	4.25020806244631	5.42441930845171	4.02172254892637	4.55133781959572	4.19428212921103	4.14655842002913	4.08682400957319	4.29496481102458	4.18267036316572
DQX1	5.1492319714714	7.56796937573744	6.84470462249664	6.87459436465943	6.94605535482214	5.62301379780076	5.7889395520018	6.78547676045612	5.21766654687116	5.83937073699258	6.9653420626205	6.09432968431176	6.26943883598413	6.17151619891882	7.1261160132668	7.17229442395509	7.21147942485453	6.80406398036961	7.09888357911362	6.69984713897881	7.08661328161915	4.82040870818611	4.5376734525813	5.36012573498831	6.98064632703595	7.10273110984229	7.27912361845181	5.43899658979615	7.47674250280949	6.06824439968297	6.78547676045612	6.69256105811385	6.99548484952045	6.30950394076826	6.50975066387793	7.21147942485453	6.05704641739946	7.16824417268325	6.24443493948054	6.3596382072454	7.4647420791482	6.70744365156664	6.05704641739946	6.93470816990967	3.87367539827948	6.88987975416027	7.32746291132576	5.16400480904972	6.91247548006868
ZNF473	2.69940951455793	2.31973219927669	3.22086761782321	2.78139222621714	3.45282521151311	3.79912497003107	2.96912031845938	2.52725421427616	3.14627408632506	2.80859585332674	3.24485310741523	2.66874104716145	2.63869588442193	2.52725421427616	3.24485310741523	3.24485310741523	2.52725421427616	2.91616404975306	3.14627408632506	3.51738374373047	2.91616404975306	2.80859585332674	2.41259755616603	3.14627408632506	2.23060813267074	2.52725421427616	3.12281276052788	2.78139222621714	3.14627408632506	2.96912031845938	3.22086761782321	3.19534282252659	3.2695574424355	3.17100211443645	2.75321367710632	3.33851195804593	3.24485310741523	3.12281276052788	2.75321367710632	3.56106430022074	3.19534282252659	3.33851195804593	2.94178741055534	2.80859585332674	2.86263338576563	3.38436753089538	3.36037480190206	3.2695574424355	2.05241494492743
CELF4	3.14047524902728	3.0555505030159	2.28677303834937	2.37028950249544	2.18337678293019	2.0753933078224	2.23312839894594	2.32878026587356	2.9325216367684	2.85255078217495	2.05299383135676	2.39153032671351	2.1693112817973	3.41341996479425	2.21590297471775	2.00335218637407	2.46561209111378	2.25178613838994	2.63867051056863	2.30800398162955	2.57468487666846	2.26847718699577	2.44034029750206	3.46121749319216	2.44034029750206	3.79541020761199	2.03298568294447	2.77824736529386	2.0229572491592	2.28677303834937	2.74262749621001	2.0753933078224	2.44034029750206	2.28677303834937	2.37028950249544	2.19806395291364	3.01562175568844	2.97558506426626	2.67123257867111	2.06396578416215	2.26847718699577	2.49306359949816	3.84815549302413	2.06396578416215	5.13505025793093	2.19806395291364	2.23312839894594	3.0555505030159	2.70707178425847
CELF5	2.16530603518212	2.08673065307601	2.1751652116891	2.02397248274147	2.39438146353609	2.49398851632316	2.079258887822	2.20988661599345	2.15566854773683	2.09415470358508	2.14581179047159	2.05904129150689	2.10929742771024	2.11789841836107	2.18639387683267	2.36275268094738	2.15566854773683	2.16530603518212	2.22277545250984	2.13593941752425	2.07162361375433	2.10165860016556	2.02938089792634	2.12685093436735	2.27509399556859	2.36275268094738	2.36275268094738	2.03972120741018	2.07162361375433	2.10929742771024	2.15566854773683	2.008844552777	2.07162361375433	2.12685093436735	2.09415470358508	2.15566854773683	2.26093009407686	2.11789841836107	2.00004297805357	2.04613664636529	2.3480986889459	2.00004297805357	2.09415470358508	2.03972120741018	2.06504388540488	2.24837229297797	2.23556233634436	2.03443926743124	2.05904129150689
DDX53	0.909663201612005	0.909806550966439	0.909718293546282	0.909783105734629	0.909832914980409	0.909783105734629	0.909573037507943	0.909738977056609	0.909663201612005	0.909663201612005	0.909738977056609	0.909718293546282	0.909759660349048	0.909806550966439	0.909663201612005	0.909759660349048	0.911534934475606	0.909590572789898	0.909783105734629	0.909590572789898	0.909832914980409	0.91083336779586	0.909718293546282	0.909759660349048	0.909970306491783	0.909718293546282	0.909759660349048	0.909663201612005	0.909738977056609	0.90960810789083	0.909663201612005	0.90990512966177	0.909832914980409	0.909573037507943	0.909718293546282	0.909718293546282	0.909738977056609	0.90960810789083	0.90960810789083	0.909832914980409	0.909806550966439	0.909859278585188	0.909718293546282	0.909806550966439	0.909738977056609	0.909915549339257	0.90960810789083	0.90960810789083	0.909783105734629
CPEB1	3.75999046520506	3.60690161318455	2.64659639355919	2.9168654133554	2.73141485548022	3.24009266271609	2.57247052144707	3.17139141708683	4.98431010521136	4.30041098394617	2.88971151126122	3.68068963994758	3.38364189609584	4.37989956724884	2.58898806091349	2.71009622561092	3.4933698668994	2.97807697795075	3.27586651093815	2.94749220791513	2.86201236986535	3.87135924188159	5.47505400446157	5.40697531980386	2.55624474501802	3.95365784894225	2.52403532239234	4.49406085518099	2.94749220791513	3.20542910313608	2.83436311909302	2.68925695697923	3.13703776145069	3.83439336579536	3.38364189609584	3.13703776145069	4.68166137534047	3.38364189609584	3.91237395507712	3.31055128655453	2.75569474903448	2.86201236986535	6.0971568070841	2.49329803161484	8.77196229494164	2.80649341466646	3.56820916940056	3.64358684630629	3.42081077210575
CPEB2	5.25570522268034	5.49936187811169	5.3980360357556	4.99918598839206	4.61809067442224	4.51878288062081	4.73602144457538	5.1321298196761	5.36336020390337	5.19401179439599	4.91197215582391	4.73271615656716	4.58196988411861	4.69845944131594	4.93990041665288	4.50321402132866	5.09865879863356	4.99313936603529	5.58104090641651	4.52229956257584	5.5316260170948	5.13516909302802	5.47898475348108	5.63142073466866	5.67190948330533	4.9182927109718	4.74908006000656	5.20925074051129	4.93676976421287	5.13516909302802	4.68521369968897	4.33361909394879	5.62549179433708	4.88668051159189	4.64649226049924	4.77973096937437	5.57517748160392	5.41813164332532	5.61645290904442	4.94307143686352	5.44729096749212	5.01148528366711	5.04821708429821	4.56750227020041	5.38346695274741	4.77621747454809	5.05416808317989	4.88668051159189	4.70541571568883
CPEB3	3.44967041961772	4.92075487307251	4.51641047584962	4.70630230305903	4.4595707493586	4.22212437791017	4.19976636674958	4.64571282387679	4.11609029971873	3.99919245726114	3.90160121174198	3.32492798932472	3.78222876239042	3.52081163328373	4.68042479220649	4.31297241708309	4.17583906149089	4.4595707493586	5.35571761570068	4.32487853132405	4.6545866975303	4.18727589035221	3.94483344885419	4.50683391545515	5.06397488392372	4.18727589035221	4.22212437791017	4.31297241708309	4.38788409120671	4.1519165730093	4.10439630596692	3.55483096648993	4.91323187770857	3.6059224255071	3.79834812244684	4.44934663286241	3.98560330473087	5.01543542837253	4.50683391545515	3.84385860082522	4.5258054268274	4.47891563348881	3.79834812244684	4.21102926385168	3.78222876239042	4.23359442960081	4.68885489395221	3.58839568443288	4.06630874697823
SECISBP2L	6.17981147212546	6.30896205772891	5.99238890591289	6.3363458611705	6.17631834277908	5.85738434031194	6.01617318163899	6.07865884670105	6.55632719957325	6.137871865722	5.53151335238737	5.65742435930536	5.64664827858945	6.24642762884605	6.25355110638213	6.01291704956595	6.15171185779897	6.25355110638213	7.06736084730492	6.23921839671681	6.9406970992447	6.35718340983305	6.71143682670567	7.34644203656701	6.49182966111368	5.91316504575072	5.93017409387512	6.37076590249223	6.2147303618042	6.17631834277908	6.05110459009223	5.45348905297594	6.44248341420055	6.17278973381251	5.86088513439346	6.27748699023848	6.53134263270042	6.48464889291361	6.80041183231149	5.67539657349343	6.09235707600934	6.1098726977276	6.58885859169519	6.20048801680066	7.0713705799025	5.67539657349343	6.25355110638213	6.04443331054587	6.1692267810449
DDX60	6.42023755338023	6.77962105230768	8.79158866301495	8.62866961169098	8.54140279507954	6.95143471916187	7.081489738586	8.10418912730644	7.09579290403278	7.98244430747599	7.14167726670108	6.8630279552442	7.12789735295049	7.30336747698659	8.12631545435149	7.69809441797217	7.36887505515343	8.70920273993113	10.2602512171865	8.22098299485042	8.48920810707656	6.90409962693437	6.7281007861675	7.34335478845351	8.30087735274693	8.19785410385095	7.28457695025289	7.55582527339446	7.2489424808298	6.99066072214411	9.08288006070338	6.63849282763952	9.37093350410414	7.06044900919281	7.30720357270143	8.57910631037139	6.21782787122309	9.92060603631335	8.56819527211202	6.46837599372336	7.83385814446452	9.48073726098097	7.07109653766665	8.73800610615566	6.45784791026808	7.55211629110582	8.87087385144354	7.40950518013882	7.23777255030421
PABPC3	7.43849322070161	7.42896060667035	7.5724014855227	7.60336249647943	7.84954009437355	7.43350828949795	7.39844185772743	7.6479561584039	7.44427785403707	7.44993860988944	7.51693836539604	7.73220044981648	7.41918379449481	7.44427785403707	8.02543514416831	8.01148405135569	7.87732508563378	7.82368664742564	7.41432333215745	7.5724014855227	7.62616858464559	7.43849322070161	7.44993860988944	7.42896060667035	7.83654021960925	7.36403927215443	7.5724014855227	7.40648931095415	7.82368664742564	7.40648931095415	7.48033452161821	7.40648931095415	7.53437204349337	7.44993860988944	7.41432333215745	7.58191552185105	7.39470417319368	7.50946885996939	7.42896060667035	7.49469963796076	7.41432333215745	7.5724014855227	7.43849322070161	7.97153007069946	7.39844185772743	7.48033452161821	7.7584851520289	7.43350828949795	7.37778662594772
PABPC1L	2.6710560267048	2.91104340293954	2.9509619106785	2.91104340293954	2.98101954512018	3.23985040133512	3.37291074927671	2.73239090205431	2.83909433769674	2.72296161741638	3.08340251704306	2.85999647963947	2.77059536601634	3.22026076547645	3.22026076547645	3.33037780538093	3.31205358524887	2.76079837941893	3.22026076547645	3.11367831846376	3.23057090132822	2.84990545851364	2.57215433697851	2.74153312851704	3.21016017239731	3.77854712067216	3.32124237157038	2.84990545851364	3.30343951505635	3.17269567363718	3.27624163269272	3.02339235856551	2.85999647963947	3.12367484528871	3.21016017239731	2.84990545851364	2.73239090205431	2.819645261296	3.46084032137771	2.77962124643246	3.96310260860238	3.04294539348929	2.65389942271156	3.5127917681833	2.71382498308466	2.94065800736259	3.03306972583757	2.58888412584632	3.04294539348929
PABPC5	2.78783505091738	1.76237545965467	1.25152400933277	2.4772735140403	1.86052993564291	2.29869808269891	1.25152400933277	1.49347033737929	2.84979689599656	2.78783505091738	1.19590157485282	1.34938568340126	2.12869164423282	3.63388366010182	1.22346497708099	1.22346497708099	1.57799506894443	1.71532177448848	1.16863146416445	1.38564900120895	1.45725549289339	3.04301489041527	5.37748782989926	6.38721366202986	1.08897137104654	2.02305766309032	1.01952107557895	2.78783505091738	1.34938568340126	2.18251886205933	1.06692257169965	2.91496769115409	1.38564900120895	2.24087684772785	1.16863146416445	2.02305766309032	3.89120540619715	1.71532177448848	2.60143557671256	3.89120540619715	1.22346497708099	1.11314010752935	5.56261152317266	1.06692257169965	7.53921893650755	2.24087684772785	1.96617107109047	5.07254075443357	2.24087684772785
MEX3A	3.67239327065586	3.27573678989283	3.66027926418938	3.7480378519992	3.98742859080548	3.5515436535125	3.76151698141676	3.786070316693	3.49489174785135	3.49489174785135	4.073876662916	3.47440841199342	3.73464660966647	3.56304966245104	3.66027926418938	3.7480378519992	4.17972307164669	3.81096426090161	3.37038382634487	3.47440841199342	3.81096426090161	3.69828487114435	3.5515436535125	3.43300540895667	3.40509637006055	3.56304966245104	3.73464660966647	3.40509637006055	3.52853901852326	3.82330165844104	3.59872361885417	3.36245647752134	3.5061081648831	3.62314272531449	3.93795775230258	3.5515436535125	3.48454614534494	3.37038382634487	3.48454614534494	3.66027926418938	3.68578506666371	3.66027926418938	3.45330965724958	3.58754321014623	3.39606893115965	3.59872361885417	3.7480378519992	3.43300540895667	3.69828487114435
MEX3D	5.53795391474819	5.2407314967509	5.42615079716774	5.13459590719732	4.95178271790621	4.64892318857316	4.50995911967554	5.77367689647131	5.4849262839459	5.55673000492582	5.26037410704268	4.28364847179139	4.66374210382875	4.28364847179139	5.01417271364203	5.31881535454773	5.2407314967509	5.2407314967509	4.61944430474125	5.37195945584836	4.75279824990495	4.46939626625902	3.89179309600062	4.09828752104035	4.67897577052382	4.62956691871686	5.26524894803969	4.35123416843265	4.76218172321136	4.74789976950302	5.36716725280065	3.52655941477621	4.80608399542087	4.53410204968456	5.70482396850614	5.11455446769209	4.64394353164389	4.76713098080962	4.22123786731501	4.26326928913657	4.95178271790621	4.28898197828948	3.68501082617886	4.71767967284779	4.85495302191686	4.76218172321136	5.12967320125876	3.03908321945305	4.86954895235722
RNASEL	5.28825225327443	5.75487856474236	6.27012671415557	5.8697836524836	6.90445493450938	5.95204062454113	6.316680809656	6.52941039493428	5.56541306954059	6.3523221861722	5.88745372911035	5.96917677686325	5.6050686227577	5.83495241329703	7.03861987554998	6.50253789920763	6.32096070711595	6.81676800333312	7.07258393778481	6.98491200879581	6.60179712010559	6.05241577178791	5.46946254689899	6.40675749092824	6.97318142811285	5.96917677686325	6.72970909468547	6.39519639635143	6.42542127949836	5.78589148372156	6.71096863351781	5.78589148372156	7.44205158240923	5.82623480500396	5.42877946149847	7.04610362322924	5.98599698234697	7.84817808668493	6.73699208312425	5.66180048724508	6.40275229326338	6.88925745116599	6.15842505911701	6.0112313809734	5.93507958009733	6.08900333551493	6.53327528524571	5.32609230265888	6.52941039493428
TERT	3.24881064340889	4.18761506919671	3.43323605260667	3.26882171703025	3.32153966386108	3.28766143456779	3.52297172296965	3.32153966386108	3.25283478565883	3.27361101191413	3.65372887447599	3.30346355460124	3.21388728714396	3.25283478565883	3.40532260363809	3.47127450457801	3.2646945227682	3.46140061359628	3.5765122936409	3.42420454049413	3.3482030587402	3.2093099189542	3.21856066039762	3.20717875814541	3.29245295840234	3.27361101191413	3.54368748854534	3.23893211307521	3.42420454049413	3.32153966386108	3.31535692350052	3.3091643880618	3.28766143456779	3.24549749866859	3.3482030587402	3.37165376711924	3.22113849124947	3.25672051202717	3.4144902545919	3.22657273242288	3.58773646943202	3.36363307830222	3.22392211430375	3.3482030587402	3.18098522634812	3.28295454740389	3.47127450457801	3.17483566649279	3.27361101191413
AEN	5.60220264412921	4.46962059122244	4.41153192078078	4.28905381450792	3.70365790231953	3.4194234178654	4.53291657235211	4.5223305359321	6.16673113701528	4.24361525105197	4.74636546218864	5.54802060142076	4.69666630161596	4.28905381450792	4.17365350029446	3.77203014993143	4.57895343287928	4.14930916572237	4.61845151061125	4.54286045120837	4.71697231910682	4.07615464478932	4.41153192078078	3.55975227478979	4.19164836990952	4.34031094280465	5.21878537071758	3.53441218718456	4.8128227363639	4.64319473773361	4.23233012254416	5.68592098480078	4.00632243203285	5.23617084883592	6.24002489244157	4.08185604318058	4.32264914754086	3.93623192596521	3.8691439013418	4.65359614252583	4.54286045120837	4.10041600598971	4.04558215426765	4.5015477237034	4.0257938121652	4.42796222207465	3.82748776340455	4.7605525706083	4.16765566100575
ZC3H8	1.47518949785893	2.25874277965078	2.19756013006859	2.0110040858937	2.79387399951798	3.29020056030586	3.06844750191227	1.683193551909	2.04255252757266	1.64757890273028	3.22483910041479	2.2880288932221	3.04259458271964	1.78198914729816	2.76645160978518	2.94590432629575	2.10470588493026	2.60700245444314	2.66265228681158	2.25874277965078	2.92232980456907	2.31926892653737	2.74146356340426	2.60700245444314	2.89730578361179	2.41094596603435	2.68936912714727	2.2880288932221	3.04259458271964	2.66265228681158	2.46705044658457	3.85589288644059	2.2880288932221	2.3807196481626	2.43895960435924	2.52174608811408	2.07249932951771	1.54472039644941	2.49493106345233	4.34182595912058	2.68936912714727	2.25874277965078	1.84826321563044	2.43895960435924	2.07249932951771	3.35388918726655	2.49493106345233	2.60700245444314	1.47518949785893
DCAF13	4.97438392273437	4.24038545620165	4.42987790205918	4.34785866780544	4.53362225429898	4.34257056006363	4.52910262909531	4.19110918851588	4.16953913100575	4.1354843094936	4.8869162821095	4.85222044072241	4.86530688654834	4.02944147525597	4.1801578699126	4.21861621076424	3.99440636757814	4.46988992735085	4.32688349294255	4.24038545620165	4.34257056006363	4.41423558694209	4.65236918690233	4.23516572552246	4.61443130201721	4.00659528376696	4.31055822661637	4.11810397853087	4.10088599170185	4.47470222780383	4.15251848645973	5.70574090952912	3.97529381259433	4.70379767920818	4.44486796909656	4.32688349294255	4.15779499489832	3.92035524515833	3.85670098850645	5.68102042849671	4.07102030925195	4.41423558694209	4.27906994106308	4.25119136850721	3.77728285431623	4.86945928637756	4.11810397853087	5.16125253036753	4.35321299606368
MRPS36	8.34066196438468	8.79415677685361	8.54503951757357	8.61910996174321	8.65529246550495	8.42001348304381	8.21050691737147	8.55966445536589	8.26567431759596	8.41528893330013	8.35345634640948	8.55966445536589	8.63443882425564	7.91888351456089	8.53581331724485	8.26567431759596	8.15973750184514	8.56468552416813	8.69267628711953	8.4932694417044	8.89268749277424	8.47426956310707	8.91951346918812	8.18740099111564	8.84188215194287	8.21848326063959	8.41528893330013	8.54038597923745	8.40176694485795	8.15209794420659	8.36650122802069	9.06840115948916	8.89937469108425	8.37521821314757	8.26166323199869	8.70899147776907	7.89447291645861	8.8120545871096	8.51666920710305	9.29796971276707	8.34066196438468	8.71466888153449	8.50717163672968	8.45155276921447	7.86465650847009	8.8793572019625	8.50717163672968	8.86012313068356	8.37102631562457
POP1	4.34991614242676	3.4967191494214	4.44088565662517	4.23255912223598	4.21017577583108	3.76867759883169	4.22192609747986	3.75274101842199	4.06347129620933	3.91501111029447	4.89543227369908	4.53557987935776	3.62660197590277	3.81469024506449	3.84514522179546	4.06347129620933	4.08949476557909	4.04999349607428	4.23255912223598	3.81469024506449	4.27569279732336	3.35844150294223	3.46162588710434	3.52915424934363	4.07684000919848	4.03753013292926	4.04999349607428	3.4967191494214	3.9436449575202	4.36013250998747	4.12626715054785	4.5965591750422	4.28688701709847	4.5878514738142	4.86781847616248	4.3188844938217	4.23255912223598	3.72222154967639	3.54535718577468	3.34173294240681	3.69128871185849	4.57109359999718	3.47951886050453	4.18729413459171	3.82995937231676	3.67510798138389	3.73793913736227	3.81469024506449	3.84514522179546
ZNF239	4.02595609535626	3.43998480221412	3.61504942686338	3.51258855407305	3.93597194161322	4.12426396371576	3.82751850745027	3.43998480221412	3.72876091986451	3.94843659996128	3.94843659996128	3.97478326173781	4.05114869333218	4.00049024343422	3.77157337581008	3.72876091986451	3.88121461327107	3.6573341455834	3.78639714347027	3.56970365768664	3.29899881726962	3.82751850745027	4.67648195179423	4.5415580060408	3.6573341455834	3.55611518050099	3.78639714347027	3.8551035437628	3.78639714347027	3.6573341455834	3.55611518050099	4.59872283536359	3.3841657654807	3.8551035437628	3.86760365848262	3.89395767267533	4.30215872844516	3.55611518050099	3.67224582881488	4.31197107366925	3.64335921270129	3.62966489218828	3.81428197119419	3.88121461327107	4.91828485276361	3.56970365768664	3.52716947784873	5.2578625914538	3.97478326173781
RRP12	5.22299729240687	4.08651483687876	3.93361175933969	3.77670089938092	3.89601430070227	3.51228602500891	4.25645694148593	4.09810638909937	4.4791499854759	4.03205272340486	4.8707159756185	4.49274224924395	3.35061374501156	4.10572398530813	3.79451412817398	4.135995227898	3.91244588307387	4.26012710292384	3.65842499711567	4.07074456723822	4.06690957181127	3.63885312354737	2.96980814887061	2.95987557361128	3.62857993814085	4.05929269069509	4.34096235828488	3.3626716298013	3.55706964207731	4.37853559762434	4.18778796164446	3.82149810361503	3.57805738599816	4.45220515544198	4.8707159756185	3.97121017530877	4.74307124997815	3.52950021688088	3.3626716298013	3.03391496610427	3.95427221905618	3.84409459768663	3.35625441802221	3.78955742476224	3.33122800373858	3.23432690060274	3.78101354653593	3.33754649779755	3.97552662839911
RANBP17	2.78532514374844	2.81959674239258	2.83270677485723	2.84646338844424	2.89011342936094	2.84646338844424	3.03861456690617	2.73377406880512	2.80808565693154	2.73377406880512	3.15133226017481	2.80808565693154	2.77379865077819	2.81959674239258	3.13230393758163	2.91973156501428	2.91973156501428	2.79683340462284	2.79683340462284	2.80808565693154	3.00473978681771	2.96984724382348	2.79683340462284	2.79683340462284	2.87518409804249	2.80808565693154	2.84646338844424	2.69870670844735	2.89011342936094	2.89011342936094	2.75273487501324	2.80808565693154	2.69102454398997	2.78532514374844	3.02150529270308	2.83270677485723	2.83270677485723	2.73377406880512	2.79683340462284	2.9527830113587	2.87518409804249	2.93626863384734	2.6761820970374	2.83270677485723	2.73377406880512	2.9527830113587	2.76318738864526	2.80808565693154	2.63698446103023
RPL22L1	7.54916410974321	7.34787354421491	7.41784997022391	7.53108128179114	7.34215081523024	7.70390529145932	7.36222761500961	7.10004760943719	7.08825390107569	7.54916410974321	6.98372746823909	8.40157443056084	7.50115469234053	7.44113637317857	7.31024893760875	7.37708309858304	7.05085748729575	7.23215398538303	7.14569661247612	7.53424904394124	8.01666188637792	7.63786847513891	7.99747569506233	7.1659026693494	7.48428994911066	7.34787354421491	7.11147718038574	7.42651980983853	7.31595873073137	7.1774593699626	7.47549972986485	8.1500934062524	7.47549972986485	7.60495395014506	6.97465755407879	7.22057528727816	6.84188284960594	7.28682389806252	7.55781122805271	8.39770555428714	7.01023859103807	7.69166418543193	7.60793481779095	7.69467594110901	6.8327529256195	7.6497679967551	7.31024893760875	8.41257493019284	6.92776684428388
RNASEH2A	6.48912110441035	6.04133802775234	7.06265624708725	6.46659045769519	6.64111991480955	6.15956776293261	6.8288888621085	6.57849083477504	6.41388624471007	6.81140610205827	7.02302102183578	6.81140610205827	6.69174869720783	6.63451005082624	6.78040906001191	6.45982882238345	6.66488541306371	6.61164300709184	5.95250884946773	6.43056053443083	6.67160015420521	6.00952816231155	6.49237167862836	5.85298562820821	5.68616921822188	6.71596286293182	6.67160015420521	6.51872530714879	6.22691651926748	6.38404499172043	6.92349551375362	7.08794429763142	6.21102242157554	6.81840210549411	6.49237167862836	6.49898528223211	5.90426926846702	6.12103422937651	5.91063031215245	7.16214406034956	6.51210178840771	7.13192004023082	6.51210178840771	6.53878120266842	5.53500433702475	7.04459849261532	6.13081029430956	6.93406585684434	6.36822559146278
RPP40	5.71229670854505	3.80002383079436	4.88859106114061	4.72772279033664	5.21971509896004	4.69745595948756	4.74266531625622	4.9275391611275	4.73499330348493	4.67426121902281	5.67097446983655	5.34693140199963	5.12814027507736	4.6818440913911	4.52245190884282	4.51382158987791	4.60056697290679	5.00831965196743	4.53095366220245	4.66613431912719	4.84885201421257	4.88859106114061	5.28631468126969	4.49548702866497	4.71289955978861	4.84208544756391	4.74911548141228	4.33973565949978	4.53974271565264	4.73499330348493	4.73499330348493	6.20779571841177	4.4860534474632	4.86939788855654	5.24460173825007	4.75645362630003	4.7924328196506	4.32914083654815	4.26315940477478	5.57062901491191	4.41155821869691	4.78582740374386	4.88859106114061	4.49548702866497	4.98504898133705	4.99076873724752	4.78582740374386	5.24460173825007	4.59184695213582
LRRFIP2	6.22926729081241	7.41306781929241	7.30992617419997	7.42447598708659	6.90641511760469	6.61250133401745	6.25079370685774	7.24682910556342	6.10686808004313	6.52133081100292	6.47239408307278	6.62331187173891	6.65485269547247	5.6104349689896	7.19595810320141	7.03977717842634	6.53774980952442	7.1008064374628	8.24929003440024	7.33825133041496	7.68886531170848	6.6284011845057	6.05347000239206	6.20338531727831	7.81554108891186	6.88986901433837	6.67676232564701	6.7468031311555	7.03373335193416	6.55863603686341	6.88986901433837	5.98975935039188	8.24294992820652	6.56382248767124	6.28326703098375	7.18469484311614	6.04284853433481	7.76159560054172	7.02255078052951	6.26735055270894	7.01693961703732	7.09538640167519	6.75259518907017	7.17344827439077	5.70880313740411	6.93415781248276	7.36688394058578	5.77415752628725	6.52133081100292
EIF4E3	6.11928535282246	7.34925483912528	5.93927661949047	6.6610758076297	6.18066623451237	5.85545473348846	5.47553194205049	6.52146311888523	6.26707008272693	6.25801220125545	5.66842600590278	5.90846858500431	6.46204566949369	5.72666212707872	6.23316048502721	6.10430460618783	5.64898351352973	6.46826530089978	6.654534411226	6.44903543193573	6.29820496723015	6.04343911358542	6.98107513150389	7.15430483529479	6.73155294718633	5.94862055109847	5.84942823766151	6.72201820622304	5.69455798459371	5.71696495252275	6.34762311905105	6.43951956617382	6.88695246064293	5.4855762266683	5.43734043966541	6.50625302948679	6.45868109136938	7.45387138382749	6.37841690740982	6.55924459270256	5.69776788125982	6.77749156188839	6.38769612173867	6.39347194610076	6.56256786437672	6.36006187444863	6.21789435175954	6.61977954871486	6.14712424623101
PAPOLB	1.06533322936341	1.06680885705201	1.06590034167416	1.11498438238462	1.06708024626858	1.06656751356384	1.06440508672198	1.10287265473439	1.09207993482268	1.09207993482268	1.13021561719883	1.06590034167416	1.12137297553568	1.06680885705201	1.06533322936341	1.06632616849278	1.06476609865846	1.08460070950026	1.06656751356384	1.06458559362193	1.06708024626858	1.07316931106768	1.16564516062312	1.11498438238462	1.22832868049244	1.06590034167416	1.06632616849278	1.16564516062312	1.10904374290361	1.12137297553568	1.13810130814506	1.06782361887574	1.13021561719883	1.07914240295508	1.06590034167416	1.06590034167416	1.06611325620493	1.06476609865846	1.09207993482268	1.06708024626858	1.06680885705201	1.06735163127298	1.10287265473439	1.1761892052267	1.06611325620493	1.06793087826778	1.13021561719883	1.06476609865846	1.11498438238462
EXO1	4.57829560042607	3.05508332868095	4.60688450256537	3.67995507951318	4.21017488782872	3.27302379429351	4.3098254506518	3.20441366725993	3.47750556009702	3.93334699300359	4.67413465371364	4.75287159468413	3.62567866419873	3.72121015604299	4.15296948695462	3.89785391440815	4.009784906961	3.99962892813301	3.79914652474338	3.46230890974707	4.47337611836016	3.17196372318487	3.18861055896764	3.03743071791522	2.95188913185914	3.63940833639065	3.93334699300359	3.15462665641321	3.18861055896764	3.87345282475201	3.98887858917998	4.44184645635735	3.70781124062139	4.74637112991802	3.78574356520481	3.89785391440815	3.22227257337526	3.07224573287316	3.47750556009702	3.95648171970958	3.33697006240079	5.09667648775683	3.27302379429351	4.02056967825406	2.25940017996453	3.90900896120814	3.27302379429351	4.21017488782872	3.58235889684408
NANOS2	1.96850390175176	1.96886944642946	1.96864438765376	1.96880966046294	1.96893667536836	1.96880966046294	1.96827398088124	1.96869713115684	1.96850390175176	1.96850390175176	1.96869713115684	1.96864438765376	1.96874987410429	1.96886944642946	1.96850390175176	1.98653011806036	1.96836341129311	1.96831869631798	1.96880966046294	1.96831869631798	1.96893667536836	1.96827398088124	1.96864438765376	1.96874987410429	1.96928702738733	1.98653011806036	1.96874987410429	1.96850390175176	1.96869713115684	1.96836341129311	1.96850390175176	1.96912082473218	1.96893667536836	1.96827398088124	1.96864438765376	1.96864438765376	1.96869713115684	1.96836341129311	1.96836341129311	1.96893667536836	1.96886944642946	1.9690039032638	1.96864438765376	1.96886944642946	1.96869713115684	1.96914739518772	1.96836341129311	1.96836341129311	1.96880966046294
NANOS3	3.21992622500179	3.52075842361109	3.27375588246925	3.24903898678559	3.19014335284821	3.26940382376732	3.21992622500179	3.32290006965576	3.23783385632926	3.39102371800895	3.19934038872973	3.27375588246925	3.56104944544684	3.33652522810513	3.17938583493166	3.31638774511543	3.23183675423876	3.25633639613021	3.16549248327695	3.34400040750256	3.19357205446261	3.29363783685054	3.35141645707971	3.25252033020867	3.2607646502501	3.28317454134034	3.23183675423876	3.36612907599763	3.20554319559307	3.25252033020867	3.29363783685054	3.26940382376732	3.29363783685054	3.39102371800895	3.21992622500179	3.24155463880965	3.33652522810513	3.16536287991479	3.25252033020867	3.40835636494391	3.22281499230244	3.24903898678559	3.46241992886179	3.30508020308018	3.33652522810513	3.27375588246925	3.22870001852865	3.49132731612181	3.21992622500179
PDCD4	7.95179414728926	9.70666553689212	11.7932699869517	11.0591527988709	11.6777229716591	12.3347468142702	10.8898984443636	10.8320272181805	9.8373968434714	10.400200615028	10.4523402564384	8.3536725215798	10.6687552595444	7.48845873500091	11.9050250436716	11.2862499771135	10.7221498985637	11.0591527988709	14.9965405384395	10.7221498985637	11.5104221053066	11.2290867471903	9.24487473920226	10.6126480126152	12.6421208656691	11.0591527988709	10.5601109970641	12.3347468142702	11.9050250436716	11.0591527988709	10.8320272181805	7.46972843339998	13.1505026638823	10.400200615028	8.45849265673849	12.5151075797867	8.88015711321996	13.5740514278119	14.9054880097676	8.97634819208552	12.0286349008683	10.1526326629123	10.4523402564384	10.7754524639641	6.87257816396149	11.5104221053066	12.3950228261818	7.88163786434025	10.7221498985637
IFIT1	5.14508410621647	7.3479818243673	6.4757080388973	5.67865399082484	6.03688648103133	6.27066756229683	5.01280995162723	6.85078623908312	6.41729035275429	7.46494641645257	5.2371862376486	7.12170676043252	6.96738197283304	7.13749146621914	6.1126565052692	5.90890210043379	5.20753593838213	6.23473552052606	6.40889558294939	5.54035190927377	6.36213800015347	6.36213800015347	8.6244588631063	7.92951740698401	5.25230865492658	8.2628697662695	4.60262540144167	6.63249606545096	5.40383017915789	5.13697261796232	7.35177826471373	6.03191427700996	7.36327862340722	6.37517867141585	7.60278981848817	5.76754705481077	6.37940670070343	8.75849576328624	6.39612915412765	7.23816440792376	5.22251906265484	7.25789727577026	7.726182105573	5.37844893292816	8.18119994874323	6.39612915412765	5.63439851890134	8.39483323945362	5.97398620163268
NOVA1	5.65984930715593	2.88788735362033	3.47385841102419	3.4196970449152	2.88788735362033	4.29541535607013	3.25728200290913	3.52673134238035	6.40374218557281	6.1384519914806	3.68943693589358	3.90679165726848	3.1482692166645	5.70796394350754	2.99401733397974	3.36167069997829	3.30918098781565	3.1482692166645	3.36167069997829	2.83803208080075	3.36167069997829	4.77775593554501	6.86204568674718	8.3213212715032	3.36167069997829	4.40279150254436	3.8542307330684	6.49159688943468	3.47385841102419	4.99936829339631	2.54773341461984	2.20347936063696	3.68943693589358	6.1384519914806	4.40279150254436	3.74784169449166	5.85394267506683	4.40279150254436	5.10128902989327	3.63141299001823	3.36167069997829	2.9414341343956	7.68036715304452	2.54773341461984	10.4311182102545	3.8542307330684	4.01555328289448	4.77775593554501	5.3049529133547
LIN28A	1.48647728270457	1.48670590744356	1.50552521482674	1.49515973861198	1.48674795483078	1.48666851515795	1.48633348195402	1.49908790516439	1.49140692214293	1.48647728270457	1.48659813529796	1.48656514762133	1.48663112262709	1.48670590744356	1.48647728270457	1.48663112262709	1.49652976348878	1.48636144859033	1.49515973861198	1.49652976348878	1.48674795483078	1.48785063925841	1.48656514762133	1.49515973861198	1.48696707753664	1.49324952263115	1.48663112262709	1.48647728270457	1.48659813529796	1.48638941493792	1.48647728270457	1.48686312844103	1.48674795483078	1.48902815952318	1.48656514762133	1.49324952263115	1.49652976348878	1.48638941493792	1.50552521482674	1.49908790516439	1.48670590744356	1.48679000156538	1.48656514762133	1.50740445981016	1.48659813529796	1.48687974655595	1.49062125384435	1.49002676629494	1.49515973861198
LIN28B	1.3697840382272	1.3573177855749	1.35704962379323	1.35724654946668	1.35739789012527	1.35724654946668	1.35660827712832	1.35711246867325	1.35688223218779	1.36364435953701	1.35711246867325	1.35704962379323	1.35717531289124	1.3573177855749	1.35688223218779	1.35717531289124	1.35671483515304	1.35666155641569	1.35724654946668	1.35666155641569	1.37342319400805	1.35876775676544	1.35704962379323	1.35717531289124	1.35781534117257	1.35704962379323	1.35717531289124	1.35688223218779	1.35711246867325	1.36796255007337	1.35688223218779	1.35761730757008	1.35739789012527	1.35991868506104	1.35704962379323	1.36477691879932	1.36796255007337	1.35671483515304	1.36256931457279	1.35739789012527	1.37342319400805	1.35747799343235	1.38649078573088	1.3573177855749	1.3662736968387	1.35764896676967	1.36364435953701	1.35671483515304	1.35724654946668
TST	10.9259501210635	11.5145581791387	12.1920478793833	12.1920478793833	11.9641128523851	10.9259501210635	11.3493061787871	12.2747273837966	10.6501698102684	11.2691089355708	12.1920478793833	11.633340253236	11.5739812176677	10.3155627109894	12.1529314877674	12.1529314877674	11.9641128523851	12.1529314877674	12.9643954332952	11.7601684467381	12.0766590863481	10.8835377253645	10.5055871305687	10.2770335135384	12.3188704583359	11.6642517690912	12.1529314877674	11.3200442905042	11.860638522035	11.6642517690912	12.3188704583359	12.0397574831381	13.0460445556599	11.0179349237909	12.0017587012954	12.2747273837966	11.1400101282008	13.0460445556599	11.3493061787871	10.77543316874	12.2325760314853	12.1920478793833	10.9478609214336	12.5019961149099	9.77981537272023	11.5145581791387	11.6642517690912	10.5055871305687	12.0766590863481
[truncated: 643 more columns]
