# Supplementary material for: Construction and validation of an RNA-binding protein-associated prognostic model for colorectal cancer
Source: PeerJ. 2021 Apr 5;9:e11219. doi: 10.7717/peerj.11219 (PMC8029696; doi:10.7717/peerj.11219)
Supplement: Supplemental Information 6 [file peerj-09-11219-s006.zip › raw data/19.tcgaMergeTime/RBP19.tcgaMergeTime.R]

#if (!requireNamespace("BiocManager", quietly = TRUE))
#    install.packages("BiocManager")
#BiocManager::install("limma")

library(limma)

expFile="tcgaRBPexp.share.txt"                                 #±í´ïÊý¾ÝÎÄ¼þ
cliFile="time.txt"                                             #ÁÙ´²Êý¾Ý
setwd("C:\\Bioinformatics analysis\\RNA binding protein\\19.tcgaMergeTime")      #¹¤×÷Ä¿Â¼£¨ÐèÐÞ¸Ä£©

#¶ÁÈ¡±í´ïÎÄ¼þ£¬²¢¶ÔÊäÈëÎÄ¼þÕûÀí
rt=read.table(expFile,sep="\t",header=T,check.names=F)
rt=as.matrix(rt)
rownames(rt)=rt[,1]
exp=rt[,2:ncol(rt)]
dimnames=list(rownames(exp),colnames(exp))
data=matrix(as.numeric(as.matrix(exp)),nrow=nrow(exp),dimnames=dimnames)
data=avereps(data)
data=data[rowMeans(data)>0,]

#É¾µôÕý³£ÑùÆ·
group=sapply(strsplit(colnames(data),"\\-"),"[",4)
group=sapply(strsplit(group,""),"[",1)
group=gsub("2","1",group)
data=data[,group==0]
colnames(data)=gsub("(.*?)\\-(.*?)\\-(.*?)\\-(.*?)\\-.*","\\1\\-\\2\\-\\3",colnames(data))
data=t(data)
data=avereps(data)

#¶ÁÈ¡Éú´æÊý¾Ý
cli=read.table(cliFile,sep="\t",check.names=F,header=T,row.names=1)     #¶ÁÈ¡ÁÙ´²ÎÄ¼þ

#Êý¾ÝºÏ²¢²¢Êä³ö½á¹û
sameSample=intersect(row.names(data),row.names(cli))
data=data[sameSample,]
cli=cli[sameSample,]
out=cbind(cli,data)
out=cbind(id=row.names(out),out)
write.table(out,file="tcgaExpTime.txt",sep="\t",row.names=F,quote=F)
