# Supplementary material for: Construction and validation of an RNA-binding protein-associated prognostic model for colorectal cancer
Source: PeerJ. 2021 Apr 5;9:e11219. doi: 10.7717/peerj.11219 (PMC8029696; doi:10.7717/peerj.11219)
Supplement: Supplemental Information 6 [file peerj-09-11219-s006.zip › raw data/19.tcgaMergeTime/tcgaExpTime.txt]

id	futime	fustat	TRIM71	ZNF579	RBMS3	RBFOX3	ELAVL3	ELAVL4	RBM28	ZC3H12C	CD3EAP	RDM1	BYSL	XPO5	DZIP1	METTL1	SAMD4A	IPO4	PNLDC1	ADAT2	EIF5A2	BOLL	SPATS2L	NKRF	TDRD5	POLR2J2	EXOSC4	PTRH1	GTF3A	AZGP1	NOP2	RRP9	PUS1	OASL	APOBEC4	ZCCHC24	MBNL1	PUS7	SMAD7	ADAD1	DUS4L	IGF2BP1	IGF2BP3	TDRD10	MOV10L1	AFF1	AFF3	AFF2	MATR3
TCGA-F5-6571	392	0	1.5682901	6.0123398	3.1008486	2.1457817	1.8277509	2.0283006	5.5318408	2.4159504	5.5979607	3.3675579	6.4474363	6.5804994	4.0993504	5.6443152	3.6463073	4.1295261	1.4124926	5.2644092	4.4143146	1.7336649	5.7190888	5.5671664	1.4128308	4.3206414	6.3860905	4.210745	9.9089853	8.4975526	6.6138644	6.8661404	5.5870662	4.7189019	1.2420506	6.5773413	7.6624293	6.5170241	6.4211197	2.0174417	4.034971	2.2781244	2.3578826	3.0184144	2.7783501	5.3921407	2.1793835	1.7722501	5.2798769
TCGA-AG-A008	424	0	1.6130816	6.9620074	2.3646974	2.074743	2.0135469	2.0915077	5.9046095	4.5093554	5.6722733	3.8958819	6.7142774	5.8310462	2.5498728	5.8864627	3.7323402	5.6687739	1.4510823	4.8590559	3.2913632	1.7016262	6.4051602	5.5945812	2.348375	4.3238065	7.4776271	3.982188	8.1583106	6.7070531	7.3661224	6.9600684	6.7473606	5.0699202	2.4549381	3.4222064	6.2188611	6.1325067	4.9204701	1.9169842	3.5075485	2.480389	2.3617908	2.7569984	2.2356201	5.0043884	2.0152722	1.8094832	4.9159867
TCGA-AG-3882	608	0	1.5697987	8.7130544	2.3540831	5.8922621	2.9317965	1.9954245	5.9864109	2.0995057	6.1563448	3.2493096	7.3171901	5.8666823	2.8681774	6.5409448	3.3136362	5.3330498	1.4842454	5.4298422	2.8846938	1.7036591	4.8107596	6.0908921	2.1833808	4.328494	8.1997778	4.3425108	9.2391288	9.2625983	7.0132305	7.1252903	7.3721003	5.5615337	1.2434519	7.1030411	5.5841176	6.5896075	6.7997876	1.9210228	3.9555904	2.4025146	2.4433188	3.8415558	4.8110023	4.6647612	2.0664697	1.7030091	3.6812771
TCGA-AG-A036	3562	0	2.4045326	5.8336096	2.3540831	2.0644453	1.8599335	1.8093675	6.4041808	4.0249166	5.7051943	3.0760213	7.4575475	7.8940153	3.3248075	6.5306251	3.1465054	5.2127055	1.3774816	6.1092275	3.9421621	1.7000309	5.765945	5.4375382	2.2554433	4.3201279	7.3988188	3.3233583	9.4363743	6.5737119	7.1261062	7.294966	6.0927032	4.5129287	1.2948824	5.6965169	6.7824421	7.3831834	5.4390696	1.9138149	4.6151388	3.7287013	2.5560694	2.8729573	2.2562509	5.2549261	1.9998355	1.7574812	4.0269923
TCGA-DC-6157	850	0	1.6773339	5.8281491	2.4383758	2.1062667	1.9550723	1.9575474	6.5319335	4.3231618	6.7972717	4.0564752	6.9740835	7.0626906	2.7813077	5.5896194	3.4376156	4.4716519	1.7531441	5.3069777	3.9654199	1.8013676	6.2922325	6.0864156	2.4581776	4.3209325	6.8772106	3.6979108	9.0017077	8.0452669	7.1809085	6.7352301	6.1182135	4.1162408	1.4919817	6.4305102	6.8836865	8.4705959	6.4183235	2.0072091	5.261931	3.8520814	2.4305773	2.6129494	2.7783501	5.2283929	1.9458313	1.8873838	4.091534
TCGA-AG-4005	427	0	1.5695399	7.2677371	2.5471585	2.0965839	1.8333837	1.8591733	6.2521674	2.1225859	6.3865907	3.686077	7.7750119	7.544835	3.4874495	6.0090355	3.3537416	5.4594933	1.588237	4.366463	4.2967848	1.7030749	4.9412521	6.4054404	1.7649601	4.3271471	7.822891	6.190149	10.8366028	6.4018677	7.2932254	7.6240012	6.9480505	4.1986045	1.2432115	6.3625505	5.4299618	7.0140183	5.5652971	1.9198623	3.8275335	2.3620099	3.6290521	3.1002598	3.5022844	4.5825614	2.1176201	1.7020768	4.8756195
TCGA-EI-6513	497	0	1.5754309	5.9951134	2.2673948	2.1664219	1.8259337	1.8128106	6.4188624	1.7838908	6.7134352	3.9116918	6.8439015	6.943038	2.4999976	6.2113906	3.2553712	4.7622186	1.4124926	4.5194109	4.2131744	1.8369699	5.4235447	6.6357529	1.9461322	4.3185426	7.3268761	4.5382836	10.0309908	7.9571376	7.2198402	7.2825221	6.1337232	4.8044088	1.2475923	5.0196278	5.8781814	7.2524982	5.6349451	1.9124489	4.2748588	5.8740628	2.3775378	2.4427048	2.3930518	4.5602396	1.9025972	1.7128267	4.7545692
TCGA-AG-A00H	790	0	1.5690986	6.6360155	2.4910457	2.1216057	2.3477901	1.7766799	6.1565963	3.330557	6.3276172	4.0484716	7.2837599	6.7109216	3.7177295	6.3213985	3.5167614	4.8743291	1.6088936	5.2106304	3.2392167	1.7020787	5.7268385	5.7006491	1.7501458	4.3248499	7.8863419	4.1266404	9.8898331	7.5206207	7.491981	7.5169905	7.0639331	5.7472884	1.4803425	6.5883371	5.6119109	6.5806636	5.9484522	1.9178831	4.536109	2.3226128	2.5560694	2.7933408	3.9422855	4.5472498	2.023486	1.8327899	4.4055245
TCGA-EF-5830	106	0	1.5692105	5.2033283	2.4910457	2.0152518	2.0296195	1.8894186	6.1681844	3.0824315	4.7513274	3.1432073	6.9664483	6.3394302	2.6418439	6.4169699	3.0573665	6.1070225	1.5685245	5.2644092	3.9883169	1.7023312	6.1860765	6.2165237	1.3609731	4.3254322	8.0594647	4.4884984	10.5340629	8.6220437	7.1094508	7.3404349	6.3425776	4.3243004	1.5791581	4.0865683	6.7124482	7.5278448	6.0102257	1.9183848	4.9813267	2.311746	2.614149	2.4900373	2.0970646	4.8444469	1.9741747	2.362787	4.5944606
TCGA-DC-6681	181	0	2.463598	6.450116	3.054549	2.242518	2.833347	2.132973	5.422869	2.982231	5.810214	3.461617	6.832908	6.035864	3.694832	5.97202	3.778471	5.608921	1.415756	4.116647	3.886455	1.729041	6.654806	5.79062	2.440519	4.320385	7.185678	3.587441	8.11445	8.301127	6.588783	7.307569	6.027319	5.456291	1.776002	7.652712	7.629506	6.417361	5.571933	1.914036	4.136707	2.338911	2.321845	2.539549	2.368879	5.683806	2.575309	1.820182	4.225732
TCGA-AF-2690	358	0	1.633405	5.862646	3.705109	2.511222	2.013547	1.939987	5.450914	3.56537	5.938264	3.719955	6.2279	4.760481	4.200294	6.060475	4.050627	4.909963	1.431935	3.069867	4.129089	1.733665	7.268674	6.345783	2.163737	4.320385	7.630465	3.674406	8.919581	6.029933	6.6494	7.011309	5.76473	5.8771	1.404908	7.472014	7.795842	6.945456	6.505743	1.914036	3.750099	4.003655	2.5342	3.414672	2.706374	5.006872	2.106495	2.090453	3.663861
TCGA-AF-3911	537	0	1.568346	6.0123398	2.6632734	2.4399999	2.1212126	2.0637492	5.540694	2.3668198	6.0462549	3.6542917	7.2961373	7.0626906	3.3953496	6.3589129	3.4732692	5.2428554	1.497498	4.5341938	4.1938772	1.7003798	5.3850559	6.1809681	1.4754239	4.4823205	7.7635173	5.6188436	10.4692573	6.7187648	7.5162149	7.1308148	6.1182135	4.569931	1.3492318	6.4410325	6.6822908	7.1979349	5.6602843	1.914508	4.4308039	2.3029311	2.317292	2.9410112	2.7407113	4.7000551	2.023486	1.7722501	4.6733204
TCGA-AG-3609	608	0	1.7188947	7.6369689	2.5471585	2.1801423	2.2354861	1.9165172	5.9986564	3.9476097	6.5822569	3.8958819	7.2223152	5.9458485	3.671013	6.3493628	3.5835342	5.2127055	1.6668379	3.9341874	3.7377473	1.7034859	6.5453264	6.3585674	2.8264685	4.3280948	7.6974847	3.2767024	9.6190807	7.7000433	7.2087496	7.1086026	7.2548854	6.3138992	1.2433806	6.2795071	5.1756735	6.7083517	6.1506296	1.9206788	3.9821595	4.5498811	5.5271021	3.251407	4.1068041	4.1829968	2.1064945	3.0051611	3.9983611
TCGA-AG-4022	1400	0	1.6130816	5.5614061	2.7847344	2.1523278	2.084089	2.0915077	5.9553795	3.4283059	5.2065615	3.3532832	6.5021436	5.6643077	3.9767427	5.8345864	3.4276012	4.6303769	1.497498	4.8336878	4.3707204	1.6997343	6.654806	6.4576225	1.4754239	4.3194441	6.8743814	3.3520023	10.5117525	9.0988578	6.6444681	6.5497495	5.5161293	4.6949159	1.3260857	6.8484559	7.4780494	7.6201398	6.4298166	1.9132257	5.0673032	2.56127	2.3314844	2.6948073	3.1462633	5.4522171	2.3597547	1.7508994	4.4792541
TCGA-EI-6507	607	0	1.6023201	6.1382314	2.3646974	2.0226069	1.8280029	1.8649005	5.6855971	3.3062597	5.4018679	3.9282592	6.1584826	5.8386441	3.2101581	5.9658682	3.7323402	4.6097648	1.3834611	4.3500536	4.2569144	1.7336649	5.5397207	5.8672959	1.6375301	4.3209325	6.8331894	5.444688	8.5443393	3.248931	7.8686968	6.3510032	6.3925717	5.0052368	1.2613028	5.1750579	6.4860242	6.6361197	5.6696268	1.914508	3.9272783	2.3255471	2.4124917	2.417702	2.3199841	5.5123965	1.9681354	1.7892715	4.7137717
TCGA-F5-6861	449	0	1.628853	6.352118	2.50503	2.092076	1.829538	2.00513	5.865724	3.656988	5.736522	4.224152	6.770724	6.205594	3.278297	5.981009	3.294668	6.204243	1.436304	5.598471	3.418042	1.701149	5.507953	5.437538	1.488504	4.322706	7.384461	4.017437	8.894413	7.771887	7.643212	7.225795	6.092703	4.676535	1.422106	5.047442	5.600931	6.559504	6.632731	1.916036	4.162041	2.311746	2.325242	2.853004	3.370651	5.036826	1.968135	1.83279	5.12019
TCGA-F5-6464	303	1	1.5795622	5.7844865	3.3646835	3.0593744	2.4387045	2.4115919	6.1174904	4.2418814	5.3124551	2.9861862	6.5463138	5.329766	4.5879962	5.3812325	4.6992838	4.9099627	1.3813746	3.5789886	4.4672956	1.7006479	8.170638	5.7980644	1.3422379	4.3215507	7.1000319	3.8537709	9.3590316	4.979717	6.3948755	6.5900099	5.2118728	6.0745774	1.311299	7.7483481	7.9851166	7.2229205	7.0093096	1.9150407	4.3072607	2.3029311	6.5827198	2.7933408	3.0430613	5.6544706	2.2879649	1.8201821	3.8314524
TCGA-DY-A0XA	3846	0	1.5690986	6.4051164	2.4910457	2.2224729	1.8313947	1.7766799	5.6461766	5.4364161	6.3276172	3.8479996	6.7392708	6.132387	2.8459009	6.1432688	3.3337853	5.4856065	1.7075617	5.6182925	3.9341032	1.7020787	4.9791956	6.5428001	1.6018058	5.0262769	7.3268761	4.3425108	10.132625	7.693386	6.7315462	6.8368864	6.095991	4.1162408	1.5940777	4.5797803	6.2636787	7.1259921	6.0629418	1.9178831	4.6495148	2.3496785	2.3514973	2.5131042	2.8647686	5.2046479	1.8959778	2.1133129	4.7932503
TCGA-AG-A011	1126	0	1.6130816	6.387347	2.4507619	2.1391727	2.2619347	1.9092669	6.5415746	4.5693044	5.1953145	5.1151431	5.8199518	3.5736617	2.8459009	6.4557581	4.3332273	5.6921601	1.4413695	4.6338648	2.8134424	1.7025276	7.1467485	5.6852913	1.5031292	4.325885	8.827574	6.7131326	9.5555431	5.5072284	7.203186	7.0807014	6.97902	4.039636	2.8868922	4.9683568	6.3369019	6.7123019	5.4080605	1.9187749	3.7649988	2.2750652	2.3081877	2.9652559	2.9501627	5.5193148	2.030834	1.7012033	4.1248564
TCGA-AF-A56L	2007	0	2.214382	6.874113	2.50503	2.320912	2.013547	1.924069	6.16201	3.006745	6.887696	3.591146	7.351325	6.526795	3.093858	6.283309	3.99417	5.846926	1.694197	6.652531	3.620023	1.847246	5.703403	6.025898	1.843848	4.321551	7.837154	3.948209	8.749778	7.148359	7.571708	7.45507	6.710296	5.065952	1.469597	5.286024	6.132641	7.47508	5.859145	1.915041	4.074971	2.309554	2.320296	3.129544	3.314252	4.910004	1.980557	1.789271	5.689993
TCGA-AG-A02N	1885	0	1.889069	5.9141668	2.3324476	2.0438892	1.8320949	1.8894186	6.099268	4.0634034	5.3922565	3.3987354	7.0468872	5.7230599	2.6605033	6.9053381	3.2363789	5.0840376	1.3611122	5.7520551	4.060293	1.7024294	4.826375	5.8672959	3.1480674	4.3256586	7.7635173	5.3612006	9.4515059	4.8847104	8.6378405	6.7990238	6.958501	4.9178362	1.3969709	4.8862453	6.3143279	7.1725083	5.5259312	1.9185799	4.148888	3.4244758	4.2392354	2.6262318	2.0435375	5.271228	1.8930969	1.8734186	5.1994837
TCGA-AH-6897	804	0	3.444083	5.528812	2.438376	2.110917	1.832837	1.854038	6.40907	5.941967	6.230865	5.041539	7.124767	6.648221	2.802095	5.719948	3.3814	5.585502	1.361234	4.134227	3.690909	1.868548	5.324861	6.686239	2.144221	4.326516	7.135782	3.916056	9.227984	3.556327	6.85044	7.404438	6.068007	4.157753	1.440532	5.566638	5.540068	7.260947	5.363017	1.919319	4.724163	2.300838	7.533596	2.530801	2.740711	4.748375	1.918588	2.298485	5.199484
TCGA-F4-6703	1091	0	1.5742562	5.7994122	3.1728536	2.0387769	1.8261221	1.9861299	5.7599335	3.5202343	5.8102136	3.0658999	6.5396927	5.7594581	4.6674909	6.0090355	4.0728991	4.799812	1.4413695	3.2489739	4.5947602	1.7193657	7.6878578	5.5671664	1.3380178	4.3187602	6.8883525	3.8835935	8.6839593	5.1410613	7.2991869	6.6489566	5.7712456	7.0600074	1.2983055	7.1928374	7.755757	6.2368781	6.8124526	1.9126365	3.2995317	2.2819447	4.2621081	3.1918672	3.6430017	5.5170112	2.0482352	2.2984855	4.2591429
TCGA-D5-6530	621	0	1.589017	5.808917	2.236531	2.064445	2.163742	1.909267	5.767143	5.357053	5.538297	3.510254	6.480897	5.635218	2.679113	5.759341	3.446629	5.257317	1.405369	4.235464	3.488261	1.701149	4.590978	5.287984	2.035841	4.322706	7.029991	4.840502	8.213527	4.258776	6.804244	6.803765	6.143184	6.839373	1.502394	4.78875	6.468857	6.008814	6.159328	1.916036	3.541266	2.396745	2.396854	2.639057	2.706374	5.452217	2.057382	2.298485	4.713772
TCGA-NH-A5IV	0	0	1.6095154	5.8281491	2.4009783	2.0492754	1.8659073	1.8492374	5.9108206	3.9278548	5.2282552	4.3963176	6.9353356	5.7882172	2.7813077	6.5175476	3.5679077	5.5855021	1.7872566	5.6182925	3.3040984	1.7000309	5.0025408	5.2819084	3.046408	4.9563311	7.2042226	4.3912072	8.4524896	2.7003663	7.9803172	6.803765	6.7135675	4.2297047	1.3748141	4.0510931	6.8894761	7.3701697	5.2354523	1.9138149	3.9124361	2.3421754	2.3421285	2.8325969	2.1254719	5.1299584	1.9185879	1.7508994	4.9159867
TCGA-DM-A1D7	405	1	1.6529395	6.068655	2.4641906	2.1523278	1.9550723	1.8277196	5.891976	4.8004349	5.6063324	4.5388783	8.9813856	8.5835898	2.8887005	6.2899476	3.0573665	6.1070225	1.5423052	4.6873539	4.6709457	1.7007898	5.3402264	5.4883592	1.9643638	4.6858249	7.5151832	4.0174368	9.2854328	9.0600392	9.4696289	6.9098682	6.3394156	5.1739414	1.6096071	5.1485888	5.8668286	7.1259921	5.7747126	1.9153226	4.5626576	2.2746813	2.4880169	2.8325969	2.6679907	5.0120143	1.9564366	1.7892715	4.7545692
TCGA-A6-2684	387	0	1.61263446666667	5.5369525	4.16695296666667	2.22013593333333	2.49291806666667	2.08597813333333	6.43292576666667	4.4259179	5.85903113333333	3.05199536666667	6.16538396666667	5.6222632	5.01690246666667	5.16221203333333	4.93929036666667	4.71006206666667	1.52141826666667	6.44549453333333	5.1484425	2.85440356666667	7.42405063333333	6.4782049	1.6346864	4.32109813333333	6.53486886666667	3.9245486	9.0997542	6.16048036666667	6.14102073333333	6.28164623333333	6.03967333333333	5.13664043333333	1.83047963333333	6.5515706	9.49584856666667	6.81527466666667	6.25160873333333	1.96174836666667	4.27180996666667	2.30797886666667	2.4513334	2.98798023333333	5.88283923333333	5.6673233	2.57374716666667	1.87483566666667	8.48297883333333
TCGA-CM-5862	153	1	1.5692975	5.4602759	2.5900508	2.0644453	1.8322909	1.8894186	5.7235178	2.1464053	5.4564584	3.9441853	6.6405659	5.6867982	3.0714585	6.2082477	3.2656066	6.3172925	1.4275772	5.6667232	4.2625595	1.7025276	6.6381728	6.0116903	1.3346385	4.325885	7.7819976	4.9033132	10.5117525	6.0798641	5.9375794	6.21222	5.9458332	3.3308461	2.0463711	4.6992119	6.7532114	7.5634047	5.1695086	1.9187749	5.1878284	2.311746	3.2947752	2.6262318	2.368879	4.5184619	1.9998355	1.8873838	5.0334144
TCGA-CK-6747	89	0	2.0751874	5.9236532	2.5900508	2.0492754	1.8306909	2.1189372	5.8522806	5.1592562	5.5812873	3.5754071	6.6439368	5.7230599	3.0016941	5.923099	3.2656066	5.1481512	1.4562006	3.8756284	3.5990417	1.7017261	5.8530414	5.4663233	2.4756956	4.324037	7.1389152	3.3904681	8.4824661	5.4754796	6.9222259	6.7852086	5.9082567	5.702071	1.5400128	4.8480134	6.7065591	6.5806636	6.074457	1.9171828	3.995686	2.3029311	2.6558663	2.6020138	2.2974123	5.8174146	2.0850066	2.5370243	4.5191633
TCGA-DM-A28K	2988	0	1.6130816	6.1340374	2.2300748	2.0387769	2.0651802	1.9954245	5.5910628	3.5653703	6.2001168	4.7534038	7.8733787	7.8062857	2.4848217	6.0178283	3.1166825	6.8228278	1.4610606	6.4270135	3.2245697	1.7010927	5.2408018	5.9693018	3.0766707	4.3225765	7.8615183	4.7762617	8.7138221	5.49743	7.1261062	6.9548102	6.5534141	4.9228283	1.676313	4.1228674	5.4683239	6.2950793	5.2945722	1.9159244	4.1740071	2.4275954	2.6558663	2.5395494	2.1772664	4.7173353	1.9064128	1.7804708	5.3197197
TCGA-AA-3984	0	0	1.5694187	5.4947087	2.6632734	2.1731337	2.1857296	1.9028272	6.4041809	4.6690697	6.3981357	3.8006807	7.4443526	7.0626901	3.4429896	5.8803187	3.3997008	5.3030719	1.4275772	5.7341533	4.1290889	1.7028013	5.1257241	7.402144	2.7233585	4.3265161	7.3474666	3.2756439	8.5190445	6.5737116	8.1123407	6.9600682	6.479299	7.2914206	1.2430989	5.9181938	5.9116147	6.3037978	5.9895437	1.9193186	3.606228	4.7221967	5.3477194	2.8121575	2.9938601	4.9074018	2.1297052	1.9025003	4.1929935
TCGA-AA-3939	395	0	2.434202	6.6586238	2.5616877	2.0920758	2.8778015	1.8354737	5.4131838	3.8477026	5.9242961	3.4308574	6.5123775	3.3966784	3.0714585	6.6668526	3.4177903	4.9099627	1.4610606	5.0065858	4.7500549	1.7028013	5.4532837	6.7942152	2.0534954	4.3265161	7.7863736	3.7973077	9.6511551	8.4975526	7.1576868	6.7719355	6.7705165	5.9812977	1.449306	5.8255345	6.7589307	7.2019665	5.7777032	1.9193186	4.3597138	2.6367883	2.3514973	2.4825705	3.3142526	4.8037578	1.9408005	1.8734186	4.091534
TCGA-DM-A28G	1849	1	3.6745537	6.3768676	2.5050296	2.0788788	1.9116933	1.9092669	5.7532714	4.3707111	5.2616981	3.6385397	6.4439871	5.9603767	2.6791125	6.1897149	2.9716257	5.6804122	1.4722314	7.1264894	3.1569968	1.7010366	5.3248612	5.572955	2.3295954	4.3224471	7.5537711	3.4280253	9.1296984	6.5437374	7.2876767	6.8416666	5.863877	4.2865056	1.3370016	4.1790223	6.2130711	6.7803442	7.1677865	2.0535543	4.2310343	3.8520814	2.3076757	2.7748057	2.99386	5.5645119	2.1938068	1.8327899	5.1600008
TCGA-AD-5900	370	0	1.568637	6.0212219	2.5750733	2.849808	2.3191946	2.2962845	5.9232673	2.5182916	6.097979	3.9282592	6.8986561	4.8616382	3.5557177	6.7663363	3.3537416	5.6921601	1.4157561	4.1000918	4.3370921	1.7010366	6.5121135	5.7006491	1.7948117	4.3224471	7.974317	4.3425108	9.0669138	7.007609	7.9673409	6.9753482	6.5435088	6.7882497	1.2983055	5.9650619	6.6761213	6.9711904	5.7984714	1.915813	4.1620408	2.2747358	2.7715234	2.8831748	2.7063739	4.9942721	2.2552537	2.0025608	4.5583543
TCGA-AA-3841	1124	0	2.4935355	8.1506152	2.2365314	2.5306145	1.8359688	1.9483952	6.5026391	2.4159504	6.4660486	5.2966352	7.1889439	5.9100994	2.8232162	6.7840418	3.9742286	5.4171363	1.3617505	3.8356226	4.0668122	1.7043698	4.7956632	5.8183756	1.7501458	4.3301329	8.827574	4.3912072	10.2938295	9.0988578	7.3887929	8.1011504	7.7097217	5.9410631	1.3896408	6.9547139	5.6612486	6.4693371	6.7310647	1.9224348	4.4308039	2.7064459	2.601189	3.3472298	3.9422855	4.6382495	1.9933697	2.3959813	3.5666955
TCGA-A6-5659	286	0	1.5905344	5.55270003333333	3.60173863333333	2.24166586666667	1.95733313333333	1.9025086	7.08792366666667	5.5991668	7.0220785	3.56948443333333	6.26223603333333	6.7745705	3.36456726666667	4.80990696666667	4.04311393333333	4.35616746666667	1.4245779	6.46167553333333	4.8026257	5.05568803333333	6.15994596666667	7.6401396	2.06468626666667	4.32105296666667	6.0686514	3.6072977	9.3746161	6.96076203333333	5.40724833333333	5.94729393333333	5.10632026666667	4.12366893333333	2.2790161	6.74816116666667	8.30053693333333	8.61217096666667	5.3858552	1.91461183333333	5.49977693333333	2.2873778	6.47554183333333	2.5241805	2.35085246666667	6.24750623333333	2.3649625	1.91793433333333	7.12947843333333
TCGA-AA-A01I	943	0	1.5890166	5.4312148	2.5323631	2.0965839	1.981119	1.8239059	5.8985414	4.6404778	4.9068073	4.3444308	6.8986561	6.9349874	2.8887005	6.2802048	3.3337853	5.0340732	1.5776489	5.7796343	4.1617154	1.7010927	7.0694488	6.9980523	2.7928578	4.3225765	6.3257995	4.1670141	10.1935134	8.3316449	7.5162149	6.413633	5.6307288	5.8102771	1.4919817	4.8281171	6.5207488	6.5340603	5.3942245	1.9159244	4.3490301	2.381138	3.7614914	2.7256473	2.632554	5.0811133	1.9458313	1.7804708	4.7545692
TCGA-DM-A285	179	1	1.584917	5.779175	2.414068	2.159246	1.859934	1.835474	6.32026	1.783891	5.590225	4.48133	6.872975	6.534555	3.2326	5.868123	3.73234	4.550235	1.441369	5.541162	3.995816	1.828651	5.587458	6.931544	2.604321	4.318325	7.423975	4.776262	9.333414	6.47008	6.965457	6.894847	5.945833	5.078431	1.381943	5.749781	6.998927	7.352955	5.352407	1.912261	4.328038	2.751449	2.934435	2.467973	3.043061	5.088367	1.93597	1.703285	4.754569
TCGA-AA-3543	30	0	1.6773339	7.1832062	2.3886248	2.0550105	1.8333837	1.8492374	5.4415516	3.5653703	4.9984669	3.6542917	6.992829	5.0489439	3.1627868	6.2459662	3.4177903	5.1320501	1.7693832	3.5351064	4.4297738	1.7030749	6.8961079	5.3663917	1.704621	4.3271471	7.9855993	5.444688	8.4583639	6.7991151	6.5189206	7.1539266	6.4502866	6.6930703	1.4803425	4.8920266	6.0064676	5.7905579	5.8624762	1.9198623	3.7189724	2.3389111	2.8703846	2.8325969	3.3142526	4.6042456	2.0573817	2.2401941	4.1929934
TCGA-QG-A5YX	1003	0	1.5993506	5.0138768	2.4009783	2.1731338	1.8308904	1.8831756	5.8522806	4.2080412	5.2616981	4.6255126	6.4880174	5.7018376	2.7813077	5.8468461	3.4177903	5.4032794	1.5423052	4.7016152	3.773742	1.8586267	8.2105783	5.6647124	3.2308172	4.3242675	7.0822449	3.5874414	8.2445559	5.8076577	6.7417998	6.8560771	5.9363803	4.841268	2.8257241	4.7202798	6.8119073	6.7252982	5.1654805	1.9173813	3.856077	2.5492651	2.3421285	2.5308006	2.5367041	5.3567407	1.9681354	1.7000836	5.1600008
TCGA-DM-A280	236	1	1.5694187	6.2820389	2.5323631	2.0788788	1.8328373	1.7769949	6.1404452	1.9481269	5.8468549	4.7912699	7.0320946	5.0421744	2.9797075	6.2365358	3.6078919	6.229654	1.7212338	4.6057459	4.2446515	1.7028013	5.6339168	5.8183756	1.4885036	4.3265161	7.2511464	4.5943395	9.7741531	6.6610675	6.7577186	6.713074	6.1652276	6.1362987	1.4584683	4.2965228	6.491693	6.838968	5.6381074	1.9193186	4.7156729	2.3458507	5.1730288	2.7933408	2.5367041	4.8815516	1.9185879	1.9503428	4.6348609
TCGA-AA-3869	822	1	1.6646288	5.4602759	2.5323631	2.0155505	2.2092527	1.8831756	5.8723967	3.6795703	5.2391267	4.1388044	7.0205543	6.3321857	2.8681774	5.659545	3.2059237	5.3030716	4.4040986	4.8336878	4.3201893	1.7032804	6.2021751	6.3016212	2.3097046	4.327621	6.9864101	3.8537709	9.6851992	8.4975526	6.4786095	6.7852086	5.7614533	5.4255712	1.3748141	4.8349094	6.9018191	7.2957605	6.6627033	1.9202706	4.0223501	2.4275954	2.4124917	2.9410112	1.8862704	5.3420526	2.0850066	2.953764	4.4055245
TCGA-A6-6141	255	0	2.9094789	6.4086388	2.4262385	2.0293244	1.931445	1.9861299	5.4228694	4.762892	4.7954411	3.8314987	6.7075483	5.3583076	2.9797075	5.8285001	3.2263468	5.4457115	1.6805283	4.0470712	3.3040984	2.0589422	6.5121135	5.2184273	2.3295954	4.6858249	7.3403907	3.7448068	8.3888867	4.1549194	6.773062	6.8855362	5.9082567	4.6765345	1.2769105	4.9913512	6.7180332	5.6586192	6.2622948	1.9155678	3.6553471	2.7211078	3.4472652	2.7256473	2.2161845	5.5479987	2.3952714	1.8094832	4.3678044
TCGA-A6-2672	503	0	1.57542045	5.9265275	2.6622363	2.08399875	2.1426697	1.8769126	6.4262547	3.9106148	4.5692743	3.08205095	6.04428715	7.0832459	3.30275385	5.11565835	3.90890485	5.19185375	1.4562006	5.88025785	3.6594405	2.3273749	5.7704436	4.91072255	2.0542924	4.32443935	6.7856693	4.7433054	9.37476985	4.2540958	6.5590125	5.88883435	5.52669725	6.40857215	2.08738865	4.9380567	8.0581083	6.3754193	5.36464835	1.98728855	3.9147558	2.27642685	3.0185085	2.80182315	3.14982625	5.9488074	2.04356185	2.08768995	6.8405898
TCGA-G4-6295	254	0	1.56921	4.914974	2.518588	2.071035	1.831899	2.165227	6.207451	2.41595	6.392303	3.622244	7.032095	7.569987	2.911664	6.195882	3.1757	5.510585	1.577649	6.091446	4.148808	1.702331	6.931675	5.454886	1.457015	4.325432	7.916632	3.916056	10.314853	7.420815	7.315294	7.641453	6.527244	4.376652	1.242905	4.363449	7.10763	7.760087	5.201075	1.918385	4.657626	2.304769	2.430577	2.853004	2.632554	5.009393	2.179383	2.537024	4.594461
TCGA-CM-6677	153	0	1.5689424	5.6284502	2.6193052	2.0872287	2.084089	2.0406297	6.5463732	1.9691693	7.0478576	4.152982	6.7743253	6.8415629	3.3953496	6.8361896	3.8154532	5.8983237	1.5334087	5.4097234	4.1158167	1.7017261	5.1638207	6.4138029	1.5614469	4.324037	6.8883525	3.8262302	9.0976498	5.8532709	7.3719442	7.195414	6.4208322	4.3683287	1.5138075	6.2938939	5.9957105	8.1277332	4.9735693	1.9171828	4.9538244	2.2886531	4.0690461	2.7748057	2.9072373	4.9151723	2.0482352	2.2984855	4.9944374
TCGA-AA-A01T	1005	0	1.8012801	7.6245759	2.3432556	2.3078123	1.8572865	1.7823326	6.5319335	1.8524373	6.4886804	5.1650168	7.5881362	6.2128053	2.9116643	6.4847988	3.0187471	6.2614642	1.6542346	5.6079363	3.700859	1.7150477	5.5874575	6.7025256	2.6043213	4.3547543	8.4573494	5.8062828	10.2938295	8.4620808	7.728469	7.8981397	7.2242331	6.4332021	1.5528909	6.5845995	4.6829046	6.0363082	6.3215025	1.9436477	4.4987917	2.4143553	4.6955218	2.7102767	4.3599029	4.9942721	1.8514049	1.7211857	3.9106156
TCGA-A6-2677	541	0	2.37906975	4.97513395	3.99890835	2.3763546	1.83283735	1.8866532	6.70364705	3.9822465	5.1634322	4.71741065	6.1724605	7.45380395	3.53058345	5.3522572	4.0768157	4.8200556	1.82177085	8.02164545	4.27832585	2.88593945	4.1178054	6.7126107	2.7333473	4.32273605	5.2768339	3.58806025	9.56127075	4.4699541	4.83759025	5.7112794	5.3518498	4.33960825	2.88829635	5.49741875	9.12910885	8.27696805	5.4480856	1.93924965	5.2933782	2.58037425	2.4050699	2.8102139	2.64563615	6.140498	2.3887887	1.97358865	9.00041785
TCGA-AA-A02W	1247	0	2.9748206	6.2178229	2.4910457	2.0464232	1.9424535	1.8764634	6.1459942	2.5977019	5.7130064	4.4930468	6.7781421	6.7568973	2.9116643	6.1928585	3.5167614	5.6330469	1.497498	6.8096689	3.6702773	1.7007898	5.3172419	6.9604148	2.2368423	4.321878	7.9483149	3.7448068	9.7200247	6.9988127	6.9601869	6.5774149	6.7407143	4.0938945	1.2422712	5.358544	5.6333641	7.678339	5.7716426	1.9153226	5.0614483	2.8286345	2.3689796	2.9919407	2.632554	5.0043884	1.9741747	1.7722501	4.5191633
TCGA-A6-6780	354	0	1.64187703333333	4.5880091	3.16675963333333	2.04946716666667	2.0861793	1.8973979	6.62541176666667	5.91481976666667	5.48847466666667	4.1029109	5.60332083333333	5.37916396666667	3.03913183333333	5.11451603333333	3.9746991	4.79688546666667	1.62855286666667	7.84780936666667	4.67986933333333	2.42893253333333	3.85139406666667	6.2200768	2.2186436	4.3215584	6.2305216	4.52509773333333	8.3266104	4.9553132	7.24804533333333	6.0167185	5.70880726666667	5.58996063333333	2.34550756666667	4.9237671	9.32956683333333	6.67724473333333	4.52356283333333	1.96645896666667	4.5742963	2.37986026666667	8.13991596666667	2.46997263333333	2.13211176666667	6.07326376666667	2.02838816666667	1.96477566666667	7.7803178
TCGA-WS-AB45	2130	0	1.5993506	6.0212219	3.4183011	2.1523278	1.9211619	1.8540378	6.0108881	4.66907	4.705666	3.3377889	6.1138918	5.561867	5.9619114	5.2646403	5.0563955	4.2699263	1.6668379	3.0198857	4.3871556	1.7009132	7.0258883	5.1076745	2.2734233	4.3221626	6.5816009	4.2927488	8.877688	2.1395005	6.1759068	5.8046529	4.9985769	4.3766522	1.3819429	8.5583228	8.8115757	5.8794026	6.4541685	1.9155678	3.334678	2.2886531	2.6840904	4.3178409	4.8110023	6.3292961	2.1297053	2.362787	4.331255
TCGA-CM-6165	212	0	1.5830907	5.5086795	2.981217	2.0176058	2.1637417	2.0283006	5.6152119	2.2181659	5.2714673	3.3675579	6.0426839	5.8386441	3.3953496	5.8925219	3.4376156	4.7259117	1.4232548	4.8336878	4.3025675	1.6997343	5.8295505	5.0943499	2.4756956	4.3194441	6.4165297	3.6744057	9.7200247	7.8267713	6.346195	6.5339588	5.4854516	4.2090864	1.5659075	5.9650619	7.6755843	6.4479397	6.0598856	1.9132257	4.0749716	2.2860384	2.3514973	2.7933408	2.595855	5.9223381	2.2879649	1.7646805	4.4792541
TCGA-AA-3867	731	0	1.569631	6.7506417	2.7233556	2.1592456	1.8337939	1.8591733	5.9491008	2.5702137	6.2486131	3.8006808	7.1521254	6.991085	3.7609075	6.0178283	3.6908313	4.8556894	1.6668379	4.284878	3.6507358	1.7032804	6.8129077	5.911392	1.5261759	4.327621	8.354599	3.5318849	10.6711828	7.1672848	5.9889852	7.2693447	6.2378982	4.8148946	1.2432961	6.4519228	6.3655164	7.5185455	6.9308865	1.9202706	4.4987917	2.3496785	2.4020752	3.5178654	2.822027	5.404173	2.0850066	2.0235329	4.0269923
TCGA-G4-6294	858	1	1.5849175	6.0341508	2.5050296	2.1664219	2.0477115	1.8706747	5.4038047	2.341057	5.8680647	4.583601	7.1639289	6.9749476	3.0938577	5.8530858	2.9021184	4.3921215	1.3605728	5.4392652	4.3314027	1.7007898	4.6812561	6.6190352	3.5388308	4.321878	6.4314243	3.6522624	11.6937489	8.7880719	6.428846	6.6445022	5.8066222	4.2090864	1.4695968	6.6025233	6.8060461	6.4693371	6.0629418	1.9153226	4.4987917	2.2969031	2.321845	2.4900373	2.4759417	4.5953285	2.0482352	1.7435189	4.9159867
TCGA-G4-6320	804	0	1.5689424	7.4451135	2.4262385	3.1098761	2.5438531	1.7765263	6.2131324	3.4505569	5.910416	3.5102541	6.3838225	4.753096	2.7390923	6.4266605	2.9716257	5.9958711	1.4087488	4.2194654	3.6909086	1.7017261	4.4096432	5.8032429	2.8917502	4.324037	7.0822449	4.7762617	9.4515059	5.487871	7.2587513	6.6742242	6.2791488	4.4517809	1.7128928	4.0391619	6.7414263	7.3791544	5.6318744	1.9171828	4.9401719	2.4987651	3.5775828	2.3553679	2.4477203	4.9329751	1.9998355	2.1859934	4.7137717
TCGA-DM-A28M	2895	0	1.569254	6.4189569	2.2757261	2.0965839	1.8320949	1.8199561	6.1459942	4.1535659	5.7051943	4.1812405	7.1845365	6.0358641	2.4695523	6.4749496	3.5432431	6.5359087	1.5115694	5.8794155	3.3680283	1.8685481	4.5451346	5.8919882	2.6043213	5.0646333	7.1639715	4.0848285	8.1634142	8.7017759	7.5717075	6.8416666	6.4241645	4.7701834	1.3896408	3.2313064	6.2412779	6.1368997	4.9691431	1.9185799	4.3386846	2.4895843	4.2392354	2.5216127	2.1952879	4.9204093	1.8897921	1.8461062	4.7932503
TCGA-G4-6315	1117	0	3.9999214	6.8374008	2.4774958	2.1886548	2.0651802	1.77679	6.2184703	2.9575207	6.5549479	4.0644461	6.9551336	6.818156	2.6418439	5.7562664	3.1560173	6.05261	1.4905909	4.9084691	3.4760703	1.7023312	6.5041306	5.9643606	1.704621	4.3254322	7.1296101	3.5671271	9.262547	6.9768608	6.7886811	7.4932112	5.9333556	4.2586709	1.311299	4.8089899	6.0448007	7.5141986	5.7196652	1.9183848	4.9470975	2.4895843	2.4241531	2.8729573	1.9971224	5.0145694	2.0664697	2.1624128	5.1201904
TCGA-AA-3554	546	0	1.5692105	6.4846651	2.6344299	2.1062667	1.8318989	1.9861299	6.099268	3.330557	5.2174852	3.8006808	7.0127033	5.2363114	3.805232	5.7713855	3.6760327	5.3900704	1.6542346	3.9714472	4.2131744	1.7023312	6.2599043	6.4404542	1.7649601	4.3254322	7.9217401	3.4830657	8.1583106	7.1110867	7.1040469	7.361163	6.5664053	6.2232039	1.3748141	5.876261	6.8776861	5.6004007	6.3185049	1.9183848	3.8702614	2.293281	5.7693188	3.0709352	2.9072373	4.9791707	2.2081419	2.4310605	4.5191633
TCGA-A6-2674	523	0	1.62190036666667	5.06667816666667	3.7061314	2.03540253333333	1.84265643333333	1.9562145	6.37094976666667	4.16108176666667	4.62192243333333	3.2750988	6.08950743333333	7.24283006666667	5.22499753333333	5.13643006666667	4.80022856666667	4.68545096666667	1.76694613333333	7.1629985	4.74406646666667	4.2598254	6.0791024	6.47955556666667	2.16303386666667	4.3197421	6.34758346666667	3.49647086666667	10.6634536333333	7.04494936666667	5.3805056	5.16891423333333	5.8205916	4.39347473333333	2.82550646666667	6.08158806666667	9.53472826666667	7.8517049	6.17916456666667	3.2972961	4.70856933333333	2.3384282	8.31467706666667	2.72712773333333	5.71106673333333	5.7574868	2.07166236666667	1.9959712	8.23630096666667
TCGA-AZ-4323	43	1	2.6175112	6.6166918	2.6632734	3.0593744	2.8333465	3.8805934	5.3659148	2.647774	5.7437571	2.9794512	6.869191	6.2729773	4.8811597	5.831547	3.6979807	4.7622186	1.3698658	2.941746	3.3171711	1.7043698	4.110808	6.5725483	1.877374	4.3183249	7.3810334	3.4830657	8.7882488	4.979717	7.6066377	6.6657777	6.0743013	3.9036476	1.2909853	5.9915351	7.4577464	5.8647376	5.9722234	1.9122614	3.0001302	5.7241379	4.4299526	3.4816247	2.0084438	5.0466911	3.5438709	8.6921297	3.5226466
TCGA-DM-A28A	805	1	1.9029332	6.7630663	2.3324476	2.3747593	1.8785526	1.8239059	5.8985414	3.4505569	6.0333709	3.4946744	7.028018	6.7802339	3.0485134	5.8345864	3.5256866	5.6330469	1.5423052	5.675944	4.0881234	1.8369699	6.5796365	6.4010588	2.144221	4.3206414	7.088047	4.0848285	9.6511551	7.1158489	7.491981	7.0436596	6.4373289	5.5027774	1.2613028	5.3869035	6.0448007	6.7381113	5.3202813	1.9142573	4.3174767	2.3321142	2.317292	2.5695495	2.5057657	4.7790766	1.8816423	1.7233018	4.2257325
TCGA-AA-3972	1551	0	1.569631	6.2971569	2.5750733	2.1731338	1.8337939	1.8764634	5.9553795	2.3155129	5.7589124	3.4308574	6.920795	5.3948032	3.2101581	6.0572854	3.4376156	5.0677799	1.6805283	7.0043424	4.6612527	1.9044842	6.0265086	5.9398811	2.4945305	4.327621	7.2904545	4.2927488	10.5117525	8.0789618	6.865594	7.1426624	5.9552618	5.4894003	1.6934151	5.0738501	6.2861701	7.031142	5.3238595	1.9202706	4.6237416	2.3029311	2.5246749	2.8530041	2.9501627	4.740054	1.9620381	1.7024048	5.4001168
TCGA-AA-A004	424	0	1.576756	8.673627	2.364697	2.374759	1.865907	1.995424	6.725161	4.241881	7.65584	5.881711	9.521461	10.25081	4.349901	6.494614	4.377632	8.376238	1.64182	5.089984	2.930218	1.719366	5.797928	5.212713	1.338748	4.364711	9.9429	3.301252	8.007238	8.078962	7.343517	7.301014	7.670357	5.713962	1.249915	5.968768	3.158618	6.386766	7.484256	1.952226	3.718972	2.278785	3.837389	6.223279	2.706374	4.868304	1.852659	2.751677	3.663861
TCGA-AA-A02R	670	1	1.570647	7.213302	2.450762	2.121606	1.838373	1.916517	5.654432	3.450557	5.971315	3.703503	6.928007	6.726569	3.093858	6.330587	3.704716	5.976705	1.519069	5.043382	3.690908	1.705574	6.130314	5.772974	2.549186	4.332909	7.804433	4.538284	7.860189	2.83185	8.496705	7.183683	8.001327	7.002518	1.24424	4.968357	5.375037	6.542787	5.552112	1.924827	3.856077	2.44147	3.474724	3.070935	6.803052	5.139542	2.048235	1.706065	4.367804
TCGA-NH-A6GA	302	1	1.6058194	6.8523852	2.6043088	2.6298469	1.9026878	2.0516592	6.2352993	2.5977019	5.4202048	3.7530912	6.8292586	7.2989646	3.0938577	5.923099	3.1369185	6.0799225	1.6668379	4.4898482	4.4401009	2.0229088	5.2335348	5.7424707	1.3567966	4.5746901	7.2675287	3.6744057	8.691526	7.1064476	7.8821849	6.4708568	6.1273334	4.5562283	1.3072166	4.9625302	6.8239975	7.6290305	5.9751036	1.9147587	5.5026193	3.3745629	3.1207461	2.8729573	2.5057657	4.8894217	2.2081419	1.7332282	5.6478396
TCGA-DM-A1DB	1348	1	2.0358064	6.225519	2.1689828	2.6939569	1.8280029	1.8591733	6.8445283	4.0634034	7.3755659	4.8269518	6.880229	6.4151081	2.3208166	6.882875	3.5518787	5.7378409	1.6192995	5.9601225	3.6401512	1.7336649	5.4532837	8.3147503	2.3295954	4.5746901	7.5654916	4.1266404	8.5252123	6.5359307	8.3698629	7.5091399	6.6904762	4.5769525	1.2909853	5.500759	5.8949636	8.6667062	5.0684375	1.914508	5.3158138	3.2428294	2.3314844	2.5049348	2.1105272	4.4197104	1.862191	1.7574812	4.5944606
TCGA-DM-A1HB	4126	0	1.6023201	6.1982229	2.3432556	2.067568	2.1857297	1.9322227	5.8657235	2.0121964	6.0462549	4.3444308	6.9625166	5.3446294	2.6981032	6.3589129	3.2751081	5.9071409	1.4275772	4.0297571	4.109436	1.8013676	6.2599043	6.487671	1.5614469	4.3232562	7.1325289	5.193862	8.6421659	8.6602276	7.1040469	6.7043953	5.9932102	5.5967955	1.2983055	4.904136	6.4626267	6.7166519	4.7697515	1.91651	4.1620408	2.2748133	3.3727055	2.5593354	2.99386	4.9586648	1.9408005	2.2984855	5.1201904
TCGA-CM-6169	243	0	1.5993506	5.6284502	3.0704881	2.0492754	1.8293143	1.9028272	5.7455747	2.8023033	5.32277	3.0866419	6.4808972	6.4302609	4.237728	5.6779324	3.9890566	4.3921215	1.446081	4.5631086	4.1427727	1.7770741	6.0578657	7.0651058	1.5916618	4.3224471	7.287211	3.8262302	8.4175272	6.8073077	6.7367308	6.3986537	5.4989932	5.2287094	1.2423728	6.6569351	8.3095303	7.2914165	6.6476123	1.915813	4.0996963	2.3354734	2.4652185	2.6020138	2.2974123	5.8965234	2.2239196	1.7804708	4.1248564
TCGA-AA-3976	791	0	1.980965	6.8064198	2.4262385	2.1161526	1.8402111	2.0406297	5.6461766	3.7644315	5.7208042	3.4616169	6.9471659	5.0056788	3.4429897	6.5508391	3.4090434	4.7062206	1.3624494	4.8838594	4.4351589	1.7064947	6.5206068	6.2709046	1.8111581	4.3350326	7.9166325	3.2813539	10.0925206	8.3412964	6.7164312	7.7711694	6.2728674	5.1818348	1.449306	6.1033477	6.962201	7.031142	5.7412854	1.9266562	4.3072607	2.4143553	2.30955	3.1002598	3.5022844	4.4336441	2.1064945	1.707535	4.4420962
TCGA-AA-A022	0	0	1.6529395	7.7631154	2.2513683	2.3078123	3.1463054	1.8706747	5.9986564	4.7756513	5.3823462	3.4787151	6.869191	5.7161118	2.8020954	6.3213985	3.9840381	5.8680211	1.9411339	3.9523714	4.308018	1.7018261	6.4708481	6.4224747	2.5126155	4.3242675	7.7998728	6.5007647	8.0622197	2.5318023	7.9150121	6.8322433	7.049487	7.2778373	1.4221062	5.0140658	5.1246407	5.7656798	6.2977838	1.9173813	3.5239563	2.3289496	2.8287508	2.9652559	2.9072373	5.2021373	1.922747	1.8461062	3.8570533
TCGA-D5-6538	521	0	2.2408324	6.6231521	2.4774958	2.1731338	2.1006976	1.9761922	6.3569345	3.1867335	6.2486131	4.1093587	7.0007059	7.3156207	2.7598673	5.7623216	3.2363789	6.4980563	1.4510823	6.4982756	3.4414305	1.8685481	7.0170053	5.5842661	2.0730121	4.7915649	7.3710332	3.6744057	10.2746986	8.1050062	6.6904005	7.0436596	5.9363803	4.0823726	1.4135484	4.3545566	5.5897422	7.5847657	6.4541685	1.9173813	4.9048908	4.534471	2.6698179	2.8933696	2.9072373	5.4329142	2.0850066	1.8094832	5.4001168
TCGA-A6-6781	293	0	1.5985024	5.73300706666667	4.32955453333333	2.0239523	1.91074963333333	1.90090476666667	6.17644693333333	5.8707561	4.14522766666667	3.105695	5.37639223333333	4.7615701	5.304196	5.02292143333333	4.79282576666667	3.9897738	1.41134423333333	3.96477546666667	5.05280556666667	2.10563026666667	7.27674166666667	5.22857296666667	1.48323386666667	4.4188603	6.43418473333333	3.82971673333333	8.35514023333334	6.9640131	5.15740703333333	5.05069433333333	5.11216796666667	5.2876476	2.97181796666667	7.2449843	10.1131543333333	5.7713128	6.4684653	1.97631316666667	4.14343643333333	2.3153749	2.3961031	2.7531917	5.88417306666667	6.43534593333333	2.17434643333333	1.85404473333333	7.89782856666667
TCGA-T9-A92H	362	0	1.5912982	6.09778	2.3215534	2.2224729	1.9550723	1.9028272	6.0170224	2.0995057	6.4097225	4.9869544	7.028018	5.7739657	2.6791125	6.2931192	3.4177903	4.9804281	1.431935	5.5213331	3.8603623	1.7010927	6.1381301	6.3929414	2.5672317	4.7340976	7.1947263	5.0407508	9.8504879	6.1990646	7.5406056	7.2321413	6.4792991	5.4991592	1.8204031	5.2418551	5.5510186	6.8566767	5.3975968	1.9159244	4.545239	2.353812	4.4071832	2.7256473	2.15929	5.0145694	1.9681354	1.7892715	5.4001168
TCGA-D5-6531	540	0	1.5689424	6.4392632	2.5616877	2.133101	2.1212126	1.9575474	6.4980225	3.9089026	6.4886804	4.1812405	6.7496021	5.5836091	3.419505	6.2899476	3.6157241	5.8151832	1.526084	4.5487895	3.773742	1.8913441	5.6021073	6.6272775	1.3344429	4.324037	7.4310575	6.5007647	9.4095478	6.5847815	8.3774645	5.9426696	6.8587217	6.2713734	1.2426565	5.4691539	6.5546474	7.4352077	6.0629418	1.9171828	4.5082314	2.4143553	3.4225171	2.7256473	2.368879	4.9177588	2.0850066	2.6670176	5.0766605
TCGA-AA-3663	212	0	1.6477201	5.8336096	2.4383758	2.0492754	1.8328373	2.0915077	5.5742512	4.2080412	6.1242159	3.6385397	7.1521254	4.8187219	2.9116643	5.3522128	3.294668	5.9767055	1.5508957	5.3486719	3.773742	1.7028013	5.765945	5.9203331	1.3347053	4.3265161	8.4048138	5.526532	9.5719314	5.4693736	7.0988258	6.9909348	6.0149871	5.1003759	1.5791581	4.074663	6.0615387	6.6960558	5.5907915	1.9193186	4.0877027	2.2751257	3.5023628	3.0449358	2.2773643	4.6647612	1.9102597	1.9025003	5.4441938
TCGA-AA-3530	580	0	1.569254	6.4846651	2.5050296	2.0965839	1.8320949	1.9666124	5.7815303	5.2349713	5.1283186	3.414728	6.8365551	5.9383999	2.7598673	5.7231078	3.1166825	4.3507495	1.4363037	6.4905103	4.0457475	1.7024294	5.4308608	6.9232567	2.2013462	4.3256586	7.1000319	3.5489117	9.0764757	7.5206207	6.6088752	7.1368055	6.039853	4.1475272	1.2429459	5.9301215	7.0355579	7.7329058	5.1970044	1.9185799	4.526695	2.56127	2.3421285	2.7569984	2.7783501	5.3543941	2.1793835	2.0904526	4.9159867
TCGA-AA-3989	242	1	1.5694187	7.0607799	2.5323631	2.1664219	2.1637417	1.8399525	5.6622317	4.9143492	5.4299094	3.1958579	7.7430033	6.6183724	3.3009436	6.3024765	3.1272521	5.4856066	1.3612345	4.7417671	3.5115143	1.7028013	5.971595	5.4830218	2.2554432	4.3265161	7.8663828	3.2756439	9.8706479	7.8619736	7.3719447	7.1086025	6.693764	5.0574795	1.2430989	6.6171219	5.6947739	6.3468668	5.4897217	1.9193186	3.8560774	2.3458507	2.3689796	2.6020138	2.9938601	5.0270663	2.0388885	2.1624128	3.9691549
TCGA-AA-3527	0	0	1.569722	7.5995674	2.4910457	2.7368658	1.8342042	2.1329732	5.9986564	2.2912265	6.10442	3.7840151	7.6213466	5.6423801	3.3716956	6.8977189	3.5835342	7.3200197	1.5190694	5.6667232	3.4063365	1.7034859	4.2327082	5.4143798	1.3976569	4.3280948	9.3863344	3.2767024	7.8981641	8.3717184	7.6432123	7.9431595	8.0710757	5.9550882	1.4135484	6.1849281	5.1420086	5.9039481	6.9308865	1.9206788	3.6240611	2.3047691	2.3085168	3.1002598	5.8819651	4.963765	1.9512638	2.0658739	3.787001
TCGA-AA-3973	397	0	1.5692105	7.2586893	2.5323631	2.074743	2.0651802	1.8894186	5.8096796	2.5702137	5.1172328	3.7530912	6.9551336	6.3102721	3.0714585	5.6563588	3.7464463	4.6501911	1.3610799	4.7150876	4.5389252	1.8472457	6.0977532	7.1749698	2.144221	4.3254322	6.9805736	3.5318849	9.7027262	7.7786032	6.5985672	6.7352301	6.4601459	3.7749458	1.3819429	6.0217805	6.0887772	7.0052886	5.6728652	1.9183848	4.5539211	2.3666492	2.3514973	2.7933408	2.7063739	4.9942721	1.9620381	1.8461062	4.331255
TCGA-AA-3950	730	0	1.5702784	5.6523502	2.7378054	2.1013694	1.8367118	1.8894186	6.612578	5.1135583	5.3629091	4.3580018	7.0007059	6.1392391	3.3466419	5.4531327	3.6760327	5.7165512	1.3618729	4.333881	3.2523995	1.704742	4.9412521	6.0721422	3.046408	4.330991	7.7819976	5.9072168	10.1935134	6.6725794	7.7408944	6.7990238	5.9804933	5.7139619	1.2438974	5.2370086	7.2309356	6.8986952	5.2908717	1.9231741	4.2528318	2.353812	3.7614914	2.6529493	2.6679907	4.6013468	2.0076889	2.0904526	4.2591429
TCGA-DM-A0XD	743	1	1.568637	5.9688913	2.4910457	2.0464232	2.378144	2.0169179	6.1348988	1.8000572	6.7350643	4.7628918	6.8765344	5.8529217	3.0714585	6.9124671	3.8801449	6.7703245	1.5508957	6.7649628	4.1290888	1.7010366	3.7433021	7.9282008	2.6386015	4.3224471	7.4525715	8.1804253	7.8683196	7.1579116	8.4730971	7.4109946	7.2995827	7.0567246	1.7536443	5.1593622	5.5897422	7.0564739	5.2765568	1.915813	4.1740071	2.3029311	3.4747239	2.4324234	3.1462633	4.4336441	1.9141162	1.6988237	5.0334144
TCGA-CK-4948	3116	0	2.463598	5.784487	2.354083	2.052029	1.83929	1.819956	6.423579	2.905954	6.571296	4.572659	6.906096	6.756897	3.419505	6.607224	3.959793	6.05261	1.451082	5.055003	3.197427	1.777074	5.309725	6.358567	1.613359	4.318325	7.886342	4.12664	9.451506	7.644096	7.618604	7.382735	6.882681	5.262843	1.302534	5.688234	5.945937	7.37017	5.868383	1.912261	4.571877	5.538321	2.978648	2.665377	2.864769	4.953273	1.987178	1.764681	4.558354
TCGA-CM-6675	153	0	1.5810422	5.8281491	2.5900508	2.1886548	1.8288215	1.8449131	5.7164749	3.8890515	5.2616981	4.8722398	6.0688508	5.5114054	3.2782966	5.4434161	3.631424	4.799812	1.4562006	3.2981816	4.47803	1.9310131	8.6297295	6.4184352	1.4408816	5.432907	6.4237384	5.6188436	8.691526	8.9007011	6.6037993	5.6045216	5.3322294	7.3394911	1.8421864	5.3052354	6.7473327	6.0363082	5.6349451	1.9153226	4.6237416	2.3070394	6.1115663	2.6020138	2.5057657	5.1418074	1.9359703	1.8327899	5.1994837
TCGA-AA-3821	31	0	1.5689424	5.9688913	2.4774958	2.0387769	1.8306909	2.2000669	5.7381673	4.0819967	4.4823087	4.152982	6.132817	5.1857019	3.419505	5.3650942	3.7254999	4.799812	1.419379	5.807494	3.5663469	1.7017261	6.0657119	5.5167442	1.9817196	4.324037	7.0330666	5.3612006	8.2237464	7.2686692	6.3660198	6.4670412	5.9960891	6.0294696	1.8912913	5.500759	7.2309356	6.8266709	5.5587002	1.9171828	4.3752119	2.4087643	3.3470747	3.1002598	3.8612621	5.6106945	1.9408005	1.7993594	5.2798769
TCGA-A6-6650	278	0	1.60274946666667	5.12388056666667	3.25535233333333	2.13654443333333	1.87219183333333	1.88522813333333	6.73584153333333	4.58509	5.21406193333333	3.89957473333333	6.55229023333333	6.84075366666667	3.0705341	5.44032966666667	3.48605103333333	4.65032273333333	1.45345566666667	5.76464806666667	4.72478416666667	2.0948023	4.88123313333333	6.5348123	2.88621736666667	4.64127586666667	6.33373053333333	4.9686708	10.3567081333333	5.8016637	6.68008786666667	6.4450477	5.7546918	4.58623843333333	2.2965809	6.64675953333333	8.50234556666667	7.92466403333333	5.22115656666667	1.91501953333333	5.47650623333333	2.3969913	2.4284268	2.6464627	2.39546496666667	6.0063747	2.18223686666667	1.89177583333333	7.9555653
TCGA-4N-A93T	146	0	1.7718698	6.9770783	2.2365314	2.3339904	2.3191946	1.8492374	6.1233227	4.9143489	5.8176221	4.080752	6.8002834	5.525897	2.5332718	6.3430921	3.3997008	4.9280689	1.497498	6.2423692	4.9380959	1.7010366	4.7801637	6.0538089	3.0766707	4.3224471	7.1825994	5.444688	9.7385835	9.2625983	7.8556545	7.3755287	6.8209793	5.4115946	1.5528909	3.4809286	6.3540637	6.4299777	5.1615466	1.915813	4.9470975	2.3070394	2.3452403	3.1002598	2.2974123	4.8201974	2.0076889	1.7574812	5.6899935
TCGA-NH-A8F7	543	0	1.56904265	6.19334125	2.45300395	2.42948805	2.06737975	1.8838482	6.2944725	2.40367	5.9448825	4.56633035	6.85221015	7.2390722	2.73129935	5.785313	3.1957247	5.20418465	2.06642085	6.1261946	3.84307445	1.7019524	4.9867444	6.31892825	3.159527	4.6405905	6.6681237	5.1722832	8.9049966	8.04943805	6.68218835	6.89573265	6.0431709	4.2820734	1.72888895	6.04250275	6.07173745	7.51185245	5.5846328	1.9176322	4.445554	2.41587985	3.5135031	2.77142445	2.2851591	5.088603	2.05161215	2.8862092	5.9706359
TCGA-G4-6299	2268	0	1.6095154	6.574559	2.6793065	2.0710345	2.2092527	1.8354737	5.5229455	2.1464053	5.3124551	2.8313534	6.2672108	6.2804962	3.419505	6.2802048	3.8329446	5.0840376	1.840167	5.6372746	3.9018258	1.8013676	7.642247	5.5614434	1.3432444	4.3206414	7.3710332	4.3425108	8.563538	7.6560541	6.3115467	6.9147376	6.9001678	4.9320795	1.3492318	5.5052113	6.1269419	6.5427873	6.2239247	1.9142573	4.2090768	2.3226128	7.305439	3.2817463	2.9072373	5.199633	1.9871775	2.2700532	4.4420962
TCGA-AA-3814	0	0	1.6529395	6.1299497	2.6193052	2.127494	2.084089	1.8492374	5.9232673	3.8890515	6.097979	3.4308574	7.0740338	5.9681418	3.2326004	6.5010698	3.4177903	4.7259117	1.5985984	4.6460028	3.9095023	1.8472457	6.7294932	7.1533434	1.86087	4.3248499	7.3403907	3.8537709	10.5575141	8.3112399	7.0396801	7.1308148	6.333301	5.5581233	1.3260857	6.7114177	6.235417	7.5097536	6.124138	1.9178831	5.2801384	4.67864	3.9401485	2.5803437	2.7783501	4.7057593	2.1297053	1.8327899	3.9106156
TCGA-AA-3812	1066	0	2.6496119	8.3266306	2.2513683	2.5306145	2.5065031	1.8764634	6.0351393	3.1348332	5.9310613	4.2241523	7.8128872	6.2128053	4.539342	6.941242	4.1167242	6.160226	1.3615736	4.5051414	3.7099397	1.7038322	5.4381248	5.4883592	4.2996648	4.3288932	8.7749584	4.4395926	9.7200247	8.1757614	7.3831636	7.713851	7.5498431	6.1082773	1.2435231	6.8880767	5.5017592	5.9327309	7.0689007	1.9213667	4.536109	3.0596731	6.2970483	2.7102767	2.9501627	4.8549781	2.3421291	2.3959813	3.4126944
TCGA-5M-AATE	1200	0	1.6384463	6.5083468	2.4641906	2.1801423	2.0477115	1.8128106	6.7791567	3.0584074	6.8475421	4.4930468	6.8765344	6.4601807	2.8459009	6.2676657	3.5916089	5.6330469	1.3609137	6.23408	3.8519594	1.7018261	5.0710287	6.3718555	3.3820198	4.3242675	6.6123311	4.2927488	10.3372816	8.3412964	7.3435172	7.4550696	6.4695567	4.5059568	1.4311499	5.7818474	5.4574155	8.298043	5.6444552	1.9173813	4.7315113	2.3196858	2.3337863	3.1002598	2.0084438	4.6797139	2.153569	1.9661776	4.9944374
TCGA-A6-6142	368	0	1.5684019	6.7383494	2.8595111	2.0412632	1.9116933	1.8540378	5.8239297	2.341057	5.8392866	3.959424	7.028018	6.4746967	3.890631	6.3213985	4.0326017	4.7259117	1.4783854	3.7732836	4.0742858	1.700506	6.3645331	5.8159461	1.3807211	4.6858249	7.7236763	3.6744057	11.5550076	8.4168074	6.6749654	6.1949674	6.1526319	4.4604552	1.3554878	6.7765065	6.6589339	7.1851246	7.4729742	1.9147587	4.3280379	5.2780838	4.8207515	2.8530041	2.8647686	5.3328289	2.030834	1.8589552	4.1601658
TCGA-3L-AA1B	349	0	1.578186	6.597423	2.7993717	2.0920758	2.1006976	2.0406297	6.5748999	3.6339113	5.2065615	3.4946744	6.5463138	5.1927865	3.3466419	6.2584663	3.3136362	5.4720705	1.4722314	5.2750806	3.3549743	1.6997343	6.113705	6.1723372	2.0358409	4.3194441	7.1796668	3.9482089	9.4813123	8.439688	7.3323206	6.8661404	6.2410782	4.4275908	1.5138075	6.0144937	6.4337883	6.9967157	6.1564574	1.9132257	4.536109	2.480389	3.8123051	3.0709352	2.595855	5.4810356	2.165638	2.0025608	5.1201904
TCGA-AA-3966	61	0	1.5912982	6.7475418	2.5185877	2.0464232	2.2619347	2.1051491	5.1170224	3.6106994	4.9068073	3.0760213	6.6903194	5.4675731	3.3009435	6.4587558	3.4643861	5.0164837	2.2332834	4.6194276	3.1165435	1.7770741	8.2608886	6.0349124	1.6771274	4.3221626	8.1663078	4.9033132	9.6680213	9.2418286	6.911752	6.5497495	6.3707195	5.4526605	1.242322	5.6426631	6.1959197	6.2324489	5.4830519	2.1693355	4.1122087	2.2838525	5.3477197	2.4825705	2.99386	4.8311368	1.9681354	1.7508994	3.7008869
TCGA-A6-3808	279	0	1.5965408	6.8711056	2.7993717	2.7368658	2.1439342	1.9954245	5.4509138	4.5693044	5.0710979	3.8479996	6.7636468	4.8042698	3.7609075	6.0030432	3.8447331	4.4716519	1.3608808	4.7016152	3.9421621	1.7017261	6.6973473	5.4024568	1.7649601	4.324037	7.6056588	4.4395926	9.0017077	6.2025095	6.2634001	7.1718653	6.0493404	5.0741781	1.5138075	6.4983511	7.5694963	6.9711904	6.7000757	1.9171828	3.9555904	2.2989053	2.4182038	3.0449358	2.2773643	5.2830721	2.023486	1.8201821	3.787001
TCGA-A6-5666	362	0	1.8012801	5.7200347	2.2438013	2.0576289	1.8304913	1.8064457	6.1459942	3.3062597	6.3150484	4.3707545	6.9852198	5.4819792	2.7186925	5.8652401	3.4551848	5.6089211	1.419379	4.8963133	4.4143146	1.7016262	4.8949066	7.0904979	2.673792	4.3238065	7.0647076	5.6188436	9.2741971	7.2945743	6.4688952	7.0755062	5.9804933	4.4763369	1.4919817	4.436151	5.8893934	7.3960924	5.3310754	1.9169842	4.3700904	2.9760855	2.3578826	2.5695495	3.1462633	4.5313531	1.8637922	1.6997646	4.9944374
TCGA-AD-6888	472	1	2.1190594	6.1340374	2.2513683	2.0872287	2.1857297	1.7766799	6.5748999	4.4026533	5.2282552	4.7147839	6.9099421	5.6352179	2.6418439	6.2302124	3.5758732	6.3948241	2.3300232	4.4591377	4.15534	1.8286508	6.4547316	6.3060592	2.5297838	5.656003	7.6636331	3.9482089	8.1338453	8.7880719	6.6904005	7.238083	6.3707195	5.5904861	1.4311499	5.6710952	5.3589789	6.9797596	5.9309464	1.9178831	4.7940273	2.3496785	2.3337863	2.4900373	2.0970646	4.6944491	1.8791016	1.8589552	4.5583543
TCGA-AA-3552	396	1	1.5689867	6.5712761	2.3432556	2.1161526	1.8308904	1.8831756	5.879259	3.330557	4.9460076	4.4930468	7.028018	6.6336822	2.429734	6.0303516	3.1272521	5.0515669	11.8969966	5.1996095	4.1357997	1.7018261	6.3888568	5.3542688	4.8757639	4.3242675	7.7104396	3.6079222	9.4955405	4.0487311	6.8245715	7.3075687	5.9552618	6.0773207	1.2426976	4.9097662	5.8169428	6.627629	6.1417057	1.9173813	4.4213691	2.5273834	2.3968542	2.7102767	2.4477203	4.9714429	1.9998355	1.8201821	3.5666955
TCGA-A6-2682	424	1	1.7718698	6.9407489	2.5050296	2.127494	1.8439038	1.7794109	5.9677578	2.3668198	6.2547678	3.7530912	7.1845365	4.1287748	3.1382053	6.633809	3.4819765	4.9280689	1.7693832	5.7613058	4.1158167	1.7083444	5.8295505	5.7930813	1.9461322	4.3392976	8.2345602	3.8537709	9.4515059	8.4168074	6.839693	7.5731789	6.7838342	5.8074337	1.2453797	6.1371294	5.3476742	6.6235398	5.7291469	1.9303307	4.7472259	2.3666492	2.3101851	2.3586182	3.3706512	4.6767647	1.9933697	1.710487	3.6127906
TCGA-AA-A01G	365	0	1.7819699	7.6711335	2.38862477	2.19687449	1.83189888	1.82771961	6.10517111	4.73687805	7.18124786	4.66545086	6.90609588	6.37712016	2.71869247	6.49461429	3.61572409	5.77140004	1.588237	4.89631328	3.65073578	1.70233123	4.49970894	6.02589777	3.86601216	4.32543223	7.61355656	3.9160557	10.1527651	5.69108523	7.90860883	7.19541398	7.31854053	5.82508289	1.5791581	4.21250562	5.86095095	6.87345648	6.49353243	1.91838484	3.73396136	2.35774788	4.4533251	2.49767888	2.70637394	5.07084895	1.94080052	1.87341865	4.59446062
TCGA-AU-3779	441	0	1.5965408	5.8385481	2.6043088	2.5893221	2.0477115	2.1051491	5.1762697	3.9476097	5.5726858	3.5410999	7.2961373	6.0358641	3.2101581	6.0814135	3.2845338	4.1913807	1.7693832	4.8838594	4.3370921	1.9044842	6.3488492	6.1944311	4.1480702	4.3238065	7.3371931	3.982188	9.262547	6.5810563	7.5043601	6.9001294	5.4574987	6.2346038	1.4584683	6.1518825	6.4800644	5.9850041	6.2268299	1.9169842	3.9412253	2.3458507	2.3968542	2.5593354	3.0942734	4.7679992	2.153569	1.7892715	4.6348609
TCGA-QG-A5Z1	256	1	1.581042	6.190806	2.90552	2.530615	2.06518	1.916517	5.753271	1.927763	5.239127	3.108815	6.522439	6.190648	3.60222	5.494111	3.353742	4.799812	1.484245	5.656909	3.81742	1.7257	5.789668	5.700649	2.329595	4.320385	6.960067	3.883593	9.950107	5.980774	6.679894	6.40618	5.809726	4.286506	1.367969	6.217468	7.444545	7.326741	7.40141	1.914036	4.755334	2.298905	2.31397	2.756998	3.434884	5.840718	2.095535	1.723302	4.331255
TCGA-G4-6310	1372	0	1.5912982	5.9277619	3.3115735	4.5939798	2.4092081	2.2181782	6.1051711	2.7502124	5.6145038	3.9441853	6.5326282	5.4241354	4.3126821	5.3231439	4.3367284	4.530523	1.4783854	4.1852141	3.7377473	1.7010366	6.0732967	6.1361726	1.8438479	4.3224471	6.7455113	4.0504041	10.0719812	5.4342109	6.1999676	6.6573913	5.6374451	4.6571611	1.4919817	7.9641226	7.8719548	7.4793846	5.2201439	1.915813	5.4013517	2.2747358	2.3202961	2.5490231	2.3434932	5.088367	2.7900621	1.6988237	3.969155
TCGA-A6-3809	314	0	1.64932116666667	5.51863483333333	2.91014293333333	2.20314666666667	1.993305	2.18964226666667	6.782849	6.05239626666667	6.8257366	3.46783406666667	6.19362913333333	6.80512463333333	3.5730199	5.5241196	4.25533	5.4395292	1.56641073333333	6.81105056666667	5.08174463333333	2.685778	4.69709146666667	6.53134446666667	1.7681576	4.32540113333333	6.32059653333333	3.5160384	8.5595234	4.54517936666667	7.58288056666667	6.3716908	6.00390143333333	5.1720531	2.82992656666667	4.75057526666667	9.1387492	7.52281776666667	4.905316	1.91835803333333	4.3808211	2.30166856666667	8.3127776	2.5138596	2.9920437	5.7873561	2.0845897	1.97462276666667	8.8808136
TCGA-D5-5541	350	0	1.6973065	5.7255694	2.4641906	3.5344666	1.981119	1.9165172	6.2352993	2.1694996	6.4886804	3.6222437	6.825512	6.7265686	3.2101581	5.7863674	3.6463073	4.9280689	1.5190694	4.7275177	3.3810065	1.8013676	7.8089079	6.3929414	2.0912288	4.3206414	7.5654916	3.4702047	9.6190807	6.0833449	6.6952549	6.9600684	5.8192953	4.5059568	1.2420506	5.4008178	6.2071665	7.8605673	5.7041449	1.9142573	4.7712879	2.3666492	2.3452403	2.7933408	2.3930518	5.0586228	1.9805568	1.8327899	4.1929934
TCGA-DC-6683	153	0	1.5869156	5.3562109	2.5616877	2.0965839	1.9677359	1.9666124	5.879259	4.2418814	5.5726858	3.8161515	6.367146	5.4895324	3.1160505	5.7289558	3.3911207	4.4314857	1.4905909	3.6243972	4.0881234	1.7470422	6.438289	7.0400325	2.2734233	4.3224471	6.9660754	3.4555623	10.4469982	8.439688	6.7886811	6.7306235	5.560005	5.3695787	1.3433382	6.8126149	7.9298428	7.0651986	6.25928	1.915813	4.9880883	2.6100007	3.0014355	2.4679732	2.3199841	5.8174146	1.9998355	1.9025003	4.1601658
TCGA-AF-A56N	360	0	4.6762363	6.1945908	2.5323631	2.1216057	1.8293143	1.9165172	5.8657235	4.952246	6.3214442	4.2096199	7.124767	6.0652294	3.419505	6.1242501	3.4090434	4.8200987	1.5115694	5.3486719	3.5879227	1.7521929	5.9878496	6.761392	2.4405186	4.6858249	6.8772106	3.8537709	10.4033269	7.6140714	7.304527	7.1836827	6.2284869	3.7637749	1.311299	6.9031417	6.2469878	7.0097271	6.0279968	1.915813	4.0996963	2.5077417	2.4576711	2.6390573	3.2027374	5.3234681	2.0573817	1.7892715	4.9944374
TCGA-AG-3909	608	0	1.5701136	7.4301305	2.4774958	2.0158934	2.2619347	1.8540378	6.1905378	3.0331007	5.5201799	4.080752	7.1971788	6.4226444	2.9335251	6.4137586	3.2160281	5.7598987	1.6192995	3.7930485	4.0532271	1.7043698	6.6468398	5.4830219	1.4462459	4.3301329	7.6508645	3.7219658	10.4033269	9.0042091	6.9222259	7.6064819	6.501663	5.4322067	1.3969709	6.6025233	6.1959197	7.0825392	6.06585	1.9224348	5.0479299	2.3289496	3.1942073	2.7748057	2.5367041	5.1007888	2.1176201	2.0658739	4.2591429
TCGA-AG-3901	761	0	1.8485696	6.5681072	2.90552	2.0965839	2.8333465	1.9575474	5.5048968	4.1535659	4.6138581	3.7367566	6.5021436	4.942117	4.5727319	5.7742836	4.0773676	4.6303769	1.4842454	3.9714472	3.9018258	1.7009132	7.8867736	5.0328522	2.4945305	4.3221626	7.4561456	3.7448068	9.3590316	6.3415732	6.6798938	6.9400962	5.738438	5.197845	1.5659075	7.1067286	7.0772023	6.1736913	5.9160211	1.9155678	3.6717323	2.3712444	2.3866476	2.8530041	3.3142526	5.2214298	2.1793835	1.7804708	3.5372735
TCGA-AG-4021	121	1	1.8012801	5.8281491	2.5471585	2.6507338	2.0135469	1.8540378	5.5140625	5.3167193	6.0462549	4.1959964	10.5907665	10.6250149	3.4429897	5.8681233	3.9288341	5.4856065	1.6668379	4.4744823	4.8954547	1.7377887	7.1646795	5.7680538	2.2013462	4.3209325	7.4633255	4.7762617	11.7649356	6.9599947	5.1539523	6.6910487	6.0493404	4.3148266	1.3896408	6.0181203	6.5546474	6.9285628	6.3893047	1.914508	4.1122087	2.691648	2.6840904	2.6390573	2.632554	5.7848809	1.9141162	1.7646805	4.0592853
TCGA-DC-4749	335	0	1.6130816	5.4679689	2.3540831	2.0608632	1.9968898	1.8894186	5.8309796	4.9025031	6.5167061	4.0190177	6.8217619	5.3660725	2.9565179	6.3589129	3.4551848	4.9099627	1.419379	4.3016091	4.2625595	1.7017261	6.2264426	6.0676868	1.7649601	4.324037	7.4168691	3.2739818	9.150383	9.0787663	6.8091713	7.1426624	5.9901453	5.7049398	1.4584683	5.5963046	6.2015162	7.470658	5.4997471	1.9171828	4.9679406	2.309554	2.3314844	2.4976789	2.822027	4.3869745	1.9871775	1.7993594	4.6348609
TCGA-CI-6621	419	0	5.3896039	5.6284502	2.4910457	2.1457817	1.9550723	1.8093675	5.9296501	4.4175734	6.6513466	3.703503	7.2712914	7.9190299	3.3466419	5.8407635	3.9015432	5.4594933	1.5043395	4.9461512	3.278371	1.7137216	6.0037056	6.0258978	1.6639475	4.3194441	7.3371931	3.6522624	9.4363743	4.714369	7.2087496	6.6827961	6.0993403	4.5273832	1.2418369	5.8991532	6.4626267	6.6960558	5.8292668	1.9132257	4.0083988	6.0246851	2.3514973	2.7256473	2.5656401	4.8522485	1.9998355	1.7435189	4.9944374
TCGA-DC-6156	212	0	1.5795622	5.7688113	3.2847163	2.0608632	1.8506331	1.8591733	6.0467921	2.3668198	4.9984669	3.5911463	6.4880174	6.7265686	3.9140742	5.3264789	3.7661402	4.230383	1.4510823	3.6900213	4.5235992	1.6997343	8.4165912	6.4360633	1.9999743	4.3194441	6.6691453	3.6522624	11.2144736	7.9571376	5.3294817	6.0367153	5.2767903	5.0917565	1.3679694	7.0654562	8.1806466	7.7193317	7.2307261	1.9806333	4.4120891	5.466057	6.1435839	2.9652559	2.7783501	5.6229992	1.9805568	2.2125426	4.0592853
TCGA-AF-6672	316	0	1.578186	6.2137789	2.5185877	2.1062667	1.8659073	1.9761922	5.6929504	2.647774	5.1052995	3.6385397	6.3770737	5.402084	2.8887005	5.7652601	3.5256866	4.7062206	1.5043395	5.2856696	3.700859	1.7770741	4.8569145	5.9739365	2.8592632	4.3206414	7.1825994	5.193862	9.6190807	6.8230189	7.6609524	6.6489566	6.0493404	4.1887783	1.4049084	4.4715234	7.8027145	6.5252633	5.6665667	1.9142573	4.3597138	2.311746	2.3129423	2.8121574	2.2562509	5.6592328	2.1793835	1.8327899	4.8323716
TCGA-AG-3586	31	0	2.5543868	5.2033283	2.5616877	2.1886548	2.1857297	2.0915077	5.9742754	2.0539684	5.6063324	3.7530912	7.2463698	5.9905603	2.7598673	6.1211486	3.1757	5.5353817	1.5776489	6.1424007	3.3294821	1.7030749	5.2408018	6.0908921	2.0358409	4.3271471	8.4487512	3.276067	9.1398606	7.2340109	7.2647952	7.195414	6.972484	6.3538583	1.5940777	5.3732814	6.0120303	6.7888254	6.0252156	1.9198623	4.2198442	2.3761004	5.1039579	2.7569984	3.1462633	4.9714429	1.9998355	2.2401941	5.0334144
TCGA-AG-A002	638	0	1.6428413	6.5583476	2.5323631	2.1391727	1.8354322	3.3880974	6.0643555	2.0328704	5.6063324	3.3835303	7.1011469	4.0977963	2.8887005	5.6262407	3.6979807	4.412444	1.8049886	4.3981638	4.6378552	1.704101	6.4051602	5.7527006	2.8592632	4.3295131	7.1825994	5.9072168	8.9829152	7.1766043	6.5985672	7.4176291	6.4471054	5.0404643	1.2436337	5.8217992	4.7481259	7.7463654	6.0950189	1.9219008	4.9813267	2.455574	3.8890003	2.8530041	2.368879	5.2069854	1.9271619	2.0025608	4.7137717
TCGA-AA-3955	638	0	1.5706469	5.7525908	2.6193052	2.0965839	1.8383726	1.7782033	5.4787648	3.7437157	5.3727206	4.7534038	7.0127033	5.8811331	3.0714585	6.4847988	3.1660257	4.6097648	1.3621465	5.6079363	4.0176942	1.7055739	6.4627207	6.5177041	1.335382	4.3329092	7.6893282	3.2799302	10.5575141	7.1529616	6.2192344	6.8708493	5.9745837	5.0447026	1.2442397	5.5096304	6.6472203	7.357343	5.5130138	1.9248267	5.1323468	2.3620099	5.363354	2.5593354	2.99386	4.7790766	1.9458313	2.0446768	4.331255
TCGA-A6-2671	648	0	1.5685823	7.8464427	2.6632734	2.3209117	1.8290679	1.8318478	6.3101357	1.9691693	6.7350643	3.22178	7.1805003	5.8666823	3.3953496	6.3213985	3.8959031	4.9451202	1.4124926	4.8723512	3.3171711	2.1170449	5.4458517	5.7680538	1.9121524	4.3221626	8.5129353	7.489734	9.6511551	8.260843	7.0186782	7.9886474	7.0568078	5.9524063	1.4311499	6.1371294	5.5841176	6.6960558	6.1297704	1.9155678	4.2310343	2.2849004	2.3252423	3.1295442	2.7407113	5.0218894	2.8342089	1.8589552	3.8839167
TCGA-CK-4952	475	0	1.5690986	5.6921217	2.6043088	2.1457817	2.0651802	2.2962845	5.7887441	5.5402181	6.333861	4.2386004	7.4263706	7.3981787	2.8459009	6.6072239	3.7721868	5.9270126	1.446081	4.8963133	3.6810802	1.8472457	6.1627981	5.7006491	1.8438479	4.3248499	7.9321845	6.8193506	8.6839593	7.3667523	7.6432123	6.8084716	6.7870346	4.569931	2.4549381	4.0022176	6.3085005	7.2870837	5.0176367	1.9178831	4.2635231	2.3458507	6.6829427	2.7569984	2.2974123	5.4498175	2.0076889	1.8201821	5.4001168
TCGA-AA-3692	1095	1	1.5912982	6.1701328	2.3324476	2.1216057	1.9116933	2.0169179	5.5318408	4.9754669	5.655726	3.8479996	6.79689	5.4607	2.7813077	6.4557581	3.3439604	5.5226111	1.3966384	5.541162	3.1974273	1.7640276	5.883803	5.6000716	2.4405186	4.321878	7.9855993	3.8537709	9.1296984	7.3246767	6.5339554	7.1539266	6.2760337	4.2770227	2.7342457	4.59556	6.3369019	7.5278448	5.2908717	1.9153226	4.6576258	4.5101198	2.9136475	2.6948073	2.1772664	5.0735292	2.023486	1.7508994	4.1601658
TCGA-AM-5821	28	0	1.569254	5.7200347	2.5185877	2.0438892	2.6598518	1.8649005	5.88549	2.3912461	6.297127	3.4946744	6.992829	5.3875609	3.4429897	6.2113906	3.5598822	5.5226111	1.5115694	5.2644092	4.8304231	1.7024294	8.1306594	6.6022876	1.5261759	4.3256586	7.8419944	5.444688	9.1296984	5.4374155	8.0015547	7.581513	6.6317471	7.6380598	1.2429459	4.633501	6.138165	6.9454564	5.5457044	1.9185799	4.7394638	2.2989053	5.2052729	2.4825705	2.632554	4.3393329	2.0152722	1.9025003	5.6478396
TCGA-DM-A28F	1094	1	1.5993506	5.9642345	2.3766693	2.0520294	2.3191946	1.9165172	5.8031443	2.8023033	6.6728428	3.5754071	6.615801	5.561867	2.8020954	5.9935939	3.0573665	5.8469257	1.6418198	5.0065858	4.1290888	2.0062743	6.4218304	6.8855846	1.7797344	4.321878	7.6097475	3.6284545	9.371793	4.5048096	6.7886811	6.7395604	5.803468	4.7872955	1.4311499	5.4560422	6.2525561	6.7339006	5.9983701	1.9153226	4.0877027	2.3167826	7.9421188	2.4324234	2.7783501	5.0539887	1.9681354	1.7892715	4.8756195
TCGA-NH-A6GC	389	0	1.5687924	6.5383938	2.4507619	2.0608632	1.8300148	1.9092669	5.9296501	2.5429047	4.9068073	3.0394411	6.4643337	5.8666823	3.3009435	5.9596394	3.4276012	5.3900704	1.8049886	5.3279593	3.5548882	1.8913441	7.9847271	5.269153	2.673792	4.8882461	6.4709102	4.0848285	9.0669138	7.7065519	6.5241883	6.8509576	5.9745837	5.5191074	2.3647045	5.630165	7.0836802	5.9709107	5.6569429	1.91651	4.1971779	2.2872566	2.8082466	2.9919407	4.8110023	5.5669476	2.0850066	1.9025003	4.9159867
TCGA-AA-3866	518	0	1.6334047	5.5917258	2.6043088	2.1592456	2.1637417	2.1487772	5.8031443	5.6076618	5.0593178	4.5046876	6.9172914	6.6561451	3.4874495	6.1682171	3.446629	5.1481512	1.5602005	4.3500536	4.4297738	1.7018261	6.5712962	5.5895298	3.6636456	4.3242675	7.4633255	3.2741363	10.2142621	4.9320671	6.1903069	7.0328602	5.6208372	4.7986458	1.6595954	5.7616717	7.4710935	7.0996158	5.2051879	1.9173813	4.8407954	5.3712503	2.3775378	2.7569984	3.1462633	5.0395054	2.0482352	1.9157778	3.8839167
TCGA-AA-3845	0	1	1.5692105	6.564991	2.7233556	2.0152518	2.0477115	2.0777787	5.3753165	5.5041171	5.2065615	3.5754071	6.2901978	4.5181362	3.3466419	6.0452611	3.3337853	4.3921215	1.5508957	5.2962335	3.9095023	1.7023312	9.211864	5.2245667	4.5258762	4.3254322	6.9921318	3.4989519	9.7027262	3.1683382	6.3612368	6.5943362	5.3430737	6.0094908	1.2429055	6.638809	7.5042202	7.2484497	5.0006787	1.9183848	3.6401115	2.56127	4.9374016	2.9410112	2.9072373	5.0786066	1.8741325	2.0446768	4.5583543
TCGA-AA-3877	943	0	1.5690986	6.4981314	2.5471585	2.0920758	2.1637417	2.0169179	5.88549	3.6569884	4.9460076	4.0050472	6.598205	4.8332739	3.4874495	5.2581617	3.7254999	5.3030716	1.6192995	4.7275177	4.4401009	1.8795617	7.0520468	5.3419562	1.8941424	4.3248499	7.4850772	4.840502	9.7559785	7.8968501	6.5035302	6.6026456	5.8223683	6.1756516	1.2428016	5.6710952	6.7824421	6.9711904	5.1576097	1.9178831	4.7791749	2.274966	4.6955218	3.0709352	4.1068041	4.8841469	2.0850066	2.9032748	4.4420962
TCGA-AA-3831	547	0	3.0068008	6.0731391	2.5750733	2.3467782	1.8295383	1.7985228	5.5989338	4.9394839	5.5812873	3.2088364	6.9740835	6.2729773	2.9116643	6.1054799	3.0573665	5.6687739	1.3606909	5.6182925	3.6909086	1.7011488	5.2946055	5.7578203	2.0730121	4.3227058	7.8088487	3.4280253	8.6023276	5.459647	6.8860708	6.9198238	6.2093857	4.6253631	1.5400128	5.7899184	6.1903046	6.7547933	5.8262075	1.9160358	3.995686	2.57318	2.8287508	3.3146393	2.3930518	5.132473	2.1176201	1.7722501	4.331255
TCGA-AA-3844	454	0	1.5701136	6.4155432	2.5323631	2.1013694	1.8359688	1.8831756	6.1513665	5.5590659	5.0238177	5.1077297	6.8292586	4.8687188	2.9565179	6.5207242	2.9908321	5.1320501	1.3617505	5.0433814	4.6709457	1.7043698	5.8761601	6.4959753	2.8264685	4.3301329	7.2805936	5.193862	10.3812823	8.3614531	7.2362417	7.1252903	6.3862026	4.6700941	1.2437443	4.0391619	6.1611995	7.0694772	5.3417317	1.9224348	4.6495148	2.2754723	2.4433188	2.6390573	2.632554	4.8629577	1.8991759	2.0235329	5.0766605
TCGA-A6-A56B	1711	1	2.1909304	6.574559	2.5185877	2.0872287	1.8313947	1.8960454	6.1233227	2.341057	6.1877961	3.3377889	7.5784125	7.5945059	3.3248075	5.8895187	3.2160281	5.5353817	1.6542346	5.9239479	3.9421621	1.7020787	4.9181707	5.5842661	2.9403803	4.3248499	6.9778154	3.6744057	9.4955405	6.1886514	8.063734	7.0166385	5.6771814	3.6479342	1.3819429	6.6422889	6.138165	6.7547933	5.7956308	1.9178831	4.0223501	2.2969031	2.3337863	3.2216773	3.3706512	5.1418074	2.1176201	1.8327899	5.6478396
TCGA-AZ-6601	3042	1	1.5810422	5.9734059	2.4910457	2.2224729	1.981119	1.8591733	5.8522806	2.192964	6.0333709	4.3707545	7.0205543	5.6493502	3.023931	5.923099	3.4643861	5.5353817	1.5508957	4.6598118	3.8603623	1.7377887	5.5397207	6.9604148	1.3547603	4.3194441	7.3674932	3.5489117	7.2377813	5.1019586	7.4230587	7.195414	6.1273334	6.3225056	1.5791581	4.7485839	6.583087	6.3249967	5.4556808	1.9132257	3.995686	2.6100007	5.8569826	2.7933408	2.7407113	5.2190415	2.2552537	1.9503428	4.5191633
TCGA-A6-6648	344	0	1.5830907	5.663934	2.5050296	2.232604	1.931445	1.8354737	6.4440028	4.2418814	7.7451614	3.8958819	7.4033506	9.5296741	2.8232162	5.6323078	3.6534464	5.5353817	1.4363037	5.1007479	3.2649131	1.9607361	5.5794741	6.2573147	2.7071021	4.3203847	6.8499646	4.1266404	8.6696162	4.5166227	7.2991869	6.9246107	5.8576404	4.9919493	1.4803425	4.8798783	7.4507695	8.6505822	5.8262075	1.9140361	4.6658247	2.3858494	2.348245	2.7933408	1.9212251	5.8632923	1.9805568	1.7381866	4.8323716
TCGA-DY-A1DG	1566	1	1.58491746	7.22850483	2.27572614	2.29575293	1.93144502	1.81281057	6.01088808	1.60704186	5.89649266	6.04492224	7.06619638	6.59567355	2.44222367	6.49134796	3.21602815	5.66877389	1.50433945	6.04801044	4.25069726	1.79331698	4.85691454	6.56376991	5.32463256	4.32216257	6.9600669	4.08482854	10.25315624	7.97333763	6.11808649	6.43998068	6.75718626	4.99628345	2.45493811	4.76220953	6.4282453	6.76334211	5.64445518	1.91556781	5.30351081	2.40876432	2.60118898	2.72564729	2.0970646	5.24507457	1.90259722	3.60317428	4.25914287
TCGA-AG-A015	1096	0	1.5702784	7.5315344	2.5050296	2.1592456	1.8367118	1.8764634	6.0760023	3.7228437	5.6314157	3.9282592	7.2184466	6.4076994	3.2326004	6.1527852	3.1858941	5.1156929	1.3618729	5.541162	3.3937061	1.704742	5.5397207	5.4083797	2.7415925	4.330991	7.1177172	4.5943395	9.9089853	9.0224683	7.6915302	6.5418127	6.7838342	5.2325222	1.2438974	4.5721159	5.9957105	6.8225052	7.0288945	1.9231741	4.4799144	2.3167826	2.3089481	2.356849	2.6679907	5.216614	2.0664697	2.0446768	4.4792541
TCGA-DY-A1DE	3932	0	2.119059	5.66964	2.426239	2.295753	2.506503	2.200067	5.980233	4.555751	5.011064	4.138804	6.9433	6.951119	2.911664	5.932269	3.464386	5.034073	1.431935	5.932857	3.901826	1.700142	6.838116	4.851499	1.719174	4.921273	7.719294	3.883593	8.991962	7.052113	7.247387	7.119694	6.068007	5.765753	1.265691	5.123435	6.132641	6.413157	5.141586	2.007209	5.200486	2.32895	2.436695	2.612949	2.77835	4.912627	1.93168	1.723302	4.259143
TCGA-AG-A032	1157	0	1.670512	7.424392	2.4774958	2.2957529	1.8267142	1.7829105	5.5318408	2.4432605	6.4944081	3.7530912	6.7931719	4.8687188	3.1382053	5.8925219	3.3439604	4.530523	1.6418198	4.3836311	3.4526355	1.6997343	6.275725	6.0491887	2.2554433	4.3194441	7.7063055	4.1266404	9.9089853	7.934041	7.1040469	7.0491134	6.4017679	6.0661469	1.527052	6.7479018	6.2469878	6.4131569	6.3601638	1.9806333	4.0621569	2.2849004	2.348245	2.6653769	2.7063739	4.940661	2.2879649	1.8201821	4.9944374
TCGA-AF-A56K	2635	0	1.6023201	6.1621787	2.7847344	2.1731338	1.8259337	1.8449131	6.6532636	2.4432605	6.4216753	3.3220106	7.0585391	6.5267935	3.890631	5.9413361	4.1646495	5.0840376	1.4842454	5.8700561	3.6602727	1.7193657	4.7200171	6.9061193	2.3097046	5.3296531	6.9545375	3.6079222	9.383958	5.6090817	7.4404239	7.0701421	6.3550287	4.1781352	1.2538956	9.1475184	6.2015162	8.3949321	5.9338077	1.9124489	5.0350764	2.2886531	2.3202961	3.0449358	3.0430613	4.984319	2.0573817	1.7158667	4.2953655
TCGA-AG-3726	243	0	5.9836464	8.4591673	2.6193052	2.4059313	1.8439038	1.7794109	6.6400794	4.4485467	6.9073944	3.8479996	7.6760052	6.7721442	3.8676641	6.6735232	3.7047159	8.2411715	1.5423052	5.2644092	4.2855084	1.7083444	5.0176967	5.7631543	3.957558	4.3392976	9.6605387	3.2842134	8.0997456	8.6879606	8.7329036	8.7599927	8.1205243	5.2892678	1.2453797	6.8302683	5.9116147	6.0594752	6.6172408	1.9303307	4.1122087	2.4895843	5.4847738	3.5862413	6.2885895	5.1007888	1.9620381	1.710487	4.2591429
TCGA-AG-A01Y	0	0	1.9994014	6.5115431	2.3324476	2.2724615	1.931445	1.8540378	6.3414601	2.3668198	6.6199872	4.0954278	6.9137404	8.3578597	5.8796783	6.2145219	3.9890566	6.1423447	1.526084	6.7724339	3.5990417	1.7010927	4.826375	5.9834212	1.9298383	4.3225765	7.7998728	4.4884984	9.4664977	2.8442762	7.7346899	7.6064819	6.8897397	3.9492052	1.2423959	5.1700088	5.8278742	8.0603991	5.4797927	1.9159244	4.1971779	8.2914961	6.856407	2.5915411	2.632554	4.5632863	1.9805568	1.9321783	4.2591429
TCGA-AF-4110	441	0	1.5937409	6.1743962	2.6632734	2.0438892	1.8852226	1.9861299	5.3941527	3.6795703	5.1404258	3.6385397	6.9471659	6.3544952	3.2326004	5.7623216	3.3439604	4.8743291	1.497498	3.8144221	3.6702773	1.7002535	6.904639	5.4939217	1.5184553	4.3206414	7.1765783	3.4702047	10.010922	7.6872468	7.3490573	6.8753788	5.4044973	5.0447026	1.4695968	5.7051251	6.5032871	7.073923	6.194235	1.9142573	4.2310343	2.2860384	2.3421285	2.6129494	2.3434932	5.0443939	2.1417713	1.7381866	4.2257325
TCGA-AG-A02G	1185	1	6.7790483	7.788582	2.2590503	2.1592456	1.8320949	1.8354737	5.88549	4.1905648	5.7208042	3.9892201	6.9023513	6.3102721	2.5332718	6.3305865	2.9021184	4.8743291	1.6418198	4.8590559	2.9726682	1.7024294	4.1026739	6.4138029	2.0183852	4.3256586	7.7773616	4.3425108	10.132625	5.3172886	7.5773649	6.8708493	7.3959255	4.0288151	1.3679694	4.0625683	5.860951	6.885786	6.5926792	1.9185799	5.0547717	4.8156356	2.4576711	2.6020138	2.4477203	5.2236738	1.9620381	1.8461062	4.4420962
TCGA-AA-3514	31	0	6.0169625	7.7693868	2.64877	2.3339904	2.084089	1.9165172	5.7532714	1.7274158	6.8321431	4.9869544	7.4843806	5.780947	3.3009435	6.670167	3.4090434	6.6134227	1.3610799	4.8209545	3.1165435	1.7023312	3.7894873	4.944256	1.4952734	4.3254322	9.1356188	3.5874414	7.7272458	7.9974556	7.3548752	7.9318101	7.6834583	4.7761844	1.2429055	6.4087929	5.242129	6.1783624	6.912076	1.9183848	3.6401115	2.3712444	2.3617908	3.3472298	4.3599029	4.9765606	2.0850066	2.0658739	3.6638609
TCGA-AA-A01S	31	0	1.7038513	7.2465977	2.2438013	2.4569972	1.8439038	1.7794109	6.3150935	4.3387761	7.2501804	4.4564718	7.3044919	6.9035388	2.5167007	6.627276	3.9549173	6.6764186	1.7368049	5.6862713	3.3040984	1.7083444	5.4003014	5.3724765	2.7928578	4.3392976	9.084478	6.7131326	8.5825285	5.3013768	7.6368204	8.0500872	7.2128526	4.4604552	1.2453797	5.3102626	5.085994	6.5553821	5.7777032	1.9303307	4.3803211	2.3761004	2.3101851	2.3586182	3.3706512	5.0244238	1.8494584	1.710487	4.7137717
TCGA-AZ-4614	172	1	1.5695399	7.8694342	2.354083	2.1523278	1.8333837	1.7771142	6.1289663	1.9073703	6.5549476	4.1093586	7.4307535	6.9195783	2.7813076	6.2238084	3.4376156	5.7165512	1.4974981	6.1834899	3.4414306	1.7030749	7.3504203	6.5428001	2.6217155	4.3271471	8.2415197	4.7119199	8.5128403	9.0224682	7.4057585	6.1949676	6.9689306	5.5710996	1.3896408	4.9270775	6.2699933	7.180935	5.2201438	1.9198623	4.918717	3.6106343	5.0846439	2.6789994	1.8859915	5.4426157	1.8843926	1.8873839	4.2257326
TCGA-D5-6932	346	0	1.5682901	6.5216104	2.4262385	2.110917	1.9424535	1.9028272	5.6544325	1.9277625	6.7402333	4.1812405	7.3903552	6.3028471	3.0938577	6.0030432	3.6157241	5.0164837	1.3834611	5.4195745	3.6095669	1.7002535	5.1177222	6.0165434	1.9817196	4.3206414	7.5151832	4.9675693	10.2531562	7.3720643	6.6037993	7.195414	6.4017679	5.1739414	1.449306	6.8659528	5.6333641	6.1279832	6.0832761	2.0174417	3.7808924	2.3070394	3.9401485	2.6529493	2.6679907	5.1615386	2.030834	1.7332282	5.5283049
TCGA-AA-3655	1856	0	1.620972	5.580099	2.426239	2.166422	2.029619	1.883176	6.105171	5.234971	5.945292	4.224152	6.654432	5.664308	3.2326	5.916866	3.516761	5.547544	1.456201	3.149546	3.988317	1.701149	6.922822	6.606553	1.625482	4.635888	6.954537	4.967569	9.194117	5.295062	7.109451	7.177564	6.143184	7.143354	2.073677	5.112694	6.823997	7.505312	5.034485	1.916036	4.460304	2.316783	5.030781	2.756998	2.77835	5.5054	1.999836	1.820182	4.754569
TCGA-A6-5661	306	0	1.607384735	7.48936959	3.408765955	2.021336175	2.722457715	1.942367695	6.99418575	7.26965638	6.74671695	3.777796535	6.23493785	6.017988715	3.767686655	5.38179403	4.515115	4.69133748	2.47335055	5.429943305	4.46188403	1.721662385	8.1997853	5.047519695	1.772570535	4.37000689	6.01981582	3.593495915	8.13032583	7.867544125	7.11469151	5.744003325	5.19819228	6.16812399	2.661461025	5.803814235	9.0277163	7.459870425	6.65942532	1.9567888	4.19759938	2.375695075	2.382194715	2.583763585	4.294573295	6.309068735	2.661976825	4.04625995	7.77644228
TCGA-A6-A567	1881	1	1.5689424	6.0429238	2.5471585	2.1664219	1.8306909	1.9483952	5.891976	2.0539684	6.1755121	3.6222437	6.7355999	6.818156	3.2782966	6.0178283	3.6760327	4.9451202	1.4783854	7.2041125	4.3201893	1.8795617	5.7502142	5.6543676	2.9238886	4.921273	6.6716178	4.9675693	10.7391555	8.5697937	7.055759	7.2886327	5.7419828	4.3591278	1.4919817	5.4008178	6.9263307	7.5761901	6.4065599	1.9171828	4.863133	4.0149869	2.3314844	2.5695495	3.2591222	5.1276054	2.0573817	1.6999241	6.3571566
TCGA-AA-3562	608	0	1.638446	6.373405	2.376669	2.067568	1.829426	1.870675	5.967758	3.058407	5.720804	4.515654	7.25468	6.438053	3.093858	6.504304	3.166026	5.257317	1.707562	5.144504	3.860362	1.777074	6.186076	6.885585	2.49453	4.322576	8.120611	3.415579	10.29383	7.258597	6.659411	7.908996	6.628553	5.157464	1.349232	6.258052	5.672621	7.331279	5.960191	1.915924	4.809879	3.953833	4.839808	2.941011	2.419228	4.372675	1.968135	1.77225	3.764528
TCGA-AA-3684	0	0	5.7965505	7.3885489	2.5185877	2.1062667	2.2619347	1.8649005	6.0931569	2.5702137	5.2616981	3.8314987	7.3993593	5.7440441	4.8811597	6.461999	3.9791803	5.3330498	1.4722314	4.2354641	3.2523995	1.7017261	5.2111454	5.3235569	1.5340354	4.324037	8.827574	3.5489117	8.3727392	7.2736013	7.0186782	7.8225414	7.4327146	6.5100879	1.2426565	6.9913535	5.600931	5.9942812	7.1746454	1.9171828	3.8702614	5.0085093	4.3139506	2.8729573	2.4759417	4.9380937	2.597	1.8327899	3.5226466
TCGA-A6-2680	522	0	1.7529205	7.2254821	2.3886248	2.2623257	1.8345499	1.8706747	6.2463745	4.0819967	5.8020219	4.1093587	7.2223152	6.3028471	3.419505	6.0090355	3.1858941	5.4320988	1.3615167	5.2644092	3.6298743	1.7036591	5.1408619	5.8430381	2.144221	4.328494	8.2066012	4.7119197	9.4221231	8.2414492	7.2306374	7.5976969	7.0143092	6.2969293	1.2434519	6.0406143	5.9228693	6.7547933	6.074457	1.9210228	4.9948339	2.4143553	2.3919358	2.9919407	2.8647686	4.7087218	2.0388885	2.1133129	4.2257325
TCGA-A6-2676	447	0	1.5699945	4.9815779	2.5471585	2.0920758	2.3477901	2.2000669	6.1681844	3.9865516	5.3529718	5.2392787	7.0740338	5.8529217	2.9116643	6.1275259	3.9127232	6.0715628	1.6542346	4.7016152	5.4997334	1.704101	4.8795848	6.0676868	1.3350225	4.3295131	7.6386854	6.8193506	8.9919621	2.1672265	7.1693334	7.1657159	6.7069308	4.549389	1.2436337	4.4272675	5.9344301	6.2903008	5.4797927	1.9219008	4.2310343	2.3354734	2.9786478	2.7256473	2.15929	5.0270662	1.9408005	1.9661776	4.9159867
TCGA-AA-3496	31	0	1.8012801	5.8481288	2.4262386	2.1664219	1.8285382	1.9028272	6.1791006	4.6548078	5.9919964	3.6542917	6.7252371	6.6801896	3.419505	5.8530857	3.6463072	5.4856066	1.4275772	5.589079	3.4997161	1.7006479	5.0710289	5.1214517	2.4581776	4.3215507	6.2083516	3.9160557	9.0298974	6.5512784	6.855343	7.1308149	5.8034679	4.0938945	1.3025337	5.9301214	6.5889579	7.2273431	5.227545	2.0535543	4.2528317	2.2746499	2.3919358	2.5695495	2.632554	5.1128098	2.0664697	2.7516765	6.0529711
TCGA-G4-6588	796	0	1.5690986	6.2971569	2.4262385	2.0830485	2.084089	2.0777787	6.1850959	4.6261677	6.1755121	3.9742175	7.0506721	6.3102721	3.3716956	5.8107643	3.8801449	5.9475383	1.6542346	4.4433046	4.0313026	1.7020787	5.765945	5.9785169	1.581746	4.3248499	7.3988188	6.0946433	8.5504385	6.6993243	6.9705564	7.1140004	6.3767044	6.0860939	1.8421864	4.4451064	6.4800644	6.9028385	5.4254245	1.9178831	4.0083988	2.274966	4.0946234	2.7256473	2.8647686	5.0515609	2.030834	1.8201821	5.4858083
TCGA-AY-6386	360	0	2.2945407	5.6869649	2.4641906	2.0830485	2.2884496	1.9240685	5.9986564	4.5397408	5.3922565	4.0342296	6.6509483	5.6793288	2.8232162	5.7623216	3.0872376	5.8983237	1.4413695	3.9341874	3.4644454	1.7023312	7.2515915	5.6000716	2.2734233	4.3254322	7.1420304	3.4830657	8.6353237	7.5434178	6.5441466	6.827433	6.1121679	7.5366575	1.5528909	4.3360871	7.1618544	6.8815183	5.732218	1.9183848	4.5082314	2.455574	3.3196149	2.5915411	2.4759417	5.6738615	2.030834	2.5014853	4.6733204
TCGA-CM-4744	214	0	1.5689867	6.2021706	2.2757261	2.0644453	1.8308904	1.9761922	6.0700583	2.0328704	6.5496079	4.5388783	7.0431088	4.9915627	2.7390923	6.6371334	3.1166825	6.9321301	1.6542346	4.6057459	3.8087457	1.7018261	5.3632896	6.7985614	1.3344673	5.1887978	7.7589922	4.1670141	10.1126737	6.867498	7.4404239	7.4176291	6.4439136	6.3167962	1.2426976	3.5275503	6.2861701	7.5230571	6.007174	1.9173813	4.9116762	4.2801291	4.7166367	2.4372959	2.3199841	4.4401601	2.0388885	2.9032748	5.1994837
TCGA-AA-3846	518	0	1.5697987	5.6869649	2.4641906	2.6087662	1.8345499	2.0915077	5.6776766	4.044688	5.1052995	4.0342296	6.8656364	6.2429694	2.9565179	5.8107643	3.5679077	4.5900951	1.3615167	7.1835385	4.0814615	1.7036591	5.1177222	6.0443447	1.4259729	4.328494	7.3474666	4.4884984	9.0669138	8.439688	6.2872775	6.8464766	5.8223683	4.7416705	1.6096071	6.2432186	6.8715897	7.3267413	5.5719329	1.9210228	4.6576258	2.3167826	2.3617908	2.8729573	2.595855	4.5664238	2.0850066	1.7030091	4.8323716
TCGA-CK-5912	1493	1	1.5695399	5.2924988	2.7847344	2.0608632	1.8333837	1.9240685	5.8166091	2.4936362	5.3330992	3.6708902	6.7429091	6.9831541	2.9116643	6.0060156	3.0678676	4.8200987	1.3613245	5.2750806	3.5226785	1.7030749	6.275725	5.6218407	3.2696814	4.3271471	6.7564842	3.9482089	10.3592678	9.0410647	6.0307972	7.0328602	5.5668032	4.3418229	2.2464592	4.5146563	6.5092491	7.6739151	5.4660104	1.9198623	4.6316789	2.2751862	2.354354	2.8325969	2.2974123	5.2690456	2.0756556	1.8873838	4.1601658
TCGA-DM-A1HA	2600	0	1.5685823	7.3736428	2.1991266	2.1886548	2.4387045	1.8764634	6.8099675	2.0121964	6.471596	4.6156673	7.3647581	5.3514896	2.3500156	6.2802048	3.5835342	5.9071409	1.4026321	4.9211662	5.5031731	1.9914998	5.7268385	5.8872251	4.1696622	4.3221626	6.7696973	6.396286	10.5797002	8.7017759	7.9020713	6.6445022	6.6317471	5.3520601	1.2873849	4.6776454	5.0517503	7.3180983	5.0895623	1.9155678	6.0309827	4.8543649	5.9169502	2.3549686	1.9971224	4.9126267	1.8741325	1.7508994	5.4858083
TCGA-AA-A02J	153	1	4.731164	6.544997	2.236531	2.390393	1.838373	1.883176	6.617128	4.640478	6.398136	4.69596	7.304492	7.243996	2.442224	6.17426	3.455185	6.757274	1.680528	5.521333	3.764432	1.705574	5.915471	6.943545	2.053495	4.332909	8.571348	4.12664	8.138611	7.171932	7.174987	7.493211	6.869179	3.972314	1.24424	5.785905	5.18703	7.563405	5.64131	1.924827	4.825317	5.688338	2.309234	2.357258	1.889382	5.019465	1.999836	2.065874	4.367804
TCGA-CM-5348	393	0	1.5682901	6.0516833	3.3115735	2.1968745	2.1439342	1.9575474	5.286305	3.4975891	4.3094689	3.1818983	6.4168509	7.243996	4.2190812	5.2905104	4.3052275	4.2496518	1.4275772	2.8038043	4.9746703	1.7703707	8.4267124	5.312099	1.3340835	4.8882461	7.0034428	3.5489117	9.539959	9.0787663	5.7384413	6.0789697	5.0116529	3.9377774	1.2736601	7.1853608	7.8651218	5.1566226	8.2947419	1.9142573	4.1971779	2.4414697	6.8905776	2.9166171	2.632554	5.7724562	2.2395726	1.7993594	3.808974
TCGA-AZ-6598	1503	1	1.569254	6.5942169	2.4140684	2.0152827	2.2092527	2.0777787	6.8706242	1.9481269	6.2911991	4.2667992	7.1049695	4.8542789	3.3248075	6.2113906	3.2059237	5.7378409	1.5334087	3.9523714	4.0457475	1.7024294	7.1209338	5.7578203	2.1090122	4.3256586	7.5265688	6.8193506	9.383958	9.1787998	7.8821849	6.8661404	6.0773531	5.445794	2.6078962	4.0271407	6.3369019	7.0651986	4.8212657	1.9185799	4.4701025	2.2969031	2.9344349	2.7933408	2.0970646	4.9688783	1.8741325	2.0658739	5.1600008
TCGA-D5-6541	474	0	1.5830907	5.4811019	2.8439465	2.0608632	1.8288215	1.9954245	5.9296501	2.4432605	5.7051943	3.3835303	6.4985415	5.6941713	3.6948323	6.324464	3.7464463	5.6089211	1.7212338	5.1553788	4.4034169	1.7703707	6.1860765	5.7680538	1.3496482	4.321878	7.7907772	3.5874414	8.6696162	7.6623924	7.9872389	6.6026456	5.9585301	5.612351	1.4049084	5.6552154	6.6416029	6.5851299	6.0279968	2.0072091	4.0621569	2.4143553	2.4366946	2.5803437	3.2027374	5.2807299	1.9408005	1.9025003	4.9553937
TCGA-A6-5665	404	0	1.5953015	5.92064685	2.7473848	2.06323375	2.0478643	2.21796465	6.5075874	4.04167655	5.00984165	3.87709295	6.0723482	5.8966905	3.08492905	5.61364205	4.16373125	4.97103545	1.56600355	4.917862	3.73372	1.70233395	7.58003445	5.57578355	2.28376945	4.3254386	6.3121394	6.00236115	8.94601015	5.7890604	6.50444935	5.6227082	5.29405655	6.0491916	2.1183199	4.25697015	8.049396	6.6184169	5.26732425	2.0530665	4.38587725	2.280635	5.92892485	2.3869166	2.5770471	5.89174425	2.142939	1.89591615	6.7229127
TCGA-D5-6923	378	0	1.6587603	6.0731391	2.5750733	2.1523278	1.8723502	1.8492374	6.6900219	2.4687516	6.5496079	3.3987354	6.9852198	7.6200776	4.1613426	5.8045274	4.2986601	5.2731882	2.7533109	4.9211662	3.7644316	1.6993433	6.4958571	7.5003383	1.5108168	4.3185426	7.0184369	3.6284545	8.5252123	5.8336982	7.3945123	7.4109946	6.2918961	4.1887783	1.2948824	6.733038	6.5372869	8.0557568	6.4095602	1.9124489	4.1740071	2.3577479	2.3578826	2.7748057	3.6430017	5.132473	2.023486	1.8201821	4.4055245
TCGA-G4-6311	1199	0	1.5688982	6.2371788	2.5471585	2.0608632	1.8304913	1.8764634	6.262531	3.6795703	6.8824061	3.9441853	7.3256415	7.0222518	3.5336527	5.8437217	3.7661402	5.2731882	1.4510823	5.480229	4.0668122	1.7016262	6.74646	6.4531602	2.9238886	4.3238065	7.4525715	3.8262302	10.0719812	5.901847	6.752371	6.7395604	6.0243253	6.1029442	1.7760018	6.0847371	6.7241406	7.5053124	6.2358177	1.9169842	4.1740071	2.6100007	4.7166367	2.6262318	2.9501627	5.0419509	2.4339895	3.1844192	4.7545692
TCGA-AA-A01P	1158	1	1.64772	6.464101	2.63443	2.127494	2.438705	2.274635	5.852281	5.455732	4.498961	3.944185	6.697018	5.366072	3.464994	5.816909	3.808995	5.287546	1.769383	3.624397	3.834662	1.701149	9.894242	5.07341	3.712103	4.322706	7.565492	4.12664	9.011049	8.212218	6.944268	6.934801	6.118214	7.838464	1.331537	5.91448	6.853654	5.621395	5.387616	1.916036	3.95559	2.307039	3.244311	3.481625	2.536704	5.269046	2.255254	2.621871	4.192993
TCGA-AA-A00D	578	0	1.569254	6.5712761	2.5616877	2.0830485	1.8320949	1.9028272	6.1348988	4.8389982	5.4564584	4.1675352	6.7252372	5.8460507	3.1382053	5.7893415	3.8389234	8.5167336	1.4363037	4.8838594	4.1938772	1.7024294	7.2432922	5.8623269	2.5126155	4.3256586	8.1140356	4.4884984	11.1306688	7.7453374	6.6798938	7.0594418	6.2854987	5.3409185	1.4919817	5.3732814	6.371507	6.9540981	5.7259996	1.9185799	4.536109	2.2750435	2.4576711	2.8325969	2.99386	5.4210567	2.165638	2.1859934	4.091534
TCGA-AA-3672	0	0	2.7769119	7.8826282	2.2365314	2.1886548	1.8425178	1.7791083	6.4933793	4.4944138	4.9846207	4.527095	7.4753674	6.3852626	3.023931	6.7840418	3.8389234	5.8680211	1.5602005	4.3981638	4.1290888	1.7076501	4.3024566	5.0399201	1.4885036	4.3376968	8.8413317	3.8537709	8.1484557	6.6839429	8.2117813	7.5326816	7.6135342	6.2656381	1.2450941	5.6710952	5.9057769	5.9756148	6.3008641	1.9289516	3.8982825	3.9287264	3.5527094	3.0449358	1.8921998	5.2142438	1.9998355	2.1624128	3.7008869
TCGA-CK-4951	2134	1	1.5692105	6.6780267	2.5750733	2.0464232	2.2092527	2.1487772	6.1905378	4.004984	5.6967122	4.6454106	6.785739	4.9633172	3.6482827	5.9564146	3.6534464	4.7432929	1.3610799	3.4681928	4.8742272	1.8286508	6.4789353	6.994086	1.877374	4.3254322	7.6848272	4.9033132	9.396229	5.8951465	7.0078968	7.1196943	5.863877	7.4764074	1.6096071	5.579546	6.3424429	5.3597756	5.835351	2.2485966	3.6875507	2.2750218	3.5276401	3.251407	3.7894263	4.8469848	1.9458313	1.9157778	4.091534
TCGA-AA-A00U	518	0	1.6836788	7.0161235	2.5050296	2.2224729	2.2884496	1.8540378	6.3308416	4.5693044	6.7766031	4.2241523	7.226409	7.2830748	2.9565179	6.5274963	3.3721862	6.4476601	1.7872566	5.734153	4.0384076	1.7036591	4.7041374	6.0538089	1.457015	4.328494	8.0779282	4.9675693	9.7559785	6.0972667	7.5595602	7.7711694	6.9104532	5.6282086	1.5400128	4.3818845	5.7165824	7.1893712	5.4321664	1.9210228	4.2968902	2.3620099	2.6273058	2.6948073	3.2027374	4.9254972	1.9271619	1.9321783	4.9553937
TCGA-G4-6298	0	1	4.2470708	7.4123664	2.4140684	2.3209117	2.6179308	1.8164471	6.4692976	3.5434794	6.4272233	3.8788844	6.8914313	6.7340068	3.2326004	6.4137586	3.5679077	6.6833223	1.6192995	5.675944	3.4882607	1.7020787	5.2872403	5.9785169	1.6133588	4.3248499	7.7498625	4.9033132	8.8944132	7.4642377	7.5162149	7.4623718	6.723572	3.6252702	1.2428016	6.2028161	6.0174331	7.5761901	5.82005	1.9178831	5.2004856	2.8608508	2.3651977	2.5131042	3.0942734	4.4231788	1.9681354	1.8327899	5.2386581
TCGA-CM-6168	181	0	1.5718742	5.663934	3.0101153	2.4569972	2.4387045	2.2746347	6.2896502	3.5202343	6.1176185	3.2779486	6.658177	6.1833024	4.2190812	5.6293304	4.3472575	5.1156929	1.4842454	4.3178593	3.7197127	1.711715	6.3161236	5.3419562	1.5428848	4.45312	7.1296101	3.6979108	9.5719314	5.4405276	7.0239739	6.6742242	5.8736248	4.8044088	1.241676	6.7840946	7.8580282	7.7823854	6.4723968	1.9124489	4.1250957	2.3255471	2.3689796	2.9919407	2.9501627	5.595724	2.1297053	1.8461062	4.4792541
TCGA-CM-4751	607	0	1.5682901	6.209738	2.6942717	2.036667	2.4092081	2.1051491	6.4137624	3.3062597	6.0783354	3.3835303	6.5360897	5.6493502	3.1382053	6.0904723	3.4090434	5.3330498	1.5334087	5.0188046	4.3258776	1.7290406	5.845208	5.2431392	1.6018058	4.3206414	7.5188642	3.6079222	9.0669138	3.7037207	7.2087496	7.238083	6.3203264	8.0702045	1.2909853	4.8736867	6.9809018	7.5230571	6.0510288	1.9142573	4.7075022	2.293281	5.2529816	3.0449358	2.2161845	5.4834357	2.2081419	1.8461062	4.5944606
TCGA-CA-5796	99	0	1.5692975	5.4744811	2.9957241	2.0788788	1.8322909	2.1189372	5.7003833	5.5784203	5.3018118	3.1958579	6.4676035	5.4531422	3.1160505	5.7199484	3.5256866	5.2428554	1.3611445	3.4681928	4.0029467	1.7025276	7.7254874	5.312099	2.5126155	4.325885	6.6460416	4.4395926	8.3564618	7.0784094	5.99831	6.7043953	5.0282486	5.8453177	1.8204031	4.3065882	7.2620959	6.975568	4.7697515	1.9187749	4.5796273	2.2989053	2.348245	2.6948073	2.2773643	5.5717756	2.2706263	1.9321783	4.8323716
TCGA-4T-AA8H	349	0	1.5692105	6.574559	2.4262385	2.6298469	2.4719143	1.8164471	6.1174904	4.2418814	6.1242159	3.6542917	6.7003856	4.9122358	2.6217738	6.2051639	3.8739886	5.7378409	1.5423052	6.2995416	3.700859	1.8795617	3.6639378	6.0908921	2.8917502	4.3254322	7.6761649	7.7169283	8.563538	6.384138	8.1192684	6.9600684	6.608621	5.5710996	2.1014844	3.5120944	6.7180332	7.0951296	5.8918551	1.9183848	3.8417856	2.3070394	2.3617908	2.5803437	2.0193679	5.1735025	2.023486	1.7008898	5.7679438
TCGA-AA-3956	1035	0	1.7914163	6.3836106	2.6942717	2.2957529	1.8367118	1.9165172	5.6152119	6.0345248	5.2616981	3.8161515	6.75325	5.1213227	3.023931	5.5400728	3.5679077	4.1486978	2.9488273	4.9336275	3.7918373	1.704742	6.6468398	6.6022876	2.9238886	4.330991	7.8137439	3.2786442	9.4955405	6.9812903	6.8042438	6.7486243	5.9113402	6.3854554	1.6595954	5.9877738	6.6945179	6.4651434	5.7412854	1.9231741	4.0083988	2.2755545	2.4433188	2.6948073	2.2562509	5.0759195	2.0152722	1.7047375	4.1248564
TCGA-AA-A00J	549	0	1.7718698	6.5115431	2.3540831	2.067568	1.8328373	1.9575474	6.1681844	4.4792591	5.7659587	3.7530912	6.3036285	5.4675731	3.0016941	5.7533072	3.661281	5.3330498	1.5508957	5.2644092	4.3981381	1.7028013	5.4381248	5.7373433	1.7948117	4.3265161	6.9101642	5.526532	9.0388126	7.2736013	6.3562309	6.6320733	6.0556138	5.2398822	2.0463711	4.4801289	6.8359342	6.6749266	4.8013914	1.9193186	3.7966936	2.455574	4.1428554	2.7411832	2.4759417	5.2021373	1.9271619	2.2401941	4.4055245
TCGA-F4-6459	262	1	1.9029332	6.397731	2.9365918	2.3903932	2.4719143	1.9575474	5.88549	4.1535659	6.2130684	3.2928614	7.0357462	7.3156207	3.8471882	5.6230654	4.3841461	4.6303769	1.5423052	3.7514353	3.9260554	1.7422995	7.487898	5.9063874	2.0912288	4.3215507	7.3166264	3.4555623	10.1527651	5.8659247	7.921368	6.661573	5.4891345	4.3332646	1.3618902	7.1181487	7.6169984	7.1214843	6.0861601	1.9150407	3.9272783	2.8608508	8.3304097	2.5395494	2.5367041	5.7926451	2.2395726	1.7993594	4.0592853
TCGA-AA-3525	1	0	1.6334047	7.0967027	2.2838721	2.0830485	2.2884496	1.9028272	5.3554884	5.2245226	5.492865	4.3314892	6.8619634	4.9122358	2.6217738	6.2113906	3.4376156	5.3475325	1.5685245	3.3216549	4.0313026	1.7034859	6.3403146	5.1869746	1.877374	4.3280948	7.8044326	3.6979108	8.7347419	6.3692717	6.3562309	6.9348011	6.222184	6.3252406	1.449306	4.3360871	5.600931	6.7208689	5.4591036	1.9206788	4.2416058	2.275277	3.1685555	2.5915411	1.8865492	4.910004	2.0573817	1.9157778	4.3678044
TCGA-AA-3837	1186	0	1.5702784	7.5748602	2.4910457	2.1457817	1.8367118	1.9240685	6.1289662	4.6404778	5.8893695	3.7683963	6.7321172	5.8386441	3.0714585	6.2833083	3.7907115	6.0715628	1.3618729	4.5631086	3.9730749	1.704742	5.9401264	6.8274774	2.9073007	4.330991	7.9375792	3.7448068	9.2168329	5.8722912	7.4982865	7.9318101	7.0675709	6.3308332	1.4695968	5.7377933	5.8949636	6.687267	6.348049	1.9231741	3.9124361	2.8608508	4.0690461	3.1002598	3.0942734	4.7566193	2.0152722	1.7047375	3.9400015
TCGA-AA-3561	424	0	1.6428413	6.0470556	2.4774958	2.1391727	1.8313947	1.8164471	5.286305	5.022256	5.5474966	5.2518922	8.1428748	7.8511626	3.0714585	6.7286969	2.9100678	4.799812	1.4722314	7.3352402	4.4401009	1.7020787	5.2797734	6.0211157	2.2554433	4.3248499	7.4889722	3.2745268	10.6711828	8.5581557	6.7886811	7.0113093	6.0650043	5.5287439	1.3679694	6.1259851	6.1052879	6.312135	5.0344846	1.9178831	4.526695	2.3070394	2.3080335	2.8729573	1.8846396	4.8656457	2.0152722	1.9157778	5.3197197
TCGA-AA-A00R	30	0	1.6334047	6.2560753	2.4009783	2.133101	2.6598518	1.8894186	6.3671971	3.8260262	5.9849002	3.2928614	6.8292586	5.5548474	2.9335251	5.472026	3.9990016	5.4457115	1.7693832	5.2541175	4.6332252	1.7036591	4.6439514	6.6901702	2.1266317	4.328494	7.8371543	4.0174368	7.6964924	4.5361009	7.0452381	7.0920252	6.6871645	5.404639	1.3896408	5.1017007	6.3772466	6.7718216	5.3876157	1.9210228	3.7649988	2.2753152	3.3470747	2.9919407	2.7407113	4.8841469	2.1297053	2.2125426	4.4420962
TCGA-AA-A01R	1065	0	1.6288528	8.4977892	2.1600046	2.1062667	2.5794184	1.8449131	6.0931569	2.6228414	7.0623641	4.8184059	7.4488227	6.3694473	2.6418439	6.5807752	3.2457787	6.9635077	1.6668379	5.3069777	3.4760703	1.7032804	5.9401264	5.3724765	2.9874425	4.327621	8.263274	4.4395926	8.0072379	5.0626892	7.7660287	7.5976969	7.4601909	7.0474366	1.2432961	4.59556	5.5724413	6.1644286	5.7687141	1.9202706	4.1367071	2.3907692	2.3919358	2.9410112	2.4192277	5.0170626	1.8959778	2.0446768	4.6348609
TCGA-CK-5916	643	1	1.5695399	5.5483931	2.6942718	2.0576289	2.5438532	2.2358866	6.2299474	2.9309014	6.0462547	3.9441853	6.9588605	5.9758037	3.4429896	5.6107841	3.7661403	5.4720704	1.666838	4.3981637	4.6564508	1.7030749	4.5835419	6.0025832	2.1637368	4.956331	6.9074827	5.9072165	8.8609654	6.3484853	7.6006163	6.7486244	5.3682983	5.0185838	1.2432115	5.1644462	7.6295062	7.0564739	5.5843492	1.9198623	3.7808926	2.3070394	3.52764	2.7569984	2.56564	4.9968059	2.0388885	2.0904527	5.2798768
TCGA-G4-6321	672	0	1.5692105	5.663934	2.708881	2.0872287	2.7013738	2.2181782	5.0045452	6.4182449	4.5804924	3.7367566	5.5813362	3.1072868	3.1627868	4.9516787	3.3997008	4.6691502	1.3610799	2.7509074	3.5548882	1.7023312	11.7138629	4.959597	2.0358409	4.3254322	7.1480762	3.9160557	8.1634142	8.8203398	5.0578875	5.8800147	5.0963641	9.2313151	2.0188121	4.3451441	7.4071442	4.5601158	7.5921176	1.9183848	3.8121557	2.311746	3.1207461	2.9410112	1.8849824	5.825438	2.597	3.0051611	4.1929934
TCGA-AA-3980	242	0	1.6973065	5.9236532	2.5185877	2.0872287	2.3191946	2.1652271	5.9742754	5.7609408	5.3529718	3.6222437	6.8510825	6.2429694	3.0016941	5.8652401	3.4276012	5.1809015	1.3612345	6.7198445	3.9341032	1.7028013	6.2095764	5.9350137	2.7928578	4.3265161	7.9909829	4.9675693	9.2279845	4.0228336	6.2142394	6.5379265	5.8797825	5.0871712	1.9166438	4.633501	6.7824421	8.3385352	5.1970044	1.9193186	4.9538244	2.4414697	2.3968542	2.9652559	2.2974123	5.1926075	2.1176201	1.9321783	4.331255
TCGA-AZ-4308	2048	0	1.6973065	7.9221962	2.3324476	2.1801423	1.8439038	1.7794109	6.0643555	2.0995057	6.7868937	4.0484716	7.4307538	5.729948	4.7985722	6.9776409	3.7397264	5.1809015	1.5043395	5.6276929	4.5081751	1.7083444	5.0025408	6.0676868	1.877374	4.3392976	9.1686773	3.2842134	9.7559785	8.8357432	7.2198402	8.0500872	7.6661131	6.0661469	1.3969709	6.7982251	4.4428632	6.3999319	6.1477391	1.9303307	3.0713854	2.455574	2.3101851	3.1295442	4.1953955	4.2815615	1.9681354	1.710487	3.6638609
TCGA-AA-A00W	456	0	1.8373599	7.1234469	2.3886248	2.1801423	2.1212126	1.7768756	6.0467921	3.7843556	6.5001748	4.2386004	7.4394437	6.5881137	2.5167007	6.33997	3.2363789	4.9451202	1.5043395	6.2505966	4.0814615	1.9310131	5.1177222	6.0908921	3.06118	4.325885	7.6974847	5.526532	10.010922	8.0700398	7.3945123	7.7818011	6.8657403	5.4729139	1.3969709	4.9385815	5.8500329	6.7547933	6.3215025	1.9187749	4.0083988	2.3458507	2.3730256	2.5308006	1.8852488	5.2142438	1.9359703	1.7012033	4.6733204
TCGA-D5-6529	614	0	1.6058194	6.4604718	2.5471585	2.0438892	1.9677359	1.8960454	5.8031443	3.0331007	6.10442	3.22178	6.2607775	5.0921857	3.5114101	6.0119523	4.1843647	5.4856065	1.5190694	3.7103435	3.5115146	1.7006479	6.8129077	6.0954383	2.9073007	4.3215507	7.2805936	3.6522624	9.1616213	7.3936033	9.1871862	6.6026456	6.3955878	5.8221373	1.2422128	6.4087929	6.6589339	6.6617076	6.3688258	1.9150407	3.5239563	5.2234206	3.270215	2.7411832	3.4348839	5.1151432	2.1938068	2.0235329	4.4420962
TCGA-A6-5656	462	0	1.62020506666667	4.85879096666667	3.92910203333333	2.54349943333333	1.86726996666667	2.21667206666667	6.95763393333333	3.95297056666667	5.22154723333333	3.47191343333333	6.05562673333333	6.34609143333333	4.12219153333333	5.20578353333333	4.31406186666667	4.26690336666667	1.87265586666667	7.2312882	4.93337146666667	7.0513453	7.29047433333333	7.21516693333333	3.24503723333333	4.75778276666667	6.61944726666667	3.96669013333333	10.2563777	7.47534546666667	6.31707753333333	5.75377856666667	5.41673043333333	3.68450343333333	2.4116076	7.64978966666667	9.33128626666667	8.37391286666667	5.8463681	3.1644408	5.6318207	2.36474266666667	2.70217783333333	2.6572739	3.67574386666667	6.2658882	2.36406606666667	1.75792283333333	8.68623876666667
TCGA-D5-6926	275	0	1.5849175	5.9593555	2.3324476	2.1592456	1.8852226	1.8449131	6.1404452	2.0539684	6.2426132	3.2493096	7.3468805	7.9451918	3.6022205	6.1618687	3.9127232	5.1809015	1.4610606	5.1445044	3.4414305	1.7003798	5.3850559	6.0165434	1.9121524	4.3209325	7.6720958	3.6284545	12.4627181	7.4977974	7.2587513	7.0920252	6.5208629	4.3418229	1.3748141	6.462782	6.0448007	7.470658	5.9895437	1.914508	3.8275335	2.3141794	2.3421285	2.6948073	3.0430613	5.1299584	1.9025972	1.8201821	3.808974
TCGA-F4-6806	481	0	1.5993506	6.2560753	2.5616877	2.0492754	1.8304913	1.9028272	5.5827857	3.8477026	5.7876242	3.0658999	6.8149116	5.4164018	3.1160505	5.7683444	3.294668	4.9634786	1.5985984	4.2032248	4.2743837	1.7016262	5.5079526	6.4360633	2.6043213	4.3238065	7.1325289	4.2927488	8.7653657	6.7738622	6.9761376	7.1196943	5.8736248	3.9956666	1.2948824	5.9144805	6.371507	6.4343758	6.6295665	1.9169842	3.9821595	2.3289496	2.3968542	2.5395494	2.4759417	5.271228	2.1176201	2.3292737	4.5944606
TCGA-AA-3538	791	0	1.5993506	6.0123398	2.64877	2.3747593	2.0296195	1.9483952	6.4137624	2.7502124	5.655726	3.4616169	7.1325614	7.3812549	3.3953496	6.0207616	3.623791	5.6921601	1.6668379	5.4700318	3.8519594	1.7018261	5.9636429	6.5428001	1.4518105	4.3242675	7.8963873	3.8537709	9.6511551	8.439688	6.4190843	7.0166385	6.086558	4.7819463	1.3896408	6.144653	6.0395545	8.2679626	6.3423647	1.9173813	4.8700061	2.6100007	2.3452403	2.7748057	2.99386	5.6473483	2.023486	1.9321783	3.9400015
TCGA-AA-3680	335	1	1.5912982	6.3556394	2.7538379	2.0346705	1.8300148	1.9575474	5.4038047	4.0249166	4.4490208	3.6222437	6.4036131	5.598447	3.0938577	5.5588126	3.4177903	4.8743291	1.5602005	4.366463	3.5115146	1.7013875	6.6630259	5.5334031	3.5280008	4.3232562	7.012206	5.444688	9.1085633	8.5340184	7.1974362	6.3072733	5.5904838	4.4604552	2.0463711	4.775532	7.536469	6.6531556	6.8605336	1.91651	4.4603041	2.7663894	2.6273058	2.7256473	2.0435375	5.1032801	2.1417713	2.1133129	4.331255
TCGA-A6-6782	189	0	1.5718742	5.9734059	2.8595111	2.0278316	1.8261221	1.8199561	5.8590082	2.5702137	5.5201799	4.0954278	6.75325	5.525897	3.3716956	6.0119523	3.4376156	4.4716519	1.4783854	4.4744823	4.376167	1.7193657	5.255673	6.2483502	1.9121524	4.3187602	6.9949753	3.5874414	9.8706478	7.5904641	6.8860708	7.2753601	5.9838043	4.7189019	1.3401712	7.3694913	6.9200515	6.6109488	6.4813234	1.9126365	4.186122	2.3226128	2.4880169	3.0709352	2.632554	5.0490686	2.0756556	2.0025608	4.4420962
TCGA-AA-3947	1004	0	1.5702784	4.6509682	2.6793065	2.0160105	1.8367118	2.5189191	5.8239297	5.5041171	5.2501574	5.2000589	6.3971481	6.346942	3.2782966	5.8197765	3.5598822	4.5900951	1.7212338	6.9615839	6.2842856	1.9607361	4.9027305	6.682056	2.1833808	4.330991	5.424502	3.2786442	10.4469982	6.6343724	6.5738309	5.3699168	4.5781413	5.5744136	2.1301827	3.9892117	7.7490561	7.9677912	4.2432509	1.9231741	5.2801384	2.3255471	4.8007916	3.1002598	4.2777602	5.1490421	1.8484124	2.0025608	5.0766605
TCGA-F4-6704	47	0	1.570851	6.380163	3.213573	2.064445	1.931445	2.04063	5.998656	2.242914	5.312455	4.318342	7.000706	6.641206	4.384829	6.245966	3.964699	5.70408	1.490591	2.284034	3.808746	1.713722	9.521614	5.488359	2.421496	4.318325	7.07352	4.084829	9.038813	7.030118	6.613864	7.159982	6.024325	4.700946	1.315831	7.599661	7.31214	7.159873	6.17676	1.952226	4.640778	2.291536	4.042439	2.694807	3.202737	5.514667	2.433989	1.743519	3.808974
TCGA-AA-3818	30	1	1.6836788	6.8828619	2.4641907	2.0872287	1.8328373	2.1329732	6.262531	3.6339116	6.3276173	4.0954279	6.9928287	5.2584539	2.7390924	6.403665	3.3043987	5.2875452	1.5190694	4.4744822	4.2385675	1.7028013	6.3242282	6.9148117	1.9999743	4.3265161	7.3338343	4.1670142	9.4664978	8.6082836	7.4982868	7.1539266	6.5566838	5.4762975	1.7981824	5.41489	6.3199484	7.8887158	5.7041449	1.9193186	4.8631327	2.2751257	3.8890002	2.9919409	2.4192276	4.8970186	2.0955354	1.7016401	4.2591428
TCGA-G4-6293	3275	0	1.6023201	6.304558	2.6793065	2.1062667	2.0651802	2.0637492	6.1791007	4.1713556	5.3330992	3.5911463	6.5911958	6.220047	3.023931	5.6841095	3.5083944	6.6202512	1.419379	5.2962335	3.5767129	1.7018261	4.8795848	5.3602403	2.1637368	4.3242675	7.1736596	3.9160557	9.8316107	6.2896999	7.1416678	6.9147376	5.8002958	5.0492148	1.4584683	4.4888155	7.3121396	7.4221998	6.7279657	1.9173813	4.4011264	2.3070394	2.8287508	2.8933696	2.632554	5.199633	2.1793835	2.5014853	4.9159867
TCGA-QL-A97D	666	0	1.6773339	5.528812	2.5185877	2.0492754	1.8318989	1.8764634	6.0351393	4.044688	5.8964927	3.6542917	6.9393967	6.7036222	2.9335251	5.904698	3.1952213	5.547544	1.4232548	6.4905103	4.8216813	1.7023312	3.6805034	5.8235933	2.8749071	5.1887978	6.6460416	5.2778635	9.0976498	7.5904641	7.8362737	6.8661404	6.3203264	6.186803	1.4584683	6.114734	6.7532114	6.9581564	5.960191	1.9183848	3.9412253	2.2951244	2.4433188	3.1918672	2.0816213	5.2119056	2.1793835	2.0446768	5.6478396
TCGA-AZ-4615	1002	0	1.6384463	6.1982229	2.6193052	2.0152518	2.1006976	1.9240685	5.7381673	3.5889393	4.498961	3.8638435	6.251156	5.4164018	3.2548675	5.4752698	3.4909145	4.8200987	1.3610799	4.1000918	4.4831429	1.8685481	7.8377324	5.9203331	1.3345906	4.3254322	7.822891	4.6526865	8.9195809	6.137854	6.9815792	6.61546	5.6208372	7.0087192	1.3370016	4.6188493	6.9018191	6.2728942	5.6633755	1.9183848	4.2528318	2.2951244	3.1942073	2.7569984	2.8647686	5.2190415	2.0152722	1.8589552	4.091534
TCGA-CK-4950	1227	0	1.5685823	5.7636037	2.6632734	2.110917	2.1212126	2.0406297	6.0108881	5.1926796	5.9919964	3.8788844	6.5497273	4.8187219	3.1627868	6.0178283	3.1757	5.4856065	1.7693832	3.512893	3.7285564	1.7422995	7.1209338	6.2883389	1.4952734	4.3221626	7.0501603	3.7973077	8.5378248	7.1016604	7.491981	7.1308148	6.6348344	6.8916571	1.4803425	4.9799319	6.4453153	6.7633421	6.1564574	2.0409529	4.1740071	2.3761004	5.5984666	2.7748057	2.0435375	5.1128097	2.1938068	2.8030497	4.3678044
TCGA-AA-A00L	1157	0	2.3771667	7.5375525	2.5471585	2.3209117	2.5438531	1.7774442	6.377473	2.341057	5.6637726	5.4415617	7.0085773	6.6959256	2.8232162	5.9810087	3.294668	4.8200987	1.6088936	5.8609339	3.4526355	1.7038322	5.1177222	6.5177041	2.5861425	4.3288932	6.8800373	3.8835935	9.9910699	7.2686692	7.1094508	7.3207771	6.7473606	3.9600538	1.2435231	6.0592227	5.0127022	6.3867663	6.4357734	1.9213667	4.2528318	2.7360392	6.8649608	2.7569984	3.716148	4.8201974	1.9741747	1.7032855	4.8756195
TCGA-AA-3941	730	0	1.5689424	6.0853063	2.5616877	2.1216057	2.5794184	1.8239059	5.6222385	1.8892902	4.515284	3.606756	5.9583649	4.1592033	3.0485134	6.2865294	3.661281	5.3030716	1.419379	4.1342275	5.571565	1.7017261	7.4132767	6.3801586	1.6018058	4.324037	7.5537711	4.1266404	10.8632702	8.8838299	7.0186782	6.9348011	5.9491341	6.8854771	1.6096071	4.4272675	6.491693	7.0522914	5.6506135	1.9171828	5.3269379	4.4009824	4.2392354	2.6129494	2.9072373	5.216614	2.2395726	1.7993594	4.3678044
TCGA-CM-5868	426	0	1.5767564	6.2178229	2.6632734	2.110917	1.8785526	1.8540378	5.77418	1.9073701	6.8022586	4.8453797	6.5946099	5.402084	3.1875295	6.0754032	3.3721862	5.0677799	1.446081	5.2214763	3.8864546	1.7002535	7.7532166	6.4138029	1.8273541	4.3206414	7.1639715	4.2927488	9.4813123	6.8881208	7.0344755	7.1368055	6.2378982	5.3976254	1.968484	4.9856637	6.5490785	6.4214436	5.5521118	1.9142573	4.6060322	2.4345548	3.8123051	2.6129494	2.4759417	4.6291428	1.9185879	1.8873838	4.5191633
TCGA-AZ-4682	680	1	1.5849175	5.9141668	2.5050296	2.074743	1.9211619	1.8354737	5.9232673	3.8680718	6.7560437	4.4205512	7.55962	6.0585329	2.8020954	6.352621	3.2457787	5.7165512	1.4413695	5.4097234	3.9341032	1.7009132	5.915471	6.8565483	1.9298383	4.3221626	7.5815869	3.8537709	9.6851992	8.5094267	6.9334516	7.1308148	6.3612052	5.1128318	1.8204031	6.0847371	5.9513551	7.4090926	5.4591036	1.9155678	4.5718766	2.3421754	2.8082466	2.5593354	2.3434932	4.4919116	2.0850066	1.8201821	4.7137717
TCGA-AA-A00K	549	0	1.9639925	6.7934923	2.4262385	2.9675414	1.8328373	1.8318478	5.9986564	2.341057	6.6042076	3.6542917	7.0431088	5.7952783	3.0714585	6.7116664	3.6387113	5.7165512	1.4905909	5.0433814	3.6702773	1.7028013	5.0939646	6.9148118	2.3675526	4.3265161	8.0413211	3.2756439	8.0525665	7.2389987	8.3856268	7.195414	7.6526783	5.6155818	1.3158308	6.4375089	6.2806131	6.5765746	4.8262361	1.9193186	3.369509	6.0662374	4.3375202	2.5049348	2.5057657	5.0859632	2.030834	1.8734186	4.2257325
TCGA-AM-5820	14	0	2.8103285	5.5977962	2.7378054	2.4569972	2.4092081	2.2746347	6.5415746	3.5434794	6.975555	4.152982	7.4352054	6.4226444	3.2782966	6.5409448	3.7907115	6.05261	1.4610606	3.7103435	5.1470336	1.8369699	6.0111944	6.0583221	2.8917502	4.3227058	7.2739097	3.7705233	8.691526	8.0537206	7.9280895	6.7395604	6.1151388	4.6314833	1.2873849	5.5490034	7.4847818	8.152012	5.6318744	1.9160358	5.2126067	2.2915356	6.8991961	2.6653769	2.9072373	4.7895954	1.9998355	1.7993594	4.8323716
TCGA-AA-3519	276	0	2.0358064	6.2449087	2.3432556	2.1062667	2.9839343	1.8354737	6.023017	4.2749846	4.7954411	4.8012938	7.2101402	6.1253596	2.8887005	6.2993667	3.1560173	4.7062206	1.5043395	4.6733589	3.1165435	1.7032804	5.8686163	6.9897494	1.7797344	4.327621	7.6974847	3.2763847	9.150383	7.4095277	6.9334516	7.3404349	6.2284869	6.2009195	1.2432961	6.3121706	5.4521481	6.834666	5.3382717	1.9202706	4.7632909	2.4719238	2.4973041	2.5216127	2.2562509	4.6528352	1.9805568	2.1133129	4.4420962
TCGA-CM-5861	335	0	1.617096	6.2744875	2.4009783	2.0464232	2.378144	2.1487772	5.540694	3.1612955	5.7208042	4.4930468	6.2574424	4.9347172	2.7186925	5.9720198	3.4276012	5.6921601	1.4665324	3.5351064	4.3871556	1.7025276	5.8295505	6.1543144	3.9733134	4.325885	7.6386854	5.9072168	8.8367361	7.2537847	6.7367308	6.2052858	5.8253574	5.4858887	2.4251737	4.6412555	7.8508931	6.7675178	5.4694716	1.9187749	4.2748588	2.3421754	2.3081877	2.7933408	2.0563894	5.3398066	1.9741747	1.7012033	5.0766605
TCGA-G4-6297	2506	0	1.6334047	6.6166918	2.7378054	2.0464232	2.5065031	2.1051491	5.4228694	3.4283059	6.1373565	3.6542917	7.2382147	7.6200776	4.0388442	5.4373371	3.8681044	4.8556894	1.4275772	3.9341874	3.9730749	1.793317	5.7979284	5.9015754	1.9643638	4.3206414	6.8280573	3.6522624	11.0765481	8.1399684	7.6730487	6.5774149	5.5230221	5.587362	1.4311499	7.8986554	6.859548	6.4693371	6.200438	2.0825648	4.3174767	2.2900546	2.3689796	2.6653769	3.2591222	5.2402794	2.1297053	1.9157778	4.4792541
TCGA-A6-5664	362	0	5.7594639	6.0559395	2.8737519	2.1161526	2.1212126	2.2540025	5.6302325	6.4762063	4.8091021	3.414728	6.5055715	5.6493502	3.6238451	6.1463689	3.8959031	5.2875456	1.3910092	4.1000918	3.5115146	1.7163735	6.6123878	5.5788037	1.4754239	4.3201279	6.7350801	3.5671271	8.9029681	8.1310828	7.5466682	6.3914265	6.2410782	4.7701834	1.3896408	6.5701917	7.6424116	6.6195376	6.7213005	1.9138149	3.421876	2.813884	2.5342	2.8729573	2.3930518	5.9278391	2.3421291	2.0235329	4.331255
TCGA-AA-3952	61	1	1.6058194	6.4429996	2.4774958	2.127494	1.8318989	1.77679	6.0760023	2.0121964	5.8964927	5.6056733	7.5075054	6.0801704	3.2782966	6.8011221	3.3911207	6.8944689	1.3610799	4.8963133	4.308018	1.7023312	5.4532837	6.0072064	1.9643638	4.3254322	8.2779914	5.9072168	10.2142621	6.925683	5.8570833	7.9541052	6.4922672	5.5967955	2.7640505	7.4011889	5.2647991	7.1467009	5.1535079	1.9183848	4.8910958	2.9599866	2.339364	2.6948073	3.4348839	4.6382495	2.023486	1.8734186	4.1248564
TCGA-AA-3494	31	0	1.6384463	6.7751434	2.4383758	2.0830485	1.8294263	1.9165172	6.3991067	5.7431889	5.6063324	4.5494953	7.0778657	5.7018376	2.9565179	6.9740126	3.4993318	5.2731882	1.8794232	5.4594755	3.057886	1.7010927	6.018898	6.1317216	2.2191639	5.1477207	8.5323279	3.7448068	9.6851992	7.5665054	7.0344755	7.1252903	6.6770951	4.2398464	1.3260857	5.1017007	5.6612486	7.8373367	5.8712818	2.2704766	4.5718766	2.8608508	2.339364	2.7933408	2.3434932	5.0933658	1.9871775	1.6989132	4.1248564
TCGA-F4-6805	496	0	1.5681915	5.4811019	2.8900924	2.8733497	2.1637417	2.3414844	5.9296501	4.9871916	6.3401695	3.3675579	6.79689	6.3102721	4.237728	6.1808393	4.0818585	5.3184719	1.3757873	4.2032248	4.1022588	1.7377887	6.8129077	5.4996277	1.4823276	4.6595821	7.257742	3.8262302	8.3341454	7.4814462	8.5955056	7.0491134	5.8545683	5.4697913	1.3554878	7.0878211	7.3310285	6.9926046	6.1536833	1.9138149	3.7966936	2.293281	2.3452403	2.6948073	2.595855	5.5362063	2.1938068	1.9157778	4.5583543
TCGA-D5-6930	406	0	1.5685277	5.6584823	2.5900508	2.0346705	2.3477901	2.0406297	5.9677578	4.3067667	5.3433796	4.0050472	7.0857144	5.6132844	3.671013	6.5908424	3.7047159	5.9270126	1.4610606	3.7103435	3.7918373	1.7007898	5.6339168	5.6852913	2.6897385	4.321878	7.7819976	3.7973077	8.1734743	3.6360755	7.4747195	7.2629715	6.4952474	5.7170007	1.2613028	5.8372318	6.235417	5.4403187	5.4520264	1.9153226	3.6875507	2.3167826	2.9136475	2.9166171	3.2027374	4.9611744	2.2081419	2.3959813	4.2257325
TCGA-AA-A03F	0	0	1.8373599	8.3156015	2.2673948	2.2224729	1.8659073	1.7842147	6.3569345	3.5202343	6.0585661	4.781689	6.9512147	5.8310462	2.9116643	6.2238089	3.7784708	7.337127	1.6668379	6.2837852	3.7464301	1.7193657	6.7294932	5.1803792	3.0023583	4.3647111	8.1140356	6.396286	8.2650574	7.4869916	7.6066377	7.2568334	7.2509045	5.9867658	1.2499147	4.9097662	4.9667079	6.1368997	6.7966006	1.9522261	3.995686	2.455574	2.5246749	2.7256473	1.908097	4.9791707	1.9871775	2.5370243	4.2591429
TCGA-D5-5538	373	0	1.609515	5.964234	2.464191	2.139173	1.911693	1.957547	5.565962	4.004984	6.333861	4.527095	6.714277	5.547536	3.300944	6.057285	3.399701	4.148698	1.511569	4.333881	4.618614	1.700648	5.87616	6.55527	2.219164	4.321551	7.179667	4.342511	9.908985	8.045267	6.498278	6.841667	5.295364	5.819274	1.331537	5.773976	6.758931	6.173691	5.609897	1.915041	3.995686	2.455574	5.439661	2.490037	2.343493	5.464076	1.93597	1.873419	4.259143
TCGA-CM-5863	304	0	1.596541	6.541597	2.604309	2.030946	1.942454	1.995424	5.540694	3.109581	5.958078	3.195858	6.793172	5.4095	3.300944	6.445961	3.76614	5.165035	1.427577	3.934187	4.274384	1.701149	6.536995	5.323557	2.842651	4.322706	7.503873	3.982188	8.698924	7.204687	6.763069	6.299779	5.71892	6.356617	1.413548	5.818051	7.023819	6.788825	6.815528	1.916036	3.812156	2.353812	3.940148	2.678999	2.740711	5.423407	2.239573	1.820182	4.225732
TCGA-AA-A02Y	1216	0	1.5699945	6.9680921	2.2673948	2.127494	2.2619347	1.9165172	6.3255607	4.6823775	5.5902247	4.1959964	6.7781421	5.8024034	2.566147	6.6504472	2.981316	5.7271079	1.361662	4.427576	3.9177515	2.040234	5.309725	6.5509439	1.7649601	4.3295131	7.5342985	4.6526865	9.4515059	8.9184428	8.0291855	7.0864601	6.7705165	6.110899	1.676313	3.2602125	5.6446052	6.7929413	6.1008766	2.4928566	4.3906481	2.3620099	3.0718131	2.6948073	2.9072373	4.7000551	1.9185879	2.8533228	4.7137717
TCGA-AA-3531	1035	0	1.7436188	7.2102951	2.2513683	3.0139682	1.8359688	1.8591733	6.0700583	4.2749846	5.7512886	4.0342296	7.3468805	6.7189036	2.6791125	6.1371174	3.1858941	5.4032794	2.2332834	5.675944	3.1712138	1.7043698	6.7709536	6.1090119	1.9121524	4.3301329	7.795477	4.4395926	8.6696162	6.9599947	7.3490573	7.7711694	7.3878375	4.6636231	1.2437443	6.384139	5.1698812	6.1279832	5.7166061	1.9224348	4.148888	5.5719191	2.4020752	2.6948073	2.3199841	4.6884812	2.1176201	1.7041435	4.7137717
TCGA-G4-6627	1434	0	1.5742562	5.6460265	2.9957241	3.5344666	2.7452537	2.4376175	5.9356663	4.8897436	5.4202048	3.3532832	6.0493739	4.9122358	4.1202439	5.8169089	4.2187707	5.0164837	1.3713869	3.8756284	3.8519594	1.7163735	7.3504202	6.1317216	1.5184553	4.3201279	7.2675287	3.3520023	8.4824661	6.5662929	7.3945123	6.5575771	5.8859899	7.2308362	1.3206789	6.6460484	7.6489141	6.5511122	6.3395431	1.9138149	4.1620408	2.5851115	2.5776797	2.9166171	2.4192277	5.3921407	2.3773329	1.8589552	4.1929934
TCGA-AA-3696	153	1	1.8248294	7.6464964	2.5050296	2.1801423	1.8659073	1.7842147	6.6488091	4.004984	5.7589124	3.6708902	6.7603607	6.0432488	3.0714585	6.2396849	3.3631006	4.9280689	1.3666833	6.1002305	3.0873558	1.7193657	6.7056488	6.1453249	2.1637368	4.3647111	8.5618051	3.3012522	8.4005106	8.6740583	8.0363603	7.7918183	7.0285123	4.2770227	1.2499147	4.7553367	5.655554	6.8140898	5.3348264	1.9522261	3.5412658	2.6367883	4.1428554	2.7411832	4.0231978	4.8970186	2.1417713	2.5014853	4.7137717
TCGA-AA-3560	608	0	1.7819699	5.2033283	2.3646974	2.0492754	1.8328373	1.8960454	6.4834684	2.4159504	5.7589124	4.5388783	7.7804317	7.1722264	3.0016941	7.6451277	3.1560173	5.7378409	1.4562006	4.3500536	4.4297738	1.7028013	5.891728	5.7631543	3.3468242	4.3265161	6.5491793	3.2756439	9.6511551	8.439688	8.1192684	6.6697525	5.9272447	5.7745457	1.6595954	6.0295958	5.3417774	6.966984	5.5195919	1.9193186	4.6495148	2.3196858	2.3514973	3.4816247	2.368879	4.784181	1.9933697	1.9503428	3.5666955
TCGA-CM-6167	122	0	1.5733673	5.6164949	4.2934283	5.0438381	2.1212126	2.0777787	5.6544325	4.099513	4.3785621	3.3835303	6.0850618	4.5630727	5.9297343	5.2383633	4.3644274	4.1913807	1.5508957	3.2489739	4.1290888	1.7193657	6.413551	5.2623673	1.5428848	4.3201279	6.5738115	4.0848285	8.7964902	6.6801463	5.7902164	6.1165758	5.0116529	4.3056284	1.3072166	9.2419817	8.8383171	6.6404087	6.5808378	1.9138149	4.3174767	2.6512131	2.3514973	4.3178409	2.9072373	5.6861912	2.6612733	2.0235329	4.0269923
TCGA-AA-3833	485	0	1.6288528	6.3445307	2.4910457	2.1161526	2.378144	1.9575474	5.4604132	3.9278548	5.7950359	3.7683963	7.124767	5.135423	3.3466419	6.1837895	3.9597929	5.7937084	1.431935	3.5564707	4.2258548	1.8472457	6.3161236	5.7271446	1.7342116	4.3242675	7.8044326	3.8537709	8.5128403	6.3915272	6.7833901	7.195414	6.2031201	6.7578649	1.5138075	6.2687133	6.3772466	6.2728942	6.4664274	1.9173813	4.0877027	2.353812	2.8287508	3.2216773	2.5656401	4.9714429	2.1176201	2.0235329	4.091534
TCGA-AA-3862	914	0	1.569254	6.0600822	2.5750733	2.1161526	2.1006976	1.8649005	5.767143	6.5421389	5.1172328	3.8958819	6.920795	4.8908495	2.9565179	5.9107457	3.1061819	4.799812	1.3611122	3.7930485	5.4637022	1.7024294	6.4464975	6.0954383	1.6507912	4.3256586	7.6553548	3.5489117	9.4813123	9.1787998	6.4539683	6.8610489	5.9333556	5.4596012	1.2429459	4.4272675	7.2620959	7.0694772	4.9340583	1.9185799	5.0547717	2.4719238	5.317209	2.8933696	2.1952879	4.6738915	1.9359703	2.2700532	4.1248564
TCGA-DC-4745	334	0	1.568637	5.3716682	2.6043088	2.0576289	2.0135469	1.9761922	5.9108206	2.2912265	5.8823884	3.8788844	8.0426475	8.8410794	2.9797075	6.2770313	3.1465054	5.9071409	1.3995166	4.5487895	5.0803889	1.7010366	5.8761601	6.6568436	2.6557261	4.3224471	7.4633255	3.6284545	10.1730682	5.7495195	6.5687688	7.8334896	5.8447723	4.6253631	1.6595954	4.6915581	6.2974111	7.2524982	5.7196652	2.0825648	5.0801501	2.3458507	2.9556485	2.6789994	2.3434932	4.6291428	1.9564366	1.8734186	4.4055245
TCGA-AG-3600	184	0	1.5695399	7.0192212	2.5050296	2.1801423	3.8536625	1.8399525	5.7599335	2.0539684	6.8774002	5.1077297	7.093368	7.243996	2.9116643	6.8938234	3.6157241	5.8680211	1.5776489	4.4591377	4.4935426	1.7030749	5.7426061	6.5979158	3.4164488	4.3271471	8.3396705	6.396286	9.2168329	5.8141146	8.294184	7.5976969	7.2584513	5.8566266	1.2432115	4.8022633	5.7275376	7.4352077	5.6381074	1.9198623	4.2853894	2.3196858	5.1039579	3.0184144	2.0970646	4.4268249	1.9512638	1.8873838	4.8756195
TCGA-CI-6623	1443	0	1.5890166	5.5018036	2.4774959	2.0492754	1.9026878	1.8706747	6.4188623	4.2913272	6.5332625	4.7147838	7.1361962	7.5038241	2.8887005	6.1275259	3.3721862	5.4856066	1.5043394	5.4097238	3.4760706	1.7640276	4.6884435	6.4313564	2.673792	4.3215507	7.1146241	3.4702047	9.7741531	9.0787663	6.3948754	7.2886326	5.9016411	4.0181449	1.2736601	5.4381314	6.1668524	8.0651	5.4012512	1.9150407	5.0350764	4.8479763	6.9072257	2.8121575	2.632554	4.8815516	1.9998355	2.113313	5.0766603
TCGA-EI-6509	517	0	1.6130816	6.6586238	2.6344299	2.067568	2.5438531	1.9666124	5.9677578	1.7143307	6.10442	3.2349889	7.1049695	5.7882172	3.4429897	5.7380242	3.4551848	6.1341441	1.5423052	4.7016152	3.5444467	1.917732	7.2956546	5.8332152	2.4945305	4.3221626	7.2042226	3.7448068	10.6483629	7.9653291	7.3719442	6.7174363	5.9869941	3.7637749	1.4049084	5.5140158	6.4567558	6.0456399	6.2828436	1.9155678	4.1367071	2.7360392	2.3076333	2.6789994	2.3434932	4.8495933	1.8717097	2.0025608	4.6733204
TCGA-AG-3727	30	0	2.2945407	8.8062376	2.4140684	2.2724615	1.8402111	1.7786047	6.8532271	2.8815082	7.1485572	4.080752	7.9244533	6.9349874	3.5557177	6.6769179	2.9356898	6.5359087	1.8049886	5.8700561	4.060293	1.7064947	3.8132265	5.3360572	3.046408	4.3350326	9.4957279	3.982188	8.440328	8.1942332	8.0152461	8.7794291	7.9088932	5.390431	1.2446187	6.3406857	5.4463789	6.1736913	6.9090408	1.9266562	4.1250957	2.3907692	2.4074182	3.1002598	3.6430017	4.9229419	2.1417713	2.2700532	5.0766605
TCGA-AG-A014	485	0	1.6646288	8.557808	2.4383758	2.5306145	2.378144	1.7782033	7.179035	2.0768422	6.9512376	5.3029689	7.3428674	6.5730922	3.0485134	5.8345864	3.3721862	6.6343815	1.8227526	5.3383146	3.5115146	1.7055739	4.4618082	6.9017536	1.335382	4.3329092	8.1930514	4.6526865	11.2144736	7.5725186	9.5344859	7.7505418	6.8276639	4.3332646	1.4049084	4.5797803	5.0636073	7.7373088	5.8743792	1.9248267	4.8176809	3.5322372	2.3092338	3.3804195	3.3706512	4.6884812	1.9512638	2.1624128	4.9159867
TCGA-AG-3612	608	0	1.6384463	6.6814002	2.5185877	2.0710345	1.8345499	1.9861299	6.8747824	3.0584074	5.9849002	3.7367566	7.377909	6.8574752	3.4874495	6.1773748	3.3240755	5.9071409	1.3615167	5.734153	4.5235992	1.7036591	6.1703414	6.1543144	3.2566223	4.328494	8.1077032	3.6079222	10.4259312	8.9007011	6.3018081	7.6504712	6.7166188	4.3148266	1.5528909	6.5237501	5.7110115	7.851082	5.6067108	1.9210228	5.0861672	2.7815694	2.4241531	3.0184144	3.8612621	4.2852909	2.0756556	1.7030091	4.1601658
TCGA-EI-6511	482	0	1.6773339	5.274721	2.4910457	2.0576289	1.9211619	1.8239059	6.4539819	6.3877922	4.8514115	4.2667992	7.8348248	9.7500968	2.8232162	6.0090355	3.4993318	4.799812	1.5685245	3.6011538	3.9576668	1.8286508	7.4408819	6.2392529	2.1090122	4.3221626	7.2609429	3.4989519	9.6680213	7.9571376	6.9389172	7.1196943	5.9745837	5.587362	1.242322	5.5963046	6.5657194	7.3831834	6.1648964	1.9155678	5.2251441	2.4635852	2.4652185	2.6262318	2.4477203	5.385157	2.023486	2.0235329	3.9106156
TCGA-EI-6885	415	0	4.8607528	6.068655	2.4009783	2.0576289	1.8411317	1.8649005	6.2074508	3.9661763	6.6459869	3.2928614	6.8365551	6.8415629	3.7396385	6.3461103	4.2112469	5.4720705	1.6298925	5.0433814	3.7644316	1.8685481	6.1303155	5.7271446	2.3097046	4.3185426	8.4665782	3.6284545	8.2596599	7.1438063	7.6066377	6.61546	6.3677311	4.3243004	1.3433382	5.7255164	5.6890283	7.2694701	7.1746454	1.9124489	3.7339614	5.7196353	2.348245	2.6948073	3.2591222	5.977398	1.9871775	1.8734186	4.2591429
TCGA-AG-3878	30	0	1.5688982	8.7219484	2.5750733	2.2724615	1.8304913	1.8064457	6.3362598	2.5977019	6.0398114	3.6542917	7.3003824	5.7370567	3.671013	6.1337898	4.3228811	6.3718018	1.5776489	4.4744823	3.5767129	1.7016262	6.4627207	5.8524162	1.3839281	4.3238065	8.3470532	3.7219658	8.1289075	7.7718867	7.0988258	7.4248868	7.2019003	6.1811915	1.2426154	6.8842632	5.8002291	6.4131569	7.0788379	1.9169842	3.606228	2.2915356	2.4880169	3.8415558	4.5346127	4.9765606	2.165638	1.8589552	4.0592853
TCGA-AG-3574	91	1	1.9312118	7.1055985	2.4140684	2.283874	1.8337939	1.9483952	5.5827857	2.192964	5.2501574	3.7367566	6.8439015	5.6132844	2.8020954	6.6306485	3.3043987	5.1809015	1.4610606	4.5194109	3.7823912	1.7032804	6.7294932	6.4619164	1.9461322	4.327621	8.1663078	3.6079222	8.9113722	8.7716906	7.1866394	7.2508444	6.4984061	4.9273611	1.3554878	5.4826378	6.0120303	7.0352629	5.6949088	1.9202706	3.9555904	2.353812	2.354354	2.8325969	2.2773643	4.6499979	2.0756556	1.9025003	4.091534
TCGA-DC-6682	122	0	3.7385402	6.3045578	2.5616877	2.1013694	1.931445	2.1189372	5.8985413	5.2553234	6.254768	4.6047875	7.2919027	8.0147498	3.0938578	5.8197765	3.7189791	5.4320985	1.4842454	4.5051411	3.9958157	2.0229088	3.2231694	7.3935154	3.0464079	4.3215507	6.8883524	3.9160557	8.6555023	4.5756935	6.9761373	5.527579	5.8161932	4.427591	1.3025337	4.530454	6.9746194	6.54693	5.5719328	1.9150407	4.1488884	2.5492651	6.1435835	2.3548383	1.9971224	5.28073	2.0152722	1.7508994	4.9159868
TCGA-AF-2687	595	0	3.608572	5.591726	3.040445	2.242518	2.084089	1.883176	6.36204	2.468752	5.475453	3.895882	7.279473	7.64397	4.219081	6.214522	4.24809	5.100174	1.427577	5.879416	3.22457	1.747042	6.089659	6.367572	1.421625	4.318325	7.015324	3.498952	9.774153	4.173971	7.366122	6.900129	6.039853	4.590821	1.24538	6.888077	7.023819	7.741848	6.348049	1.912261	4.508231	7.477799	4.453325	2.756998	2.822027	4.976561	1.962038	1.873419	4.192993
TCGA-AG-3732	1003	0	1.5718742	5.663934	2.6632734	2.0965839	2.084089	1.8960454	6.1681844	6.483642	4.3267417	3.5911463	6.6509483	5.4095001	3.0938577	5.7289558	3.1465054	4.530523	1.4275772	5.5115844	3.7823912	1.7521929	5.7578543	5.4489607	5.0587981	4.3187602	7.0271285	4.3912072	8.1484557	7.5605832	6.9222259	5.5334938	5.8606626	4.9273611	1.5528909	6.0107299	8.203101	7.2568048	6.1707842	1.9126365	4.1740071	2.4143553	6.5096314	2.9919407	2.1414598	5.6641347	2.597	2.2401941	4.4055245
TCGA-AG-3578	974	0	1.6095154	6.6617527	2.4910457	2.5306145	1.8304913	1.9092669	6.1051711	2.3155129	5.0479827	4.0190177	6.9243816	6.4302609	3.1160505	6.0993948	3.9015432	4.9451202	1.588237	4.9461512	3.5990417	2.3329666	6.6295109	5.8332152	3.06118	4.3238065	7.9534776	5.0407508	9.0574317	6.8512224	7.2823104	6.7395604	6.651016	4.1682499	1.5791581	4.3065882	6.405797	7.0951296	4.7589635	1.9169842	4.5884451	2.293281	6.7191139	3.0184144	2.9501627	5.6398645	2.0955354	1.8873838	4.4792541
TCGA-F5-6465	1141	0	1.578186	5.4529228	2.90552	2.133101	1.9677359	1.9575474	5.5048968	2.7237005	5.623039	3.5581974	6.8002834	6.5345547	4.0585487	5.7652601	3.6157241	4.7259117	1.7075617	5.3900986	3.5548882	1.700506	6.8632138	6.4138029	1.6133588	4.3212235	7.0271285	3.5165467	8.7064228	7.007609	6.2389798	6.5418127	5.4610447	4.5273832	1.968484	7.5271166	7.1501681	6.3999319	6.5352976	2.0409529	4.0749716	2.3255471	2.3689796	2.7748057	3.6430017	5.7481238	2.3952714	1.9661776	4.4792541
TCGA-F5-6814	564	0	2.0542181	5.2129058	2.3324476	2.1457817	2.084089	2.0516592	6.3049762	3.4283059	5.5812873	3.7367566	6.9588607	6.0432488	2.6217738	5.2514933	3.2457787	5.5105852	1.4842454	5.1007479	3.800355	1.7225929	5.7110539	5.9739365	2.7233585	4.4977775	7.2229352	4.0504041	9.4095478	6.3276419	8.4170049	6.8133482	6.2063448	5.404639	1.241676	4.2440819	6.0011259	6.1460639	5.4862729	1.9806333	4.2090768	4.5739916	6.6376979	2.8121574	2.368879	5.4281646	1.8930969	1.7190693	4.5191633
TCGA-F5-6811	979	0	1.5965408	5.1944716	3.0853132	2.0251139	1.9026878	2.1819268	6.040966	4.1366078	5.3922565	4.0190177	6.3270751	5.9905603	4.2745644	5.710793	3.5256866	4.4314857	1.4610606	4.1852141	4.599417	1.700506	7.6512583	6.0211157	2.7928578	5.3803332	6.847204	4.0848285	10.2531562	8.7716906	6.5639003	6.6954905	5.5024319	5.9579094	1.5791581	6.5272927	7.6956318	7.4090926	6.1856325	1.9147587	5.8216209	2.3967446	3.7877249	2.5216127	3.5692721	5.0515609	2.2879649	1.7892715	4.6733204
TCGA-AG-A01J	31	0	1.569722	7.3282751	2.2922055	2.2425181	1.8342042	2.0169179	6.3466564	3.0584074	6.097979	3.3532832	6.8841041	6.0212112	2.8232162	6.2960968	3.5758732	5.4856065	1.5190694	4.333881	3.8940766	1.7034859	6.7883608	6.6568436	2.1266317	4.3280948	8.9111658	3.6979108	8.4464774	6.9896781	6.5339554	7.3473733	6.5079454	4.6636231	1.3896408	5.7616717	5.8169428	6.8692996	6.8410924	1.9206788	4.3174767	2.275277	2.3578826	3.5862413	3.0942734	5.3398066	1.9620381	1.9157778	4.2257325
TCGA-AG-3608	485	0	1.7529205	7.1653355	2.3016964	2.252369	1.8328373	1.8894186	6.2408011	3.0067447	5.951456	5.5276611	7.1049695	5.4241354	2.6981032	6.4363518	3.3911207	5.5724189	1.3612345	5.4195745	3.6095669	1.7028013	5.6881644	6.7655761	1.9999743	4.3265161	7.8762406	4.2927488	8.3397779	6.4056319	6.6190446	7.3473733	6.5921565	5.4255712	1.9166438	5.7255164	5.9057769	7.1082647	5.7381636	1.9193186	4.7553337	2.5077417	2.5159854	2.9410112	2.1772664	4.8549781	1.9741747	1.8873838	4.091534
TCGA-DC-6154	273	0	1.5686619	5.3871287	2.4507619	2.1731338	1.8294263	1.8894186	6.2074508	1.9481269	5.4658661	3.6385397	7.2919029	6.6259464	2.8887005	6.0272325	3.4993318	4.8923238	1.6298925	4.8462601	3.5333368	1.7770741	6.5877944	6.6232289	2.0183852	4.3225765	7.6135566	3.6079222	8.8609655	7.289314	6.4391404	6.9400962	5.9272447	4.9032025	1.2836561	6.5237501	5.4850656	7.1642417	5.8918551	1.9159244	4.7940273	2.3167826	4.2877633	2.6129494	2.3434932	5.0294848	1.9564366	1.7646805	4.1929934
TCGA-EF-5831	127	0	1.5692975	6.1621787	2.6344299	2.0644453	2.0651802	2.0915077	5.9356663	1.9481269	5.4754528	3.0394411	6.6936481	6.0801704	3.5336527	5.7231078	3.5083944	5.5226111	1.3611445	4.3016091	5.4637022	1.7025276	7.2515915	6.5177041	2.348375	4.325885	7.4963495	3.982188	9.6356943	6.1343004	6.9815792	7.3972493	6.2791488	5.2436409	1.2429863	5.1285807	7.4197701	6.8734565	5.9542821	1.9187749	4.2090768	2.3029311	2.4730479	2.7569984	2.4192277	5.0120143	1.9933697	1.7012033	4.7932503
TCGA-AF-3913	316	1	1.6130816	6.4356976	2.4910457	2.067568	2.1212126	1.8277196	6.2896502	1.8524373	5.8102136	3.3835303	7.6510777	7.3156207	3.6948323	5.8652401	3.1952213	6.1251719	1.5043395	5.0433814	4.5130795	1.7025276	6.4464975	6.6862395	1.719174	4.325885	8.2204305	4.0848285	10.1527651	6.9427007	6.2048257	7.390041	6.2284869	4.6636231	2.5185545	6.2831829	5.9957105	7.3831834	5.2835669	1.9187749	5.2064882	2.3967446	2.3775378	2.5216127	3.3706512	4.7028814	2.1297053	1.8734186	3.808974
TCGA-AG-3887	1124	0	1.569254	7.2586893	2.2922055	2.0710345	1.8320949	1.7768328	5.7003833	4.2749846	6.333861	4.0190177	7.4307538	6.0132846	2.8459009	6.5442742	3.1369185	5.7714	1.4562006	5.4493758	3.0015353	1.7024294	4.6961622	5.9063874	2.2368423	4.3256586	8.3703239	5.8062828	9.1616213	7.8540148	7.894893	7.5976969	6.9071512	4.5418041	1.5528909	4.7485839	5.9400716	7.0564739	5.246731	1.9185799	4.0223501	2.3321142	2.4124917	2.9410112	2.5656401	4.825644	2.0955354	1.8461062	4.2953655
TCGA-AG-A026	59	1	1.860857	7.987686	2.6793065	2.6720047	2.6598518	2.1487772	5.4038047	3.4505569	6.8022586	3.3675579	7.093368	6.0878304	3.0714585	6.2491188	4.4676838	5.1650354	1.4842454	6.0914464	4.0240602	1.7020787	4.8648369	6.4138029	3.2033134	4.3248499	8.1862545	4.210745	8.7279316	6.867498	7.2991869	7.2825221	6.9071512	4.2680256	1.3315368	7.4875992	6.3772466	6.6109488	6.9376175	1.9178831	3.9124361	5.8133548	2.3514973	2.5216127	2.822027	5.0933658	2.1064945	1.7004868	3.9106156
TCGA-DY-A1DC	1258	1	1.5689867	6.5811461	2.6793065	2.0550105	2.3191946	1.9666124	6.3414601	2.3912461	7.0960603	4.0644461	6.8950859	5.9983635	3.4429897	6.5274963	3.6387113	6.4476601	1.4157561	4.6057459	4.4246072	1.7018261	5.9235658	6.2122153	3.1480674	4.3242675	7.7907772	4.4395926	10.0719812	7.3615925	6.8914055	7.3207771	6.5435088	4.7071547	1.6253724	6.1518825	7.0772023	7.3312788	5.9839552	1.9173813	4.7394638	2.691648	2.3730256	2.7569984	2.8647686	5.1348607	2.030834	1.8094832	4.5583543
TCGA-CL-5917	2376	0	1.9029332	5.6752734	2.4910457	2.1731338	2.3191946	1.8239059	6.1233227	1.8524373	5.9382638	3.9282592	6.4844263	6.2729773	3.5114101	6.3909876	3.7397264	5.0677799	1.4087488	4.1852141	4.8043131	1.7770741	6.8046579	7.0063415	2.0912288	4.3227058	7.4060292	4.3912072	10.132625	8.1849718	8.1192684	6.6111056	5.8285016	5.4858887	1.3679694	6.3803499	7.8027145	8.3435112	5.9366961	1.9160358	4.6748361	2.6779989	2.3077142	2.5593354	2.632554	5.4210567	2.0850066	1.9025003	4.5944606
TCGA-EI-6508	636	0	1.5912982	4.452929	2.6193052	2.0387769	1.8852226	1.9322227	6.5794703	2.9575207	6.2608999	3.8479996	6.8181651	6.4226444	3.1382053	5.9780827	3.3136362	4.6097648	1.4363037	5.6667232	4.0532271	1.7002535	5.4381248	5.6218407	2.7233585	4.3206414	6.7481392	3.2717052	9.2049789	4.8258015	6.8504396	6.1578205	6.1714703	4.4360898	3.1372093	4.7485839	7.2620959	7.3003488	5.8292668	1.9142573	4.6060322	2.4345548	7.2602846	2.6789994	2.4759417	5.8481661	2.323171	1.7574812	4.2257325
TCGA-AF-6136	468	0	1.5689867	5.663934	2.6632734	2.074743	2.1439342	2.2962845	6.0590476	2.9575207	5.6063324	3.6222437	6.9551336	7.1803344	3.3009435	5.6563588	3.1166825	6.05261	1.4905909	5.9239479	4.1357997	1.7018261	6.2021751	6.1046778	1.5614469	4.3242675	6.5738115	4.9033132	9.6851992	8.5340184	6.346195	6.8560771	5.8223683	4.4914757	1.2426976	4.8862453	6.6886791	7.4750796	5.2201439	1.9173813	4.6748361	2.2749102	2.4241531	2.8325969	2.7063739	5.1057117	2.0850066	2.0658739	4.6348609
TCGA-EI-6506	625	0	1.791416	5.98666	2.575073	2.038777	1.859934	1.939987	5.514063	3.826026	6.415627	3.606756	7.028018	6.392817	3.162787	5.710793	3.481977	4.530523	1.436304	5.28567	3.826165	1.719366	6.571296	5.02587	3.393699	4.320385	6.977815	3.744807	7.936878	7.185991	7.785673	7.288633	5.86717	6.582041	1.36189	5.976228	6.537287	6.477533	6.276903	1.971446	3.671732	2.309554	2.331484	2.710277	2.081621	5.476204	2.11762	1.780471	4.405524
TCGA-AG-3601	0	0	1.5689867	7.3040234	2.4641906	2.074743	2.2354861	1.9761922	5.9427208	1.9481269	6.4886804	4.6654509	7.2589569	7.0142917	3.0485134	6.547593	3.1952213	5.2731882	1.3609137	5.0550028	3.9805849	1.8013676	6.9492823	6.5936476	2.7602048	4.3242675	8.3396705	4.2498662	10.5340629	8.3112399	7.3548752	7.3972493	6.7939179	6.1533062	1.3158308	5.7458403	5.6278107	6.9028385	5.2162829	1.9173813	4.4987917	2.3421754	2.6273058	2.6948073	2.8647686	4.2654932	1.9512638	1.9157778	4.0592853
TCGA-CI-6619	184	0	6.0827837	6.6522003	2.4910457	2.067568	1.8723502	1.9165172	6.6027766	3.2839453	6.965942	4.0342296	6.8365551	7.5535357	2.8887005	6.0178283	3.3136362	5.8259216	1.3910092	6.2260044	2.9876384	1.8913441	5.3929912	5.3966952	1.5108168	4.3183249	7.3474666	3.8262302	10.2142621	4.6705525	7.3098335	6.7352301	6.0210459	4.5769525	1.2416372	5.2418551	5.8723963	8.0003238	6.1707842	1.9122614	4.5175515	8.2866399	2.9556485	2.6948073	2.3434932	4.9022486	2.0076889	1.7804708	5.5283049
TCGA-AG-A01W	0	0	2.5848222	6.6198449	2.2174571	2.133101	1.8320949	1.8164471	6.4933793	4.3387761	6.8876961	4.4564718	7.3341381	6.741495	3.5794413	6.2113906	3.3911207	6.0154494	1.588237	6.0480104	4.1683746	2.0062743	6.6041771	6.4749188	1.9461322	4.3256586	7.8137439	4.210745	8.4824661	7.340595	6.9278076	7.8544614	6.9757388	6.0716449	1.2429459	6.1371294	5.5510186	8.2244608	4.835532	1.9185799	4.5970956	5.2234206	5.6666731	2.6653769	2.2356201	4.6260175	1.9185879	1.9661776	4.2953655
TCGA-AG-3587	1400	0	2.434202	7.643261	2.332448	2.283874	1.830491	1.849237	5.622239	3.234702	6.771313	3.398735	7.403351	7.014292	2.911664	6.186666	3.313636	6.690316	1.419379	4.203225	3.21022	1.701626	5.711054	6.56377	2.673792	4.323807	8.601593	3.652262	9.239129	6.938366	7.69754	7.659396	7.168173	5.894849	1.242615	5.88377	4.914867	7.911568	5.298257	1.916984	3.95559	7.438608	2.545253	2.853004	2.667991	4.457676	1.974175	2.113313	4.519163
TCGA-AG-3894	426	0	3.9360491	7.0696894	2.4507619	2.1391727	1.8348955	1.9575474	5.7003833	3.1867335	5.2282552	4.0644461	7.2589569	6.1611932	2.9335251	6.3184186	2.9100678	6.2692579	1.4665324	5.36932	2.9151256	1.7038322	5.1097456	5.5788037	1.4754239	4.3288932	7.9166325	3.2772377	10.4033269	6.3657195	7.2532843	7.294966	6.3985824	4.039636	1.676313	4.9683568	5.2869027	6.7846504	7.3051847	1.9213667	4.1122087	6.0993731	2.3086357	2.6789994	2.7063739	4.8970186	2.0573817	2.1133129	4.331255
TCGA-CI-6622	1362	0	2.8103285	5.8041093	2.4009783	2.1592456	1.8294263	1.8449131	5.7235178	4.044688	6.097979	3.5911463	7.0127033	5.8241897	2.9116643	6.0513236	3.5167614	5.7937084	2.1395203	4.7417676	4.3981381	1.8795617	6.1381301	6.677804	1.4952734	4.3225765	7.3305276	4.3425108	9.4813123	7.584532	7.5344883	7.0491134	6.0836073	5.1453136	1.7333311	5.0416869	6.2806131	6.4388278	5.9751036	1.9159244	4.0749716	2.4414697	2.3364989	2.6020138	2.2974123	5.1710066	1.9564366	1.7892715	4.8756195
TCGA-AA-A017	457	0	1.6428413	6.4120635	2.4262385	2.3209117	2.4719143	1.8960454	6.4834684	1.9481269	6.2671915	3.8006808	7.0357462	5.8666823	3.0714585	5.9596394	3.4177903	4.8556894	1.5115694	5.8163221	3.7285564	1.7024294	5.5157467	6.6357529	2.0358409	4.3256586	7.7236763	3.6522624	9.6356943	8.1050062	6.9222259	6.376855	6.5953718	4.29584	1.5940777	7.1623169	5.600931	6.9239971	5.7984714	1.9185799	4.7075022	2.4719238	2.354354	2.7569984	3.7894263	5.0068719	1.9359703	1.8461062	4.2953655
TCGA-D5-6898	229	0	1.6058194	5.8385481	2.7847344	2.1391727	2.4092081	2.1051491	6.377473	2.4432605	6.3460615	3.6708902	6.9778366	8.0147497	3.4649941	6.1682171	4.4324858	5.4032794	1.4722314	4.7275177	3.5226785	1.7006479	8.0915353	6.0165434	2.6386015	4.3215507	7.9855993	3.7705233	10.0517034	3.8072645	6.0698527	7.2257949	6.2791488	4.0938945	1.4405316	6.4841284	7.0654031	8.0141306	5.7716426	1.9150407	4.545239	2.455574	2.4020752	2.8121574	2.7407113	5.87601	2.1064945	1.8201821	4.7545692
TCGA-AA-3526	580	0	1.6973065	5.7525908	2.2757261	2.067568	2.084089	1.9861299	5.3941527	4.004984	5.655726	3.703503	6.9778366	5.272354	2.9797075	6.5807752	3.1952213	5.4032794	1.4510823	5.1007479	3.8434367	1.7770741	6.8216032	5.5053128	2.4945305	4.3224471	7.8371543	3.4026806	8.4346571	6.9383655	6.8192978	7.6593964	6.0556138	7.0441762	1.4135484	4.8544367	5.9840453	7.0522914	5.3274751	1.915813	4.0749716	2.3496785	2.321845	2.6789994	2.8647686	4.9892774	1.9805568	1.7892715	4.4420962
TCGA-A6-2683	472	0	1.7038513	7.7502159	2.1689828	3.1560229	1.8374547	1.778003	6.2408011	3.9089026	6.5549479	3.959424	7.6812937	6.0952927	2.4550006	6.5442742	3.5518787	6.1423447	1.6192995	5.8883987	3.9421621	1.7051141	4.3399038	5.7217982	4.5915043	4.3318491	8.7375844	8.651507	9.2279845	8.6220437	7.6975399	7.713851	7.8789256	4.5348592	1.2440506	6.534435	5.1362714	5.83061	5.9839552	1.9239134	4.1740071	2.2756367	2.4182038	2.7748057	3.716148	4.6797139	2.0152722	2.2700532	4.4055245
TCGA-AG-3892	396	0	1.5698754	6.5016208	2.2757261	2.110917	1.8348955	1.8960454	5.4509138	4.4792591	5.2282552	4.3838893	7.2546796	4.8473244	2.9335251	6.2428098	3.3537416	5.0515669	1.9411339	4.6598118	4.6896765	1.7038322	5.0409639	5.5388989	1.6375301	4.3288932	8.2415197	4.0174368	8.9644966	6.491899	6.4339297	7.2568334	6.3487476	6.1701115	1.2435231	4.3360871	6.138165	5.7960097	6.6476123	1.9213667	4.2635231	2.3196858	2.8703846	2.7256473	2.1105272	4.5219339	1.9998355	1.7032855	4.6348609
TCGA-F5-6702	869	1	1.5742562	6.0341508	3.4549361	2.1161526	2.2092527	1.9575474	6.040966	3.1612955	5.3727206	2.9861862	6.7893981	6.2655335	5.2049687	5.7533072	4.3085807	4.6501911	1.5043395	3.7315266	4.5081751	1.7377887	8.9001646	6.4959753	1.430681	4.3203847	7.2545327	3.7973077	11.9984417	7.5725186	6.2536111	7.0920252	5.5400009	5.2016448	1.2769105	7.8258371	7.8027145	7.0564739	6.966423	2.0535543	3.9691827	2.455574	2.4074182	2.8325969	2.5367041	5.3186575	2.2552537	1.9321783	3.8839167
TCGA-DY-A1H8	992	1	2.0178086	7.1802803	2.4507619	2.3467782	2.1637417	1.8649005	6.3829809	1.7143307	7.129303	3.9116918	7.0468872	5.7516424	2.7390923	7.1766419	3.0094087	6.8354541	1.9610468	5.6276929	3.5226785	2.0767566	3.0012074	6.6695564	1.457015	5.0262769	7.8325659	4.0174368	9.8316107	7.81259	9.0524624	7.2194673	7.5797448	4.29584	1.2432961	4.6776454	5.7501949	7.2650903	5.5423933	1.9202706	4.4987917	4.128506	2.3514973	2.9919407	2.1772664	4.3764873	1.9025972	1.7024048	5.2386581
TCGA-AG-3593	1035	0	2.2143817	6.3698047	2.6344299	2.3903932	1.8345499	1.9399873	6.1348988	4.9025031	5.1172328	5.0258029	6.5292991	6.0212112	3.1875295	5.8620876	3.1465054	5.0340732	1.4665324	5.9693055	3.6507358	1.8913441	5.4161965	5.8576128	1.9999743	4.328494	7.3033558	3.8262302	9.1296984	7.6025937	6.6037993	7.5976969	6.0053478	4.2865056	1.3492318	5.7698009	6.9809018	6.843413	5.7381636	1.9210228	4.0749716	2.4204838	2.5159854	2.9166171	2.822027	4.9329751	2.2081419	1.9321783	4.331255
TCGA-AG-3580	244	0	6.766486	6.3008712	2.4383758	2.1886548	1.8345499	1.9666124	5.9108206	5.697518	5.2391267	3.5410999	7.1167992	6.4302609	2.7390923	6.2738605	3.0967179	5.5724189	1.4722314	6.5136151	3.2913632	1.7036591	4.8342922	5.6852913	1.6018058	4.328494	7.8088487	3.6284545	9.0976498	7.0521126	7.3831636	6.713074	6.4439136	4.5629658	1.2434519	4.1896383	5.7834931	7.1893712	6.665623	1.9210228	3.9691827	3.2761896	3.0485922	2.5049348	3.5692721	4.8549781	2.0152722	1.9661776	4.6348609
TCGA-G5-6235	1696	0	2.1190594	5.6977023	2.3540831	2.0438892	2.0651802	1.8399525	5.9925409	5.2349713	6.2130684	4.7341756	6.6544315	5.2509344	2.6418439	6.0904723	3.0478674	4.530523	1.4413695	4.8209545	3.6095669	1.7009132	7.3956378	6.6400179	2.4756956	4.3221626	6.9750035	3.7705233	10.3148534	7.6025937	6.4982785	6.9649319	5.8414192	6.3622527	1.3206789	5.9725475	6.5771485	7.7057585	6.0539413	1.9155678	5.2189095	5.7241379	4.6127439	2.5049348	2.3930518	5.1565246	2.1064945	1.7574812	4.8323716
TCGA-AG-3598	1522	0	1.5697987	7.0578301	2.3886248	2.067568	1.8345499	1.9028272	5.77418	3.7843556	6.4272233	3.959424	7.3428674	6.0285498	2.7186925	6.6981869	3.2363789	5.1809015	1.5043395	5.4594755	4.1683746	1.7036591	6.2352509	5.6750416	2.6043213	4.328494	8.3240621	4.0848285	8.5825285	8.5581557	7.1636258	6.9600684	6.5272435	6.0716449	1.968484	4.1228674	5.2479556	7.1467009	5.4897217	1.9210228	4.3386846	2.3255471	2.4366946	2.8325969	1.8867842	4.784181	1.9458313	1.9321783	5.4001168
TCGA-DY-A1DD	1741	1	1.6836788	6.4915831	2.4774958	2.2724615	2.7452537	2.2181782	7.179035	1.8524373	7.2270805	4.0954278	6.9588607	5.5332492	2.6605033	7.1375056	4.0773676	7.1082895	1.5776489	7.1478019	3.6401512	1.8013676	3.8368314	7.5048597	1.3339568	6.7541999	7.8371543	4.0848285	10.7623675	8.3820699	8.063734	7.4109946	7.2807095	3.9600538	1.4049084	6.4410325	6.5092491	8.4859804	6.0452961	1.9132257	5.9566555	3.6987551	2.7003454	2.6529493	2.822027	4.8227808	1.9564366	1.7190693	3.8839167
TCGA-AG-3581	215	0	1.8373599	7.6118003	2.3324476	2.1013694	2.0296195	1.8894186	6.0931569	3.0584074	5.773171	3.3532832	7.1929958	5.8811331	2.9565179	6.3056406	3.0872376	5.1001736	1.4275772	4.1852141	3.3937061	1.8369699	6.7294932	5.4883592	1.581746	4.3232562	7.7543925	3.9160557	10.0517034	8.4506895	7.1149268	6.6697525	6.4792991	8.0347028	1.3969709	5.3052354	5.7165824	7.3091224	6.1446911	1.91651	4.4501938	2.3141794	2.3252423	2.9166171	2.632554	5.0368261	2.0573817	1.7993594	3.969155
TCGA-AG-A025	1520	0	2.4935355	7.4421158	2.4507619	2.0920758	2.084089	1.8199561	5.8657235	1.8170209	6.1176185	4.3838893	7.3171901	5.9100994	3.0938577	6.1555964	3.0678676	5.4594933	1.4665324	6.3155745	3.5226785	1.7024294	3.9084366	5.8382226	1.5716045	4.3256586	8.2204305	3.8262302	8.2237464	5.6927162	6.881157	7.3755287	7.0320317	4.4985768	1.5940777	5.7416577	5.4187622	6.538403	6.6905799	1.9185799	3.9124361	2.3907692	2.4020752	3.1002598	2.7783501	5.4402097	2.0482352	1.9157778	4.6733204
TCGA-AG-3591	1035	0	1.5692105	5.2129058	2.3766693	2.067568	2.2092527	2.0169179	5.2960665	4.0819967	5.4299098	3.8161515	7.0740338	5.7952783	2.8232162	6.5807752	3.1757	4.550235	1.7531441	5.3279593	4.5235992	1.7023312	5.2186155	5.7779246	3.3341799	4.3254322	7.5654916	6.0946433	9.539959	8.1576821	5.9422201	7.2629715	6.1058019	5.3373133	1.7128928	4.3260784	6.4114782	6.8479411	4.7267612	1.9183848	4.0083988	2.4087643	2.5246749	2.6948073	2.368879	4.9892774	1.9871775	1.7008898	5.0766605
TCGA-AG-3893	1065	0	1.589017	5.954786	2.590051	2.101369	1.955072	1.798523	5.923267	2.597702	5.68046	4.456472	6.880229	6.656145	3.278297	5.807613	3.53456	3.915028	1.419379	4.673359	4.376167	1.701149	6.64684	6.931544	2.776957	4.322706	7.297112	4.439593	10.490915	7.973338	6.287278	7.011309	6.187394	5.355536	1.302534	6.865953	6.19592	6.155378	5.957106	1.916036	4.263523	2.538358	4.407183	2.56955	3.259122	5.409018	1.940801	1.699003	3.910616
TCGA-A6-5657	367	0	1.813261	6.934823	2.981217	2.672005	2.543853	2.148777	6.588752	2.36682	6.975555	3.38353	6.958861	6.39991	4.09935	5.707687	3.994171	5.522611	1.879423	4.235464	4.15534	1.713722	6.073297	6.715306	1.518455	4.318325	7.94263	3.548912	7.782554	5.108494	7.03968	7.219467	6.052526	5.293135	1.259351	6.4698	6.859548	7.435208	6.40656	1.912261	4.219844	2.316783	5.541949	3.159804	2.393052	5.083462	2.834209	2.501485	4.160166
TCGA-AA-3685	1127	0	1.5685823	6.0935193	2.3432556	2.0920758	1.8290679	1.9761922	5.9802333	2.9309014	6.1942977	3.8479996	6.9664483	6.0509656	3.1160505	6.4557581	3.4090434	4.9451202	1.3882647	4.6460028	4.4831429	1.7703707	6.4218304	6.5387196	1.9817196	4.3221626	7.9013542	3.8262302	9.8124271	8.0873407	7.7161097	7.875728	6.3080882	5.404639	1.242322	4.8736867	6.7003708	7.851082	5.8773203	1.9155678	5.3845635	2.3008385	2.3775378	2.6390573	2.7407113	4.2572647	1.9998355	1.7508994	4.5944606
TCGA-AZ-6606	357	1	1.5890166	5.9367771	2.4140684	2.2057777	2.3477901	1.8277196	5.6068541	3.9865516	6.0585661	3.5581974	6.491736	5.1857019	2.8232162	5.3842913	3.6534464	5.3475325	1.4722314	4.2354641	3.9260554	1.7010366	5.3632896	6.1678695	3.4394382	4.3224471	6.6562449	6.0010566	10.2938295	5.8465587	7.4632706	6.8178657	6.1058019	6.3795864	1.4584683	5.0792807	5.8278742	6.2098463	6.3571465	1.915813	3.7808924	2.2838525	2.8703846	2.5695495	2.1952879	5.3068157	2.0152722	1.7574812	5.6083339
TCGA-AA-3679	457	0	1.5697987	6.4880561	2.4140684	2.133101	1.8345499	1.8894186	6.3150935	2.6985406	6.3460615	4.9786277	7.4168848	6.2729773	3.2326004	5.8012946	3.0285691	4.8743291	1.7212338	4.8087884	4.6564507	1.7036591	6.7709536	6.4576225	2.7928578	4.328494	7.8044326	3.9160557	10.6942245	9.0787663	5.99831	7.0166385	6.1842277	4.9129817	1.3618902	6.4482798	5.655554	8.0187286	5.6602843	1.9210228	5.4187621	2.6646241	2.3617908	2.3563172	2.9501627	4.6229309	1.9359703	1.7030091	3.7420195
TCGA-AY-A54L	525	0	2.4635985	5.4164577	2.3116554	2.1731338	1.9424535	1.8093675	6.1174904	2.7744696	5.773171	4.3963176	7.0431088	6.0509656	2.4695523	6.2145219	3.4177903	5.5724189	1.5334087	5.8973749	4.6287186	1.7002535	5.7979284	6.7816205	2.7071021	4.3206414	7.2322733	4.7119197	12.3073017	8.2905768	6.7630693	6.9450864	5.7352847	5.285261	2.2739298	4.6111697	6.1105562	8.0094742	5.9722234	2.0174417	5.2189095	2.3577479	2.3234736	2.7748057	1.8821631	4.8841469	1.8791016	1.7993594	5.0334144
TCGA-CA-5797	100	0	1.5810422	5.5736296	2.6942717	2.0520294	1.8944548	1.9322227	5.8657235	2.9822314	6.0585661	3.7367566	6.8292586	6.6878379	3.1875295	6.2428098	3.4551848	6.0889691	1.5115694	4.0297571	3.7197127	1.7007898	5.7738773	6.706738	1.3587614	4.321878	7.6304654	3.6744057	7.5614215	6.815161	6.991597	6.4246144	6.2410782	5.293135	1.8912913	6.0665745	6.7824421	7.624441	6.0598856	2.0409529	4.4213691	4.5969791	5.5123534	2.7256473	2.632554	5.3660879	1.9408005	1.8201821	3.969155
TCGA-AA-A02O	28	0	1.6288528	8.2368995	2.204688	2.1664219	1.8342042	1.9483952	6.6580907	3.474487	6.7613734	5.6798787	7.1442965	5.5836091	2.5845026	7.2147068	3.7721868	7.2237769	1.3614597	5.4005543	3.4297803	1.7034859	5.2946055	6.28386	1.9817196	4.3280948	8.3470532	3.2767024	8.4761538	8.1487618	8.1054502	7.5326816	7.8888546	4.9412699	1.4584683	4.8480134	4.7715331	6.7208689	5.2543828	1.9206788	4.1367071	2.4895843	3.1207461	2.9166171	3.3142526	4.7816138	1.9512638	1.7027328	3.969155
TCGA-CM-4750	244	0	1.6904139	7.1116573	2.3116554	2.0464232	1.8322909	1.8318478	6.7572481	2.7237005	6.6832005	4.7722464	7.6711262	6.7109216	2.7598673	6.6876762	3.6908313	6.7638502	1.694197	5.2644092	3.6602727	1.7025276	6.2599043	6.6736521	1.7501458	4.325885	8.5419755	3.9482089	9.7027262	6.5437374	6.9066098	7.3075687	7.1603963	6.2178535	1.4049084	5.9377829	5.0402339	7.206434	5.5907915	2.4317404	5.0614483	2.6646241	3.5775828	2.8729573	3.3706512	4.3006807	1.9871775	2.0025608	3.7008869
TCGA-CK-5914	669	0	1.8012801	5.5977962	2.3432556	2.0965839	1.931445	1.8354737	5.9925409	1.9691693	6.3150484	4.0190177	7.0778657	7.3326779	2.9565179	5.6107842	3.4819765	5.4720705	1.4842454	5.5984708	3.4760703	1.7010366	6.7963032	6.1633934	2.4581776	4.7340976	6.4861071	3.6284545	9.371793	6.2129195	6.7833901	6.7806253	5.9363803	5.1574643	1.4405316	5.8060598	6.1215503	7.624441	4.8308299	1.915813	4.6151388	2.2747358	2.3421285	2.5131042	2.4477203	4.836336	1.9620381	1.7892715	5.1201904
TCGA-D5-7000	312	0	1.5965408	5.6810072	2.5050296	2.1968745	1.9424535	1.8894186	6.1905378	3.5889393	5.3823462	3.7683963	6.5157913	5.9681418	3.3466419	6.1742602	4.1843647	5.1320501	1.8794232	4.3500536	3.9501829	1.7010927	5.5397207	6.9105665	1.6507912	4.3225765	7.1088636	3.7973077	8.6488725	6.6082865	7.7346899	6.7852086	6.501663	6.1195243	1.3618902	5.4826378	6.4974593	7.2019665	5.6194288	1.9159244	4.1620408	2.2849004	3.0014355	2.6948073	3.2591222	5.404173	2.0076889	2.0025608	4.6733204
TCGA-AA-A01V	31	0	2.4045326	7.5437652	2.204688	2.0644453	2.0651802	1.8649005	6.2017987	5.1818615	5.492865	3.6222437	7.2589569	6.6959256	2.8887005	6.1148387	3.2751081	6.7830291	1.3610799	6.6600983	3.2523995	1.7023312	4.826375	5.287984	1.7649601	4.3254322	8.0718008	3.4830657	8.1289075	8.8838299	7.589036	7.2194673	6.9177057	4.3148266	1.3158308	3.774359	5.3589789	6.2506064	6.6295665	1.9183848	3.4913695	2.9920359	2.9344349	3.1598036	1.8849824	5.132473	2.1417713	2.137579	4.4420962
TCGA-AU-6004	824	0	1.6587603	5.8336096	2.4641906	2.0644453	2.1857297	2.0283006	6.0467921	5.7248784	5.2912387	3.8479996	6.6970175	5.8310462	3.3466419	5.7833049	3.9445036	5.2573173	1.4665324	4.9211662	4.2195828	1.7001422	6.2433016	5.5167442	3.2831314	4.3203847	7.3710332	5.7110286	8.7347419	5.3583358	7.241765	6.7174363	5.7189201	5.0492148	1.4695968	5.2165888	6.7710672	6.4651434	5.2314971	1.9140361	3.8275335	2.2860384	2.9344349	2.7411832	3.4348839	5.6520018	2.1417713	2.3959813	5.2798769
TCGA-G4-6304	1631	0	1.7529205	6.5876362	2.1831454	2.1968745	1.8306909	1.8960454	6.2521674	3.0584074	6.1437415	3.5754071	7.0506721	6.0652294	2.3696397	6.3621895	3.2160281	6.78968	1.4610606	6.2003421	3.3680283	1.7017261	3.5673819	5.9643606	2.1637368	5.432907	8.2706771	4.2498662	7.9283716	5.4405276	7.7918114	7.4853234	6.7571863	5.4526605	1.5659075	3.6298861	5.5125479	6.6833045	5.1415859	1.9171828	3.9124361	2.2989053	3.0485922	2.3553679	2.368879	5.070849	1.9025972	1.6999241	4.8756195
TCGA-A6-3807	333	0	1.5699945	7.4606817	2.5471585	2.1592456	1.8354322	2.1652271	6.0814572	3.9278548	5.773171	4.4205512	6.8619634	6.1392391	3.6482827	5.2155428	3.8154532	4.7432929	1.361662	6.4353519	4.1488084	1.9310131	6.4051602	6.5936476	2.4405186	4.3295131	7.5423606	4.0504041	9.4955405	6.6194884	6.0942776	6.8084716	5.9146299	4.4985768	1.2436337	5.295418	5.3198689	6.9711904	5.960191	1.9219008	3.9555904	4.8987605	4.7796969	3.251407	2.7407113	4.7953408	1.9458313	1.9661776	4.5944606
TCGA-AA-A01X	791	0	1.860857	7.4889063	2.3116554	2.6298469	1.8293143	1.7962778	6.4137624	3.2110736	5.2501574	3.8638435	6.7893981	5.5041074	2.7390923	6.4137586	3.4819765	6.0051981	1.4562006	5.3900986	3.3549743	1.8369699	5.1020688	5.6271364	1.408771	4.3224471	7.9637862	5.7110286	8.2544056	9.3721958	7.6672215	7.4109946	7.2693309	4.5629658	1.2423728	6.9031417	5.4132748	7.0436896	6.6446827	1.915813	4.7315113	3.2101353	2.4241531	2.7256473	2.15929	4.6708393	2.0076889	1.7892715	4.4792541
TCGA-G4-6586	1089	0	1.5692975	6.387347	2.2590503	2.1886548	1.8322909	1.9761922	6.1348988	4.3707111	5.7130064	4.3580018	6.9890521	4.796706	2.4550006	6.0207616	3.3337853	6.15104	1.8598086	5.0065858	4.5895119	1.7025276	4.4618082	5.6696232	1.3346385	4.325885	7.6636331	7.489734	9.539959	6.491899	6.9278076	7.0649707	6.2918961	5.6898924	1.3370016	3.6298861	6.1269419	6.2950793	4.6473383	1.9187749	3.9124361	2.2750652	3.8890003	2.6529493	2.2974123	4.5602396	1.8959778	2.0446768	4.9944374
TCGA-AA-3516	396	1	1.5701136	6.5250934	2.5323631	2.0710345	2.4092081	1.9322227	6.0351393	4.4485467	5.3330992	3.4946744	6.6191205	6.2502028	2.8681774	6.0362536	3.5518787	6.1779482	1.5423052	4.2520034	4.122495	1.7043698	6.1461631	5.4883592	2.2923696	4.3301329	7.5694106	3.2780689	8.563538	4.1880985	6.9863372	7.3339762	6.3425776	6.5733425	1.2437443	4.861214	6.3199485	6.5724762	5.1929799	1.9224348	4.3174767	2.2754723	2.8928039	2.5915411	2.822027	5.0145694	2.0152722	1.7041435	4.5944606
TCGA-AZ-4684	1977	0	1.5694187	6.0896403	2.5050296	2.0153997	1.8328373	1.8540378	6.3829809	4.044688	6.3150484	3.5754071	7.3130023	7.3981787	3.1160505	6.4394953	3.9127232	5.9475383	1.3612345	6.2587612	3.4760703	1.8286508	6.3403146	5.7930813	1.4518105	4.3265161	8.6888051	5.7110286	9.2854328	7.1766043	6.6646682	7.4044383	6.8109071	5.1739414	1.6253724	4.9683568	5.3533822	7.4484299	5.8858772	1.9193186	4.8771605	2.9098455	2.4433188	2.8729573	3.5692721	4.825644	1.9998355	2.0446768	4.0592853
TCGA-F4-6854	16	0	1.5849175	6.4260152	2.6043088	2.232604	2.1212126	1.9399873	6.3519772	2.9575207	6.2130684	3.8958819	7.3513251	7.4467745	3.1875295	6.1211486	3.446629	4.9280689	1.5776489	4.9336275	4.1617154	1.700506	5.6726022	6.5855555	1.5428848	4.8527364	6.8608959	3.7219658	9.249879	8.2414492	7.3490573	7.3339762	6.2854987	4.3856532	1.2613028	6.791092	6.3199485	7.3137832	5.6506135	1.997787	4.3174767	2.311746	3.7614914	2.7933408	2.4477203	5.4498175	2.0573817	1.7508994	4.7545692
TCGA-CA-6718	306	1	1.620972	5.6460265	2.4383758	2.0346705	2.2884496	2.0777787	5.6929504	3.7437157	5.5812873	4.0190177	6.6336011	7.133473	2.8681774	5.8407635	3.8447331	5.2875456	1.5334087	4.6338648	4.3314027	1.7336649	7.6973178	5.1932474	4.0139482	4.3206414	7.0501603	6.190149	8.5759864	4.874341	7.4173032	7.1836827	5.7712456	6.2067171	1.3260857	4.9683568	6.6005268	6.1187923	5.0431715	1.9142573	4.8482027	2.2781244	6.4521742	2.6789994	2.5656401	5.4162436	2.0152722	1.8589552	5.0766605
TCGA-CM-5344	304	0	1.6836788	6.9437909	2.8291757	2.1013694	2.2619347	1.9761922	5.540694	3.8680718	6.4216753	4.4321753	7.1560721	5.8460507	3.5557177	6.4490993	3.631424	6.356358	1.9211672	4.4744823	4.0457475	1.7003798	6.2680242	6.5936476	1.9999743	4.6358877	7.3609182	3.3440395	8.9554148	6.3915272	7.8686968	6.7944135	6.743889	4.7189019	1.3370016	6.0332471	7.0955873	6.6319563	6.1856325	1.914508	4.1620408	2.3577479	3.6800996	2.8121574	3.0430613	4.836336	1.9458313	1.7892715	4.331255
TCGA-AA-3860	945	0	1.5937409	6.6780267	2.5050296	2.3339904	1.8304913	2.0283006	5.879259	2.9059543	5.5556748	4.3183418	7.2013245	6.4530823	3.419505	5.6841095	3.2751081	5.5724189	1.6418198	4.1509705	4.3925876	1.7016262	7.4595272	6.0630307	3.3468242	4.3238065	7.6636331	3.2738272	10.9929887	6.4593317	7.6246945	6.7672019	6.2567	5.8161467	1.2426154	5.0738501	6.6298518	6.8734565	5.9279183	1.9169842	4.3280379	2.3967446	2.6273058	2.4324234	2.2562509	4.5375712	2.0664697	1.8094832	4.2591429
TCGA-F4-6570	188	1	1.5869156	6.2412103	2.6344299	2.0464232	2.1006976	2.1051491	5.8239297	3.7437157	5.7589124	3.9441853	6.1552206	5.4164018	3.671013	5.6137035	4.0415304	5.0515669	1.6668379	4.1509705	3.800355	1.7010366	9.3130198	5.8135142	1.3778455	4.3224471	6.847204	4.0504041	8.9919621	6.6763942	6.6698576	7.0166385	6.0086241	5.6501076	1.4405316	5.2165888	6.4510994	5.4623669	6.0130806	1.915813	3.9272783	2.3008385	7.2529128	3.2216773	3.2591222	5.2142438	2.023486	2.0658739	4.6348609
TCGA-AA-A029	1581	0	2.5848222	7.4606817	2.2838721	2.0192542	1.8572865	1.9575474	6.4789068	2.0539684	6.6728428	3.0142804	7.1167992	5.4965589	3.1875295	6.5743345	3.9288341	6.195801	1.3652629	5.1996095	3.7644316	1.7150477	5.9715937	5.9398811	2.3295954	4.3547543	8.2483173	4.210745	8.2496784	6.2864169	7.8049048	7.5326816	7.4601909	6.4470433	1.2481379	4.1790223	5.9568592	7.2314175	5.8888131	1.9436477	4.2198442	2.813884	4.5901621	2.7411832	1.9022377	4.7867644	1.9741747	2.7516765	4.5944606
TCGA-DM-A0XF	1162	1	1.8132608	5.5155649	2.4262385	2.0965839	2.0135469	1.8831756	6.2946245	3.0067447	7.0091182	3.8479996	6.8439015	6.3999103	3.023931	6.6876762	3.3439604	5.6921601	1.6805283	6.5432531	3.3937061	1.8685481	6.1381301	6.0303432	1.5520959	4.3232562	8.2415197	4.2498662	9.6511551	8.5340184	7.3719442	7.3404349	6.2918961	5.2628431	1.3748141	5.0027962	6.258002	7.1642417	5.7475196	1.91651	4.2198442	6.5509111	5.4094726	2.7102767	3.2591222	4.9688783	2.0388885	1.6993836	4.7137717
TCGA-AY-5543	479	0	1.5689424	5.4164577	2.5185877	2.0965839	1.9968898	1.9666124	5.6544325	4.5397408	5.978111	3.7683963	6.9512147	4.7025336	3.023931	6.1773748	2.981316	5.1809015	3.4160407	4.9336275	4.3314027	1.7017261	6.1541387	5.9350137	1.5916618	4.9563311	7.0940027	5.526532	9.396229	8.8203398	6.9705564	7.2508444	5.8317595	6.0264979	1.3679694	5.3102626	6.4746374	6.0133719	5.8262075	1.9171828	4.2635231	2.2951244	2.3617908	2.5593354	2.3434932	5.1539828	2.0756556	2.2125426	5.4001168
TCGA-AA-3534	882	0	3.6745537	5.7636037	2.6043088	2.1886548	2.1439342	2.2540025	6.2784965	5.0452066	5.0110641	3.2928614	7.2056052	7.7384219	3.1382053	5.8559657	3.0776692	5.5855021	1.5115694	6.3318056	2.9448904	1.7016262	6.8876736	5.5280663	1.5184553	4.3238065	7.4204739	4.0848285	9.3096675	6.7659585	7.1094508	6.7806253	5.9960891	3.8335559	1.2426154	5.0530578	6.2861701	7.6739151	7.1257719	1.9169842	4.4120891	6.5838308	2.3337863	2.9652559	2.6679907	5.2734429	2.1176201	1.7892715	4.5191633
TCGA-CM-5864	61	0	1.5689867	5.808917	2.5050296	2.036667	2.0477115	1.9761922	5.8723967	3.6795703	5.492865	3.8006808	6.6191205	5.9313534	2.6791125	6.1618687	3.1272521	5.8259216	1.3609137	5.8428525	4.2967848	1.7018261	5.3402264	6.3457827	3.2566223	4.3242675	7.1544583	3.8262302	10.2142621	8.5697937	7.0716962	6.9198238	5.9333556	4.5629658	1.7981825	4.7133833	6.3483108	7.4924311	5.8830862	1.9173813	4.9187168	2.3389111	2.3689796	2.6129494	1.9971224	4.6855459	2.0388885	1.8873838	4.6733204
TCGA-AA-A00A	1157	0	1.7350735	6.225519	2.5616877	2.1216057	1.8337939	1.9165172	5.9296501	5.2144848	5.6804596	3.2928614	7.0857144	5.4385687	3.0485134	6.3621895	3.7907115	5.7598987	1.8794232	5.7520551	3.3171711	1.7032804	6.3488492	5.5167442	1.3348223	4.327621	7.9534776	4.0174368	7.7746137	6.3587396	7.3152941	7.2447709	6.8007087	5.0230462	1.2432961	4.2546067	6.422774	6.8055801	5.3876157	1.9202706	4.186122	2.4719238	2.4576711	2.9919407	2.99386	5.2667223	2.1176201	2.1859934	4.7137717
TCGA-AD-6889	2056	0	1.6587603	6.1581864	2.4009783	2.1062667	2.2619347	1.8831756	5.8380531	4.5093554	4.7660098	3.8161515	7.0468872	5.2933226	2.9565179	5.2646403	3.2363789	5.8878363	1.7368049	4.1509705	3.8174201	1.7025276	6.3242292	6.0864156	2.1090122	4.325885	7.4168691	4.9033132	9.0764757	7.2537847	7.3323206	7.0166385	5.8766891	5.9235271	1.3748141	3.8440021	5.9344301	5.1896877	5.4830519	1.9187749	3.7500994	2.2989053	3.3470747	2.5915411	2.4477203	4.963765	1.9741747	1.9025003	4.8323716
TCGA-AA-A00Q	1278	0	1.6334047	7.2586893	2.4507619	2.1523278	2.0651802	1.8649005	6.1289662	3.3062597	6.2671915	3.3987354	7.124767	6.0878304	2.9565179	6.1928585	3.4276012	5.0515669	1.7531441	5.4911171	3.4297803	1.8586267	6.5629292	5.8919882	3.7022781	4.3254322	7.466786	3.8262302	10.4692573	8.72823	7.5162149	7.2014554	6.6185087	5.1330111	1.5791581	6.5628247	6.6589339	7.4003503	5.6067108	1.9183848	4.8253173	2.2951244	2.5062719	3.0709352	3.3142526	5.2949016	2.0388885	1.9025003	4.3678044
TCGA-DM-A1DA	228	1	1.6023201	5.3637135	2.3215534	2.127494	1.8308904	1.8894186	6.3720921	1.6672566	7.0139418	4.8977244	7.4753674	6.4226444	2.6981032	5.904698	3.5432431	5.9767055	1.3609137	6.3645919	4.2569144	1.7018261	4.9100118	6.8607912	2.4581776	4.3242675	7.5342985	5.7110286	10.1730682	6.3346975	6.9705564	6.3368917	6.3862026	5.5483906	1.5400128	3.774359	5.1189061	7.4966357	4.7589635	1.9173813	5.0926233	2.2951244	3.6557094	2.6948073	2.4477203	4.6738915	1.8764702	1.9157778	5.6899935
TCGA-DM-A1D0	3974	0	1.5890166	6.9136831	2.4262385	2.3467782	1.981119	1.8064457	6.1174904	1.598123	6.2130684	4.7147839	6.7429091	5.3446294	2.5167007	5.9780827	3.3439604	6.4025215	1.5190694	6.6145666	4.3981381	1.8104297	5.4161965	6.0538089	2.7415925	4.321878	7.1704527	4.7119197	10.7165808	7.4259372	7.4115992	7.1895258	6.4273695	6.0408278	1.3025337	3.4669578	6.9746197	6.2279302	6.2239247	1.9153226	4.2968902	2.4275954	2.3202961	2.4976789	2.5057657	5.0685428	1.8741325	1.7435189	5.4441938
TCGA-F4-6807	494	0	1.6023201	6.0896403	3.1008486	2.2623257	2.6179308	2.2000669	5.7455747	4.3067667	5.7512886	3.4461501	6.7142774	6.2429694	4.0993504	5.8803187	3.9497902	5.8778978	1.3603232	4.2032248	4.0668122	1.7470422	7.2774525	5.5167442	1.7342116	4.5746901	6.935182	3.5489117	8.5005946	6.867498	6.5292012	7.0328602	5.5634353	5.1245812	1.2419589	6.9987359	7.4136697	6.6025514	6.1738103	1.9138149	4.0749716	2.3226128	2.7715234	2.8121574	2.3434932	5.6665565	2.3052797	1.9321783	4.5583543
TCGA-NH-A50T	553	0	1.6477201	5.8626464	2.4641906	2.2724615	1.8313947	1.8831756	6.7525601	1.8892902	6.471596	4.1093587	6.9280065	6.9585721	2.8887005	5.9780827	3.2160281	6.4765303	1.4124926	6.9974193	3.5879227	1.917732	3.7588851	6.0954383	2.7233585	5.1045824	7.2449971	5.8062828	9.6356943	4.6334216	7.6549759	7.2825221	6.8380508	4.2297047	1.943508	5.0903754	5.6173201	8.0996452	5.3773281	1.9178831	4.863133	2.7514489	3.5527094	2.7411832	2.9072373	4.5982123	1.9271619	1.7004868	6.9349991
TCGA-NH-A50V	588	0	1.5767564	6.6876028	2.5900508	2.0464232	1.8277509	1.9399873	5.7455747	4.5830837	5.2501574	3.3532832	6.5326282	5.4675731	3.3009435	5.6654595	3.4819765	4.8200987	1.4722314	6.5754288	4.8174987	1.7002535	5.1177222	5.5111457	5.0641951	4.6358877	6.9184918	6.0946433	9.7385835	9.0410647	7.2876767	6.7765691	5.9082567	5.2055406	1.5940777	5.6590457	6.636132	6.255053	5.5811384	1.9142573	3.9412253	2.3008385	2.321845	2.6529493	3.2027374	5.5906379	2.2552537	1.7574812	5.1600008
TCGA-AD-6899	176	1	1.578186	5.6869649	2.5050296	2.133101	1.9026878	2.0051298	5.8723967	3.2586654	5.2501574	3.7367566	6.367146	5.7882172	3.671013	5.4219864	3.8154532	4.3290692	1.6298925	4.2194654	4.0457475	1.7002535	7.0520468	5.6750416	3.1204061	4.3206414	7.2290787	3.982188	8.9376424	8.3316449	6.7315462	5.9781917	5.917831	5.8425035	1.3025337	6.114734	7.1316851	6.1097678	6.0716613	1.9142573	3.5075485	2.3289496	2.5668168	2.7933408	2.9501627	5.5053997	2.1176201	1.8201821	4.2953655
TCGA-D5-6534	1316	0	1.5682408	6.0643409	3.6413715	2.0309456	2.5794184	2.5986867	5.540694	3.330557	4.1096727	2.9438125	6.0978704	5.6493502	5.1600679	5.39705	4.1250512	4.0498102	1.526084	3.1985417	4.0457475	1.7163735	8.2105783	4.8185912	1.3528324	4.3203847	7.3233711	4.2927488	10.4692573	7.1623413	6.0647703	5.495074	5.3569844	5.1657092	1.2420048	8.2053838	7.9077302	5.3065603	7.7716947	1.9140361	3.8275335	2.3141794	3.8890003	3.5862413	4.5346127	5.5243967	2.4738659	1.9661776	3.9983611
TCGA-F4-6856	591	0	1.5689424	6.0470556	2.3886248	2.1013694	2.0135469	1.8831756	5.231739	4.2418814	5.7365217	3.686077	6.6793881	5.6057236	2.8681774	6.0207616	3.4909145	5.3611764	1.446081	3.6900213	3.5767129	2.1598219	5.5397207	5.6271364	1.9121524	4.324037	7.3742932	3.8835935	8.0387067	4.5521878	7.4632706	7.0594418	6.1399468	4.8772528	1.4919817	4.5146563	6.2469878	5.9756148	5.832281	1.9171828	3.5412658	2.2989053	2.6558663	2.6948073	2.5656401	5.3257441	2.323171	1.8201821	4.7137717
TCGA-A6-A5ZU	293	0	1.5689424	5.2924988	2.6942717	2.0464232	1.8306909	1.8354737	6.1513665	2.7502124	5.4202048	3.0971974	6.3534449	5.9983635	3.2782966	5.5400728	3.7117425	8.0944494	2.1633575	5.4700318	4.1814784	1.7017261	6.5291321	5.6902614	1.3904027	4.324037	6.9778154	4.1670141	10.9659274	9.591358	6.7315462	6.2640081	5.2731291	3.8575408	1.3206789	6.0772356	6.9871876	6.8566767	7.3941325	1.9171828	4.3386846	5.3197473	2.6840904	2.6262318	4.0231978	5.3876311	1.9998355	2.7074055	4.8756195
TCGA-DM-A0X9	3641	0	1.5686867	6.3336746	2.4009783	2.067568	2.0296195	2.0169179	5.9925409	3.4505569	7.642034	3.9742175	6.5292991	5.4241354	2.8232162	6.2931192	3.5432431	5.7937084	1.4413695	5.6862713	3.9501829	1.7011488	4.1796866	6.5428001	3.1204061	4.3227058	6.9893003	4.0848285	8.5825285	7.1206879	8.3238999	6.661573	6.9001678	4.604412	1.527052	5.518447	6.0339347	6.9285628	5.4997471	1.9160358	3.5239563	2.3255471	2.4576711	2.8121574	2.8647686	4.8417169	2.0955354	1.8094832	5.1600008
TCGA-G4-6317	1095	0	1.58593	6.8057304	2.5440265	2.1894007	2.3555926	1.85855075	6.18549095	1.72242305	6.14242735	4.90125395	6.92795815	6.4637012	2.72246805	6.0569592	3.24004935	6.2669798	1.52638495	5.57829495	4.26301635	1.9611766	5.8402852	6.3937651	2.00379235	4.3259985	7.56660685	4.6645002	10.24792375	7.69196145	6.5465689	7.6312363	6.2224259	5.10766735	1.24300655	5.07261595	6.24443195	7.29773445	5.7089619	1.9188727	5.08869215	2.49406535	2.33119375	2.4343226	2.42241035	4.82595245	1.9338252	1.76743335	4.91333235
TCGA-F4-6461	338	1	1.5684019	6.7722574	2.8291757	2.0387769	1.9968898	2.1652271	5.6380749	3.6795703	4.3267417	3.414728	6.6723257	6.1981348	3.671013	5.1817264	3.7844074	5.4457115	1.4026321	3.7103435	3.9421621	1.700506	7.0608709	5.7578203	1.3699584	4.3212235	7.1116059	4.9033132	8.4945967	8.0873407	6.9018041	6.4361391	5.657505	5.161576	1.3618902	6.6096496	7.4911848	6.6491325	5.7747126	1.9147587	3.7966936	2.3666492	3.1456301	2.8933696	2.9072373	5.613114	3.1635166	4.5152954	4.8323716
TCGA-AA-A010	1064	0	6.314866	6.716091	2.311655	2.092076	2.438705	1.948395	6.246375	3.889051	5.903454	4.195996	7.313002	6.991085	2.660503	5.956415	3.156017	5.403279	1.362449	5.187423	4.302567	2.593527	6.74646	5.920333	1.503129	4.335033	7.416869	3.853771	8.119087	5.826928	7.270829	7.04366	6.404832	5.074178	1.244619	3.71837	6.033935	6.087191	6.074457	1.926656	4.699474	2.390769	2.556069	2.756998	2.56564	5.275882	2.11762	2.212543	3.940002
TCGA-AA-3675	1431	0	1.5937409	6.146279	2.4262385	2.0438892	1.8300148	1.8894186	5.4038047	2.8023033	5.3823462	3.959424	6.7321172	5.0489439	2.9565179	6.2113906	3.5598822	5.7165512	1.8227526	5.2428588	4.4831429	1.7013875	6.1780869	5.4024568	3.2952502	4.3232562	7.2072513	5.2778635	8.8286774	6.8472629	6.839693	6.7806253	5.7516878	4.2586709	1.7536443	5.2268647	6.0778227	6.7208689	6.3423647	1.91651	3.9272783	2.311746	2.3578826	2.6129494	2.4192277	4.7953408	1.9681354	1.7993594	4.9553937
TCGA-AA-3681	182	0	1.947274	6.1140161	2.5616877	2.0788788	2.084089	1.7768756	6.1905378	5.2754705	5.6804596	3.2493096	6.7216593	5.7668881	3.023931	6.2833083	3.5518787	5.4978554	1.4562006	4.8462601	3.9421621	1.7025276	6.5453264	6.5346007	1.5340354	4.325885	7.6264626	5.0407508	10.2331812	6.5137345	7.5285629	7.195414	6.7838342	5.9983962	1.2429863	4.4627951	6.4746374	7.0868198	5.3773281	1.9187749	4.1740071	2.6367883	3.8123051	3.1295442	2.3434932	4.9177588	2.1297053	2.0025608	4.7137717
TCGA-AA-A01C	457	0	1.7529205	7.5224183	2.4910457	2.5112216	1.8345499	1.8449131	6.1348988	2.0995057	5.7437571	4.5946783	7.0740338	6.227716	3.023931	6.4235962	3.7117425	6.0051981	1.4905909	5.3383146	3.0015353	1.7036591	5.915471	6.2212159	1.8111581	4.328494	7.8044326	3.27697	9.4664977	8.0873407	7.2198402	7.3681574	7.1103667	5.9440395	1.3618902	6.7588221	5.7110115	6.5896075	5.7805258	1.9210228	4.6576258	2.353812	2.3085762	2.8325969	2.7063739	4.4539911	1.8897921	1.7030091	3.8314524
TCGA-A6-6649	328	0	1.5718742	5.9823664	2.8737519	2.0965839	1.8944548	1.9322227	5.5827857	3.3788202	4.9717976	3.1203411	6.1879896	5.7594581	3.5114101	5.4311691	4.2036061	5.197243	1.3727434	4.6057459	3.5879227	1.711715	8.1999461	5.3177291	1.581746	4.3187602	7.2166177	3.8835935	8.9376424	7.7190695	6.5339554	6.8855362	5.8285016	6.6171366	1.4919817	6.6928725	7.0654031	6.2681815	6.4387416	1.9714465	3.8417856	2.2787855	4.0946234	3.0449358	2.4477203	5.6205043	2.3952714	1.8734186	4.2953655
TCGA-AA-3982	822	0	2.0542181	5.8281491	2.708881	2.127494	1.8392905	1.8894186	6.7791567	2.2181659	5.5116412	4.583601	6.9551336	7.0544754	3.3716956	6.186666	3.5598822	4.5099936	1.526084	5.0307634	3.8603623	2.1170449	6.0342844	6.0908921	1.5716045	4.3183249	8.2483173	4.3425108	9.9714394	7.4311622	6.1525677	6.3108695	5.901641	5.1898916	1.7128928	6.1700536	6.7532114	7.791472	5.5064479	1.9714465	4.8021023	2.2900546	2.3364989	2.8729573	2.3199841	5.4138436	2.0955354	1.7646805	3.787001
TCGA-QG-A5YV	1301	0	2.7437789	6.0165813	2.4641906	2.1161526	1.8290679	1.8093675	6.040966	4.3231618	5.9382638	3.6222437	6.9702528	5.5836091	2.8020954	6.0875611	3.1369185	5.5226111	1.6805283	5.7709778	3.4644454	1.8795617	5.5079526	5.9785169	2.3675526	4.708702	7.1146241	4.0504041	9.2279845	6.1920188	7.921368	6.7719355	6.5599505	5.1128318	1.4803425	4.0865683	5.7556493	6.8306602	6.1270152	1.9155678	4.3490301	2.3967446	2.3234736	2.4043029	2.0970646	5.0043884	1.9512638	1.7508994	4.9944374
TCGA-CM-6163	427	0	1.5830907	6.1659677	2.7847344	2.1523278	1.8267142	1.9092669	5.9986564	2.828582	5.8020219	3.6542917	6.3036285	5.4460136	3.419505	5.2775055	3.446629	4.4314857	1.4053686	4.9585026	4.3201893	1.7290406	6.113705	6.4835421	3.1480674	4.3194441	6.5414193	4.0504041	9.6029901	7.0167058	6.3660198	6.3220609	5.4155205	4.8201892	1.4919817	7.4445738	7.6956318	7.2870837	5.3942245	1.9132257	4.6495148	2.4275954	2.315078	2.7256473	2.4477203	5.1759375	2.1417713	1.7722501	4.331255
TCGA-AA-3713	579	0	1.5754309	5.5155649	2.4383758	2.0264119	1.8277509	1.9028272	5.767143	4.4944138	5.3529718	4.0644461	6.7039421	5.6352179	2.8681774	5.7231078	3.294668	5.3475325	1.497498	3.7732836	3.3427368	1.7002535	5.4458517	5.7006491	1.6507912	4.3206414	6.9243358	5.193862	8.1932815	2.8049468	7.3098335	6.6910487	5.9775623	5.6960274	1.3819429	4.8216877	6.7180332	6.4651434	5.3238595	1.9142573	4.034971	2.3354734	4.7374208	2.7256473	2.1254719	5.8075739	2.1417713	1.7892715	5.3197197
TCGA-CK-5915	0	0	2.52443146	6.05168325	2.67930651	2.12160565	1.8342042	1.90926686	6.35693449	2.93090139	6.03337094	4.27983072	6.34336844	7.01429172	2.75986731	5.99359387	3.63871133	5.5353817	1.76938317	5.01880462	3.0731543	1.70348594	6.53699521	6.00720644	2.29236962	4.32809482	7.29711249	3.5671271	8.30694792	4.80472992	7.85565449	6.9909348	5.90164102	4.90320247	1.24338062	5.07928069	7.34975085	7.5364576	7.0192552	1.92067883	4.6407782	2.92582759	2.30851679	2.61294944	2.1105272	5.44981752	2.04823518	1.91577776	5.19948365
TCGA-AA-3870	912	0	1.7819699	7.4421158	2.708881	2.110917	1.8337939	1.8706747	6.0351393	2.0768422	6.3088001	3.1958579	7.0357462	4.6875776	3.6948323	6.084637	4.2112469	5.1001736	1.5602005	4.0107847	5.064264	1.7032804	7.8475704	6.6065529	1.4013676	4.327621	8.3957764	6.7131326	9.0388126	8.0961062	7.0503876	7.4474624	6.7605436	6.2940359	1.449306	6.2326036	5.9004438	7.1725083	6.5926792	1.9202706	4.2748588	2.3620099	5.7057896	3.0449358	3.1462633	5.1201055	1.9512638	1.9025003	3.8839167
TCGA-AA-A024	1188	1	1.7350735	7.4513727	2.4507619	2.0171444	1.8439038	1.7794109	5.6544325	3.3788202	4.5320393	3.5256902	6.7568372	5.6057236	2.6418439	6.0964374	3.4376156	5.4978554	1.5423052	4.8087884	3.5663469	1.7083444	6.9136801	5.5671664	2.6386015	4.3392976	7.9534776	3.9160557	9.1085633	7.7453374	6.5139383	6.8224791	6.1746369	7.0218755	2.1014844	4.0865683	6.0831245	5.6430145	7.3596846	1.9303307	3.5565447	2.5077417	2.4074182	3.3472298	2.4759417	5.3163498	2.2552537	1.710487	4.2953655
TCGA-AA-3529	0	1	6.0169625	6.7812443	2.3324476	2.1013694	1.8313947	1.9861299	5.7815303	4.2418814	6.4097225	3.414728	6.8619634	7.1888007	2.8681774	6.8757027	3.3136362	5.9475383	1.5423052	5.111952	2.9586384	1.8369699	5.5558254	5.6105963	3.5602868	4.3248499	8.7012198	3.2745268	8.7574249	4.5756935	7.9409869	7.4176291	6.7972496	5.0230462	1.3370016	4.6032511	5.5897422	7.2107891	6.8061232	1.9178831	3.8121557	7.6236943	7.6970265	2.6529493	2.7407113	5.0294848	1.9316801	2.2984855	4.2953655
TCGA-AA-3848	306	1	1.9639925	7.4639218	2.1644114	3.8537649	1.8306909	1.8492374	6.4235791	2.8554177	6.5277403	4.1388044	7.707149	6.5495423	2.6418439	6.8116748	3.9288341	5.9663542	1.8049886	6.2089051	3.5663469	1.7017261	4.110808	5.8332152	1.690048	4.324037	8.3782421	6.0010566	8.3727392	7.8059871	7.7660287	8.0500872	7.9698476	5.9867658	1.4919817	6.5519938	5.3140617	6.0363082	6.4842432	1.9171828	4.3280379	2.6231752	2.4241531	2.6390573	1.9773073	4.7790766	1.9064128	1.7993594	4.4055245
TCGA-AA-3856	30	0	1.6529395	6.4464993	2.3886248	2.1968745	1.8306909	2.0051298	5.9925409	2.8023033	5.7365217	3.7367566	6.8584422	5.7440441	2.6981032	6.1586147	3.4993318	5.1481512	1.526084	5.5115844	3.2245697	1.7017261	6.0427671	5.9158362	1.3871613	4.324037	7.9855993	4.3425108	9.0017077	6.4018677	6.5639003	7.1140004	6.2632058	5.6313549	1.3896408	5.3248456	5.9568592	7.6871233	6.562669	1.9171828	4.8098786	2.4204838	2.4124917	3.3146393	2.2773643	4.7566193	2.0850066	1.8589552	3.9106156
TCGA-QG-A5Z2	952	0	1.5754309	5.6810072	2.3766693	2.0264119	1.8659073	1.7904471	5.5489546	4.2749846	4.5972238	3.8958819	6.3467141	4.9052061	2.7813077	5.6353258	3.3814002	5.2428554	2.1152464	5.1660051	3.3427368	1.757707	5.0255288	5.4609682	2.6386015	4.4404054	6.6305282	4.0504041	8.312421	5.5484936	6.7784453	6.7577176	5.8891762	5.8161467	1.5138075	3.7323888	7.7024709	6.5340603	6.8378107	1.9126365	3.606228	2.3620099	2.8492268	2.6653769	2.0435375	5.7307192	2.6820417	4.8174075	5.2386581
TCGA-AA-3851	1006	0	1.7819699	6.6814002	2.4009783	2.133101	2.1637417	1.9483952	5.2654946	5.1367086	4.6613274	3.4461501	6.6474821	5.2289603	3.1382053	6.4781654	3.3136362	4.7432929	1.446081	4.0470712	4.2195828	1.7028013	7.6878578	5.8382226	2.8264685	4.3265161	7.7409951	3.2756439	9.7559785	8.5340184	6.5837508	7.1368055	5.9932102	6.1082773	1.3370016	5.6668214	6.0506142	6.7123019	5.4862729	1.9193186	4.4011264	2.5968081	2.3082817	2.5593354	2.3434932	4.7566193	2.1064945	1.9157778	3.9106156
TCGA-A6-6653	282	0	1.5912982	6.0559395	2.4383758	2.0788788	1.8294263	1.8764634	5.7887441	5.3969774	5.5382975	3.414728	6.7603607	5.2652845	3.0485134	5.4846694	3.7967153	5.2428554	1.6542346	2.9670831	4.6287186	1.7010927	7.6696408	5.5280663	3.3216908	4.3225765	7.1206853	3.8835935	8.6989235	3.8336273	6.5489912	6.6910487	5.738438	5.2172634	1.527052	4.6111697	6.636132	6.0363082	5.3736589	1.9159244	3.9691827	2.2969031	3.9897497	2.6129494	2.7063739	5.6665565	2.0955354	2.3959813	4.4792541
TCGA-AA-3555	911	0	1.6973065	5.8185515	2.5050296	2.0412632	2.2884496	2.2358867	5.6622316	5.3167193	4.3449638	4.8453797	6.4369477	5.9831725	3.0485134	5.5312274	3.8329446	5.0677799	1.5508957	3.5351064	4.6140736	1.7018261	6.9403431	5.6325443	3.5168503	4.3242675	7.0822449	4.2927488	8.3835539	3.4784528	6.346195	6.5983378	5.7030163	5.6406966	1.3206789	4.7417446	6.3256768	6.7339006	5.1771263	1.9173813	4.3174767	2.4087643	2.9136475	2.6653769	2.632554	5.4545277	2.0850066	1.7000836	4.331255
TCGA-AA-A00F	1035	0	1.6334047	7.2738122	2.4774958	2.1062667	1.8295383	1.8318478	6.4980225	2.7744696	6.614586	3.8479996	7.3468805	6.2128053	3.5114101	5.9322691	3.4276012	4.8923238	1.5985984	6.4671171	3.3040984	1.7849736	6.4958571	6.0721422	2.2554433	4.3227058	7.1266013	4.7762617	10.9394029	8.212218	8.4730971	7.4044383	6.9344312	4.8928525	1.4049084	5.630165	5.8278742	7.7012607	6.1564574	1.9160358	5.2744686	2.4143553	2.7900675	3.0709352	2.5656401	4.8789959	2.2239196	1.7892715	3.8839167
TCGA-A6-5662	453	0	1.568346	6.4260152	2.3540831	2.2137424	2.4387045	2.0169179	5.3062112	3.5202343	5.1052995	3.4308574	6.992829	5.5114054	2.9335251	6.507522	3.4090434	3.932788	1.4510823	3.7732836	3.9730749	1.7521929	5.2262046	5.5555139	1.7649601	5.0646333	7.8911864	4.5382836	9.8898331	8.7149456	6.6904005	6.3368917	4.8911479	4.1162408	1.3072166	6.1741362	6.4800644	6.1368997	5.9722234	1.914508	4.6407782	2.3255471	2.3968542	2.6129494	2.4192277	5.3257441	2.0573817	1.7508994	4.6348609
TCGA-AA-3712	0	0	1.5993506	5.886375	2.4910457	2.2137424	1.8290679	1.9165172	6.3620395	2.2912265	6.1755121	3.9116918	7.1521254	6.5956736	3.3009435	6.0452611	3.5432431	5.9071409	1.4905909	5.4392652	3.5333368	1.7009132	5.5794741	6.889676	1.8273541	4.3221626	7.2072513	3.6744057	10.5117525	7.1345479	7.9542895	6.9548102	6.4439136	4.8928525	1.3315368	6.6316978	6.5372869	7.9677912	5.9309464	1.9155678	4.4120891	6.7333509	5.0846434	2.7411832	3.0430613	5.3519196	1.9871775	1.7722501	4.5191633
TCGA-A6-6138	280	0	1.5810422	6.3119134	2.64877	2.0216291	2.1006976	2.2358867	5.879259	4.4485467	6.3150484	3.8638435	7.55962	6.4746967	3.1627868	5.9200352	3.5995571	4.8200987	1.4905909	4.0470712	4.2798813	1.8685481	6.3242292	5.6051494	2.2923696	4.3212235	6.8883525	4.4884984	10.0309908	7.81259	7.0988258	7.0062094	5.6998799	5.5257408	1.4584683	5.5052113	7.0052507	6.9797596	6.5687455	1.9147587	5.261931	2.2828559	7.2676876	2.9166171	2.4477203	5.5740619	2.0850066	1.8094832	4.5191633
TCGA-AA-A02K	426	1	1.6384463	6.3521175	2.2438013	2.5893221	1.8275286	1.8591733	6.1620097	2.9822314	6.0846983	5.1650168	7.1560721	6.9664689	2.5167007	6.1837895	3.0285691	5.6448159	1.7368049	6.9615839	3.700859	2.3928928	5.1408619	6.2349013	4.5008206	4.3203847	7.2385764	7.7169283	9.2279845	7.1719318	7.5285629	6.8753788	7.0391637	6.6025051	1.4803425	5.3150876	5.5724413	7.4221998	5.2237147	1.9140361	5.0150925	5.9778317	4.1669497	2.6789994	2.2161845	5.1372121	1.922747	1.7190693	6.0529711
TCGA-AA-3842	1126	0	1.5715667	5.9909549	2.7233556	2.0169259	1.8425178	2.5189191	6.3101357	2.2181659	6.026482	3.8006808	6.8546415	5.8096255	3.3716956	6.1401982	3.661281	5.5353817	1.7075617	4.5051414	4.9040641	1.7076501	5.6957637	6.487671	1.4216251	4.3376968	7.5342985	3.2831401	9.9089853	8.2219805	6.5391543	7.1483851	6.3363793	4.9412699	1.527052	5.4691539	6.6646905	7.5498252	5.3238595	1.9289516	4.7315113	2.276197	5.2529816	2.6789994	2.9501627	4.691404	2.0573817	2.137579	4.0269923
TCGA-CK-6751	518	0	1.5690986	5.918968	2.5900508	2.0438892	1.8313947	1.9954245	5.8985414	3.8053554	5.9034537	4.2667992	6.7321172	5.7516424	3.5794413	6.2491188	3.4090434	6.1070225	1.497498	4.427576	3.9177515	1.7020787	6.0896586	5.7829659	1.6254816	4.3248499	7.4168691	3.4555623	8.596055	6.5699945	7.055759	7.1086026	6.2567	5.8102771	1.3158308	5.3003357	6.422774	6.7083517	5.9751036	1.9178831	4.2090768	2.4025146	3.3727055	2.9166171	3.1462633	5.4210567	2.030834	2.2125426	5.0334144
TCGA-CM-6680	91	0	1.638446	6.315595	2.561688	2.127494	1.902688	1.924069	5.441552	4.926323	4.661327	3.575407	6.443987	5.838644	3.162787	5.686984	3.399701	4.909963	1.393657	4.701615	3.808746	1.700142	6.097753	5.36024	2.621715	4.320385	6.9893	3.697911	8.02509	5.263425	6.468895	6.686976	5.663963	4.892852	1.440532	5.276374	7.299926	6.32091	5.401251	1.914036	3.750099	2.345851	2.365198	2.853004	2.505766	5.750658	2.057382	1.764681	4.367804
TCGA-D5-6931	365	0	1.568687	6.051683	2.491046	2.078879	1.981119	2.016918	5.967758	4.583084	6.398136	3.38353	6.869191	6.385263	3.419505	6.258466	3.53456	8.015083	1.526084	4.398164	3.488261	1.764028	6.235251	7.346127	2.49453	4.322706	6.766968	3.674406	9.057432	6.938366	8.211781	6.914738	6.827664	5.251338	1.315831	5.025191	6.835934	6.80558	6.276903	1.916036	3.733961	6.547118	6.814575	3.018414	2.536704	5.287914	2.11762	2.002561	4.955394
TCGA-DM-A28C	2475	1	1.5912982	6.4880561	2.3646974	2.0464232	1.9550723	1.8009261	5.6380749	2.6985406	5.3529718	3.703503	6.4844263	5.1927865	2.6791125	5.7076873	3.6463073	5.8778978	1.360654	5.6957697	3.4414305	1.9914998	7.3504202	5.2184273	3.3341799	4.3224471	7.2105489	4.4395926	8.3341454	7.1672848	6.9863372	6.7806253	6.0618536	3.9492052	1.4049084	6.254341	6.1842396	6.6361197	6.6936722	1.915813	3.8982825	2.2838525	2.3337863	2.4427048	2.1105272	5.2190415	2.0388885	1.8094832	5.8096808
TCGA-AZ-5407	1868	0	1.617096	6.4224168	2.5900508	2.0153997	1.8328373	1.9028272	5.8031445	3.3062597	6.6728428	3.8161515	6.7968904	5.0350134	2.8459009	6.3056412	3.446629	5.8048174	1.694197	4.7275176	4.0176939	1.7028013	4.9791955	5.4830218	2.8264685	4.3265161	7.6468679	5.0407507	9.1085634	6.3484853	6.6904001	6.9400963	5.876689	4.9782033	1.7981824	3.8290019	7.041347	7.8099367	6.0338252	1.9193186	4.8333747	2.2751257	2.5668167	2.6653769	1.8856202	5.1228098	1.9871775	1.9025003	5.3617034
TCGA-G4-6309	1574	0	1.56879244	5.84340815	2.24380132	2.08304852	1.8300148	2.00512982	6.19053781	3.45055693	6.40972249	3.80068077	7.10114689	5.60572364	2.7813077	6.52072421	3.06786755	6.26146417	1.52608402	4.48984816	4.47803004	1.70138751	4.94877274	5.9834212	2.63860146	4.32325617	7.32337113	4.21074496	7.17250146	7.71906949	7.79181145	7.62400124	6.70044388	5.96083252	1.42210616	5.50521131	6.41147818	7.0868198	5.66337555	1.91651002	3.88390365	2.30083847	5.96328484	2.50493479	2.77835007	5.0319734	1.94080052	1.83278989	4.99443743
TCGA-CA-5255	93	0	1.5937409	6.146279	2.4383758	2.0965839	1.9968898	2.1487772	6.0048761	3.1612955	6.5766713	3.6385397	6.3171205	4.0435159	2.7813077	6.3461103	3.5256866	5.4032794	1.3606725	4.3981638	4.1938772	1.8286508	6.9316754	6.4916809	2.3097046	4.3225765	7.5617148	5.6188436	8.9465822	8.8518416	8.0842129	7.1539266	6.4630584	5.9468657	1.449306	3.8012048	6.235417	7.3960924	4.7320886	1.9159244	4.9880883	2.6646241	4.8988263	2.5915411	2.0193679	4.9662493	1.8868082	2.362787	4.5944606
TCGA-CK-4947	534	0	1.5937409	5.2487489	2.90552	2.0309456	2.0651802	2.1329732	5.8239297	2.4936362	5.5979607	3.703503	6.4744218	5.9243088	3.5336527	5.6230654	3.3911207	5.0164837	1.4562006	5.1232932	3.8688443	1.7640276	5.2262046	5.6852913	1.4408816	4.3225765	6.7402215	3.9160557	9.4095478	5.9807737	6.5738309	6.4975681	5.4891345	5.4219669	1.527052	5.9069329	7.5561459	7.1171489	5.7658845	1.9159244	4.4120891	2.3421754	6.1006889	2.8121574	2.595855	5.613114	2.4935018	2.2125426	4.9944374
TCGA-D5-6929	408	0	1.9029332	6.0429238	2.5900508	2.2224729	1.8282549	1.7759945	6.040966	3.9278548	5.6722733	5.3526564	7.5642361	6.991085	3.3953496	5.8045274	3.5167614	4.9985084	1.5685245	5.541162	3.4526355	1.7703707	6.6797551	6.4224747	1.6375301	4.3212235	7.6553548	3.6284545	9.7385835	8.260843	6.7059206	6.8855362	6.089521	4.4604552	1.2421544	6.2901133	5.4024739	6.6531556	5.9160211	1.9147587	4.4308039	2.7514489	4.475336	2.5915411	3.0942734	4.7624832	1.8930969	2.3959813	4.091534
TCGA-AA-3524	1096	0	1.5733673	5.7471157	2.4641907	2.3598601	1.8506331	1.9666124	5.9925411	2.8815082	6.0720221	4.1812405	6.9778364	5.1784069	2.6418438	6.3184191	3.4376156	5.1156927	1.6418198	5.4195744	4.2195826	1.711715	5.2030575	6.1678695	2.3097045	4.3470698	8.0413212	4.1266404	9.396229	7.8619736	5.8570832	7.2508444	5.892373	5.2892678	2.3647046	5.3341815	6.394441	8.0799888	5.0176368	1.937027	5.8992031	2.3577479	2.5668168	2.3602735	2.7407113	4.8121368	1.8504372	1.7158667	4.5583542
TCGA-CM-5860	304	0	1.5689867	5.4015751	2.7538379	2.0492754	1.8308904	1.9954245	5.3157951	2.3668198	6.1110551	3.5410999	6.8950859	5.6867982	4.0585487	6.0783121	3.3997008	5.1320501	1.588237	4.0297571	4.3707204	1.8013676	6.9746646	7.056686	1.4823276	4.3242675	7.1673929	3.5874414	9.4095478	7.9974556	7.0132305	6.7352301	5.6671614	5.5967955	1.2983055	6.4877016	7.1679715	7.7961486	6.1297704	2.1505195	5.3956627	2.2900546	4.2392354	2.5915411	3.716148	4.7115342	1.9998355	2.0446768	4.4792541
TCGA-AD-6895	763	0	1.5688982	5.274721	2.5750733	2.232604	1.981119	2.0283006	6.1114743	4.0634034	5.5902247	3.3835303	6.9890521	5.3371249	3.3009435	5.7471089	4.2480905	5.2731882	1.4510823	4.427576	4.47803	1.7016262	7.1991497	5.8285942	1.3344185	4.3238065	7.5774417	4.5382836	8.8528429	5.7977836	6.9761376	7.4474624	6.0086241	7.3677658	1.449306	5.363533	6.9200515	6.346867	6.0950189	2.1858624	4.1620408	2.2872566	3.8123051	2.9919407	3.2591222	5.216614	2.1176201	1.9503428	5.0766605
TCGA-D5-6535	460	0	1.683679	6.064341	2.426239	2.139173	1.955072	1.932223	5.935666	4.370711	6.187796	3.367558	7.004444	6.603881	3.093858	5.468965	3.508394	4.725912	1.405369	4.047071	5.181634	1.701149	6.13813	6.521892	2.091229	4.322706	7.009385	5.117542	8.218525	8.439688	5.960876	6.424614	5.69685	5.774546	1.625372	6.373587	7.381622	7.361622	6.553505	1.916036	4.231034	2.302931	2.771523	2.872957	2.667991	5.666556	2.22392	1.780471	5.07666
TCGA-AA-3556	700	0	1.620972	6.3082164	2.64877	2.0154858	1.8333837	1.8318478	5.5489548	4.9871918	5.0238177	4.8977246	6.6830059	6.3250356	2.8681773	5.6930094	3.4276012	4.8383575	1.5602005	3.9140063	4.2912118	1.7030749	6.5712957	5.4206164	1.3778455	4.3271471	7.5303415	3.7973076	8.7882487	7.0784096	6.2291686	6.8610487	5.2000568	7.284714	1.2432115	4.6412552	6.2354171	5.9897447	5.594009	1.9198623	4.4120892	2.309554	5.8197993	2.7748057	2.4759417	5.2830721	2.1064945	1.9321782	4.0592853
TCGA-A6-3810	247	0	1.58043926666667	5.80648336666667	3.80770786666667	2.1413151	1.999963	1.94571873333333	5.82238216666667	3.52266196666667	4.53443283333333	3.5123434	6.2952758	6.8103986	4.61493713333333	4.55903183333333	4.09580123333333	3.99901576666667	1.71525993333333	5.7720685	5.50878993333333	4.4536147	6.07191726666667	6.80943683333333	1.84775636666667	4.3208391	6.17494103333333	3.72498203333333	10.9863785666667	6.80899513333333	5.12435343333333	5.10772873333333	4.68319736666667	4.08902456666667	2.52578156666667	6.0082986	8.8582293	6.23324233333333	5.78248146666667	2.16441723333333	4.3434045	2.2891439	2.73740656666667	2.72927033333333	3.39632936666667	5.93391843333333	1.99069613333333	1.8888495	8.0907173
TCGA-A6-A565	494	1	1.570851	5.460276	3.010115	2.022607	1.885223	2.077779	5.745575	4.524438	4.432124	3.086642	6.194898	4.760481	3.579441	5.635326	3.7255	4.855689	1.497498	5.018805	3.317171	1.742299	7.243292	5.199519	1.677127	4.635888	6.503661	4.538284	8.428913	3.620492	6.886071	6.383994	5.838161	6.754773	1.381943	5.319909	8.270716	6.036308	6.441895	1.912261	3.856077	2.27635	4.042439	3.314639	2.475942	5.750658	3.053886	2.065874	4.367804
TCGA-A6-5667	320	0	1.5687924	5.2033283	2.7378054	2.5511638	2.9317965	2.3414844	6.3991067	2.0995057	7.1720276	4.1388044	6.9625166	6.9035388	3.2326004	5.9291826	4.0728991	5.8878363	1.4842454	4.0657053	3.9260554	1.7013875	7.6878578	6.8231696	2.5126155	4.3232562	7.7727192	3.6079222	9.5555431	5.6380229	6.7577186	7.1196943	6.1058019	4.8148946	1.3206789	6.4556285	7.299926	8.0603991	6.1211754	1.91651	4.6060322	2.2915356	2.4241531	2.6529493	2.4759417	5.0244238	2.0664697	1.8094832	4.5944606
TCGA-AA-3544	426	0	1.5706469	6.9649513	2.4262385	2.1391727	1.8383726	2.2540025	6.0760023	2.828582	6.5603855	4.1812405	7.093368	5.431415	3.1875295	6.6404162	3.294668	6.5844538	1.7368049	4.7681517	4.0742858	1.7055739	7.0694488	5.4663233	1.335382	4.3329092	8.6227947	4.4395926	9.9910699	9.0224683	7.3208195	7.6064819	6.7705165	5.8044826	1.2442397	5.1907503	5.6668792	6.9285628	6.1270152	1.9248267	4.7156729	2.3496785	2.3919358	3.5862413	3.0942734	4.6042456	1.9871775	2.0446768	4.0592853
TCGA-CA-6717	388	0	1.8485696	5.8529897	2.8439465	2.1161526	1.9968898	2.1051491	5.9296501	3.7843556	5.978111	4.2667992	6.8038873	6.132387	3.805232	5.7593408	4.022634	5.1001736	1.3834611	3.4441105	3.4644454	1.6997343	5.9476093	5.4883592	1.4952734	4.45312	7.0271285	3.8262302	7.9804383	5.3995514	7.3378593	7.0062094	5.7030163	4.4836283	1.2538956	6.8126149	7.8580282	7.142521	6.1355084	1.9132257	3.9124361	2.2951244	4.3139506	2.6948073	2.1414598	5.6179601	2.3421291	1.9321783	4.5944606
TCGA-AA-3855	975	0	1.7621336	7.102692	2.3324476	2.1968745	2.084089	1.8894186	6.1791007	4.0249166	5.0822267	4.7341756	6.785739	6.1392391	2.7598673	6.0572854	3.5083944	5.6448159	1.4087488	6.3398014	2.900347	1.8913441	5.2719348	5.6000716	2.4214956	4.324037	7.5893486	3.4555623	9.8316107	7.3720643	7.0934813	7.195414	6.5144118	4.9457882	1.4695968	4.3818845	5.8554754	7.3048812	6.6844267	1.9171828	4.6994741	2.8940432	4.6127439	2.7256473	2.3930518	4.9917151	1.9185879	1.8094832	4.0592853
TCGA-NH-A6GB	476	0	1.5692975	6.0385259	2.3646974	2.0464232	1.8322909	1.9028272	6.4137624	3.9476097	6.2426132	4.1243407	7.0242238	6.3999103	2.8020954	6.4587558	3.7594582	5.3184719	1.5423052	6.5910161	3.8087457	1.8913441	4.2487556	6.8975284	1.581746	4.325885	7.8663828	4.4395926	10.5117525	8.0283918	7.8110042	7.0328602	6.6252104	4.1986045	1.4405316	5.9181937	5.4574155	7.4924311	6.1096448	1.9187749	4.4987917	2.4895843	4.3598932	2.9919407	3.0430613	5.0043884	2.0152722	2.0235329	6.6525742
TCGA-AA-A01D	334	1	1.6334047	6.8403695	2.4507619	2.6298469	1.8313947	2.1487772	5.7308892	2.1694996	5.8319945	3.414728	7.1128636	6.4820671	3.4649941	6.2676657	3.6534464	6.15104	1.3609968	3.9523714	3.0015353	1.7020787	5.765945	6.1543144	1.3345289	4.3248499	8.0594647	3.4555623	9.7928875	8.212218	6.9654573	6.6954905	6.6839429	5.0961331	1.7760018	6.6279361	5.7723642	6.3779359	5.3593757	1.9178831	3.7808924	2.4143553	2.4880169	3.1598036	3.2027374	4.9356009	2.0076889	1.7004868	3.787001
TCGA-AA-3819	761	0	1.6334047	6.3556394	2.5616877	2.0710345	2.1006976	1.8960454	5.6776766	4.5244376	5.9175301	3.703503	7.1889439	6.1465017	3.3009435	6.2145219	3.2553712	4.9985084	2.0926458	6.1508266	3.5767129	1.7009132	6.1627981	5.5945812	2.2368423	4.3221626	7.8710933	3.6079222	8.7138221	7.6502803	7.3323206	7.5091399	6.3487476	4.6181331	1.5400128	5.5575439	7.0772023	6.9967157	5.6413105	1.9155678	4.3174767	2.448459	2.3202961	2.7933408	2.7063739	5.0419509	2.0850066	1.7993594	4.9944374
TCGA-AA-3492	1	1	1.569722	4.452929	2.3016964	2.0576289	1.8342042	1.9240685	6.1681844	3.2347025	5.1732156	4.9230408	7.2505148	5.5548474	3.1382053	6.3621895	2.9021184	5.4720705	1.3614597	4.4898482	3.7556504	1.7034859	4.7725066	5.6802928	4.8159025	4.3280948	7.3674932	4.6526865	9.0388126	7.3774095	7.2766162	7.294966	6.1873938	6.7672476	1.4695968	4.6624684	5.4076142	6.3999319	5.1339266	1.9206788	3.995686	2.309554	4.5209136	2.8325969	2.99386	4.4644293	1.9741747	2.6670176	3.8314524
TCGA-AA-3520	731	0	2.9748206	6.3155946	2.4774958	2.036667	1.8306909	1.9575474	5.6152119	4.9754669	5.4658661	3.8006808	7.0740338	5.6132844	3.782477	6.0333228	3.1757	4.8923238	1.4783854	4.7016152	4.0948575	1.7017261	7.1122333	5.4435659	1.7948117	4.324037	7.8863419	4.3425108	10.0925206	7.0210965	6.881157	7.390041	6.3645098	5.8770998	1.2909853	6.261559	6.1326412	6.486188	5.2162829	1.9171828	3.7339614	2.2969031	2.3452403	2.5803437	2.8647686	5.0043884	2.1297053	2.0658739	4.5583543
TCGA-RU-A8FL	1177	0	1.5689867	6.3229526	2.3215534	2.283874	1.8308904	1.7765699	6.5606384	4.004984	6.1755121	4.3707545	7.0431088	7.0142917	2.6605033	5.9842117	3.3721862	6.0715628	2.0704018	8.171542	3.9341032	1.8369699	6.7963032	6.297257	2.3097046	4.3242675	8.17304	6.0946433	10.1730682	6.921414	6.8344121	6.4749877	6.4305826	4.5418041	1.3370016	3.5275503	5.7110115	7.1684033	6.007174	1.9173813	4.6060322	2.2915356	2.3079468	2.6390573	2.9072373	4.4644293	1.9564366	1.7000836	5.7291249
TCGA-AA-3852	0	1	1.6130816	6.7193921	2.2673948	2.1062667	1.8313947	1.8831756	6.099268	4.5244376	5.3922565	4.0050472	6.8402802	5.9530678	3.2326004	6.8183579	3.7464463	6.6134227	1.3609968	5.3069777	3.5548882	1.7020787	5.5794741	5.3602403	2.4214956	4.3248499	8.0655906	4.2927488	8.9113722	5.8821522	7.5162149	7.2568334	7.1532391	5.3798589	1.527052	5.7051251	5.8500329	7.3091224	5.6979926	1.9178831	4.4120891	2.4087643	2.8703846	2.7748057	2.595855	4.7762196	2.0076889	1.8201821	4.1601658
TCGA-D5-5540	411	0	3.9999214	5.5736296	2.2757261	2.1013694	2.0477115	1.9954245	5.2654946	4.9025031	6.2854426	4.5494953	6.9099421	6.1833024	2.8459009	6.3909876	3.0678676	4.6303769	2.0252288	6.2505966	3.8774505	1.7017261	5.610285	6.5134919	1.7649601	4.324037	7.2229352	4.5382836	9.8504879	7.1579116	6.7215802	6.9198238	5.8285016	5.1858371	1.311299	4.974404	6.3655164	7.2314175	4.9735693	1.9171828	5.5456583	2.4414697	2.3314844	2.3553679	2.3434932	4.20513	2.0076889	1.8327899	6.1668813
TCGA-D5-6532	555	0	1.6477201	6.0600822	2.3540831	2.1592456	1.9026878	1.8399525	5.8522806	4.1905648	6.3805241	5.8185051	7.2141959	6.072419	2.6418439	6.084637	3.1560173	4.5900951	1.5334087	5.2750806	3.9018258	1.7640276	5.1097456	6.6941865	2.3295954	4.321878	7.2609429	5.1175416	9.1188458	7.8619737	7.1809085	7.2508444	5.999011	4.8928525	2.0188121	6.0592227	5.6226239	6.7675178	4.587194	1.9153226	4.2310343	2.3858494	2.8082466	2.6948073	2.1414598	4.9532735	1.9359703	1.8201821	4.8756195
TCGA-A6-2681	552	0	1.6836788	7.3554181	2.4641906	2.6087662	2.0135469	1.9092669	6.3255607	2.5182916	5.9452924	3.5410999	7.3948462	5.6493502	3.7177295	6.6306485	3.7464463	5.5604394	1.3936574	3.6243972	3.9654199	1.7010366	5.2111454	6.7449133	3.06118	4.3224471	8.1862545	5.1175416	9.3334141	8.1487618	6.3267681	7.361163	7.1141467	5.7534358	1.2736601	6.9584065	5.5454368	6.4948426	6.2358177	1.915813	4.1122087	2.4143553	2.321845	2.7933408	2.368879	4.8444469	2.0482352	1.7722501	3.8570533
TCGA-CM-6162	212	0	1.568346	5.8234922	2.981217	2.3467782	1.9026878	2.1329732	5.6302325	5.0338703	5.5201799	3.7840151	6.4643337	6.1171069	4.7119984	5.6715653	4.4165169	4.8743291	1.5776489	3.1495465	4.647278	2.3076615	6.8381163	5.5280663	1.86087	4.3209325	6.5840588	3.6979108	8.1981079	3.9316851	7.0239739	6.2888983	5.3646327	5.4081298	1.4221062	6.791092	8.9583758	6.6706257	6.3893047	1.914508	3.6401115	2.3070394	2.4124917	2.6948073	3.716148	5.9015906	2.4935018	2.0446768	4.2591429
TCGA-D5-6928	354	0	1.5678451	5.3008961	2.4641906	2.1161526	1.9116933	1.9575474	5.7455747	3.2839453	5.1953145	3.3835303	6.2410463	5.561867	3.5114101	5.5092607	4.1079112	4.6097648	1.5685245	3.7732836	3.5333368	1.8013676	5.8686163	4.9671865	3.0912271	4.4404054	6.5840588	4.0174368	8.6767796	5.3521349	7.8886949	6.0299969	5.8606626	6.7941843	1.5400128	6.2287661	7.6559227	5.4801292	6.7838325	1.9122614	3.334678	2.2756367	4.3598932	3.2817463	2.5057657	5.7180853	2.1793835	1.9025003	4.0269923
TCGA-F4-6463	415	0	5.0577847	6.7257502	2.8138948	2.0206133	2.0135469	2.6568033	5.5575124	4.4944138	6.230865	3.3532832	6.7285902	6.072419	3.3466419	6.4137586	3.4819765	6.0154494	1.8794232	4.4129392	3.773742	1.7640276	5.6726022	5.7631543	2.2554433	4.5746901	7.5935596	3.3904681	7.8559139	6.5625146	6.8860708	6.6068202	6.3112169	3.8693226	1.2634222	6.3157489	7.0052507	7.0436896	7.4014096	2.0072091	3.5412658	2.7815694	2.315078	2.8530041	2.4192277	5.5740619	2.2081419	1.7646805	4.1929934
TCGA-AA-3858	945	0	1.6251676	6.937838	2.3646974	2.1013694	1.8333837	1.9028272	6.1233227	3.5889393	6.6883216	4.2386004	7.2013245	6.5495423	3.3466419	6.5908424	3.7323402	5.8983237	1.5423052	4.8336878	3.7099397	1.7030749	6.0657119	6.0072064	3.4164488	4.3271471	8.7375844	5.7110286	9.1941171	6.4700803	7.3152941	7.6593964	6.7805008	4.6438696	1.9166438	5.8411635	5.7501949	7.7373088	5.6536433	1.9198623	4.4987917	2.3141794	2.9136475	2.5490231	2.595855	4.3087138	2.0955354	1.8873838	3.8314524
TCGA-G4-6307	1674	0	1.568346	6.6487838	2.3116554	2.0830485	2.1212126	1.8199561	6.4740755	2.4159504	6.5056034	4.9389677	6.8073741	5.5041074	2.6217738	6.9448119	3.7397264	7.1259843	1.7212338	5.5890792	3.6507358	1.7290406	5.3554757	6.4531602	2.956518	4.3209325	8.5323279	4.4395926	8.7731745	4.8434231	7.2087496	7.1539266	6.804122	4.0823726	1.7536443	4.2232847	5.4299618	7.4924311	6.2327483	2.0409529	4.9470975	3.3080344	2.3271358	2.8729573	2.3199841	5.4592526	2.030834	1.9661776	4.6348609
TCGA-AA-3522	1127	0	1.6334047	5.5419766	2.4507619	2.1216057	1.8320949	1.9483952	5.2436631	5.426534	4.498961	3.9282592	6.2049092	4.9915627	2.7598673	5.6715653	3.1369185	4.7259117	1.3611122	5.3279593	4.9167613	1.7024294	6.2021751	5.5111457	3.7494338	4.3256586	6.9949753	3.6079222	9.3590316	8.1399684	5.6814844	6.7442542	5.3212497	6.3566167	1.2429459	3.9892117	7.3941036	6.5127229	6.1914661	2.5552546	4.9116762	2.3967446	2.3651977	2.3557133	2.0193679	5.0611242	2.0850066	2.2984855	4.1929934
TCGA-DM-A288	427	1	1.5694187	6.2371789	2.3432555	2.2425181	2.3191947	1.8318478	6.4390838	1.7696961	5.5474967	3.6385397	7.2423321	6.235236	2.8681773	5.6595449	3.1952213	5.5226114	1.5602005	7.9650814	4.1022588	1.8685481	5.7034032	6.2573146	1.7797345	4.3265161	6.5970193	5.8062828	9.3096674	8.8203399	6.78339	6.9400963	6.152632	4.0823725	2.0463712	3.9364446	7.3753435	7.3529552	5.5292018	1.9193186	4.763291	2.381138	5.5123531	2.7256473	2.368879	4.9586648	4.2119119	1.8873839	6.0126879
TCGA-CA-6715	383	0	2.0178086	6.0559395	2.3016964	2.110917	1.8295383	1.8354737	5.9553795	4.736878	6.6728428	4.152982	6.9816057	6.6110316	2.8232162	5.9168664	3.0967179	4.6303769	1.5423052	4.2194654	3.5767129	1.8191796	7.5592401	6.7153061	1.86087	4.3227058	7.470612	4.210745	9.0976498	7.7852805	7.1974362	7.3404349	5.7745322	3.9723137	1.5940777	5.8991532	5.4907622	6.9926046	5.7777032	1.9160358	4.2635231	5.2884676	2.3077142	2.4976789	2.15929	5.0933658	1.9408005	1.7804708	4.9553937
TCGA-F4-6808	1024	0	2.0971908	6.4292106	2.3886248	2.1457817	1.981119	1.9028272	6.8835478	4.0819967	6.8423171	4.9625468	6.9625166	6.0801704	2.6981032	6.8473441	3.3537416	5.8983237	1.6418198	4.8336878	4.2506973	1.7016262	5.2797734	6.8565483	1.7649601	5.1887978	7.474165	3.4280253	9.9714394	8.4506895	7.747224	7.6414532	6.8007087	5.2892678	1.7981825	5.1387138	5.8723963	7.5498252	5.1495101	1.9169842	4.9331344	2.7064459	3.3977266	2.7256473	2.3199841	4.6105636	2.0152722	1.9321783	4.6348609
TCGA-5M-AAT4	49	1	1.9639925	6.6262917	2.4140684	2.283874	1.9968898	1.8093675	6.7525601	2.5429047	6.5443008	4.0484716	6.9852198	6.5118563	2.8232162	6.1712723	3.4732692	6.3718018	1.8227526	6.8678416	3.9654199	1.793317	4.9945772	7.3896481	1.4823276	4.761266	7.3954173	4.840502	8.5573036	7.3195534	7.6309496	7.4623718	6.4661854	4.549389	1.4695968	4.8216877	5.4463789	8.0603991	5.2835669	1.9173813	5.0083261	4.5969791	5.1039579	2.8121574	2.3930518	4.6884812	1.9359703	2.0446768	5.6478396
TCGA-D5-6920	377	0	2.0971908	5.7994122	2.4774958	2.133101	1.8304913	1.9165172	5.6544325	5.0338703	5.1844236	3.9441853	6.5670072	6.3250351	3.023931	5.7380242	3.5345601	5.6804122	1.497498	4.9211662	3.278371	1.7016262	6.8046579	5.4024568	1.581746	4.3238065	7.1146241	3.4026806	7.6587513	4.6554944	7.0664905	6.7990238	6.1968436	5.4115946	1.3554878	4.8920266	6.7300055	6.5211774	6.24162	1.9169842	3.8839036	2.311746	2.3775378	2.8933696	2.4759417	5.6473483	2.1064945	1.8589552	4.7545692
TCGA-G4-6303	2003	1	1.7188947	5.3093977	2.6344299	2.2224729	1.9677359	1.9666124	6.1174904	2.828582	5.5812873	4.0644461	6.4233652	7.0067231	3.4874495	5.5896194	3.7661402	5.2127055	1.4842454	4.6460028	3.5767129	1.7225929	4.264215	6.682056	2.0358409	4.3201279	7.1576142	3.6522624	9.249879	6.2896999	6.3218475	6.8855362	5.5701492	3.7749458	1.3554878	5.8915141	7.1501681	7.5141986	6.8282835	1.9138149	4.8021023	2.480389	5.3019802	2.6529493	2.5656401	5.6106945	2.0850066	1.7574812	5.3197197
TCGA-D5-6540	491	0	1.568637	6.4155432	2.3766693	2.0387769	1.8293143	1.9483952	5.7381673	2.341057	5.4018679	4.4205512	6.6654926	4.6875776	2.8232162	5.7471089	3.8801449	5.4032794	1.6542346	3.5564707	3.8346618	1.8472457	6.3161236	5.2943707	2.6386015	5.917758	7.3917397	4.2498662	9.0764757	3.8712551	6.6494003	6.5258406	5.6705048	5.390431	1.2873849	4.4715234	6.4567558	6.1783624	5.6194288	1.915813	3.8982825	2.2860384	3.7345086	2.6390573	2.8647686	5.0395054	1.8741325	1.7574812	4.6348609
TCGA-AA-3489	214	1	1.8485696	5.7636037	2.90552	2.0788788	1.9026878	1.8164471	5.7887441	2.4687516	5.5201799	3.7840151	6.3137718	5.9383999	4.0797636	5.4467834	3.8906545	3.932788	1.4665324	5.480229	3.7099397	1.7256996	6.1381301	5.114435	1.6018058	4.3209325	6.3086631	4.0848285	8.7574249	6.9686988	6.911752	6.7944135	5.6739907	4.7071547	1.3492318	7.5996612	7.6169984	6.7505731	6.0802467	1.914508	4.2528318	2.3008385	2.5159854	3.1295442	2.4192277	5.6423105	3.0078775	1.9503428	4.4420962
TCGA-A6-2686	488	0	1.5767564	7.3407938	2.4383758	2.4569972	1.8785526	1.8492374	5.961478	2.0121964	5.4658661	4.1812405	5.70125	3.1158929	2.9565179	6.0933627	3.9742286	4.6097648	1.7872566	4.7150876	4.9914454	1.7377887	4.4997089	6.7527601	4.7878141	4.3206414	7.1576142	4.210745	8.9829152	5.3712217	6.8966513	6.3182616	5.546563	7.2880475	1.527052	6.1334352	7.7895972	6.834666	5.6067108	1.9142573	5.1512337	2.353812	3.8641541	2.8325969	2.3199841	5.4737117	1.9805568	2.953764	4.331255
TCGA-AA-3986	580	0	4.7575851	6.4742791	2.5185877	2.2137424	1.8306909	2.3885175	5.4873182	5.8319208	4.646324	4.0644461	6.7707238	5.7594581	2.9565179	5.8741489	3.0967179	4.9451202	1.3608808	4.9461512	2.8273546	1.7017261	5.063477	5.212713	1.6018058	4.324037	7.3403907	3.2739818	9.0764757	4.5836451	6.5241883	6.7852086	5.8223683	4.7358552	1.6595954	5.0027962	6.9989267	6.6531556	6.9279167	2.346307	3.9124361	3.2428294	2.4730479	2.8325969	2.5057657	5.3592197	2.1938068	2.2984855	4.0592853
TCGA-AA-A02E	90	1	1.947274	6.5250934	2.3886248	2.1062667	1.8348955	1.8540378	5.8380531	3.3788202	5.5726858	3.4616169	7.5217422	6.7802339	2.9335251	5.726114	3.4090434	7.9608111	1.5776489	6.6600983	4.2855084	1.7038322	7.1467485	5.9203331	5.9737857	4.3288932	7.7681817	4.7762617	10.4692573	8.260843	6.7367308	7.2014554	6.4761339	4.9228283	1.2435231	4.2339934	5.9344301	6.7339006	6.0102257	1.9213667	4.0083988	5.1249451	2.5560694	2.3564022	3.0942734	4.9993633	2.0664697	1.9661776	4.5944606
TCGA-AA-3542	395	0	2.323462	7.6496878	2.2300748	2.1062667	1.8439038	1.7794109	6.2946245	1.5888864	7.5615237	4.2527383	7.7591425	6.5495423	3.1160505	7.6099837	3.1757	7.82596	2.0252288	6.0221049	4.0029467	1.7083444	4.9567462	6.1589573	1.5108168	4.3392976	8.9715036	4.0174368	9.9714394	7.8334267	7.0132305	7.9431595	7.6703574	4.8877068	1.2453797	5.3341817	4.2536632	7.2484497	6.0510288	1.9303307	5.0614483	3.1927743	2.3101851	2.6262318	3.9422855	4.2613919	1.8494584	1.710487	3.969155
TCGA-AA-A02H	61	1	1.6973065	7.2617197	2.6193052	2.0171444	3.0404074	1.7794109	6.2784965	3.0331007	5.9034537	3.5581974	6.8841041	7.1105651	2.5498728	5.2905104	3.4732692	4.9985084	1.3630579	5.5690618	3.800355	1.7083444	4.9181707	6.4531602	2.0183852	4.3392976	7.6553548	3.9160557	11.5871455	7.3992613	7.6489876	6.7765691	6.5921565	5.053618	1.2453797	6.7255933	5.3254137	8.0603991	6.007174	1.9303307	4.8021023	2.4275954	3.8641541	2.3586182	3.1462633	4.714379	2.0152722	1.710487	4.4055245
TCGA-CM-6676	153	0	1.9809651	6.3445308	2.4641907	2.0608631	1.9026878	1.8128106	6.0643557	4.0249171	7.0478574	4.1243407	6.5191042	5.5836091	3.6948322	6.544274	3.6979805	5.6687736	1.5115693	4.6194276	3.4063368	1.7006479	6.6041761	6.3886888	2.1637368	4.3215507	8.494472	3.9160557	9.3717929	5.3363832	6.8655938	7.0649707	6.1463843	4.376652	1.3554878	6.0181203	6.022885	8.0327789	6.3276385	1.9150407	4.8844023	3.8916741	2.3075422	2.7933407	2.6679907	5.4306091	2.1656379	1.8734186	4.5191633
TCGA-AA-3970	1096	0	1.860857	5.8957635	2.4383758	2.127494	2.2619347	1.8540378	5.0564994	5.0803483	5.6314157	3.5911463	6.6688556	5.4385687	2.7813077	6.084637	3.3136362	4.8923238	1.4026321	5.7709778	3.4760703	1.7017261	6.0657119	5.6325443	2.4405186	4.324037	8.0070831	4.0504041	8.8446351	5.2981726	5.1256486	7.0920252	5.917831	6.308293	1.6096071	4.8674561	6.8060461	5.9942812	6.0570005	1.9171828	3.5887573	2.3712444	2.3730256	2.6948073	2.3434932	4.4714148	1.9998355	1.7993594	3.9983611
TCGA-D5-6922	308	0	1.6773339	6.2670186	2.7233556	2.2137424	2.378144	2.2358867	6.2184703	1.9914664	5.9919964	3.8638435	7.1361961	7.9190299	3.5557177	5.8076134	3.5432431	5.5105852	1.526084	5.1770309	3.278371	1.6994377	5.5480833	5.8823262	1.4462459	4.3187602	7.4204739	3.4702047	9.8898331	5.2918295	7.3152941	6.9909348	6.1905052	4.5562283	1.3315368	6.5447778	6.583087	7.6290305	5.5554366	1.9126365	4.4213691	2.3666492	2.7900675	2.7102767	2.7783501	5.8407179	2.0482352	1.7233018	4.4792541
TCGA-G4-6302	0	0	1.5725236	6.1868786	3.9776559	5.3764321	4.6338958	3.945903	5.4787648	4.3553315	4.2924369	3.0483259	6.3804302	5.0350134	5.5135873	5.6748006	5.402825	5.1809015	1.4510823	2.5034256	4.2131744	1.6994377	6.5796365	5.4548865	1.4952734	4.3187602	7.0184369	3.5874414	8.6839593	6.0166954	5.847503	6.3986537	5.1610636	6.1082773	1.2634222	9.5072666	9.3118462	6.0871906	6.6204041	1.9126365	3.2657115	2.2819447	3.4225171	2.9410112	3.0942734	5.8456973	2.5134524	1.9025003	3.6638609
TCGA-AA-3532	882	0	1.568687	5.548393	2.438376	2.057629	1.829538	1.932223	5.540694	4.555751	5.173216	3.848	6.858442	7.204363	3.371696	6.239685	3.85656	4.4909	1.451082	5.675944	4.666037	1.777074	6.688325	5.448961	2.842651	4.322706	7.94263	3.402681	10.624954	6.879757	7.082766	7.219467	6.463058	5.31166	1.753644	5.621313	6.445315	6.776199	5.847138	1.916036	3.780892	2.307039	2.361791	2.853004	2.950163	5.058623	2.085007	1.77225	3.940002
TCGA-CM-4746	699	0	1.5697987	7.7567701	2.1991266	2.127494	1.8345499	1.8649005	5.4415516	4.3553315	5.9713145	4.0342296	7.0044444	3.817493	2.4041662	6.4815042	3.0478674	6.5131318	1.7212338	4.6598118	4.3650854	1.7036591	4.0404187	5.4548865	4.0139482	4.328494	8.4307312	4.3425108	8.4702679	7.4589181	6.7679874	7.2886327	6.9344312	5.7504002	1.5791581	4.5304541	5.43572	6.1828186	5.9160211	1.9210228	4.1367071	2.3967446	2.3651977	2.9652559	1.8867842	4.4369458	2.2239196	1.7030091	4.2257325
TCGA-AZ-6605	159	1	1.6251676	5.8041093	3.0101153	2.0412632	1.981119	1.9666124	5.9171157	3.1348332	5.8537731	3.8788844	6.6017536	5.6057236	4.3677695	6.1337898	3.5758732	4.5900951	2.1152464	4.1852141	3.5879227	1.7225929	7.0780491	5.9785169	1.8438479	4.7340976	7.310149	3.5318849	9.7741531	7.0210965	6.7886811	6.9909348	6.1151388	6.2799255	1.3618902	7.3073347	7.0772023	7.2780126	6.2178277	1.9142573	4.4896799	2.5077417	2.348245	2.7748057	2.99386	5.070849	2.1176201	1.8589552	4.1248564
TCGA-AD-A5EJ	0	0	1.5690986	6.0559395	2.5616877	2.1013694	1.8313947	2.0777787	6.2573076	4.6548077	5.9919964	3.3073201	6.992829	5.7089183	3.1160505	5.8107643	3.6463073	5.5353817	1.7075617	4.6460028	3.6909086	1.7020787	6.380382	5.6802928	2.0912288	4.3248499	7.3305276	4.2498662	8.4116988	7.8687643	7.469024	6.6697525	6.225258	5.8482677	1.3679694	4.2654465	6.6530149	6.5340603	5.4964307	1.9178831	3.9555904	2.274966	4.0424387	2.8121574	2.8647686	5.349496	1.9512638	1.8327899	5.6083339
TCGA-AA-3930	61	1	2.1670081	5.3171561	2.4383758	2.0520294	2.084089	1.9240685	6.0108881	3.6569884	6.7868937	4.3183418	7.2056052	6.6038815	2.9797075	6.0692967	3.4732692	5.5724189	1.4363037	6.3887891	3.4760703	1.8472457	6.3161236	6.2079007	1.4408816	4.3254322	7.4133735	3.7219658	9.7200247	6.5662929	7.2087496	6.8368864	6.4111361	5.7079032	1.2429055	4.4715234	6.776531	7.1343853	5.5392195	1.9183848	5.1573545	2.3858494	4.8398076	2.8729573	2.1254719	4.4749067	1.922747	1.8327899	5.3617036
TCGA-A6-A566	758	1	1.5830907	5.4384965	3.3380718	2.0788788	1.8285382	1.9954245	5.8985414	2.9059543	4.7513274	3.6708902	6.4369477	5.2363114	5.0001044	6.2396849	4.0946281	5.0677799	1.9610468	5.541162	3.7285564	1.7006479	7.0170053	5.1214516	1.9999743	4.594866	6.7030069	3.9482089	9.2168329	5.7429012	7.3661224	6.5339588	6.2535875	5.2590629	1.4584683	6.8993052	8.4019206	6.8900431	6.8441192	1.9150407	4.4401503	2.7514489	2.7174021	3.0709352	3.3142526	5.5146675	2.165638	2.2125426	4.3678044
TCGA-AY-4070	496	1	5.6089496	7.9024567	2.6793065	2.1062667	1.8282549	1.8318478	5.3356649	4.2418814	5.7130064	3.8788844	7.3861303	8.0851092	3.0714585	5.8256543	3.7189793	5.1809015	1.5190694	5.807494	2.7544659	1.7849736	8.323363	6.8565483	1.8111581	4.3212235	8.6227947	3.4555623	10.0517034	7.4311622	6.7215802	7.1086026	6.8860821	5.3262799	1.2634222	4.8862453	5.5782254	7.7150397	6.24162	1.9147587	4.8098786	6.5916021	7.0969699	2.9919407	2.6679907	4.6826411	2.153569	1.7646805	4.2257325
TCGA-CM-4743	184	0	1.5692105	6.6876028	2.5750733	2.0438892	1.8318989	1.9240685	5.5140625	6.3121602	5.492865	3.686077	6.7252372	4.7099899	2.9797075	5.9720198	3.8623051	6.4325663	2.1152464	4.5194109	4.109436	1.7023312	8.6413714	6.0954383	2.2923696	4.3254322	7.8565396	4.3425108	9.5249582	8.4168074	6.9018041	7.1718653	5.8130434	6.3280938	1.2429055	3.8440021	7.0709984	5.4623669	5.1495101	1.9183848	4.3280379	2.3577479	3.3470747	2.7933408	2.2562509	4.5953285	1.9741747	1.7008898	5.1994837
TCGA-AZ-6600	368	1	1.5733673	6.0559395	2.5323631	2.0264119	2.2619347	2.0169179	6.0760023	3.6106994	5.8020219	3.0971974	7.0701748	6.1539901	3.3248075	5.7380242	3.7047159	5.197243	1.5685245	3.7930485	4.2001551	1.7000309	5.8686163	6.198986	1.5428848	4.3201279	7.1765783	5.1175416	8.3452574	6.6121269	7.2766162	6.6489566	6.2190099	4.6253631	1.5791581	5.286024	6.8359342	7.3616222	5.7923733	1.9138149	4.2853894	2.2969031	4.5901621	2.6390573	2.5656401	4.8417169	2.1176201	2.0904526	4.9159867
TCGA-CM-6678	122	0	1.5993506	6.6814002	2.5185877	2.0576289	2.1212126	1.9575474	6.0700583	3.6569884	6.3460615	4.0954278	6.7355999	4.7604813	3.0714585	6.4587558	3.4819765	6.0799225	1.3605261	3.7103435	3.4414305	1.7470422	5.6726022	6.8565483	1.8273541	4.3215507	7.2229352	5.193862	9.8504879	8.0961062	7.6368204	6.9600684	6.6285532	5.3409185	1.527052	5.7577338	5.7222567	6.9072146	6.24162	1.9150407	4.3906481	2.3289496	2.321845	2.6529493	2.7407113	4.9559522	2.323171	1.7381866	4.9553937
TCGA-AD-A5EK	500	0	2.1909304	6.4641005	2.4774958	2.1592456	1.8659073	1.8128106	6.5075109	3.8260262	6.5443008	4.1093587	6.7496021	5.2137	3.0938577	5.5835314	3.3997008	5.5972995	1.4905909	5.1996095	3.4414305	1.8104297	6.1054705	6.5346007	1.7948117	4.5537944	6.9864101	4.2927488	8.5128403	8.439688	6.752371	6.6489566	5.8349014	4.9736357	2.1301827	4.6699854	5.9344301	7.9589483	5.0558163	1.9140361	5.4126866	2.2801849	2.3337863	2.5695495	2.822027	5.1128097	2.030834	1.7332282	5.4001168
TCGA-F4-6855	1077	0	1.5937409	6.4224168	2.7993717	2.0965839	1.9211619	1.8449131	5.879259	2.8023033	6.0333709	3.1559745	6.6544315	5.8096255	4.1815582	6.2302124	3.6908313	4.9985084	1.4610606	4.8209545	4.15534	1.7010366	6.7294932	5.8332152	2.5126155	4.3224471	6.825399	3.4989519	8.9285987	7.6319233	7.1809085	6.9246107	6.0993403	4.0181449	1.2423728	6.2064143	6.7939367	7.5053124	6.1355084	1.915813	4.4501938	2.3666492	2.3689796	2.8530041	3.1462633	5.1589966	1.9998355	1.8461062	4.4420962
TCGA-AA-3488	153	1	1.8751157	7.3647199	2.2237322	2.0153997	2.2092527	1.9240685	6.2840009	4.4944138	7.3711231	3.8006808	7.7750119	6.227716	2.4550006	6.9124671	3.1952213	5.8576349	1.3612345	5.4700318	4.3981381	1.7028013	5.8295505	6.1899342	2.2923696	4.3265161	9.236319	4.1670141	9.950107	6.4665694	7.1040469	7.6682098	7.4484371	4.3243004	1.4584683	4.8862453	4.8068232	7.4221998	5.9040057	1.9193186	4.7241627	4.8672205	2.3514973	2.4976789	2.368879	4.3802073	1.9064128	1.9503428	4.0592853
TCGA-A6-2685	464	0	1.568687	6.8312	2.921275	2.87335	2.319195	2.148777	5.838053	3.006745	4.92021	3.24931	7.116799	4.303544	4.587996	6.330587	4.360839	4.66915	1.391009	5.155379	4.206787	1.701149	6.113705	5.857613	1.457015	4.322706	8.601593	3.483066	9.09765	8.969486	6.669858	7.189526	6.501663	5.801458	1.389641	7.714353	6.594555	5.903948	6.834541	1.916036	4.02235	2.302931	2.34524	3.586241	4.195395	5.171007	2.255254	1.966178	3.646752
TCGA-AA-A00Z	669	0	3.2405997	5.7031494	2.3016964	2.2724615	6.701104	1.803681	6.3466564	4.3067667	5.8249128	5.6113205	7.2463698	6.4151081	2.8232162	6.0754032	3.2845338	5.4032794	1.4363037	5.1770309	3.5226785	1.7007898	5.4532837	6.314826	3.6119519	4.321878	7.5774417	3.8262302	8.8205478	5.3304146	7.728469	7.6414532	6.3394156	5.0699202	1.311299	5.6590457	5.2591676	6.7420917	5.4591036	1.9153226	4.2310343	5.3859843	4.5442527	2.8933696	2.5656401	4.8121368	1.9998355	1.7435189	4.091534
TCGA-AY-A69D	543	0	2.5848222	6.0081314	2.4641906	2.1801423	1.8506331	1.8960454	6.023017	4.5397408	5.773171	3.5102541	6.7781421	5.9983635	3.023931	5.4941115	3.3721862	5.8048176	2.626443	5.3069777	3.8519594	2.0589422	5.3554757	5.5497211	3.4394382	4.3194441	6.245015	3.7448068	7.9457021	6.0734774	8.063734	5.9753041	6.1212284	4.8825783	1.5659075	6.2976841	7.3060254	6.8098685	6.0480243	1.9714465	3.7649988	6.6641305	4.6955218	2.7569984	2.7063739	5.5243967	2.3052797	1.8873838	5.6899935
TCGA-AZ-6599	206	1	1.5849175	6.7660607	2.3540831	2.0608632	1.9968898	1.7942106	5.3459416	5.6612643	5.6063324	4.1093587	6.6936481	5.7018376	2.429734	6.1307618	3.0967179	5.3184719	1.5334087	4.9461512	3.5663469	1.8013676	5.0409639	5.5111457	2.8264685	4.321878	7.2449971	5.7110286	8.5759864	3.8651685	7.2143517	6.803765	6.5435088	4.0611282	2.3647045	3.5710248	6.9809018	6.4564003	6.5957298	1.9153226	3.9691827	2.8286345	2.5062719	2.7569984	1.9456521	5.3898929	2.1297053	1.7435189	5.2798769
TCGA-NH-A50U	334	1	1.5830907	6.0033518	2.3766693	2.1523278	1.8852226	1.8591733	6.2521674	2.828582	5.5726858	3.8479996	7.2629714	6.6038815	2.8232162	6.6203181	3.5083944	5.8151832	1.5685245	7.8522456	3.9177515	1.7377887	6.3645331	6.2752048	1.9461322	4.3212235	7.6304654	5.193862	8.1932815	7.5036407	6.4391404	7.4853234	7.1496993	7.4764074	1.2421544	4.074663	6.4337883	6.966984	6.4786039	1.9147587	4.0223501	2.2915356	3.2186268	2.8121574	3.2027374	5.0958495	1.9359703	1.8094832	5.1600008
TCGA-CM-5341	273	0	1.5699945	5.0677615	2.708881	2.0710345	1.8354322	1.9575474	4.7559416	3.1095808	3.9229965	4.3963176	7.3993593	5.5548474	4.4376631	6.4203651	3.3997008	4.7799376	1.6418198	6.3398014	5.287563	1.704101	7.2956546	5.8919882	2.6386015	4.3295131	8.4487512	4.210745	10.2531562	6.9557545	5.2161128	6.0892538	5.5195623	5.8860272	2.3339282	5.6343871	7.0238186	5.9942812	5.597139	1.9219008	6.1817052	2.3577479	2.5246749	2.6390573	2.822027	4.4749067	1.9512638	1.9661776	4.0592853
TCGA-NH-A8F8	511	1	1.5685277	5.2033283	2.6043088	2.5306145	2.0135469	1.8399525	5.891976	3.6795703	6.1815776	3.5754071	7.2382147	6.6412058	3.3248075	6.2459662	3.8089947	5.197243	1.526084	6.4508894	4.1814784	1.757707	5.2186155	6.0072064	1.3587614	4.321878	7.6468677	4.0174368	9.4221231	7.4921093	7.9872389	6.6742242	6.5760556	5.9326017	1.2422712	7.4760437	6.5429263	6.8182157	5.8591451	2.0825648	4.1740071	2.309554	2.3452403	3.0449358	3.2591222	4.7000551	2.0756556	1.7993594	5.8497561
TCGA-AA-A01F	974	0	1.5710548	7.0815987	2.4383758	2.0965839	1.8402111	1.7786047	6.7703978	1.7696962	5.9580781	4.3314892	7.3384664	6.6878379	2.8459009	5.6262407	3.1858941	5.6089211	1.3624494	5.2962335	4.533995	1.7064947	5.3324776	6.7488683	1.3356067	4.3350326	7.5342985	4.4395926	9.4664977	9.0410647	6.5588962	7.2321413	6.2952189	4.3683287	1.4584683	6.7114177	5.0746168	8.0050475	5.3942245	1.9266562	4.863133	2.3354734	2.4366946	3.2216773	2.4759417	4.6855459	1.9871775	2.0904526	5.0334144
TCGA-AA-3979	730	0	1.76213356	5.74711552	2.2922055	2.05762888	2.12121263	1.86490054	5.99254089	3.23470249	6.25476783	4.61566731	6.76716313	5.5041074	3.04851345	6.09939477	3.53456007	5.79370843	1.62989252	5.97859388	5.31394304	1.70280127	8.51273769	5.93501372	1.66394748	4.32651609	8.60159263	3.27564389	9.24987898	5.85018389	6.91695907	6.59433618	6.64435341	7.91190162	2.15800736	4.87368673	6.81799282	7.68246406	5.17712626	1.91931865	4.3803211	5.58127274	3.78772493	2.49767888	3.2027374	4.43023368	1.99336966	1.70164006	5.19948365
TCGA-A6-5660	342	0	1.620972	5.8385481	2.4262385	2.0710345	1.9026878	1.8764634	5.9356663	2.4159504	6.0720222	3.8958819	7.0127033	5.8666823	3.1382053	5.9780827	3.2656066	5.2731882	1.6298925	5.0307634	3.8261646	1.7422995	5.255673	6.2752048	2.2734233	4.6595821	7.6343156	3.7705233	9.7200247	7.4424414	6.8452073	6.8178657	5.9838043	4.5129287	1.4221062	6.6062144	6.3655164	7.5230571	5.8947888	1.9147587	4.6495148	2.311746	2.3968542	2.5216127	2.7783501	5.0120143	2.1176201	1.7892715	4.2953655
TCGA-AA-3975	1036	0	1.6428413	7.5101476	2.4641906	2.252369	2.2619347	1.9028272	6.5220438	2.7744696	5.9034537	4.4930468	7.1521254	6.1171069	2.7390923	6.3184186	3.1369185	4.8200987	1.588237	5.5213331	3.4414305	1.7020787	5.3248612	6.6232289	2.1090122	4.3248499	7.974317	4.0174368	11.019886	8.4049927	7.3378593	7.4397265	6.9619453	4.8978887	1.3206789	6.4447452	5.9228693	7.2357615	6.5687455	1.9178831	4.2968902	2.4087643	3.4747239	3.3804195	3.1462633	5.199633	2.1297053	1.7004868	4.2257325
TCGA-DM-A1D6	570	1	1.5767564	6.0771178	2.2838721	2.0326811	1.981119	1.8128106	6.2521674	2.2657146	6.5056034	4.6654509	6.9625166	6.3694473	3.3009435	6.2428098	3.1166825	5.9371787	1.5423052	5.6957697	3.9576668	1.9607361	6.3488492	6.3585674	2.7233585	4.3206414	6.5036605	6.7131326	9.1941171	7.9733376	7.5654912	7.0649707	6.6285532	5.5483906	1.4584683	3.658298	5.5897422	7.6871233	4.7162598	1.9142573	5.7270513	2.280923	2.315078	2.4324234	2.4759417	5.1854577	2.0850066	1.7233018	6.012688
TCGA-AA-3688	578	0	1.6477201	6.2178229	2.3886248	2.3209117	2.0296195	1.8128106	5.6855971	4.0634034	5.780481	3.8161515	7.1325614	6.2655335	2.8459009	6.3782789	3.0573665	4.7062206	1.3609137	5.066603	4.4672956	1.8369699	4.3322084	6.8565483	3.2566223	4.3242675	7.2904545	4.2498662	9.8898331	7.9733376	5.306212	7.3139064	6.4305826	4.8978887	2.4878421	6.333531	6.2015162	7.1552772	5.4012511	1.9173813	4.4401503	2.4275954	2.4182038	2.8729573	2.3930518	4.5726021	2.0664697	1.8094832	3.8570533
TCGA-AA-3667	426	0	1.7271821	7.961569	2.204688	5.005724	1.8342042	1.7772933	6.8271035	2.7744696	6.718784	4.5726594	7.7124825	7.0300345	2.7598673	6.901608	3.4090434	5.5972995	1.3614597	6.1002305	3.7644316	1.7034859	3.9782242	5.1869746	3.5495085	4.3280948	9.1356188	4.0848285	9.5249582	9.84297	7.6246945	9.2371811	7.8545478	5.4355521	1.5791581	6.2901133	5.6612486	6.7083517	6.7652526	1.9206788	4.6151388	2.4087643	2.3866476	3.1295442	2.1105272	5.0218894	1.9025972	1.7027328	4.1248564
TCGA-SS-A7HO	1829	0	6.7407108	6.3768676	2.4641906	2.1731338	2.1439342	1.8199561	6.3049762	4.3553315	5.8392866	4.0342296	6.8475322	7.6776833	2.6791125	6.2646639	2.8696526	5.2573173	1.7872566	6.4750068	3.057886	2.1826221	5.309725	5.6487606	3.2952502	4.3238065	7.1420304	4.2927488	9.6356943	7.7586298	7.0827661	7.195414	5.968184	3.6027682	1.2426154	4.145216	5.0746168	6.7465253	5.5780391	1.9169842	4.2528318	8.6204607	4.9572813	2.7411832	2.2562509	4.9126267	1.9620381	1.8873838	5.6899935
TCGA-AZ-4313	1532	0	1.5729455	7.4243919	2.2111416	2.1523278	2.7452537	1.780465	6.4188623	3.4048648	6.1499562	5.2645344	7.4843807	5.8811331	2.6981032	6.7663364	2.9626033	6.4907199	1.3638534	4.5778513	4.6332253	1.7107627	4.009753	5.5223385	3.1613353	4.3448739	8.5218376	7.8287594	8.8609654	5.9249338	6.8762831	7.7051658	7.1982351	4.8201893	1.2463748	4.5389023	4.9259468	6.6491324	5.2800719	1.9351351	4.4701024	2.4143553	2.7900674	2.8325968	3.4348838	4.0183996	1.9620381	2.2401941	4.0915338
TCGA-A6-6654	399	0	1.578186	6.304558	2.9212747	2.0576289	2.2092527	2.2181782	5.9742754	3.3062597	6.5603855	3.2634987	6.6264138	6.2655335	4.1613426	5.7742836	4.2336022	4.7622186	2.1152464	3.8756284	3.8774505	1.7470422	7.5870397	5.7373433	2.0534954	4.3212235	6.7324237	3.8262302	8.4640522	6.4737243	6.9552244	6.1983297	5.9113402	6.0380602	1.3025337	7.8387337	6.895636	6.5806636	6.8250478	1.9147587	3.9821595	2.293281	2.4074182	3.0184144	2.9072373	5.2782464	2.165638	1.8201821	4.091534
TCGA-AZ-5403	1910	1	1.5684648	5.5736296	2.6193052	2.036667	1.981119	1.9954245	6.1348988	2.828582	6.3631099	3.9742175	6.8729747	5.1427699	3.8676641	6.1837895	3.5995571	5.0677799	1.4026321	4.1687227	3.6810802	1.7006479	6.2095764	6.252938	2.3675526	4.3215507	7.7819976	3.5489117	10.4469982	8.2708645	6.408983	6.6742242	5.8253574	5.1695923	1.7981825	6.1296858	6.7532114	8.1809078	5.2051879	1.9150407	5.777324	2.2746499	2.5668168	2.5803437	2.7783501	4.8417169	1.9620381	1.6982032	3.9400015
TCGA-AA-3495	1127	0	2.0358062	5.2575296	2.5750733	2.0788788	1.8333837	1.7771142	6.1114741	5.1481033	5.8319945	4.3058679	6.970253	6.4674841	2.9565179	6.544274	3.6237908	5.5353816	1.4413695	5.0666025	4.0384078	1.7030749	6.1780859	5.867296	2.1637368	4.3271471	8.0531987	4.2498661	9.6680213	6.0534601	6.8140976	6.8224791	6.1273333	5.3763149	1.7333313	5.2268648	6.1959197	8.3533415	5.6888426	1.9198623	5.5667859	2.4987651	2.8082467	2.3560303	2.77835	4.9968059	1.9805568	2.1859934	4.4420963
TCGA-QG-A5YW	896	0	1.5993506	6.1503976	2.4507619	2.1391727	1.8277509	1.9165172	6.1905378	5.3771503	6.1176185	3.7367566	6.4951346	7.1571177	2.8020954	6.0664688	3.9393689	6.5210411	1.5115694	6.6977066	4.1158167	1.7002535	4.9871643	6.1134191	2.0730121	4.3206414	7.3674932	3.9482089	7.9457021	3.2375149	7.5344883	7.1140004	6.3300695	4.4914757	1.4135484	4.8736867	6.6066481	7.0825392	5.1970044	1.9806333	3.5412658	2.4025146	4.4299526	2.8933696	2.0970646	4.6499979	2.030834	1.7722501	5.0334144
TCGA-AA-3850	0	1	1.6384463	6.2560753	2.5900508	2.2137424	1.8322909	1.7768756	5.6855971	2.9575207	4.6301354	3.686077	6.8656364	5.0921857	3.6022205	6.0513236	3.2160281	4.7432929	1.3611445	5.6182925	3.800355	1.7025276	6.2021751	5.160867	2.7071021	4.325885	7.5935596	3.2752208	8.405844	5.5612345	6.7266166	6.7944135	6.0927032	6.1840383	1.6096071	5.2370086	6.5372869	5.8845411	6.3366217	1.9187749	3.4391666	2.2969031	2.3651977	2.9919407	2.5057657	5.2758819	2.5559225	2.2984855	4.2257325
TCGA-AA-3861	914	0	1.5708506	7.0997436	2.4910457	2.0920758	2.4719143	2.0637492	6.0290129	4.6823775	6.0131563	3.5581974	6.637122	4.6951479	2.9565179	6.4815042	3.1757	4.8200987	1.3622977	4.8462601	4.1749102	1.7060336	5.6492528	6.7235971	2.4945305	4.3339693	7.5000577	3.7973077	8.4116988	9.0042091	7.3661224	7.0594418	6.2728674	6.2346038	1.6253724	4.1228674	6.2699933	7.5894935	6.3246051	1.9257401	4.3803211	2.4414697	4.5442527	2.3574833	1.8900062	4.7734724	2.2239196	2.137579	4.331255
TCGA-AG-3898	1461	0	1.5690986	6.3734052	2.5471585	2.1216057	1.8313947	1.8764634	6.8706242	2.2912265	6.5985795	3.4787151	6.8584422	6.3102721	3.3248075	6.2113906	3.9015432	5.4978554	1.9813681	6.1508266	4.2684356	1.7020787	5.8058423	7.5178328	1.86087	4.3248499	7.7773616	5.8062828	8.4702679	5.0594544	7.4001688	7.875728	6.8380508	5.3590504	1.4311499	6.3877894	5.7501949	8.2339993	5.1058477	1.9178831	4.6237416	2.5169248	2.3337863	2.6948073	3.3142526	4.3006807	1.9871775	1.8461062	4.2257325
TCGA-AG-3594	61	1	1.569631	6.8343382	2.2513683	2.2137424	2.1857297	1.8354737	5.6302325	4.4792591	5.0940445	3.8006808	6.9099421	5.6493502	2.6791125	6.3782789	3.3911207	5.1001736	1.6192995	3.8144221	3.7099397	1.7032804	6.1303155	6.6695564	2.956518	4.327621	7.0442269	4.9675693	10.1527651	7.5263498	7.8821849	7.6064819	6.9276691	7.7800863	1.3679694	4.5877204	5.9400716	5.5689151	4.9204701	1.9202706	3.856077	2.56127	5.2529816	3.0709352	2.5367041	5.1490421	2.0573817	2.2984855	4.5191633
TCGA-AG-3605	30	0	1.813261	7.636969	2.354083	2.33399	2.319195	1.778203	6.081457	3.610699	6.560385	4.468951	7.300382	5.547536	2.566147	6.390988	3.255371	5.668774	1.362147	5.851778	4.142773	1.705574	5.672602	7.372333	1.625482	4.332909	8.413329	6.001057	9.285433	8.341296	6.50353	7.301014	6.373649	4.468347	1.579158	5.281237	5.113379	7.558885	4.178911	1.924827	4.731511	2.357748	2.309234	2.725647	3.094273	4.534524	2.153569	2.044677	4.754569
TCGA-AG-3742	30	0	1.5686619	5.4744811	2.7378054	2.127494	1.8294263	1.7762502	6.2017987	2.0539684	6.2368563	3.686077	6.7893981	6.346942	3.2548675	5.7380242	3.7254999	4.6501911	1.5043395	5.8794155	4.5235992	1.8013676	4.5302999	6.7527601	1.4952734	4.3225765	7.0358216	7.1486757	9.9293133	6.0468617	7.1261062	6.8805194	6.0993403	4.9548428	2.5185545	5.9495775	6.5317672	8.0947365	5.9571062	1.9159244	4.7940273	2.311746	2.3968542	2.6020138	2.9072373	5.3660879	2.023486	1.8094832	6.2069143
TCGA-AG-A01N	943	0	2.7437789	7.0341342	2.5323631	2.2957529	1.8320949	1.8239059	6.6400794	3.2586654	6.6042076	3.9441853	7.321153	6.8805968	3.0485134	6.1808393	3.4643861	5.8680211	1.6805283	5.0307634	3.4526355	1.7024294	6.4303384	6.0491887	1.7342116	4.3256586	8.5419755	3.6979108	8.7964902	5.5675628	7.3323206	7.3075687	6.7506943	5.3153703	1.2429459	6.1518825	5.4907622	7.7105141	5.9160211	1.9185799	4.7940273	6.219197	2.339364	2.9166171	2.368879	4.8869387	2.030834	3.0051611	4.9553937
TCGA-AG-3725	0	0	1.5687924	5.6921217	2.4774958	2.0644453	1.8300148	1.8199561	6.3150935	2.8023033	5.4845092	3.3835303	6.992829	6.5956736	2.6791125	5.9322691	3.2457787	5.7040801	1.5043395	5.36932	4.3429969	1.7770741	5.309725	5.9063874	3.5602868	4.3232562	6.6615746	5.444688	9.6190807	8.5581557	7.0609571	7.1539266	6.2157269	4.8044088	1.527052	4.3360871	6.6472203	7.5053124	5.5875835	1.91651	4.5718766	2.311746	3.3196149	2.6529493	2.0316645	5.0368261	2.0388885	2.0446768	4.9159867
TCGA-AF-2691	323	0	1.5689424	6.4676533	2.6344299	2.232604	1.8306909	1.8764634	5.3845781	3.4283059	5.2174852	3.6385397	7.1521254	6.1025703	3.023931	6.0452611	3.3721862	5.7937084	6.2548161	4.5341938	4.0384076	1.7017261	5.9235658	6.0395635	1.704621	4.324037	7.8514473	3.2739818	10.5797002	6.6571436	6.5985672	6.6238131	5.9395811	5.1207767	1.2948824	4.9970253	6.6416029	6.2772078	6.5778224	1.9171828	3.7500994	2.7663894	2.8492268	2.9919407	3.0430613	4.9917151	2.153569	3.8547224	3.8839167
TCGA-AH-6643	1314	1	1.6023201	5.9141668	2.4383758	2.036667	2.2619347	2.0516592	6.1174904	1.8892902	5.8537731	3.4946744	6.6688556	6.2128053	3.1382053	5.9353245	3.7907115	5.6448159	1.6298925	5.0433814	4.7593684	1.7009132	4.3479109	6.3929414	1.4690502	4.3221626	7.2166177	4.210745	9.1398606	8.5094267	7.6915302	6.7990238	5.9303953	4.3507436	1.3158308	5.358544	6.0064676	7.5761901	5.4421948	1.9155678	4.4401503	2.3666492	2.4182038	2.6390573	2.5656401	4.7000551	1.9141162	1.7508994	5.2798769
TCGA-DC-5869	153	0	1.7038513	5.3171561	2.64877	2.0608632	1.8306909	1.9399873	6.0931569	2.7744696	6.297127	4.080752	7.3993593	6.6412058	3.3953496	6.2269653	3.294668	5.1809015	1.588237	5.2541175	4.4143146	1.7017261	5.7034033	6.9897494	3.0171625	4.761266	7.1357818	3.6079222	8.6767796	6.826805	6.3753991	7.238083	5.9585301	3.8335559	1.5791581	6.6422889	6.7356968	8.1134866	5.2543828	1.9171828	5.2189095	2.6231752	2.4505293	2.8530041	2.6679907	4.3975774	2.0955354	1.8461062	4.7137717
TCGA-AG-3999	853	0	2.5543868	7.2978624	2.6344299	2.3903932	1.8348955	1.9165172	6.4740755	1.9914664	6.5880526	2.9928781	7.4079449	6.4674828	3.2101581	6.2738605	3.683635	5.3900704	3.7488901	6.2089051	4.1617154	1.7038322	6.6797551	5.1739244	2.5861425	4.3288932	8.6328686	5.526532	10.7391555	7.7000433	7.4289901	7.4248868	7.1318425	4.1370949	1.3618902	6.3086407	5.7946451	7.6515661	5.9396451	1.9213667	4.3072607	2.5077417	2.5776797	3.2817463	3.3706512	4.485241	2.1417713	1.7032855	4.2953655
TCGA-AF-3400	387	0	1.569254	6.401581	2.64877	2.0644453	2.0651802	2.0516592	5.6929504	3.9476097	5.1283186	4.7722464	7.0166605	4.5413901	4.2931707	5.9139166	4.1334355	4.550235	2.4048489	3.7732836	4.2684356	1.9607361	6.5121135	6.0630307	1.877374	4.3256586	7.9483149	4.1670141	9.0868285	5.5548954	7.5833516	6.9098682	5.968184	5.7715824	1.2429459	5.729581	6.5490785	6.4992473	5.7412854	1.9185799	4.0486192	2.3712444	5.030781	2.5395494	3.1462633	4.5759091	1.9359703	1.9025003	3.808974
TCGA-AG-4007	31	0	1.5689424	7.6960317	2.4140684	2.1216057	2.2884496	1.9575474	5.8723967	4.2592592	6.4439749	4.9704565	7.3513251	6.7568973	3.023931	6.3274924	2.9626033	5.3030716	1.4610606	5.4298422	4.2798813	1.7017261	6.8793443	6.7773481	1.8941424	4.324037	8.0531987	3.982188	8.7064228	7.7989346	6.8860708	7.6957585	6.4568547	6.1589149	1.2426565	6.3480702	5.7390248	6.538403	6.2622948	1.9171828	4.4401503	2.9599866	3.8123051	3.0709352	2.9501627	4.9483507	2.030834	1.9025003	4.091534
TCGA-AG-3575	365	0	1.8373599	6.7002377	2.5616877	2.0576289	2.6598518	1.8831756	5.1871429	3.474487	5.151343	5.0866416	7.0895186	4.0977963	3.2326004	6.4300114	3.631424	4.6501911	1.3613921	3.7315266	5.5641738	1.7032804	9.6149898	5.9350137	1.4518105	4.327621	7.2772258	3.6284545	9.2981431	3.3832004	5.4004841	6.7852086	5.5093314	6.6112714	3.5007228	5.424148	6.8894761	6.3078948	5.6979926	1.9202706	5.6510537	2.7663894	5.3942348	2.6262318	3.0942734	4.6382495	1.9359703	1.9025003	4.2591429
TCGA-AG-4015	0	0	1.617096	8.0515611	2.4383758	2.1968745	1.8322909	1.8764634	6.2408011	2.1464053	6.6832005	4.4449318	7.8015173	8.181822	2.9335251	5.8803187	3.0967179	5.0840376	1.3611445	5.1445044	4.4507006	1.7025276	6.1627981	5.9739365	2.7071021	4.325885	7.9585686	4.4884984	9.7385835	7.0167058	5.8379939	7.4932112	6.524107	4.841268	1.3819429	4.5721159	5.4683239	7.073923	6.1796215	1.9187749	4.4987917	2.9434955	2.3081877	3.0709352	2.632554	4.7204028	2.0482352	1.9157778	4.1601658
TCGA-DY-A1DF	734	1	1.568637	6.4846651	2.5323631	2.2425181	1.9116933	1.8540378	5.4131838	1.8892902	6.4660486	4.3314892	6.1106205	5.6132844	3.0016941	5.9596394	3.4993318	6.325171	1.5776489	6.7427522	3.8864546	1.7010366	6.1942377	6.4959753	1.3342746	4.3224471	7.1856776	7.9523858	11.3929534	8.7426487	6.7003983	6.7395604	6.5208629	3.8100332	1.5791581	6.3121706	7.1259126	6.9329782	5.9895437	1.915813	5.0990725	2.2849004	2.5159854	3.1295442	2.5367041	5.3398066	2.1176201	1.7574812	4.2257325
TCGA-CL-5918	0	0	1.6095154	6.3591348	2.4641906	2.0492754	1.8308904	1.7765699	6.5171763	1.8170209	6.9413657	4.1243407	6.9512147	5.1927865	2.7813077	6.4683056	3.3537416	5.0840376	1.6192995	4.5631086	4.109436	1.7018261	5.2483014	7.2582736	2.0730121	4.3242675	7.6508645	4.7119197	10.0309908	8.260843	7.0186782	7.390041	6.4892108	4.1682499	1.3896408	6.4125422	6.2806131	8.0141306	5.6536433	1.9173813	5.1632804	2.4414697	2.8703846	2.8325969	2.7783501	4.8121368	1.9359703	1.8094832	4.8323716
TCGA-AF-5654	257	0	1.9994014	5.9500558	2.6043088	2.067568	1.8304913	1.8831756	6.5368996	5.6263104	6.2426132	3.2088364	6.8510825	6.5653477	2.9565179	6.2269653	3.3439604	6.4619158	1.4905909	6.0132949	4.0313026	1.7849736	5.2111454	7.0483664	1.4408816	4.3238065	7.3777664	5.193862	8.4289129	5.0721965	8.3085022	7.2753601	6.7805008	3.6941706	1.5023941	5.5359197	5.8781814	7.7961486	5.2429792	1.9169842	4.4120891	2.3761004	6.1115663	2.6948073	2.0970646	4.6767647	2.0664697	1.8589552	5.2798769
TCGA-AG-A023	1581	1	2.6496119	7.2254821	2.6193052	2.3078123	1.8304913	1.8064457	6.023017	5.0803483	5.910416	4.1388044	7.3003824	6.5573476	3.3009435	6.1837895	3.2751081	5.8469257	1.6088936	5.5015095	3.6507358	1.7016262	4.8107596	6.9897494	2.2554433	4.3238065	8.6015926	4.2927488	9.1398606	7.9191531	6.9389172	7.4853234	6.8209793	4.7189019	1.4221062	7.1853608	6.1052879	6.4173609	6.1385783	1.9169842	3.7339614	2.3761004	2.339364	2.7411832	3.716148	5.0933658	2.2706263	1.9503428	4.331255
TCGA-AG-A00Y	700	0	2.4045326	7.1294179	2.4383758	2.0309456	1.9968898	1.8199561	6.3101357	3.4283059	6.614586	4.1675352	7.0895186	7.0222518	2.602833	6.0933627	2.981316	5.5353817	1.8049886	5.734153	3.4644454	1.7011488	4.2870465	6.0721422	1.9298383	4.3227058	8.2204305	5.193862	10.5575141	7.5090454	7.6432123	7.7051658	7.1281858	6.888572	1.6253724	4.1107843	5.2363171	7.1552772	5.9131525	1.9160358	4.3280379	2.4143553	2.4182038	2.8933696	2.4477203	4.4124284	2.0152722	1.7722501	4.9159867
TCGA-EI-7002	364	0	1.7038513	5.3409147	2.4262385	2.2623257	1.9424535	2.0516592	5.8723967	4.3067667	6.0524933	3.9892201	6.6970175	6.3028471	3.2782966	6.0333228	3.3911207	4.7622186	1.4783854	2.9670831	2.9726682	1.7225929	5.3474599	5.7424707	2.6217155	4.3201279	6.8910846	4.5382836	9.2391288	7.6083146	7.8049048	7.1775643	6.4471054	4.3056284	1.2419589	6.6641478	7.218754	7.2357615	6.5143289	1.9138149	4.8910958	2.3289496	2.3337863	2.8121574	2.8647686	5.2236738	2.1938068	1.7646805	5.3197197
TCGA-AG-3885	546	0	1.5701136	8.4174356	2.2237322	2.1731338	1.8359688	1.9165172	6.5703489	1.8000572	6.026482	4.4930468	7.4488227	5.9383999	3.0485134	6.4363518	2.9995991	6.195801	1.3617505	4.1509705	3.9730749	1.7043698	5.2483014	5.808616	1.4013676	4.3301329	7.9692037	4.9675693	10.1126737	9.84297	7.203186	7.4248868	7.5208924	5.4081298	1.7536443	6.4734567	5.6173201	6.5982238	5.9867194	1.9224348	4.9679406	2.9599866	5.6123285	3.4478824	2.7063739	4.8789959	2.0388885	2.1133129	4.331255
TCGA-AG-3602	0	0	1.570647	6.435698	2.370693	2.180142	2.931797	1.932223	5.164728	2.7237	5.945292	5.010398	7.823929	5.481979	3.138205	5.947288	3.353742	4.743293	1.362147	4.534194	5.532239	1.705574	5.995958	6.885585	2.183381	4.332909	8.277991	3.982188	10.152765	8.674058	5.624945	8.038236	6.507945	6.001146	1.381943	5.860674	5.866829	6.881518	5.445357	1.924827	4.771288	2.275738	2.396854	3.281746	3.502284	4.159775	2.095535	1.706065	4.955394
TCGA-AG-3584	730	1	1.71122	7.473409	2.3766693	2.252369	2.4092081	1.8277196	6.4041808	3.9865516	5.7365217	4.8184059	7.3732548	7.4385854	3.1627868	6.1307618	3.3439604	5.2127055	1.5602005	4.1166471	4.2684356	1.7024294	7.1293536	6.6440432	1.4462459	4.3256586	8.3957764	4.9675693	8.877688	5.5644915	7.3378593	6.7990238	6.6770951	5.4255712	1.2429459	5.3959742	6.5372869	6.966984	6.1067029	1.9185799	5.0217049	4.722197	5.455048	3.1295442	2.7407113	5.0043884	2.0573817	1.8734186	3.969155
TCGA-AG-A01L	0	0	1.6646288	7.2767223	2.5185877	2.0520294	2.1857297	1.7771142	6.1459942	1.6348177	5.9242961	3.5754071	7.3087803	6.3394302	2.6605033	6.0722456	3.7047159	6.1690723	1.3613245	5.4097234	3.773742	1.7030749	6.2599043	6.0395635	2.3675526	4.3271471	7.7681817	5.444688	10.3592678	7.5263498	7.1974362	7.4176291	7.277011	5.7412814	1.3618902	6.9694222	5.9957105	6.255053	6.5352976	1.9198623	4.034971	2.3196858	2.3083757	2.9919407	2.4759417	5.2427569	2.3052797	2.0025608	4.7932503
TCGA-AG-3582	1096	1	1.5697987	6.7034586	2.4641906	2.1216057	1.8345499	2.0169179	6.5220438	2.647774	5.875166	4.7628918	7.6659359	8.3669252	2.8887005	6.2616641	3.3814002	5.5353817	1.6542346	5.0307634	3.5548882	1.7036591	5.883803	6.7235971	3.450429	4.328494	7.7367321	4.5382836	9.0388126	6.9383655	7.0186782	7.390041	6.5888686	5.0828769	1.3492318	6.6316978	5.7834931	7.8420216	5.5587002	1.9210228	4.6658247	6.3987493	2.7174021	2.6948073	2.7063739	4.6042456	1.9620381	1.9321783	3.8314524
TCGA-AG-3731	1126	0	2.3771667	5.3483331	2.7699756	2.0236584	2.1439342	1.9954245	5.8239297	3.4048648	6.5933359	3.6708902	7.0320946	6.220047	3.8471882	6.1808393	3.6908313	5.6804122	1.3602256	4.2032248	3.6507358	1.7163735	5.3474599	5.5671664	2.7769566	4.3194441	7.6264626	3.8835935	8.5759864	4.7474595	9.5088712	6.803765	6.0243253	5.8339982	1.3618902	6.0665745	7.0110597	7.4662423	6.6780079	1.9132257	4.3072607	4.0614645	6.3070548	2.9166171	2.4759417	5.8532441	2.1176201	1.8589552	4.1929934
TCGA-AG-3896	31	0	1.5689424	7.2222709	2.4910457	2.0550105	1.8306909	1.8831756	6.0873102	2.7502124	6.449639	3.5754071	7.5784125	6.943038	3.1160505	6.6438763	3.0872376	5.6687739	1.3608808	4.8209545	3.8174201	1.7770741	6.8715602	6.3324677	2.9874425	4.324037	7.8565396	3.8537709	10.6249536	8.0283918	7.3263546	7.8334896	6.7571863	4.6765345	1.7536443	6.0772356	5.6890283	7.0996158	5.8858772	1.9171828	3.7500994	2.3255471	2.3079125	3.0709352	2.1105272	4.7539026	2.0152722	1.6999241	3.9983611
TCGA-EI-6512	538	0	1.8751157	5.8911233	2.3324476	2.0644453	1.9116933	1.9575474	6.1513665	2.9059543	5.6967122	3.8638435	6.7931719	6.1253596	3.3248075	5.7350112	3.3537416	5.197243	1.4026321	3.7732836	4.0240602	1.7009132	6.6381728	7.0274849	1.704621	4.3221626	6.7828092	3.7705233	9.2854328	7.6319233	7.5654912	6.0139392	5.8891762	5.1245812	1.4221062	5.0027962	6.3424429	6.7718216	6.1270152	1.9155678	4.1620408	2.3354734	3.3977266	2.3549686	2.1254719	5.1950423	2.023486	2.8533228	4.8756195
TCGA-AF-2693	581	0	1.5795622	5.528812	2.5323631	2.1216057	1.8280029	1.9399873	5.5910628	3.330557	6.5766713	3.8314987	8.1496974	8.2564775	3.2326004	5.4971129	3.7117425	5.7040801	1.4905909	3.2489739	5.0803889	1.7377887	5.8610776	7.487352	1.5520959	4.3209325	7.2481566	6.6085899	9.383958	6.4018677	7.3719442	6.5379265	5.9363803	5.4697913	2.7640505	6.114734	7.0298393	6.486188	5.6569429	1.914508	4.0749716	2.3389111	2.3775378	2.5803437	2.2161845	4.8683038	2.0850066	1.7280775	4.7545692
TCGA-DC-6160	608	0	1.6646288	5.7471155	2.4383758	2.133101	1.8306909	2.0169179	5.9108206	4.4329977	6.3401695	3.414728	6.7743253	6.5495423	2.8681774	5.7231078	3.683635	5.4978554	1.4087488	5.5213331	4.666037	1.9759402	5.2719348	5.7321774	3.4394382	4.324037	6.4684871	4.5943395	8.7138221	8.1225314	7.6915302	7.5568854	6.1683204	4.8772528	1.3618902	6.0483748	7.8165166	7.3223991	5.732218	1.9171828	4.6060322	2.5492651	2.3866476	2.7933408	2.4759417	5.0018548	2.1176201	1.8734186	4.8756195
TCGA-F5-6864	379	0	1.620972	5.8674283	2.9212747	2.3467782	2.7013738	2.0915077	6.2784965	2.2657146	5.4202048	3.1958579	6.7820015	6.0585329	4.0179208	5.7350112	3.6683684	4.9451202	1.4665324	5.2106304	3.3549743	1.7225929	6.2841459	5.7111515	2.1833808	4.4977775	7.5893486	4.0174368	9.2168329	4.6064089	6.7468937	6.8708493	6.0149871	4.0071536	1.2538956	6.7692469	7.4780494	7.1809351	6.3008641	1.9138149	4.5796273	2.3029311	2.3129423	2.9652559	3.7894263	5.5810692	2.0955354	1.8094832	4.3678044
TCGA-EI-6882	262	0	1.568637	5.5086795	2.4910457	2.0492754	1.9677359	2.1487772	5.6222385	4.2418814	5.1283186	3.4616169	6.1616201	5.8310462	3.0714585	5.3873785	3.6979807	4.7799376	1.8227526	4.284878	4.1488084	1.7010366	4.9333978	5.269153	2.8917502	4.921273	6.4165297	5.8062828	8.2135271	6.3657195	6.449009	6.0529105	5.7516878	4.4437476	1.4049084	4.2965228	8.4830021	6.5765746	5.6728652	1.915813	3.606228	2.3712444	5.3019802	2.7411832	2.3199841	5.9278391	2.0850066	1.9837557	5.2386581
TCGA-AH-6903	592	0	1.6095154	6.1382314	2.4774958	2.1062667	1.8275286	1.9483952	5.6622316	4.4792591	5.4473518	3.6542917	6.785739	5.598447	2.8020954	5.6262407	3.5916089	5.6089211	1.431935	5.4700318	3.7464301	1.757707	6.9228223	7.0736797	2.144221	4.3203847	6.6071871	4.1670141	8.2914417	7.8687643	6.7003983	6.3876217	5.6208372	4.5273832	1.7981825	4.3545566	7.3060254	6.7846504	5.0256942	1.9140361	3.8702614	2.2819447	2.3314844	2.7411832	2.0970646	5.4186021	2.0388885	1.7722501	5.5283049
TCGA-EI-6917	531	0	1.581042	5.708839	2.64877	2.188655	1.878553	1.966612	5.730889	2.1695	5.903454	3.24931	6.811191	6.611032	3.533653	5.780359	3.508394	5.572419	1.560201	5.521333	3.629874	1.737789	3.52724	5.969302	1.542885	4.320385	6.769697	3.697911	7.371169	2.434348	7.264795	7.165716	6.276034	4.877253	1.565907	5.068789	6.166852	6.902838	6.574849	1.914036	4.087703	2.538358	2.614149	2.725647	2.740711	5.098296	1.956437	1.723302	5.361704
TCGA-F5-6863	361	1	1.5993506	6.2971569	2.6793065	2.5511638	3.0909277	2.5986867	6.2678862	2.4159504	5.7950359	3.0658999	6.7568372	5.4895324	3.3466419	6.0875611	4.0595213	5.6921601	1.526084	4.9336275	3.7464301	1.8913441	7.2956546	5.4996277	1.5340354	4.3225765	7.7589922	4.0174368	9.950107	8.6220437	7.1416678	6.8464766	6.3425776	4.4683471	1.2423959	6.9875628	7.1316851	6.7718216	6.4602281	1.9159244	4.4701025	2.3141794	2.3337863	2.8530041	3.2027374	4.7318081	2.3597547	1.7804708	4.5191633
TCGA-CM-6170	242	0	1.670512	5.8481288	2.6043088	2.0576289	2.2354861	2.0406297	6.5075109	3.5889393	6.0783354	3.606756	6.7743253	6.4820671	3.3009435	5.4531327	3.3997008	4.8923238	1.4905909	4.9944077	3.9576668	1.6997343	5.1715515	5.7424707	1.9298383	4.3194441	6.6691453	3.9160557	9.2741971	3.1211045	6.5887826	7.0113093	5.4679068	4.5203323	1.4803425	6.7982251	6.7300055	5.7309535	5.7009953	1.9132257	3.9821595	2.2828559	2.3234736	2.7569984	2.632554	4.9818492	2.0664697	1.7190693	4.9944374
TCGA-CI-6620	1009	0	1.7271821	5.7144229	2.7378054	2.0608632	1.9211619	1.8764634	6.1565963	2.9309014	7.2597605	4.2096199	7.2961373	7.0626906	3.2326004	6.2113906	3.6683684	5.4720705	1.6805283	5.480229	3.9018258	1.7010366	4.5223452	5.7527006	2.3675526	4.3224471	6.9949753	4.0848285	8.8692053	6.2196624	6.2338804	7.7711694	6.333301	4.0611282	1.4695968	5.6797688	6.0228849	7.2148293	5.2201439	1.915813	4.2090768	2.4025146	4.6546591	2.7569984	2.3199841	4.7790766	2.165638	1.8734186	5.1201904
TCGA-AG-3890	518	0	1.5687924	7.1086492	2.4140684	2.0788788	2.0135469	1.8492374	6.1960847	3.5202343	5.2174852	3.703503	7.4126121	6.5573476	3.1382053	5.7921897	3.2363789	4.530523	1.431935	5.7430321	3.4882607	1.7013875	5.0025408	6.4959753	2.4405186	4.3232562	7.8514473	4.9033132	8.4824661	7.6140714	7.2473871	7.2257949	6.6805746	5.6440107	1.2425172	7.0285482	5.9900255	6.700316	6.7745942	1.91651	4.2528318	4.128506	2.348245	3.0709352	2.8647686	5.1395416	2.1064945	1.7804708	4.3678044
TCGA-EI-6883	350	0	1.8132608	5.9688913	2.2673948	2.1523278	1.8285382	1.8894186	6.3202605	3.6107	4.8233414	4.4564716	6.8365552	5.9383999	2.6791126	6.0664688	3.1858941	5.7378411	1.6088935	5.6759443	3.9421621	1.7849736	4.6213313	5.4996278	1.6254817	5.0646333	8.3082562	5.711028	8.7212015	8.2807826	7.2253516	7.2629714	5.2731291	4.2958402	1.3969709	4.6188492	6.5600294	6.9072146	6.3008641	1.9150407	4.9401716	2.3226128	2.3202961	2.7569984	2.706374	5.0539887	1.9805568	1.8094832	4.8756195
TCGA-DT-5265	161	0	1.575431	6.731829	2.694272	2.272462	2.261935	2.181927	6.111474	2.076842	6.084698	3.414728	6.110621	3.242114	3.782477	6.192859	4.333227	5.597299	1.446081	3.043813	5.040015	1.700142	7.138316	6.682056	1.334056	4.320385	7.194726	4.342511	7.536496	8.788072	7.624694	6.836886	6.2567	6.806289	1.326086	6.559317	6.926331	6.683304	6.27981	1.914036	4.498792	2.335473	2.753013	2.602014	2.475942	5.073529	2.007689	1.932178	3.883917
TCGA-AG-3599	366	0	1.5694187	7.0192212	2.4383758	2.1013694	2.1637417	2.0051298	5.6302325	2.7237005	5.4754528	4.8453797	7.1167992	5.576496	3.0485134	6.1307618	3.0187471	5.4720705	1.3612345	4.1852141	3.9730749	1.7028013	6.7294932	5.9203331	2.1266317	4.3265161	7.8762406	4.0504041	9.1941171	7.8619737	6.6749654	7.4397265	6.3645098	6.186803	1.5138075	4.7202798	5.7334549	6.6833045	6.6875718	2.4032855	4.034971	2.2751257	2.4241531	2.8325969	2.0563894	4.8227808	2.0664697	1.8873838	4.091534
TCGA-DC-5337	304	0	1.9994014	5.6523502	2.4507619	2.0438892	1.8320949	1.8894186	5.6461766	5.8756088	5.5979607	4.4205512	6.8584422	5.1713899	3.0016941	6.3461103	3.0285691	5.6089211	1.8049886	4.5194109	4.3370921	1.7024294	4.4018365	7.2169312	2.2368423	4.3256586	7.585427	3.4989519	8.9465822	8.4049927	6.5441466	7.0062094	6.1151388	5.7200786	1.3618902	5.4381316	6.1668522	6.843413	5.5325641	1.9185799	4.3490301	2.3858494	2.3514973	2.7256473	2.3199841	4.116661	1.9512638	1.8589552	4.5583543
TCGA-AG-4008	518	0	1.6477201	6.8343382	2.6942717	2.074743	2.1006976	1.8706747	5.9986564	2.6228414	6.0333709	4.1243407	6.880229	5.6941713	3.8676641	6.5109106	3.7323402	4.7622186	1.3610799	5.1660051	3.800355	1.7023312	6.0037056	7.0359157	1.7649601	4.3254322	7.2642084	4.3425108	9.7559785	6.8797575	6.7886811	6.9649319	6.3799758	5.1245812	1.6253724	6.4447452	6.1496988	7.6605966	6.0043954	1.9183848	4.0083988	2.311746	2.3364989	3.0449358	2.632554	4.9892774	2.1793835	1.7008898	4.1601658
TCGA-CI-6624	1466	0	1.5678869	5.2487489	2.7233556	2.0309456	1.8468305	2.0283006	6.3569345	6.0679897	5.502444	3.7840151	6.1266884	5.6793288	3.419505	5.8137523	3.4909145	4.4314857	1.588237	3.6462389	3.9018258	1.7336649	7.3867098	6.1046778	3.4394382	4.5159925	7.2609429	3.7973077	9.2049789	7.7651731	7.2473871	6.5016458	5.7221753	5.0828769	1.2836561	6.250665	7.4974656	6.4343758	6.556443	1.9124489	3.995686	3.7433103	7.1432371	2.5395494	2.5656401	5.5882282	2.1793835	1.9661776	3.9983611
TCGA-AG-3902	974	0	1.5733673	6.1422567	2.3886248	2.133101	1.8259337	2.0406297	5.8239297	2.8023033	6.1373565	3.7199554	7.0585391	6.3852626	2.7598673	5.7623216	3.4732692	6.697585	1.4905909	6.9902905	3.8346618	1.7290406	5.0409639	6.9519172	1.3547603	4.3185426	7.9692037	4.9675693	8.0904523	6.3276419	7.0884268	7.3010137	6.5110994	6.4834956	1.2948824	4.6261523	6.3655164	6.7718216	5.7747126	1.9124489	3.9272783	4.7291517	3.1456301	3.0184144	2.4477203	5.3140088	2.0388885	1.7128267	4.8756195
TCGA-G5-6641	804	0	1.568637	6.3374057	2.4262385	2.1457817	1.9211619	1.8706747	5.6461766	5.1023951	5.6637726	3.5256902	7.0044444	5.9458485	2.5845026	6.4587558	3.1369185	4.9280689	1.4665324	4.9084691	3.3810065	1.8685481	5.3402264	6.1765827	3.1890689	4.3224471	7.6935701	4.7762617	8.8205478	7.0476657	7.1693334	7.4697549	6.4339765	4.3591278	1.4221062	4.1790223	6.2469878	6.5724762	6.4183235	1.915813	4.2748588	2.480389	2.7343543	2.7569984	2.1952879	5.4258987	2.0076889	1.6988237	4.5583543
TCGA-EI-6881	499	0	1.5890166	5.9051469	2.4774958	2.0830485	1.8293143	1.8960454	5.7381673	2.4159504	5.875166	3.9282592	6.9625166	6.8494106	2.8232162	5.6779324	3.6157241	4.9451202	1.5115694	5.3279593	3.5767129	1.7640276	5.765945	6.0864156	2.956518	4.3224471	6.7696973	4.6526865	11.2144736	7.4977974	6.6294086	7.2508444	5.7483878	4.4836283	1.3158308	3.8841007	6.1437573	7.0352629	6.2386089	1.915813	4.3174767	2.3047691	2.339364	2.9166171	2.632554	5.1418074	2.0664697	1.8734186	4.9944374
TCGA-EI-6884	328	0	1.5685823	5.5155649	2.6942717	2.067568	1.981119	2.1189372	5.4873182	3.4283059	5.623039	3.1432073	6.5946099	5.8386441	3.6948323	5.6715653	3.3997008	4.4908996	1.4783854	3.855691	4.4727461	1.793317	6.0037056	5.3302042	1.4259729	4.3221626	7.1796668	5.193862	9.950107	7.4977974	6.624156	6.8464766	5.9363803	4.6949159	1.3819429	5.7818474	7.755757	6.7123019	5.7747126	1.9155678	3.8839036	2.3196858	2.3689796	2.8530041	2.595855	5.4640756	2.1793835	1.8589552	4.6348609
TCGA-AG-3592	1035	0	1.5795622	5.8434082	2.5900508	2.1592456	1.8282549	1.8960454	6.4188624	2.4432605	6.471596	4.3058678	7.226409	7.0300345	3.1875295	6.0513236	3.3911207	4.8556894	1.5776489	5.5690618	4.1022588	1.7377887	5.6492528	6.5387196	3.0314009	4.3212235	7.088047	4.0504041	10.3148534	7.693386	7.1974362	7.6957585	6.0181016	4.2586709	1.4584683	6.0107299	6.0174331	7.8191004	5.2354523	1.9147587	5.0150925	2.309554	2.382087	2.5695495	2.2356201	4.714379	1.9620381	1.7892715	4.5944606
TCGA-AG-A016	276	0	1.571055	8.045174	2.50503	2.121606	1.840211	1.778605	6.474075	2.341057	6.776603	4.538878	7.606977	7.602913	2.823216	6.081413	3.455185	5.917172	1.533409	5.541162	3.488261	1.706495	5.040964	5.454886	3.031401	4.335033	8.285512	5.277864	9.720025	7.719069	7.287677	7.347373	7.010659	4.954843	1.244619	4.76221	5.727538	7.453033	6.097993	1.926656	4.412089	2.596808	2.30955	2.35771	3.043061	5.024424	1.987178	2.137579	4.832372
TCGA-AG-3583	610	1	2.2945407	6.5316604	2.4910457	2.110917	1.8342042	1.8706747	5.6622316	4.66907	5.5474966	3.606756	7.2013245	5.8096255	2.8887005	6.6438763	3.2363789	5.9171719	1.3614597	6.4750068	3.6401512	1.7034859	5.8996966	5.8382226	2.1090122	4.3280948	8.1077032	3.8835935	9.8706478	7.6560541	7.2587513	7.3755287	6.4728882	5.1492724	1.4405316	5.2009744	5.5289944	6.6319563	5.0771262	1.9206788	4.3280379	2.4414697	2.3730256	2.6789994	2.0970646	4.6260175	1.9316801	1.9321783	4.5191633
TCGA-AG-3728	912	0	1.5687924	8.1096841	2.4383758	2.2724615	2.0296195	1.8764634	5.9864109	2.3668198	5.9849002	4.0342296	7.5548987	6.6959256	4.4899928	6.2082477	3.8853562	5.3900704	1.5602005	4.8963133	3.0443753	1.7013875	5.7502142	6.2122153	3.2033134	4.3232562	8.2415197	3.7448068	9.6511551	7.6502803	6.0647703	7.7319894	6.9445241	5.5223591	1.943508	7.2730208	5.0691561	6.3779359	6.6875718	1.91651	3.6875507	2.2872566	2.3689796	4.3178409	2.2161845	4.6647612	2.1064945	1.7804708	3.5803811
TCGA-AG-3611	424	0	1.569254	6.7506417	2.2237322	2.0788788	2.1212126	1.8591733	5.6929504	2.3155129	4.705666	3.8479996	6.6474821	4.3687697	2.7598673	6.1837895	2.9021184	4.9280689	1.3611122	5.6569088	3.9421621	1.7024294	5.0025408	5.2184273	2.6386015	4.3256586	7.2166177	5.1175416	9.7385835	8.5961201	7.1974362	7.3755287	6.8109071	6.0942839	1.7981825	4.5474065	5.9172216	6.5595042	6.0480243	1.9185799	4.6151388	2.3389111	3.9897497	2.5803437	2.7063739	4.4197104	1.9141162	1.7010466	4.2257325
TCGA-AF-6655	355	0	1.5810422	5.8721732	2.6193052	2.0550105	1.9677359	1.8399525	6.3202605	3.9278548	6.1304143	3.9441853	6.785739	5.8024034	3.782477	6.0393056	3.5083944	5.3030716	1.3605728	5.1660051	4.8954547	1.7521929	6.0265086	6.2927774	1.4823276	4.321878	7.585427	4.1266404	8.7731745	5.6988919	6.7833901	7.4044383	6.0773531	5.7983559	1.6934151	6.7002576	6.9746197	7.5410376	5.3202813	1.9153226	4.7156729	2.2989053	2.31888	2.6948073	3.7894263	5.1973403	2.1064945	1.7892715	5.0766605
TCGA-AF-2692	412	0	1.5687924	6.6040188	2.5471585	3.2259975	1.8300148	1.8540378	6.040966	3.7228437	4.9846207	3.3073201	6.5911958	4.7241478	3.5794413	5.5985967	3.6534464	5.0340732	1.7531441	5.5600277	3.4063365	1.7013875	5.0560713	7.274797	2.3861977	4.3232562	7.2105489	5.6188436	9.6356943	6.4700803	6.6294086	7.238083	6.6737004	4.4604552	1.3618902	6.8954214	6.6886791	6.2903008	6.1297704	1.91651	4.0749716	2.3321142	2.3617908	2.7748057	2.6679907	4.9254972	2.153569	1.7892715	5.2798769
TCGA-AG-4001	1096	0	1.860857	6.757096	2.679307	2.074743	1.942454	1.896045	6.252167	2.41595	5.795036	3.63854	7.31719	6.633682	3.623845	6.633809	3.481977	4.928069	1.666838	5.470032	3.995816	1.701388	5.618366	6.270905	1.964364	4.323256	7.963786	3.674406	9.812427	6.818995	7.667222	7.843605	6.336379	5.116869	1.294882	7.017201	6.028411	6.860862	6.374587	1.91651	4.317477	2.325547	2.333786	2.774806	3.643002	4.820197	2.06647	1.873419	4.160166
TCGA-AG-A02X	1247	0	1.5715667	5.9367771	2.5471585	2.1216057	1.8425178	1.9028272	6.5171763	4.7502121	6.1110551	2.8329349	7.2056052	7.349367	2.6981032	6.3370174	3.1660257	6.3092868	1.3628295	6.3155745	4.0814615	1.7076501	5.1873987	5.4083797	2.8749071	4.3376968	7.2971125	4.5382836	10.1126737	4.5481487	7.5162149	7.4176291	7.4641338	5.0616279	2.2739298	3.7183702	6.2015162	7.4003503	5.2314971	1.9289516	4.7075022	2.276197	6.7801727	3.1598036	1.8921998	4.8869387	1.9620381	2.2700532	5.1600008
TCGA-AG-A020	31	0	1.617096	6.0935193	2.2438013	2.1062667	1.8304913	1.803681	6.9504362	1.8524373	5.5556748	4.5046876	7.1089631	6.6482213	2.566147	6.0333228	3.6157241	5.3030716	1.4232548	5.3486719	4.3201893	1.7016262	4.8720826	6.1271461	2.9725677	4.3238065	7.4380606	5.444688	8.1338453	5.7877246	7.3098335	7.3541844	6.8243299	6.2232039	1.943508	6.9216456	5.9957105	6.8306602	4.9517653	1.9169842	4.4011264	3.2589686	2.6698179	2.5216127	2.3199841	5.0539887	1.9871775	1.6997646	4.6733204
TCGA-DC-6155	225	0	1.5701136	7.6587167	2.4507619	2.1391727	2.6598518	2.2181782	6.5748999	2.828582	6.9413657	6.857261	7.4033506	7.09389	3.2101581	7.2998498	3.4819765	8.7525643	2.0704018	5.0433814	4.8742272	1.7043698	4.575687	5.0117741	1.9298383	4.3301329	9.7551095	6.8193506	9.6851992	8.4975526	6.5339554	7.5012201	6.9071512	5.5094104	1.2437443	6.0882191	5.0691561	5.5411891	5.7716426	4.8117822	4.7394638	2.3907692	2.7900675	2.3566662	4.2777602	4.891896	2.1064945	2.0446768	4.1601658
TCGA-AG-A00C	183	0	1.569254	6.7722574	2.4009783	2.6298469	1.8320949	1.7768328	6.2244488	2.2181659	5.8680647	4.2527383	7.1208552	5.525897	2.6981032	6.0572854	3.3911207	5.2127055	1.5685245	6.0221049	3.6200235	1.7024294	4.8107596	6.9435445	2.0912288	4.3256586	7.7192939	4.7119197	9.0388126	8.2905768	6.9863372	7.1196943	6.9104532	4.5908214	1.449306	6.3264067	5.5454368	6.5037805	5.6225706	1.9185799	3.9272783	2.2750435	2.339364	3.0184144	2.2562509	4.8201974	2.0076889	1.8589552	5.3197197
TCGA-AG-3883	31	0	1.7819699	8.3266306	2.3324476	2.0710345	2.2092527	1.8894186	5.9491008	3.0824315	7.134067	3.414728	7.9185288	6.0212112	3.9351741	7.2785538	4.0946281	5.4171363	1.6088936	5.1660051	4.6612527	1.7036591	6.1303155	6.1678695	1.7649601	4.328494	9.2026215	3.9160557	8.9376424	8.2033314	7.8886949	7.9777143	7.8888546	6.1616858	1.3819429	7.2386651	5.28136	6.1874736	6.3451621	1.9210228	3.7339614	4.8861268	2.382087	3.0709352	10.812887	4.1963742	2.0955354	1.7030091	3.9106156
TCGA-DC-6158	216	0	1.5810422	5.5155649	2.9655895	2.0608632	1.9211619	1.9666124	6.4692976	3.2839453	6.2065085	3.1432073	6.7603607	7.1259077	4.539342	5.2678879	4.0818585	4.4908996	1.4905909	4.1852141	4.2855084	1.793317	7.3687454	6.9980523	1.6018058	4.3212235	7.1088636	3.7219658	9.3590316	6.6839429	6.6393846	6.7262953	5.3973958	5.4596012	1.2709018	7.4799239	6.9681851	7.7463654	5.8888131	1.9147587	4.4401503	2.5851115	2.3337863	2.5803437	3.4348839	5.2619157	1.9512638	1.9503428	3.9400015
TCGA-EI-6514	496	0	1.5682408	5.8529897	2.8737519	2.1161526	2.3191946	2.0777787	6.0700583	2.0995057	6.0916599	3.9282592	6.5088225	5.2792859	3.3248075	5.6960883	3.5758732	4.412444	1.4842454	3.2489739	4.554248	1.7001422	6.3403146	6.3457827	1.704621	4.3203847	6.7854924	3.9160557	10.1935134	8.3316449	5.9608757	6.6068202	5.164762	4.1162408	1.6595954	6.8269155	7.4319509	7.260947	6.6687694	1.9140361	5.2372991	2.2787855	2.3617908	2.8325969	2.5057657	5.595724	2.4147199	1.7190693	4.4792541
TCGA-A6-6137	348	0	1.6529395	6.2058216	2.4774958	2.127494	1.8785526	1.9861299	5.5910628	4.5093554	5.3922565	3.606756	6.6793881	6.2580321	2.8232162	5.5712331	3.6157241	4.7432929	1.497498	4.7016152	3.5663469	1.7001422	5.2872403	6.6901702	2.4036677	4.3203847	7.466786	3.4280253	8.6989235	5.2981726	6.4391404	6.8133482	5.5801771	4.7307436	1.449306	5.500759	7.7490561	6.7123019	6.8441192	1.9140361	3.7030561	2.3008385	2.354354	2.9652559	1.9687001	5.7059955	2.1793835	1.7190693	4.3678044
TCGA-CM-4747	244	0	1.6477201	8.3229614	2.3766693	2.127494	2.8778015	1.9165172	6.0700583	2.5429047	6.6459869	3.2349889	7.5408137	5.4819792	3.023931	6.7699028	3.3043987	5.7040801	2.0252288	4.1166471	3.8087457	1.704101	4.4096432	5.6432862	3.1890689	4.3295131	8.827574	4.2927488	8.7497779	8.8043018	7.6489876	7.8122906	7.379849	5.8131469	1.4311499	6.073699	5.023816	5.9184637	6.4095602	1.9219008	4.4896799	2.311746	2.3730256	2.5593354	4.9027612	4.910004	2.1297053	1.7037145	4.0269923
TCGA-D5-6927	287	0	1.5687924	5.6220649	2.3432556	2.0326811	2.2354861	2.0637492	6.2463745	3.330557	5.8468549	3.7683963	6.8950859	5.8666823	3.4429897	6.0482929	3.8154532	5.4856065	1.7368049	4.9944077	3.7464301	1.7013875	5.932156	5.6902614	1.3547603	4.3232562	7.3880318	3.7448068	8.076696	7.0695979	8.1258176	7.1599819	6.5501766	4.569931	1.3433382	5.4102293	6.8179928	6.4214436	6.0950189	1.91651	3.6717323	2.309554	6.3467027	2.7748057	3.1462633	5.4592526	1.9620381	1.7804708	5.4441938
TCGA-AA-3949	791	0	1.6836788	5.4164577	2.8595111	2.1731338	2.5065031	2.2746347	5.5989338	5.2853804	5.2912387	3.1559745	6.5123775	4.0977963	3.5336527	6.2082477	3.5835342	4.6501911	1.3618729	3.7930485	4.5389252	1.704742	5.1557714	6.0211157	2.4405186	4.330991	7.470612	3.2786442	9.2741971	3.6204915	6.634317	6.9049969	6.2031201	6.2628119	1.2438974	5.7377933	7.0709984	6.241375	4.835532	1.9231741	4.2528318	2.4204838	3.913648	3.0184144	2.7063739	4.8311368	2.165638	2.0025608	4.331255
TCGA-G4-6625	2792	0	1.6384463	6.3194298	2.5750733	2.1523278	2.084089	2.1819268	5.9553795	4.2418814	5.9310613	3.6542917	7.2753862	6.9664689	3.3716956	5.7441277	3.446629	4.6501911	1.5985984	4.5631086	4.1488084	1.7470422	6.1381301	5.6271364	1.8438479	4.3206414	6.9323941	3.7705233	9.4813123	7.5489908	6.9066098	7.2825221	6.0927032	4.9129817	1.4311499	7.2805653	6.776531	7.2273432	6.0338253	1.9142573	4.3386846	2.2819447	2.3775378	3.1598036	2.2974123	5.0515609	2.2081419	1.9321783	4.0269923
TCGA-CK-5913	1561	0	1.7188947	5.7031494	2.4383758	2.0576289	1.9677359	2.1487772	5.9677578	4.8389982	6.1499561	3.5911463	6.6618337	5.5114054	3.2782966	5.7773454	4.1079112	5.4594933	1.4124926	4.1687227	4.4672956	1.7010927	6.2922325	5.5223383	2.1833808	4.3225765	7.5734408	5.3612006	8.8446351	5.9117588	8.0706384	6.8855362	5.8671696	6.0689749	1.7333311	5.4918137	6.4510994	7.0181742	5.4151723	1.9159244	4.034971	2.5851115	2.614149	2.6390573	2.7407113	5.5622275	1.9512638	2.0658739	4.4055245
TCGA-AZ-6608	59	1	1.6058194	6.4709857	2.2922055	2.3903932	1.981119	1.8449131	5.9802333	3.7437157	6.7402333	4.0484716	6.79689	5.1284232	2.4695523	6.901608	3.3136362	5.6448159	1.6298925	5.4911171	3.5226785	1.7017261	4.3862494	6.6232289	1.9121524	4.324037	7.7773616	4.7762617	9.4363743	7.7453374	7.9606085	7.432277	7.0215677	5.2055406	1.2426565	5.3102626	6.1903046	6.843413	5.9424922	1.9171828	4.3906481	2.3141794	2.3293063	2.7411832	2.0435375	4.8064347	1.8843926	1.6999241	4.8323716
TCGA-AA-3662	184	0	1.5937409	6.1021529	2.4383758	2.067568	1.9026878	1.8318478	6.1620097	2.4159504	5.3629091	3.2928614	6.8510825	6.2655335	3.1160505	5.9200352	3.631424	5.7598987	1.5602005	7.446335	3.130232	1.7470422	6.0896586	5.6378795	1.6254816	4.3212235	7.8811147	4.3425108	10.0719812	8.2414492	7.241765	6.8948471	6.2031201	5.8339982	1.3315368	4.9568719	5.4740314	7.7240251	5.5621491	1.9147587	4.4401503	5.9649734	4.5901621	2.9652559	3.3142526	4.9022486	2.0152722	1.8327899	5.3197197
TCGA-D5-5539	596	0	1.5725236	6.0853063	2.5471585	2.0464232	1.8546392	1.9666124	5.8522806	3.0824315	5.8823884	3.8479996	6.920795	5.598447	3.4649941	5.8169089	3.5598822	5.3030716	1.3910092	3.992045	3.8774505	1.6994377	5.5713328	5.808616	2.6217155	4.3187602	5.9335982	4.5382836	9.0976498	7.4921093	6.2681687	6.5943362	5.7156203	4.5837754	1.7981825	5.99536	6.8715897	6.5469301	5.6949088	1.9126365	4.2090768	2.381138	2.5342	2.9410112	2.5057657	5.132473	2.165638	1.7574812	4.2257325
TCGA-AZ-4315	1776	0	1.8485696	6.2707896	2.2922055	2.0326811	2.0296195	1.8064457	5.5140625	4.3553315	5.3433796	4.8543389	7.0468872	5.598447	3.0485134	6.9849732	3.2363789	6.0799225	1.5602005	4.7275177	4.4351589	1.7013875	4.6812561	5.5555139	2.0534954	4.3232562	8.139561	3.8262302	9.262547	7.0653361	6.3660198	7.6682098	6.4339765	6.8062894	1.4311499	4.6699854	5.7501949	6.7505731	5.0051699	1.91651	4.4799144	2.4719238	3.6037543	2.3552016	3.7894263	4.5472498	1.9141162	1.9661776	3.6467524
TCGA-CM-4752	123	0	1.568792	6.735021	2.376669	2.041263	2.013547	1.82772	6.299735	4.387508	6.064852	3.753091	7.234376	5.968142	2.888701	6.50107	3.216028	5.459493	1.680528	5.133775	3.973075	1.701388	5.040964	6.885585	1.734212	4.323256	8.413329	3.273458	10.557514	6.830866	6.287278	7.114	6.342578	4.991949	1.320679	5.679769	5.192421	7.291417	5.309504	1.91651	4.840795	2.302931	4.359893	2.812157	2.706374	4.604246	1.918588	1.789271	3.629826
TCGA-AA-3548	1034	0	1.5694187	7.0010339	2.3324476	2.1062667	1.8328373	1.8764634	5.9677578	2.3668198	6.5766713	4.4813295	7.3130023	6.132387	2.9116643	6.3305865	3.3439604	5.6569695	1.5115694	4.6057459	4.1357997	1.7028013	6.982924	5.7680538	3.9243434	4.3265161	8.1594999	4.7119197	11.4885536	6.6763942	6.881157	7.5486216	6.4339765	5.7565359	1.5791581	5.1435661	5.1589094	6.5937763	5.8624762	1.9193186	4.0877027	2.2989053	2.3775378	2.6653769	2.7783501	4.4369458	2.1793835	1.7016401	4.091534
TCGA-AA-3994	822	0	1.6646288	6.9107501	2.4009783	2.067568	2.3191946	1.8649005	5.5140625	2.9059543	5.6967122	4.0050472	6.7671631	5.3583076	2.7813077	6.0452611	3.5518787	5.6921601	1.3611122	4.1342275	4.3483945	1.8795617	5.5157467	5.4143798	2.5491856	4.3256586	7.5774417	6.0010566	9.950107	6.1682416	6.5189206	7.390041	6.1304823	5.8161467	1.5940777	5.3150876	5.8500329	6.9540981	6.2032272	1.9185799	5.0150925	2.4345548	5.1039579	2.6390573	3.1462633	4.6382495	1.9933697	1.8461062	4.5583543
TCGA-AA-3502	1065	0	2.4045326	6.5316604	2.2513683	2.067568	1.8304913	1.8540378	5.9232673	4.2749846	6.1304143	4.1243407	7.0661964	5.6352179	2.9116643	6.4683056	2.9995991	5.2274678	1.3608479	4.6338648	4.0948575	1.7016262	4.6666243	5.4435659	3.3216908	4.3238065	7.7063055	3.4420351	9.0202408	6.2510207	6.3706431	7.0328602	6.5403628	5.1941057	1.3969709	3.7323888	5.7275376	7.3223991	6.3834346	1.9169842	5.261931	2.7514489	2.9136475	2.8121574	1.8840257	4.7895954	2.4147199	1.6997646	3.969155
TCGA-DM-A1D4	2821	1	1.6058194	6.1382314	2.2922055	2.3339904	2.0651802	1.8492374	6.1348988	4.8764544	6.3088001	4.5726594	6.5326282	5.1927865	2.6217738	6.3942351	2.9626033	6.6134227	1.526084	6.0221049	4.1427727	1.917732	4.9718195	5.8672959	2.7769566	4.3242675	6.9269434	4.4884984	9.8504879	8.7426487	7.5529283	6.9805037	6.4761339	4.8463871	2.0736767	3.542577	6.5657194	7.5141986	4.5680609	1.9173813	5.880091	2.2915356	2.5342	2.355417	2.822027	5.1007888	1.9064128	1.8094832	5.2386581
TCGA-DM-A282	4233	0	2.9748206	7.0192212	2.5050296	2.0788788	1.9968898	1.8354737	5.8096796	3.8260262	5.7512886	3.8006808	6.7671631	5.1569176	3.1160505	6.3461103	3.0187471	6.1341441	1.4610606	6.0389926	3.4644454	1.8013676	6.1461631	6.9519172	2.0534954	4.3221626	7.3880318	3.9160557	8.8367361	8.4049927	7.6006164	6.9246107	6.2126708	4.7701834	1.7760018	5.9572898	6.5889577	6.4734917	5.597139	1.9155678	4.4213691	4.2110996	2.31888	2.6529493	2.5367041	4.9151723	1.9998355	4.215877	4.5583543
TCGA-CA-6716	371	0	2.0971908	6.4464993	2.6632734	2.1457817	2.5065031	2.1051491	5.4957915	3.7644315	5.0110641	3.0223501	6.7603607	5.4749875	3.3248075	5.4627897	3.5345601	5.0340732	1.4610606	4.1509705	3.3294821	1.7007898	7.3236488	5.9063874	2.3675526	4.321878	6.9184918	3.6079222	8.5825285	8.3820699	6.9601869	6.0464621	5.6671614	3.6941706	1.3433382	6.5845995	6.258002	6.8266709	6.2534458	1.9153226	4.0749716	2.280923	2.3202961	3.0184144	2.632554	5.4329142	2.1297053	1.7804708	5.1600008
TCGA-CM-6164	487	0	1.5684019	6.4846651	2.4507619	2.1457817	2.4387045	2.0283006	6.0351393	2.192964	6.5712963	4.1093587	6.8510825	5.6569799	3.3009435	5.9353245	3.7661402	5.0340732	1.5043395	4.6598118	4.1022588	1.7336649	6.7546847	6.9604148	2.4214956	4.3212235	7.3001684	3.8537709	9.1398606	6.4593317	6.6037993	7.1483851	6.1463843	5.0142102	1.5138075	7.0690619	6.4567558	7.4352077	5.5489787	1.9147587	4.5796273	2.2989053	2.3161448	2.9166171	2.7063739	4.9204093	1.9933697	1.7892715	4.1929934
TCGA-AA-3693	0	0	1.5965408	5.876907	2.5185877	2.1731338	2.1637417	1.7765263	5.7235178	2.0328704	5.9310613	5.0866416	6.7178886	5.9100994	2.7598673	6.5306251	3.2363789	4.7259117	1.419379	4.7554495	5.1041376	1.7849736	5.7578543	5.7578203	5.4578423	4.324037	6.8716678	4.4884984	10.6483629	8.3932777	5.8522757	7.0972209	5.3720862	5.4729139	1.4695968	5.5445312	6.7532114	7.391857	5.8501582	1.9171828	5.491613	2.3029311	2.9136475	2.5915411	2.3434932	5.6326583	2.165638	1.6999241	4.5944606
TCGA-AA-3509	1915	0	2.942543	6.0559395	2.4774958	2.2137424	2.084089	1.9399873	5.6855971	4.4944138	5.5726858	4.1959964	6.7893981	5.4749875	3.5114101	5.7562664	3.1166825	4.550235	1.5043395	5.6276929	3.7823912	1.8685481	5.5945223	7.2417323	1.8111581	4.3242675	7.7325432	4.5382836	10.2938295	8.3820699	6.9169591	6.9857717	5.8986165	5.0230462	1.2426976	5.5708593	6.3540637	6.7208689	6.2564097	1.9173813	4.6060322	2.5077417	2.4020752	2.6390573	2.4192277	4.8121368	2.1417713	1.8201821	4.1929934
TCGA-AA-3517	1186	0	1.7529205	6.9227808	2.3886248	2.2137424	1.8304913	1.9165172	5.88549	4.6961637	5.0940445	4.0050472	6.8546415	5.9100994	2.8681774	5.8681233	3.3721862	5.0515669	1.6192995	5.3900986	3.1974273	1.7016262	5.5945223	5.5895298	2.1266317	4.3238065	6.9437745	3.6079222	10.4259312	8.3112399	7.747224	6.8368864	6.8691787	4.7358552	1.311299	6.6460484	5.8554754	6.7166519	6.1564574	1.9169842	4.3803211	2.293281	2.3078782	2.5803437	2.6679907	5.1103581	1.9564366	2.6670176	4.5944606
TCGA-AZ-6607	97	1	1.568637	6.6715925	3.1157827	2.0438892	3.3990924	2.9979606	5.7599335	5.8576406	5.0479827	3.3987354	5.3791641	4.2352845	4.7406532	5.6443152	4.9611077	4.550235	1.360654	2.3921619	4.9541077	1.8286508	10.5389749	6.0768702	2.4036677	4.3224471	6.5564856	3.6079222	8.394798	6.9726938	6.0451111	6.2604574	4.6470913	7.0696646	1.2769105	7.6324798	8.0493517	6.0456399	7.1712086	1.915813	5.0150925	3.2101353	7.6482403	2.5695495	2.8647686	5.9486462	2.1793835	2.0904526	4.091534
TCGA-A6-6651	259	0	1.75292	6.642312	3.430521	3.371435	3.399092	3.029134	5.504897	2.493636	6.10442	3.719955	6.508822	6.460181	4.825635	6.036254	4.413161	4.799812	1.368767	3.535106	3.640151	1.699249	6.251372	5.768054	2.874907	4.318325	6.788213	3.587441	9.172004	6.327642	7.00256	6.577415	5.617599	4.597665	1.268292	8.407242	8.247948	6.928563	6.472397	2.028396	3.671732	6.903951	2.321845	2.941011	3.094273	5.678777	2.597	1.966178	3.831452
TCGA-AA-A03J	1246	0	1.569722	8.2110506	2.4009783	2.1013694	1.8342042	1.8831756	6.3569345	3.1095808	5.9310613	3.959424	7.9019504	6.8415629	2.8681774	6.8325108	3.5083944	6.0889691	1.4783854	5.7520551	3.2649131	1.7034859	5.7979284	5.9593138	1.8438479	4.3280948	8.2706771	4.2498662	9.262547	8.5211855	7.3887929	7.7319894	7.2619948	6.5158061	1.2433806	7.1181487	5.0636073	6.4173609	6.5987973	1.9206788	4.1250957	2.275277	2.3689796	2.7933408	3.716148	4.8761961	1.9933697	1.7027328	4.1929934
TCGA-CM-6172	212	0	1.5869156	5.9277619	2.7699756	2.036667	1.8282549	1.9861299	5.4873182	3.2586654	5.2065615	3.7840151	6.4439871	6.4820671	3.0938577	4.955406	3.1061819	4.3290692	1.5043395	4.7016152	4.0240602	1.917732	5.1638207	5.5842661	3.0766707	4.3212235	6.1257884	3.7219658	8.596055	5.2981726	7.4804912	6.7306235	5.1408552	4.5059568	1.8667557	5.6213126	7.5042202	6.5469301	5.5719329	1.9147587	4.2528318	2.6646241	2.339364	2.8121574	2.2562509	5.2259667	2.323171	1.7993594	4.6733204
TCGA-AA-A01Z	1126	0	3.206838	7.6149392	2.2673948	2.1457817	2.4387045	1.7765699	7.4429247	1.8338807	6.7085542	4.0190177	7.4889842	6.346942	3.3466419	6.5442742	4.4832565	6.6553013	1.7075617	5.5115844	4.5389252	1.7018261	4.0476692	6.7527601	1.3631086	4.3242675	8.4573494	6.7131326	8.8859054	8.6082837	7.7856731	7.875728	7.3072473	5.3590504	1.2426976	5.338967	5.1756735	6.4343758	5.6949088	1.9173813	4.3072607	3.6552681	3.270215	2.5395494	2.5656401	4.7982121	2.1064945	1.8094832	4.5191633
TCGA-AA-A00O	822	0	1.6251676	6.9620074	3.2135731	2.0438892	2.3191946	1.8492374	5.88549	2.647774	5.8249128	3.0760213	9.1806739	10.3798343	3.6482827	5.7441277	3.4276012	4.1486978	1.4562006	4.9461512	4.6709457	1.7024294	5.1715515	5.4774674	1.4128308	4.3256586	7.0330666	4.3425108	8.0904523	8.9007011	6.9705564	6.6742242	6.2472445	5.3482712	1.2429459	6.4770623	5.5782254	6.7465253	6.6596829	1.9185799	3.7649988	2.2969031	2.3775378	3.9139971	3.3142526	4.9074018	2.0850066	1.9503428	3.787001
TCGA-DM-A28H	3561	0	6.4476287	4.760047	2.3324476	2.2623257	1.9550723	1.8239059	6.1791007	4.1366078	6.7766031	4.8012938	7.4033506	7.5622268	2.6605033	6.4749496	2.9626033	6.5359087	1.4905909	5.7891427	3.800355	1.7336649	4.4473904	7.5649332	4.0756149	4.7340976	7.4776271	3.9482089	8.8205478	4.779862	7.1636258	7.3541844	6.4922672	3.9377774	3.9223715	5.4056652	5.7054701	7.4306983	4.3850694	1.9126365	4.9187168	2.5077417	7.704111	2.4755362	2.2562509	5.0068719	1.8694159	1.7892715	5.6899935
TCGA-AZ-4616	156	1	1.5965408	6.6747394	2.3886248	2.1592456	2.0651802	2.0051298	6.1681844	3.1095808	6.9365647	4.6047875	7.1805003	5.3948032	2.8020954	6.2113906	3.9393689	6.7703245	1.6088936	5.1445044	4.4507006	1.700506	7.8377324	6.6190352	1.5916618	4.3212235	7.7727192	4.5382836	8.7212016	6.8634672	8.3543844	7.3541844	6.9653463	6.1362987	1.4695968	4.5639016	6.0064676	6.8266709	4.7431143	1.9147587	4.536109	2.4087643	3.6800996	2.6948073	2.3930518	4.4124284	1.922747	1.9025003	4.8756195
TCGA-A6-2675	846	0	1.5733673	5.5155649	2.708881	2.133101	1.981119	1.9761922	5.9108206	3.0331007	6.0916599	3.1818983	6.785739	6.3321857	3.7609075	6.0207616	4.1334355	4.9451202	1.4363037	4.333881	3.9576668	1.7193657	7.2686739	6.0258978	1.9461322	4.535231	7.1885737	3.5318849	8.5504385	7.9044854	6.799376	7.0491134	5.8192953	5.8482677	1.2836561	6.9767641	6.895636	6.3509799	6.6538709	1.9138149	3.9555904	2.3196858	2.3271358	2.7256473	2.5656401	5.3638025	2.0388885	1.7233018	3.808974
TCGA-AA-3854	1096	0	1.5697987	6.7065965	2.6793065	2.0156697	2.2884496	1.9028272	5.9553795	2.647774	5.4299098	3.686077	6.9099421	5.5836091	2.9116643	5.8285001	3.2457787	5.5604394	1.8227526	3.8144221	4.0240602	1.7036591	5.8610776	5.2184273	3.5280008	4.328494	7.7863736	5.2778635	8.8286774	6.8797575	6.428846	6.7672019	5.8923729	6.9872682	1.4049084	4.4976293	6.0720676	7.0694772	6.1355084	2.6622304	4.6060322	2.4345548	4.5442527	2.7748057	2.2974123	5.250075	2.0756556	1.9321783	4.4055245
TCGA-AA-3678	1430	0	3.4779249	6.4292106	2.5185877	2.1161526	1.8313947	1.9028272	5.6694274	6.2112883	5.7950359	3.6222437	7.1889439	6.3321857	2.9797075	6.0119523	3.2751081	4.8743291	1.588237	5.5600277	3.3040984	1.9044842	6.113705	5.6218407	3.7216323	4.3248499	7.7409951	3.2745268	9.6029901	8.7149456	7.2991869	7.4109946	6.2697931	5.4322067	1.3433382	5.5921543	6.2918997	6.8266709	6.3716934	1.9178831	4.1971779	2.8451391	2.339364	2.6529493	2.6679907	5.2214298	2.030834	1.8873838	4.5583543
TCGA-AA-3864	1612	0	1.6334047	5.7994122	2.4641906	2.0438892	2.0651802	1.9165172	5.8657235	4.3231618	5.502444	4.7244407	6.8038873	5.8885208	2.8887005	6.0272325	3.1465054	5.4720705	1.6542346	4.4744823	4.2684356	1.7024294	5.3474599	6.0583221	1.9121524	4.3256586	7.3575167	4.3425108	8.5696857	5.9875423	7.2708291	7.1252903	6.1808642	4.9638626	1.2429459	4.4272675	7.1873463	6.6531556	5.1847365	1.9185799	4.2310343	2.5273834	4.2621081	2.4679732	2.2356201	4.996806	1.9933697	1.8589552	4.6733204
TCGA-AA-3875	549	0	1.9994014	6.2707896	2.4507619	2.0550105	1.8337939	1.8960454	6.0108881	3.0067447	5.9849002	4.3707545	6.6405659	4.8976915	2.8681774	6.4557581	3.3721862	5.4032794	1.3613921	5.4392652	3.6909086	1.7032804	5.7820373	5.9248582	2.3097046	4.327621	7.7236763	3.6744057	8.8123267	5.6641411	7.055759	7.3541844	6.2063448	6.035188	1.5659075	5.6710952	6.6066481	7.7285321	5.8501582	1.9202706	4.8098786	2.4025146	2.4366946	3.1295442	2.99386	5.132473	2.030834	1.9503428	4.2953655
TCGA-AD-6965	805	0	1.670512	5.7893097	2.4262385	2.1523278	1.8293143	2.0169179	5.9427208	2.0539684	5.9310613	4.2928982	7.0547517	6.6725575	3.1875295	5.8741489	3.3439604	5.0340732	1.4562006	4.8838594	3.7464301	1.757707	6.3888568	7.3549001	2.0912288	4.3224471	7.470612	3.8262302	9.8316107	5.6348767	7.0988258	7.2886327	6.5110994	5.0362256	1.3072166	6.1590395	6.3886953	7.1343853	5.9542821	1.915813	4.3803211	3.7713055	3.0718131	2.6129494	2.4192277	5.292632	1.9933697	1.7574812	4.4792541
TCGA-A6-6140	356	0	1.599351	5.85299	2.400978	2.133101	1.829538	1.849237	6.246375	3.353305	6.09166	3.98922	6.821762	6.295526	2.469552	5.713804	3.324075	4.530523	1.577649	3.971447	3.629874	1.97594	6.372619	6.371855	2.29237	4.322706	7.297112	3.948209	8.582528	7.745337	6.799376	7.485323	5.735285	4.831177	1.36189	6.250665	6.066693	7.563405	6.42112	1.916036	4.933134	2.286038	2.348245	2.741183	2.216185	5.356741	2.023486	1.699003	4.67332
TCGA-5M-AAT6	290	1	1.6130816	5.2033283	2.6942717	2.0309456	1.9424535	1.9165172	5.5742512	3.702029	5.3124551	3.8638435	6.9740835	5.5114054	3.419505	6.324464	3.7464463	6.0051981	1.7872566	5.1337754	3.8519594	1.7640276	6.1381301	5.7475591	2.0183852	4.3221626	7.9637862	4.3425108	8.9376424	2.5318023	7.7038112	6.9909348	6.4695567	4.8674576	1.242322	5.6088657	6.8418875	7.1642417	5.7658845	1.9155678	4.186122	2.4345548	3.0485922	3.251407	2.9501627	5.1418074	2.023486	1.8201821	4.4792541
TCGA-F4-6460	407	0	1.5678869	6.2216306	2.8138948	2.6720047	2.2092527	2.0283006	6.2573076	3.353305	4.9068073	3.6385397	6.79689	5.8811331	3.3466419	5.2806797	3.8565599	6.9126749	1.4610606	4.5341938	3.6401512	1.711715	6.2352509	5.8430381	1.3941612	4.3185426	7.2642084	3.8537709	10.1527651	6.9339818	6.8966513	6.5456702	5.9363803	4.9782032	1.2948824	6.8337645	7.8580282	6.8608618	6.2032272	1.9124489	5.2918071	3.8916739	2.31888	2.6789994	2.822027	4.8996443	2.4147199	1.7233018	4.1929934
TCGA-AA-3664	1643	0	1.7436188	5.8529897	2.4641907	2.2224729	1.8328373	1.8318478	5.8031445	4.7231294	4.8933165	4.0644461	6.2480262	5.9530678	2.6981032	5.2482519	3.5916088	5.273188	1.3612345	6.5058941	3.9018259	1.7028013	6.3563819	6.9061194	1.3904027	4.3265161	7.6677722	4.3912072	9.2498791	7.7453373	6.705921	6.4246143	6.6120089	5.2852612	1.6595953	4.4186746	6.6472196	7.3137833	5.8140078	1.9193186	4.2416061	2.5383579	3.8641541	2.6129494	2.6679907	5.4664208	1.9741747	2.0235329	5.1994837
TCGA-CM-4748	214	0	1.5965408	7.1474909	2.0773707	4.3710749	13.4936122	1.7759394	6.4390836	3.8053554	6.8475421	3.8638435	6.9172914	5.0350134	3.6482827	6.1463689	3.1660257	5.5353817	3.4807859	4.6598118	3.8174201	3.3397182	5.5321111	6.1809681	1.6771274	4.3209325	8.0779282	12.0719504	9.6851992	7.9044854	6.1806232	7.5731789	6.4984061	5.3482712	2.2464592	6.3949028	5.208783	7.0181742	6.2358177	1.914508	4.7241627	2.3141794	2.6273058	2.3547066	6.1906284	4.6738915	1.9512638	1.7280775	3.2502764
TCGA-CK-6746	0	0	1.6428413	5.886375	2.2300748	2.0464232	2.378144	2.2000669	5.4787648	2.6725118	6.1695434	4.3314892	6.6300688	5.9603767	2.6418439	5.8711086	3.3721862	5.3475325	1.5985984	3.8356226	4.6564507	1.7024294	5.3705385	5.4996277	2.6043213	4.3256586	7.4928048	5.444688	6.9877407	3.7037207	6.4982785	6.8661404	5.5263803	6.0745774	1.3433382	5.630165	6.859548	6.843413	5.0514905	1.9185799	4.1620408	2.4087643	2.9136475	3.0709352	2.2773643	5.73321	1.9681354	1.7010466	5.0334144
TCGA-F4-6809	403	1	1.7038513	5.9096571	3.5624759	2.6087662	4.0177546	3.0606631	5.3554884	2.0995057	6.693512	3.2493096	6.8038873	5.2438169	3.5114101	6.2113906	4.0553946	4.8200987	1.3648267	5.0550028	4.5235992	1.7256996	6.7709536	6.3801586	1.9643638	4.4285287	7.1206853	4.3425108	9.6190807	8.3511612	7.241765	7.2194673	6.1968436	5.5808604	1.2682918	7.6815383	7.218754	6.3692861	6.5085968	1.9122614	3.7339614	2.2756367	2.614149	3.6945852	2.2356201	5.3921407	2.1176201	2.0025608	4.3678044
TCGA-AA-3549	639	0	1.5689867	6.4949074	2.3766693	2.3467782	1.8308904	1.8128106	6.1114743	2.4432605	5.9310613	4.0050472	7.0701748	6.1981348	2.9565179	6.0333228	3.5083944	5.9663542	1.431935	5.2214763	4.0457475	1.7018261	5.0025408	7.0232809	1.3904027	4.3242675	7.7150059	4.4884984	11.019886	7.2486656	7.2532843	7.5169905	6.972484	5.0404643	1.2426976	6.2064143	5.4850656	6.486188	5.2800718	1.9173813	4.1122087	2.309554	4.9374016	2.9166171	3.5692721	4.3430914	1.9458313	1.8094832	4.5583543
TCGA-CM-6171	182	0	1.6773339	5.7943302	2.4140684	2.0492754	1.8293143	5.3254995	5.9986564	4.5093554	5.2174852	4.1959964	6.3601547	5.5041074	2.9797075	4.6113381	3.446629	4.6875553	1.497498	3.6462389	5.0481035	1.7010366	5.932156	5.7059114	2.0912288	4.3224471	7.0299911	4.6526865	8.1634142	10.5756217	7.8488293	6.3260858	5.686866	5.6282086	1.5791581	4.2339934	6.7124482	6.6319563	5.1732615	1.915813	3.6553471	2.3226128	4.9173597	2.8325969	2.4192277	5.8279538	2.023486	1.7646805	4.9944374
TCGA-AA-3518	31	0	1.5694187	6.6617527	2.3432556	2.0492754	1.8328373	1.9399873	5.7532714	5.0803483	5.6886733	4.1959964	7.0357462	5.2289603	2.7813077	6.060475	3.6463073	5.4032794	1.6805283	5.0307634	4.2446515	1.7028013	4.3941197	5.6750416	1.9121524	4.3265161	7.6720958	4.6526865	9.0976498	6.9768608	6.6698576	7.1029246	6.2157269	5.1739414	1.3618902	5.0251909	6.0946525	6.5511122	5.0643965	1.9193186	3.8702614	2.2751257	2.7174021	2.6789994	2.4477203	5.1466604	1.8843926	2.8030497	4.7932503
TCGA-A6-4107	231	0	1.568346	6.6682938	2.7378054	2.0464232	1.8280029	1.9483952	5.4038047	3.0584074	5.4380692	3.4946744	6.6688556	4.796706	3.782477	6.670167	3.0967179	5.3184719	1.3604379	4.2194654	4.554248	1.7470422	7.3778196	5.9785169	1.4690502	4.3209325	7.9855993	3.6979108	10.2142621	9.1176893	6.4391404	7.2693447	6.1241767	6.0436333	1.9933927	5.9144805	5.7888694	6.5469301	6.4602281	1.914508	4.7394638	2.691648	2.5159854	2.5308006	2.822027	4.7231991	2.0664697	1.7332282	3.9106156
TCGA-AA-A00N	122	1	1.8485696	6.8679385	2.4641906	2.0788788	2.0477115	1.9575474	5.8657235	2.6725118	5.5726858	3.2349889	7.230296	5.2584537	3.4874495	6.014844	3.7189793	5.5604394	1.8794232	3.7103435	3.700859	1.7020787	5.4161965	5.5444513	2.7415925	4.3248499	7.795477	3.9482089	8.7806701	5.7114897	7.0186782	6.9098682	6.4502866	5.7774311	1.2428016	5.424148	6.235417	5.9611105	6.5202953	1.9178831	3.4913695	2.5169248	2.4652185	2.6529493	2.5656401	4.7087218	2.0756556	1.8201821	3.9106156
TCGA-A6-6652	456	0	1.5686619	6.2058216	2.4140684	2.2425181	2.1857297	1.8277196	6.3150935	2.6228414	5.7285531	4.6454106	6.7252372	6.5422274	2.7186925	5.6898135	3.1166825	5.1001736	1.3606725	5.5890792	3.7556504	1.7010927	5.1638207	5.0665388	1.8273541	4.8527364	7.1514014	4.6526865	10.010922	6.7659585	5.4424043	6.9295569	6.3266702	3.9036476	1.527052	5.5620069	5.5668431	7.7329058	6.7684089	1.9159244	4.7632909	3.1249226	2.307695	2.6789994	2.6679907	5.088367	2.0076889	1.7892715	5.8497561
TCGA-AA-A00E	913	0	1.5760937	7.7438709	2.3432556	2.1664219	1.8629207	2.0283006	5.8309796	3.6569884	5.5556748	3.3073201	6.9778366	7.0142917	2.7390923	5.9780827	3.7117425	5.5855021	1.3661912	4.6873539	4.6517696	1.7178697	5.8610776	5.6378795	2.2554433	4.3612616	7.6761649	4.6526865	9.6029901	9.1787998	7.5595602	6.8610489	6.2952189	6.3421105	1.2492991	4.9568719	6.3772466	7.0651986	5.6506135	1.9492541	5.0614483	2.2784549	4.8007916	2.8933696	1.906067	5.2476154	2.2081419	2.4310605	3.9983611
TCGA-CA-5256	65	0	3.2732343	6.5083468	2.5900508	2.0157242	1.8348955	1.9028272	5.9986564	4.3553315	5.780481	4.9869544	6.7392708	4.6875776	3.2326004	6.3184186	3.3814002	5.1001736	1.4905909	5.7241462	4.3258776	1.7038322	5.932156	6.4138029	1.5428848	4.3288932	8.0531987	3.6744057	9.2741971	5.3679159	5.7384413	7.213508	5.7647297	4.8463871	1.2435231	5.3536117	7.0898269	7.5053124	5.2800718	1.9213667	5.6924883	2.4345548	2.3730256	2.3564022	2.6679907	4.3317687	2.1176201	1.7032855	4.3678044
TCGA-AY-A71X	588	0	1.5849175	6.7413956	2.3886248	2.2057777	2.0296195	1.8831756	5.767143	2.9575207	5.2391267	4.1812405	6.8584422	5.3875609	2.4848217	6.5109106	3.2363789	5.6448159	1.5776489	6.712513	3.9341032	1.8586267	5.3929912	5.6802928	2.8426515	4.3221626	7.2385764	4.5943395	9.150383	7.4259372	7.3323206	6.9857717	6.3203264	5.5615337	1.5659075	3.3791199	6.1787206	6.2859112	6.712178	1.9155678	3.8839036	2.2860384	2.3076333	2.7256473	2.2562509	5.2142438	1.8717097	1.8734186	5.7291249
TCGA-AY-A8YK	573	0	1.5685823	6.2216306	2.4507619	2.6939569	2.0135469	1.8894186	6.0351393	4.4175734	6.097979	3.9282592	6.6936481	5.272354	2.7186925	6.7013855	3.5256866	5.1650354	2.3808804	4.6733589	3.9177515	1.757707	5.7820373	6.706738	2.5672317	4.7340976	6.2669219	3.5671271	9.150383	7.5489908	7.3831636	6.9909348	6.4568547	4.5769525	1.3896408	6.744232	5.8781814	7.0606818	5.8443186	1.9155678	4.6060322	2.2819447	2.3202961	2.8325969	2.1952879	5.4258987	2.0573817	1.7646805	4.7545692
TCGA-D5-6537	146	1	1.7436188	6.5483337	2.2111416	2.1731338	1.8320949	1.8894186	6.393674	2.828582	7.0575186	5.2777171	6.7003856	5.2363114	2.6791125	6.3751053	3.6760327	5.7484733	1.5115694	3.992045	3.800355	1.917732	6.0732967	6.3628786	2.0183852	4.3256586	7.3742932	3.9482089	9.0764757	6.5280758	7.6672215	6.6998131	6.615231	5.5483906	1.2429459	3.542577	5.6612486	7.777662	5.5423933	1.9185799	4.6237416	4.5019916	3.6037543	2.5915411	2.3434932	4.5664238	1.9271619	1.7010466	4.7932503
TCGA-CM-6674	150	0	1.5689867	5.7791747	2.5185877	2.110917	2.084089	1.9761922	5.8239297	3.2347025	5.492865	4.0954278	6.5809159	5.2509344	3.0714585	6.0754032	3.4551848	5.6209354	1.4363037	3.3951508	3.9341032	1.8685481	6.904639	5.7475591	1.719174	4.3242675	7.2739097	3.7219658	8.3231264	7.0252768	6.8966513	6.6827961	6.225258	5.5935161	1.6595954	5.729581	6.4453153	6.1460639	4.835532	1.9173813	3.4913695	2.3321142	2.4241531	2.7569984	2.5656401	5.0368261	1.9185879	1.8094832	3.9983611
TCGA-A6-2678	437	0	1.5912982	6.1503976	2.5750733	2.2224729	1.8295383	2.0915077	5.879259	5.4460733	5.4110077	3.1203411	7.0357462	5.4095001	3.2326004	5.8045274	3.3911207	4.3507495	1.5508957	3.9523714	4.0948575	1.8191796	7.1991497	6.0583221	3.4047323	4.3227058	7.3474666	6.9334335	10.132625	7.8402477	6.8140967	6.6657777	5.5297923	4.9178362	1.6253724	4.5146563	7.1379521	6.3692861	4.6650271	1.9160358	4.4120891	2.2747606	2.3364989	2.7748057	2.2356201	5.5645119	1.9871775	1.7993594	4.9944374
TCGA-CM-6161	212	0	4.860753	5.735992	2.532363	2.133101	1.829538	2.118937	5.910821	4.208041	6.169543	3.703503	6.340142	6.504419	3.210158	5.446783	3.127252	5.273188	1.391009	5.541162	3.156997	1.960736	6.470848	5.437538	1.625482	4.322706	6.992132	3.470205	8.163414	3.097879	6.488548	7.130815	5.295364	3.960054	1.320679	4.57978	7.517337	7.755331	7.807822	1.916036	4.691343	7.434616	2.402075	2.725647	2.822027	5.678777	2.208142	1.799359	5.238658
TCGA-AA-3660	2375	0	1.568687	5.823492	2.464191	2.121606	1.829538	1.812811	5.974275	3.908903	5.938264	3.784015	6.91374	5.416402	3.071459	6.390988	3.324075	5.995871	1.360691	4.489848	4.37072	1.701149	5.641426	6.341154	1.86087	4.791565	7.85654	5.117542	9.262547	6.251021	6.865594	7.092025	6.55995	4.851734	1.440532	5.112694	6.629852	7.052291	6.247527	1.916036	3.95559	2.36201	2.307714	2.89337	2.319984	5.134861	2.030834	1.932178	4.994437
TCGA-AA-3510	1946	0	1.5795622	7.1506075	2.2673948	2.8970929	1.8282549	1.8706747	5.891976	2.8554177	5.6481372	4.3314892	6.9852198	4.5850742	2.5332718	6.3056406	3.3439604	5.8778978	1.526084	4.7681517	3.6095669	1.700506	6.1221451	5.5895298	1.6018058	4.3212235	7.6553548	4.0848285	8.0622197	3.2595113	6.8296491	7.2257949	6.5696347	5.0362256	1.2948824	4.4099512	5.600931	6.2054988	6.6627033	1.9147587	3.7808924	2.2794985	3.0485922	2.4825705	2.1952879	5.0145694	1.9359703	1.8734186	3.808974
TCGA-CM-6679	122	0	1.5681915	6.3801625	2.7378054	2.1062667	2.084089	1.9666124	5.88549	2.1464053	5.9382638	3.4308574	6.637122	5.7370567	3.8253176	6.0904723	3.4177903	4.3101747	1.4665324	4.1687227	3.6200235	1.7193657	6.3242292	6.1723372	1.877374	4.3201279	7.0530176	3.6284545	9.6511551	8.3412964	5.405203	7.1426624	5.7838695	4.9638626	1.5400128	7.3735134	6.6066481	6.7381113	6.6750373	1.9138149	4.7632909	2.2745136	2.3314844	2.7933408	3.1462633	5.5146675	2.0152722	1.8734186	3.969155
TCGA-CM-5349	335	0	1.6384463	6.4604718	2.7233556	2.1968745	2.4092081	1.9483952	5.6152119	3.3062597	5.8102136	3.5911463	7.2223152	6.0952927	3.5794413	5.8197765	3.8212769	6.1866352	1.419379	4.5487895	3.6200235	1.7010927	7.487898	6.0630307	2.348375	4.3225765	7.5463844	3.6979108	9.4363743	7.3615925	7.9150121	6.9147376	5.9458332	5.2249917	1.2803435	6.6316978	7.3310285	6.6833045	5.246731	1.9159244	4.2416058	2.3226128	2.3514973	2.6653769	3.3142526	5.1080689	2.1064945	1.8589552	4.5583543
TCGA-AA-3968	669	0	1.5849175	6.4189569	2.8138948	2.2224729	2.1212126	2.0283006	6.299735	2.647774	5.4110077	3.9441853	7.1089631	6.8336095	3.3953496	5.5588126	3.1369185	4.550235	1.4722314	5.4493758	3.4180423	1.7849736	6.6381728	6.3628786	2.8426515	4.3224471	7.0214224	3.4280253	10.5117525	7.7453374	6.7942509	6.4399807	6.1808642	5.2777857	1.4695968	6.3877894	6.6589339	8.15693	5.6760242	1.915813	5.1192774	2.6512131	2.4576711	2.6948073	3.7894263	4.910004	2.0573817	1.9503428	4.0592853
TCGA-AA-A01Q	31	0	1.8485696	6.8800082	2.3432556	2.1062667	1.8348955	1.9666124	6.0873102	2.8023033	5.2813996	3.686077	6.6336011	5.6057236	2.6981032	6.1180552	3.7189793	5.7165512	1.5602005	7.2391771	3.9654199	1.7038322	4.2407218	5.911392	2.2013462	4.3288932	7.5112674	4.0848285	8.3069479	3.2806509	7.3605187	6.7442542	6.4856215	5.27032	2.2464592	4.2752134	7.318669	6.7929413	5.5359705	1.9213667	4.4011264	2.3577479	3.8890003	2.7748057	2.1254719	5.2450746	1.9458313	1.9661776	4.7545692
TCGA-AA-3872	0	0	1.5795622	7.1322351	2.8439465	2.5306145	2.1857297	1.9861299	6.0170224	2.1225859	5.4202048	3.5256902	7.1011469	6.5190457	4.1410162	6.2113906	3.8270138	5.6330469	1.6088936	4.284878	3.8774505	1.7006479	7.5152342	5.7980644	1.3699584	4.3215507	7.7367321	3.5874414	10.6711828	8.3820699	6.6749654	6.6403607	6.1652276	5.6684511	1.2873849	7.1928374	6.2918997	7.0606818	6.8030627	1.9150407	4.4213691	5.5766616	2.4880169	3.3146393	3.2591222	4.9126267	2.0482352	1.8201821	3.5372735
TCGA-DM-A28E	3648	0	1.5694187	6.6682938	2.5185877	2.2523689	1.8328373	1.7769949	5.7235178	3.4283059	5.6637727	4.1093586	6.9778364	6.0060715	2.6418438	6.1958823	3.0967179	4.9985086	1.5043394	5.6276928	3.5990414	1.7028013	4.5526032	5.8235934	2.2923696	4.3265161	7.1765784	5.2778641	9.9714394	8.1310828	7.3263548	7.0062093	6.3487477	4.5348593	1.2430989	6.4556286	6.1728229	6.8692996	5.216283	1.9193186	4.02235	2.2751257	2.3866476	2.5395494	2.1254719	5.1032801	1.9620381	1.7016401	6.0529711
TCGA-G4-6628	1606	0	1.5993506	6.1945908	2.5900508	2.0830485	1.9968898	2.1051491	5.8239297	3.5889393	6.0648522	4.0644461	6.7931719	5.6941713	2.9335251	5.5985967	3.4177903	5.547544	1.4275772	4.0107847	3.9576668	1.7010366	8.1999461	5.6325443	1.3727361	4.3224471	7.6097475	5.2778635	8.0997456	3.7186823	7.2823104	6.8708493	6.546914	6.5418376	1.3158308	4.9329995	6.2861701	7.0268624	5.0386329	1.915813	4.034971	2.2886531	3.1207461	3.2216773	2.5367041	5.1007888	2.1064945	1.7574812	4.9944374
TCGA-CM-6166	424	0	5.3266111	6.8093777	2.6942717	2.2057777	1.981119	1.8492374	6.0351393	4.3707111	7.0382214	4.4689512	6.6688556	5.1284232	3.2548675	6.6072239	3.5916089	5.9866441	1.4610606	4.5778514	3.8087457	1.7010366	7.5592401	7.1112698	2.2191639	4.3224471	7.35077	4.4395926	8.6696162	6.2547149	8.2261145	7.0972209	6.8587217	5.108797	1.3315368	5.876261	6.7241406	7.0352629	5.8712818	1.915813	4.5082314	2.5851115	3.4747239	2.8729573	2.9501627	4.7734724	2.0482352	1.7646805	4.5944606
TCGA-CK-6748	61	0	1.620972	6.7872571	2.7538379	2.0278316	2.1637417	2.0169179	5.2755177	2.9575207	5.7285531	3.1318879	7.2101402	5.8460507	3.9975374	6.2145219	3.4819765	4.4908996	1.526084	3.2981816	4.0176942	1.7336649	5.6881644	5.9976778	1.6507912	4.3206414	7.2418118	3.5165467	9.8316107	7.9894666	6.3562309	6.4592564	5.5634353	4.4604552	1.2948824	7.5466441	6.2188611	6.4479397	6.562669	2.0174417	4.4120891	2.3321142	2.3775378	2.5490231	2.7783501	5.5338783	2.323171	1.8327899	4.5944606
TCGA-AA-3666	61	1	1.8132608	6.2412103	2.5323631	2.1968745	1.8328373	1.8764634	5.9427208	2.3912461	5.151343	3.9742175	7.8733787	8.7297074	3.2101581	5.9626941	3.2059237	5.2428554	1.3612345	4.8336878	5.9541226	1.7028013	5.7578543	5.7578203	1.3807211	4.3265161	7.1000319	4.840502	11.1026926	8.7716906	6.0942776	7.4550696	6.3456487	5.053618	1.3969709	5.0474419	6.9018191	7.2568048	4.9020279	1.9193186	4.6748361	2.480389	2.7174021	2.6020138	2.2161845	4.5249911	1.922747	1.9837557	4.331255
TCGA-AA-3697	2587	0	1.947274	5.9004046	2.5323631	2.4059313	1.8300148	1.8199561	6.1681844	2.8815082	6.4328334	4.1675352	7.5408137	7.6439701	2.8459009	6.0993948	3.5345601	5.5226111	1.4510823	5.5115844	3.6401512	1.7013875	5.2946055	6.4749188	1.7649601	4.8527364	7.3954173	3.2734582	9.5249582	7.934041	7.5717075	7.3972493	6.4471054	6.0860939	1.3433382	5.5274566	6.1052879	7.9213408	6.1355084	1.91651	4.4120891	2.4143553	3.2186268	2.7256473	2.1254719	5.1877689	1.9871775	1.9025003	5.2386581
TCGA-D5-6924	435	0	1.568687	5.79433	2.491046	2.188655	1.942454	1.932223	5.955379	3.497589	5.547497	3.911692	6.608616	6.139239	3.51141	5.632308	3.746446	4.289524	1.497498	4.366463	3.21022	1.770371	6.170341	6.698436	2.309705	4.659582	7.207251	3.567127	8.902968	7.706552	7.287677	7.269345	6.095991	4.730744	1.280344	7.546644	6.859548	6.873456	6.40956	1.916036	4.317477	4.10709	2.391936	2.812157	2.77835	5.105712	2.129705	1.950343	4.124856
TCGA-AA-3511	212	0	1.5684019	5.8911233	2.6942717	2.0346705	1.9968898	1.9028272	5.7887441	2.7237005	6.0131563	3.8638435	6.7893981	5.729948	3.8471882	6.4169699	3.3136362	4.7259117	1.7075617	4.6194276	4.5491273	1.7470422	6.2841459	5.4883592	1.430681	4.3212235	7.3674932	3.9482089	10.010922	8.8357432	7.131299	6.7806253	5.8576404	6.5507309	1.6253724	7.3498317	6.8836865	7.0694772	5.8047173	1.9147587	4.3386846	2.2819447	2.3314844	2.6529493	2.6679907	5.0490686	2.1417713	1.8461062	4.9944374
TCGA-CA-5254	68	0	1.5687924	5.7200347	2.8291757	2.1592456	2.1006976	1.8492374	5.5742512	2.5182916	5.8609466	4.152982	6.2738326	3.5307051	3.1627868	6.8687435	3.7532496	5.6089211	1.419379	3.7103435	4.4297738	1.7013875	6.2841459	6.1855676	2.3295954	4.3232562	7.1480762	4.0174368	8.8042299	7.5489908	7.3548752	7.1775643	6.608621	4.9782032	1.6253724	5.0792807	6.8654134	6.6067216	5.3736589	1.91651	4.0996963	2.4025146	2.5668168	2.6129494	3.0430613	5.2949016	1.9408005	2.8533228	5.7679438
TCGA-AA-3506	1765	0	1.7718698	8.0822155	2.2922055	2.3339904	2.5794184	2.0051298	6.1513665	4.7097754	5.8964927	4.8453797	7.2141959	5.3875609	3.0485134	6.8722961	3.5679077	5.8778978	1.6542346	4.366463	3.0301433	1.7038322	5.4685759	5.8576128	1.5614469	4.3288932	7.8710933	3.6284545	9.8706478	8.7716906	7.9086088	7.5486216	7.5415458	5.7804576	1.3819429	5.4336986	5.1133787	6.5851299	6.7279657	1.9213667	4.2853894	3.0434094	3.4225171	2.7102767	3.2027374	4.5632863	2.0850066	2.0904526	4.0269923
TCGA-AA-3710	821	0	1.6773339	5.5977962	2.4641906	2.0438892	2.1212126	1.9240685	5.6776766	4.8389982	4.3610483	3.8161515	6.7429091	5.4164018	3.1160505	6.3942351	3.631424	4.9804281	1.7368049	4.1166471	4.4401009	1.9759402	7.487898	5.572955	1.9121524	4.3256586	7.474165	3.5318849	9.1941171	5.3583358	7.8296738	6.8509576	6.703637	7.9652504	1.7333311	4.5639016	6.5092491	6.4948426	5.4929039	1.9185799	4.0877027	2.5851115	4.5442527	2.8121574	2.9501627	4.8996443	2.3052797	1.8734186	4.1929934
TCGA-G4-6314	1093	0	2.4935355	6.5181726	2.8439465	2.9910342	2.8333465	2.2540025	5.9046095	5.512668	5.780481	3.9441853	6.7636468	6.7109216	4.3310169	5.8377145	3.7047159	6.0619049	1.497498	4.2032248	3.8087457	1.7006479	5.5480833	5.7191446	1.5261759	4.7340976	7.4310575	3.3801048	10.3148534	4.685323	7.3945123	7.2886327	5.8986165	3.6137352	1.2613028	7.0434668	7.536469	7.4003503	6.2857323	1.9150407	4.4987917	2.3354734	2.3202961	2.8729573	3.0430613	5.1348607	2.2395726	1.8461062	4.2257325
TCGA-AA-3971	489	0	1.5689424	6.2178229	2.4383758	2.2137424	2.0296195	1.9240685	5.9986564	3.9089026	4.9717976	3.9116918	6.5670072	5.3735818	2.7598673	5.8076134	3.0967179	4.3507495	1.3608808	4.8838594	3.9095023	1.7017261	7.2600874	6.0491887	2.4214956	4.324037	7.6135566	3.4555623	9.539959	8.5697937	6.4441845	7.6957585	6.2284869	5.512629	1.4049084	6.333531	6.830168	7.0783829	5.6728652	1.9171828	4.5082314	2.309554	2.3651977	2.5395494	2.1772664	5.132473	2.0955354	1.9025003	4.1248564
TCGA-AA-3673	1522	0	1.7914163	6.4429996	2.5050296	2.0387769	1.8313947	1.8960454	5.8985414	2.9575207	6.1373565	3.22178	6.8729747	6.8336095	3.2548675	5.8499354	3.294668	5.1156929	1.3609968	6.1092275	3.9018258	1.7020787	6.438289	5.4774674	2.1833808	4.3248499	7.7727192	4.9033132	9.1720042	7.0924059	6.4190843	6.8948471	5.8223683	5.4491613	1.943508	5.3052354	6.5657194	5.7960097	6.3215025	1.9178831	3.995686	3.0079591	2.348245	2.7569984	3.0430613	5.1539828	2.1793835	1.8461062	4.1248564
TCGA-AD-6548	650	0	1.6973065	5.7306281	2.4507619	2.3209117	2.2092527	2.0051298	6.0108881	2.9575207	6.8022586	4.1812405	6.7496021	6.1171069	3.2782966	6.1085106	3.3911207	5.8576349	1.526084	4.6194276	3.4882607	1.8369699	5.6881644	6.7985614	1.5916618	4.3194441	7.8663828	3.3162093	9.249879	6.753537	6.9863372	7.2321413	6.3862026	5.6653433	1.3260857	5.7818474	6.1728228	6.6662392	6.4786039	1.9132257	4.2416058	5.2180051	3.9401485	2.6653769	2.9072373	5.0562802	1.9359703	1.8327899	4.9159867
TCGA-CA-6719	435	0	1.574256	6.021222	2.843946	2.152328	2.659852	2.437618	6.201799	2.265715	6.3088	3.430857	7.426371	8.210099	3.717729	5.880319	3.862305	5.47207	1.598598	5.589079	3.791837	1.752193	5.483903	6.648059	1.779734	4.497778	7.388032	3.516547	7.587273	6.577277	7.214352	7.282522	5.879782	5.297047	1.242005	6.91797	6.577148	7.496636	6.15063	1.914036	4.209077	2.766389	3.812305	2.665377	2.505766	5.088367	2.095535	1.723302	4.192993
TCGA-DM-A1D9	4270	0	1.7718698	5.9909548	2.4774959	2.127494	2.0651802	1.8764634	6.0170223	3.4048648	5.9514563	3.8006807	6.898656	5.8310462	2.9797074	6.3909872	3.2845338	5.6448156	1.3792955	7.3073581	4.2131746	1.7703707	6.4708482	5.8720546	2.4945304	4.5746901	7.395417	7.0454632	9.5555431	8.3316449	7.4115992	7.282522	6.5791654	5.3116603	1.4695968	4.6477752	6.2918998	6.7465253	5.4254245	1.9150407	4.6316788	2.3289496	2.3075422	2.5490231	2.77835	5.3092704	1.9998355	1.6982032	5.4441938
TCGA-D5-6536	543	0	1.7038513	6.8403695	2.1441852	2.1592456	1.9116933	1.8239059	5.6152119	2.4432605	5.4473518	3.3835303	6.9816057	5.525897	2.8887005	6.0783121	3.9549173	5.3900704	1.4157561	3.7514353	4.060293	1.7193657	3.1042524	5.2245667	2.5126155	4.3201279	7.4928048	4.0174368	9.262547	6.8230189	7.0664905	6.6195723	6.5337286	4.1577531	1.3206789	6.3264067	5.5017592	5.8989547	5.2505331	1.9138149	3.6717323	2.2872566	2.4576711	2.5131042	2.15929	4.2815615	4.569729	1.7158667	4.1929934
TCGA-AA-3815	1005	0	1.6477201	6.8155557	2.5185877	2.1013694	2.1637417	1.9483952	5.9108206	4.3231618	5.6398343	4.3058678	7.1521254	5.7018376	3.1160505	5.6168923	3.7397264	4.9985084	1.4610606	4.981762	3.8603623	1.7032804	6.5121135	5.9593138	1.6771274	4.327621	7.6761649	5.526532	9.2279845	6.539744	7.2708291	7.0166385	5.77774	6.1811915	1.7760018	5.4056652	6.1269419	5.6846671	5.0051699	1.9202706	3.5887573	2.3070394	2.9136475	2.4825705	2.2773643	5.4498175	2.0573817	2.4674505	4.2953655
TCGA-A6-4105	442	1	1.7914163	5.9409996	2.4262385	2.252369	2.1006976	1.9165172	5.7308892	5.1253515	6.9365647	3.8006808	7.0007059	5.5690251	3.1160505	6.3213985	3.6760327	4.8200987	1.4610606	4.7809915	3.800355	1.700506	6.380382	6.7773481	1.6771274	4.3212235	7.2290787	3.9482089	8.8205478	6.7110535	7.9020713	7.0381983	6.6120087	6.0916541	1.4311499	6.5447778	5.8225117	7.1301555	5.7166061	1.9147587	3.8275335	2.8286345	4.3375202	2.6653769	3.0942734	4.7816138	2.0076889	1.7722501	4.4420962
TCGA-G4-6322	792	0	1.568346	6.093519	2.575073	2.067568	2.319195	1.957547	5.77418	6.563007	5.117233	4.615667	6.697018	6.235235	2.802095	6.036254	3.3814	5.836524	1.412493	5.043381	3.197427	1.757707	6.7624	5.522338	3.821346	4.320932	6.975003	4.210745	8.669616	4.080064	7.088427	6.964932	6.417455	4.954843	1.733331	4.306588	6.066693	6.580664	5.366796	1.914508	4.112209	2.2849	6.224859	2.710277	2.195288	5.500441	2.038889	1.83279	4.915987
TCGA-AA-3553	730	0	1.569254	5.9409996	2.6193052	2.1886548	2.3191946	1.9240685	6.2408011	2.7502124	6.3214442	4.0954278	7.226409	7.2989646	3.3009435	6.6172481	3.9288341	5.5105852	2.2827014	6.3074854	3.7556504	1.7024294	6.2513717	6.3367147	1.704621	4.3256586	8.6015926	3.4989519	9.2168329	7.6560541	6.3800976	7.4397265	6.1968436	5.1818348	1.4803425	5.1750579	5.7946451	8.0947365	6.0043954	1.9185799	5.0016946	5.3712503	2.4576711	2.8325969	2.822027	4.7790766	2.153569	1.9661776	4.2257325
TCGA-F4-6569	409	0	1.6130816	6.2021706	3.1859538	2.0576289	1.8300148	1.8960454	6.1289662	2.4687516	5.773171	3.5410999	7.2101402	6.9664689	4.5235752	5.8620876	3.9127232	4.9634786	1.694197	3.6462389	4.060293	1.7013875	7.1467485	5.3663917	1.4462459	4.3232562	7.3268761	3.6079222	8.7497779	7.3246767	6.6088752	6.7089039	5.546563	4.6887693	1.3072166	7.5114945	7.3941036	7.2650903	7.0423834	1.91651	4.1620408	2.4719238	3.0014355	2.8325969	2.7063739	5.6714839	2.1176201	2.362787	4.1601658
TCGA-AA-A01K	943	0	2.9094789	7.1086492	2.4140684	2.2224729	2.1212126	1.7771142	6.0290129	3.474487	5.8609466	3.3073201	7.0972789	5.8168449	3.6022205	6.0904723	3.5679077	4.9804281	1.4157561	5.941313	4.6041493	1.9310131	6.1780869	5.9879464	1.6639475	4.3271471	7.6264626	4.0848285	8.9195809	7.0607082	7.3323206	6.5296023	6.7135675	4.4193388	1.2432115	6.6062144	6.3655164	6.7208689	6.124138	1.9198623	4.2853894	4.8987605	3.1685555	3.2216773	3.0430613	4.9791707	1.9933697	1.8873838	4.6733204
TCGA-G4-6626	1	1	2.6175112	6.6715925	2.2111416	2.4230332	2.0296195	1.7762258	6.6264903	2.3668198	6.9896835	4.9625468	7.5264458	7.3242863	2.602833	6.0513236	3.6760327	7.3142827	1.3966384	5.4594755	4.3025675	1.7703707	4.2253716	6.243858	3.7494338	4.3224471	7.8710933	3.9160557	8.9554148	7.1483592	7.0344755	7.6868039	6.6120087	4.0611282	1.7333311	5.0196278	6.4510994	7.9115682	4.9874364	1.915813	5.2979832	2.4414697	2.3234736	2.7102767	2.7063739	4.6855459	1.8991759	1.7574812	5.3617036
[truncated: 100 more columns]
