# Supplementary material for: Construction and validation of an RNA-binding protein-associated prognostic model for colorectal cancer
Source: PeerJ. 2021 Apr 5;9:e11219. doi: 10.7717/peerj.11219 (PMC8029696; doi:10.7717/peerj.11219)
Supplement: Supplemental Information 6 [file peerj-09-11219-s006.zip › raw data/20.geoMergeTime/time.txt]

Id	futime	fustat
GSM972229	0.00000000	0
GSM972246	0.00000000	0
GSM2325280	0.00000000	0
GSM2325281	0.00000000	0
GSM2325282	0.00000000	0
GSM2325403	0.00000000	0
GSM2325405	0.00000000	0
GSM2325410	0.00000000	0
GSM2325289	0.02268493	0
GSM971999	0.03287671	0
GSM972220	0.03287671	0
GSM972228	0.03287671	0
GSM972497	0.03287671	0
GSM2325273	0.05720548	0
GSM2325288	0.05852055	0
GSM972243	0.06575342	0
GSM2325391	0.07232877	0
GSM2325345	0.07890411	0
GSM2325271	0.09731507	0
GSM972479	0.09863014	0
GSM2325296	0.10389041	0
GSM2325437	0.11441096	0
GSM972255	0.16438356	0
GSM972262	0.16438356	0
GSM2325409	0.17720548	0
GSM2325406	0.19232877	0
GSM972247	0.19726027	0
GSM2325266	0.20547945	0
GSM2325269	0.20975342	0
GSM971985	0.23013699	0
GSM972235	0.23013699	0
GSM972347	0.23013699	0
GSM2325401	0.23342466	0
GSM2325261	0.24098630	0
GSM2325402	0.25413699	0
GSM2325257	0.27123288	0
GSM2325277	0.27221918	0
GSM972000	0.29589041	0
GSM972298	0.29589041	0
GSM972321	0.29589041	0
GSM2325276	0.32317808	0
GSM2325256	0.34915068	0
GSM972129	0.36164384	0
GSM2325275	0.38038356	0
GSM2325404	0.39123288	0
GSM972236	0.39452055	0
GSM972250	0.39452055	0
GSM972459	0.39452055	0
GSM2325274	0.41391781	0
GSM972260	0.42739726	0
GSM2325252	0.42805479	0
GSM2325270	0.42805479	0
GSM2325272	0.42904110	0
GSM2325267	0.43134247	0
GSM972231	0.46027397	0
GSM972239	0.46027397	0
GSM972240	0.46027397	0
GSM972244	0.46027397	0
GSM972248	0.46027397	0
GSM972249	0.46027397	0
GSM972254	0.46027397	0
GSM972509	0.46027397	0
GSM2325249	0.49084932	0
GSM972052	0.49315068	0
GSM972096	0.49315068	0
GSM972099	0.49315068	0
GSM972233	0.49315068	0
GSM972023	0.52602740	0
GSM972252	0.52602740	0
GSM972253	0.52602740	0
GSM2325268	0.53293151	0
GSM2325400	0.55002740	0
GSM972242	0.55890411	0
GSM2325265	0.59112329	0
GSM2325254	0.60098630	0
GSM972050	0.62465753	0
GSM972238	0.62465753	0
GSM972256	0.62465753	0
GSM972303	0.62465753	0
GSM972226	0.65753425	0
GSM2325279	0.66378082	0
GSM972232	0.69041096	0
GSM972111	0.72328767	0
GSM972188	0.72328767	0
GSM972296	0.72328767	0
GSM2325264	0.73052055	0
GSM2325263	0.74136986	0
GSM2325278	0.74564384	0
GSM2325347	0.75780822	0
GSM2325259	0.76536986	0
GSM2325250	0.76865753	0
GSM2325260	0.78246575	0
GSM972351	0.78904110	0
GSM2325262	0.79232877	0
GSM971995	0.82191781	0
GSM972100	0.82191781	0
GSM972237	0.82191781	0
GSM972292	0.82191781	0
GSM972294	0.82191781	0
GSM972310	0.82191781	0
GSM2325251	0.84854795	0
GSM972002	0.85479452	0
GSM972049	0.85479452	0
GSM972054	0.85479452	0
GSM972081	0.85479452	0
GSM972113	0.88767123	0
GSM972230	0.88767123	0
GSM2325247	0.90575342	0
GSM972342	0.92054795	0
GSM972421	0.92054795	0
GSM2325246	0.92317808	0
GSM972053	0.95342466	0
GSM972259	0.95342466	0
GSM2325287	0.95441096	0
GSM2325398	0.96526027	0
GSM2325240	0.97380822	0
GSM2325324	0.98038356	0
GSM972048	0.98630137	0
GSM972118	0.98630137	0
GSM972304	0.98630137	0
GSM2325245	0.99649315	0
GSM972305	1.01917808	0
GSM972447	1.01917808	0
GSM2325242	1.03857534	0
GSM972105	1.05205479	0
GSM972117	1.05205479	0
GSM972291	1.05205479	0
GSM2325241	1.07342466	0
GSM2325244	1.07441096	0
GSM971965	1.08493151	0
GSM972037	1.08493151	0
GSM972047	1.08493151	0
GSM972486	1.08493151	0
GSM2325314	1.13063014	0
GSM2325243	1.13490411	0
GSM2325253	1.14147945	0
GSM971964	1.15068493	0
GSM972101	1.15068493	0
GSM972121	1.15068493	0
GSM972445	1.15068493	0
GSM971976	1.18356164	0
GSM972029	1.18356164	0
GSM972109	1.18356164	0
GSM972120	1.18356164	0
GSM2325350	1.19441096	0
GSM972119	1.21643836	0
GSM972225	1.21643836	0
GSM972286	1.21643836	0
GSM2325397	1.21709589	0
GSM972035	1.28219178	0
GSM972185	1.28219178	0
GSM972290	1.28219178	0
GSM2325313	1.29041096	0
GSM972423	1.31506849	0
GSM972435	1.31506849	0
GSM2325239	1.32394521	0
GSM2325382	1.33709589	0
GSM2325436	1.33906849	0
GSM972104	1.34794521	0
GSM972163	1.34794521	0
GSM972300	1.34794521	0
GSM2325238	1.37819178	0
GSM972044	1.38082192	0
GSM972206	1.38082192	0
GSM972482	1.38082192	0
GSM972507	1.38082192	0
GSM2325375	1.39857534	0
GSM971994	1.41369863	0
GSM972017	1.41369863	0
GSM972024	1.41369863	0
GSM972276	1.41369863	0
GSM972287	1.41369863	0
GSM972005	1.44657534	0
GSM972204	1.44657534	0
GSM2325355	1.46663014	0
GSM972278	1.47945205	0
GSM2325353	1.49819178	0
GSM2325302	1.50345205	0
GSM971973	1.51232877	0
GSM971975	1.51232877	0
GSM972065	1.51232877	0
GSM972102	1.51232877	0
GSM972114	1.51232877	0
GSM972314	1.51232877	0
GSM972092	1.54520548	0
GSM972215	1.54520548	0
GSM972365	1.54520548	0
GSM971981	1.57808219	0
GSM972268	1.57808219	0
GSM972404	1.57808219	0
GSM972443	1.57808219	0
GSM971977	1.61095890	0
GSM972066	1.61095890	0
GSM972187	1.61095890	0
GSM972488	1.61095890	0
GSM972033	1.64383562	0
GSM972034	1.64383562	0
GSM972036	1.64383562	0
GSM972197	1.64383562	0
GSM972293	1.64383562	0
GSM972336	1.64383562	0
GSM2325399	1.64843836	0
GSM972042	1.67671233	0
GSM972277	1.67671233	0
GSM972282	1.67671233	0
GSM972283	1.67671233	0
GSM971959	1.70958904	0
GSM972030	1.70958904	0
GSM972279	1.70958904	0
GSM972440	1.70958904	0
GSM971979	1.74246575	0
GSM972025	1.74246575	0
GSM972202	1.74246575	0
GSM972219	1.74246575	0
GSM972414	1.74246575	0
GSM972427	1.74246575	0
GSM972430	1.74246575	0
GSM972200	1.77534247	0
GSM972203	1.77534247	0
GSM972431	1.77534247	0
GSM972031	1.80821918	0
GSM972041	1.80821918	0
GSM972130	1.80821918	0
GSM972428	1.80821918	0
GSM972432	1.80821918	0
GSM971974	1.84109589	0
GSM971993	1.84109589	0
GSM972152	1.84109589	0
GSM972281	1.84109589	0
GSM972306	1.84109589	0
GSM972403	1.84109589	0
GSM972198	1.87397260	0
GSM972211	1.87397260	0
GSM972222	1.87397260	0
GSM972274	1.87397260	0
GSM972494	1.87397260	0
GSM972046	1.90684932	0
GSM972103	1.90684932	0
GSM971980	1.93972603	0
GSM972059	1.93972603	0
GSM972425	1.93972603	0
GSM972493	1.93972603	0
GSM2325396	1.96602740	0
GSM972032	1.97260274	0
GSM972058	1.97260274	0
GSM972265	1.97260274	0
GSM2325366	1.98772603	0
GSM2325363	1.99002740	0
GSM2325329	1.99857534	0
GSM972094	2.00547945	0
GSM972295	2.00547945	0
GSM2325311	2.01369863	0
GSM2325435	2.01600000	0
GSM2325373	2.01895890	0
GSM972348	2.03835616	0
GSM972429	2.03835616	0
GSM971966	2.07123288	0
GSM971969	2.07123288	0
GSM972040	2.07123288	0
GSM972126	2.07123288	0
GSM972385	2.07123288	0
GSM2325369	2.07419178	0
GSM2325359	2.08504110	0
GSM2325378	2.08701370	0
GSM2325330	2.08832877	0
GSM2325362	2.09490411	0
GSM972476	2.10410959	0
GSM2325384	2.12054795	0
GSM2325354	2.13271233	0
GSM971971	2.13698630	0
GSM972221	2.13698630	0
GSM972270	2.13698630	0
GSM2325365	2.16065753	0
GSM972146	2.16986301	0
GSM972199	2.16986301	0
GSM972516	2.16986301	0
GSM2325432	2.19419178	0
GSM972095	2.20273973	0
GSM972178	2.20273973	0
GSM972201	2.20273973	0
GSM972487	2.20273973	0
GSM2325393	2.22772603	0
GSM971986	2.23561644	0
GSM971987	2.23561644	0
GSM972125	2.23561644	0
GSM972441	2.23561644	0
GSM972457	2.23561644	0
GSM972492	2.23561644	0
GSM2325368	2.25139726	0
GSM972090	2.26849315	0
GSM972341	2.26849315	0
GSM972478	2.26849315	0
GSM972480	2.26849315	0
GSM2325389	2.26980822	0
GSM2325433	2.27967123	0
GSM972063	2.30136986	0
GSM972091	2.30136986	0
GSM972217	2.30136986	0
GSM972418	2.30136986	0
GSM972491	2.30136986	0
GSM2325390	2.30432877	0
GSM2325439	2.30432877	0
GSM2325356	2.30761644	0
GSM972123	2.33424658	0
GSM972325	2.33424658	0
GSM2325370	2.34213699	0
GSM2325310	2.34443836	0
GSM2325392	2.35200000	0
GSM2325326	2.35430137	0
GSM2325357	2.35857534	0
GSM2325440	2.35956164	0
GSM2325377	2.36054795	0
GSM972106	2.36712329	0
GSM972467	2.36712329	0
GSM972499	2.36712329	0
GSM2325394	2.36810959	0
GSM2325388	2.37041096	0
GSM2325438	2.37468493	0
GSM2325367	2.38126027	0
GSM2325372	2.38126027	0
GSM2325385	2.38553425	0
GSM971962	2.40000000	0
GSM972001	2.40000000	0
GSM972170	2.40000000	0
GSM972193	2.40000000	0
GSM972196	2.40000000	0
GSM972264	2.40000000	0
GSM2325431	2.40723288	0
GSM2325352	2.41249315	0
GSM2325380	2.41249315	0
GSM2325364	2.42761644	0
GSM971960	2.43287671	0
GSM972093	2.43287671	0
GSM972338	2.43287671	0
GSM972455	2.43287671	0
GSM972489	2.43287671	0
GSM972490	2.43287671	0
GSM2325386	2.44372603	0
GSM971972	2.46575342	0
GSM972124	2.46575342	0
GSM972344	2.46575342	0
GSM972454	2.46575342	0
GSM972466	2.46575342	0
GSM972485	2.46575342	0
GSM2325319	2.48153425	0
GSM2325343	2.48942466	0
GSM971996	2.49863014	0
GSM972263	2.49863014	0
GSM972339	2.49863014	0
GSM972484	2.49863014	0
GSM2325323	2.52723288	0
GSM972151	2.53150685	0
GSM972160	2.53150685	0
GSM972162	2.53150685	0
GSM972334	2.53150685	0
GSM2325381	2.55090411	0
GSM2325318	2.55945205	0
GSM972020	2.56438356	0
GSM972028	2.56438356	0
GSM972329	2.56438356	0
GSM2325379	2.58772603	0
GSM2325344	2.59200000	0
GSM972088	2.59726027	0
GSM972269	2.59726027	0
GSM972373	2.59726027	0
GSM2325299	2.61468493	0
GSM2325316	2.61797260	0
GSM2325339	2.62323288	0
GSM972323	2.63013699	0
GSM972333	2.63013699	0
GSM972472	2.63013699	0
GSM971984	2.66301370	0
GSM972358	2.66301370	0
GSM972371	2.66301370	0
GSM972426	2.66301370	0
GSM972477	2.66301370	0
GSM972022	2.69589041	0
GSM972060	2.69589041	0
GSM972207	2.69589041	0
GSM972307	2.69589041	0
GSM972324	2.69589041	0
GSM972328	2.69589041	0
GSM972377	2.69589041	0
GSM2325317	2.72284932	0
GSM2325376	2.72482192	0
GSM2325309	2.72810959	0
GSM972194	2.72876712	0
GSM972316	2.72876712	0
GSM972327	2.72876712	0
GSM2325312	2.76065753	0
GSM972141	2.76164384	0
GSM972315	2.76164384	0
GSM972340	2.76164384	0
GSM2325424	2.76591781	0
GSM972127	2.79452055	0
GSM972326	2.79452055	0
GSM972470	2.79452055	0
GSM2325342	2.82213699	0
GSM971970	2.82739726	0
GSM972131	2.82739726	0
GSM972330	2.82739726	0
GSM972378	2.82739726	0
GSM972464	2.82739726	0
GSM972469	2.82739726	0
GSM972510	2.82739726	0
GSM2325434	2.83068493	0
GSM2325429	2.84383562	0
GSM2325305	2.85336986	0
GSM971983	2.86027397	0
GSM972089	2.86027397	0
GSM972332	2.86027397	0
GSM972376	2.86027397	0
GSM972475	2.86027397	0
GSM2325332	2.87178082	0
GSM972462	2.89315068	0
GSM2325308	2.90202740	0
GSM2325315	2.92043836	0
GSM971997	2.92602740	0
GSM972004	2.92602740	0
GSM2325423	2.95627397	0
GSM972374	2.95890411	0
GSM972386	2.95890411	0
GSM972399	2.95890411	0
GSM2325325	2.95956164	0
GSM972015	2.99178082	0
GSM972410	2.99178082	0
GSM2325291	2.99178082	0
GSM2325338	2.99605479	0
GSM2325360	3.00591781	0
GSM2325328	3.01249315	0
GSM972056	3.02465753	0
GSM972308	3.02465753	0
GSM972368	3.02465753	0
GSM972383	3.02465753	0
GSM972055	3.05753425	0
GSM972128	3.05753425	0
GSM972159	3.05753425	0
GSM972389	3.05753425	0
GSM2325306	3.08909589	0
GSM972027	3.09041096	0
GSM972216	3.09041096	0
GSM2325327	3.09895890	0
GSM972309	3.12328767	0
GSM972367	3.12328767	0
GSM972379	3.12328767	0
GSM2325349	3.14761644	0
GSM972460	3.15616438	0
GSM972461	3.15616438	0
GSM2325320	3.15715068	0
GSM2325351	3.16043836	0
GSM2325415	3.17786301	0
GSM972085	3.18904110	0
GSM972174	3.18904110	0
GSM972451	3.18904110	0
GSM2325430	3.19824658	0
GSM972362	3.22191781	0
GSM2325321	3.24493151	0
GSM972452	3.25479452	0
GSM972522	3.25479452	0
GSM972453	3.28767123	0
GSM2325295	3.28898630	0
GSM2325341	3.31068493	0
GSM972012	3.32054795	0
GSM972139	3.35342466	0
GSM972108	3.38630137	0
GSM972364	3.38630137	0
GSM2325419	3.38958904	0
GSM972409	3.41917808	0
GSM972424	3.41917808	0
GSM972397	3.45205479	0
GSM2325336	3.45665753	0
GSM972311	3.48493151	0
GSM972406	3.48493151	0
GSM972396	3.51780822	0
GSM972190	3.55068493	0
GSM971978	3.58356164	0
GSM972150	3.58356164	0
GSM2325333	3.59408219	0
GSM2325300	3.61117808	0
GSM2325411	3.64800000	0
GSM2325294	3.65753425	0
GSM971968	3.68219178	0
GSM2325293	3.68252055	0
GSM2325298	3.69008219	0
GSM2325303	3.75945205	0
GSM2325426	3.78410959	0
GSM972018	3.84657534	0
GSM972375	3.84657534	0
GSM972473	3.84657534	0
GSM972157	3.87945205	0
GSM972515	3.87945205	0
GSM972474	3.91232877	0
GSM972158	3.94520548	0
GSM972195	3.94520548	0
GSM2325422	3.95375342	0
GSM972144	3.97808219	0
GSM972191	4.01095890	0
GSM972387	4.04383562	0
GSM972411	4.10958904	0
GSM2325413	4.16679452	0
GSM972083	4.17534247	0
GSM972148	4.17534247	0
GSM972084	4.24109589	0
GSM972137	4.24109589	0
GSM972136	4.27397260	0
GSM972171	4.27397260	0
GSM972502	4.30684932	0
GSM972149	4.33972603	0
GSM972407	4.33972603	0
GSM972353	4.37260274	0
GSM972508	4.40547945	0
GSM972145	4.43835616	0
GSM972352	4.56986301	0
GSM972147	4.60273973	0
GSM972363	4.60273973	0
GSM972360	4.63561644	0
GSM972506	4.63561644	0
GSM972496	4.66849315	0
GSM2325414	4.71484932	0
GSM2325420	4.71912329	0
GSM972505	4.73424658	0
GSM2325292	4.74410959	0
GSM972417	4.80000000	0
GSM972503	4.80000000	0
GSM972395	4.83287671	0
GSM2325290	4.96997260	0
GSM2325412	5.01304110	0
GSM972076	5.03013699	0
GSM972143	5.06301370	0
GSM972192	5.19452055	0
GSM972073	5.35890411	0
GSM972169	5.39178082	0
GSM972080	5.42465753	0
GSM972079	5.52328767	0
GSM972072	5.65479452	0
GSM972140	5.65479452	0
GSM972071	6.01643836	0
GSM972189	6.31232877	0
GSM972069	6.60821918	0
GSM972245	0.00000000	1
GSM972258	0.00000000	1
GSM972401	0.00000000	1
GSM972456	0.00000000	1
GSM972038	0.03287671	1
GSM972213	0.03287671	1
GSM972007	0.06575342	1
GSM972214	0.06575342	1
GSM972285	0.06575342	1
GSM972439	0.06575342	1
GSM972463	0.06575342	1
GSM2325371	0.10915068	1
GSM972275	0.13150685	1
GSM972172	0.16438356	1
GSM972349	0.16438356	1
GSM2325258	0.18904110	1
GSM972420	0.19726027	1
GSM972442	0.19726027	1
GSM972110	0.23013699	1
GSM972218	0.23013699	1
GSM972251	0.23013699	1
GSM972261	0.23013699	1
GSM972437	0.23013699	1
GSM972168	0.26301370	1
GSM972390	0.26301370	1
GSM972412	0.26301370	1
GSM972416	0.26301370	1
GSM2325361	0.28964384	1
GSM971958	0.29589041	1
GSM972350	0.29589041	1
GSM971957	0.32876712	1
GSM972009	0.32876712	1
GSM972234	0.32876712	1
GSM2325255	0.33731507	1
GSM972045	0.36164384	1
GSM972161	0.36164384	1
GSM972394	0.36164384	1
GSM972400	0.36164384	1
GSM971990	0.39452055	1
GSM972097	0.39452055	1
GSM972166	0.39452055	1
GSM972135	0.42739726	1
GSM972209	0.42739726	1
GSM972134	0.46027397	1
GSM972271	0.46027397	1
GSM972444	0.46027397	1
GSM972519	0.46027397	1
GSM2325428	0.47243836	1
GSM972098	0.49315068	1
GSM972272	0.49315068	1
GSM972380	0.49315068	1
GSM972016	0.52602740	1
GSM972273	0.52602740	1
GSM972433	0.52602740	1
GSM972241	0.55890411	1
GSM972289	0.55890411	1
GSM972458	0.55890411	1
GSM971988	0.59178082	1
GSM972179	0.59178082	1
GSM972212	0.59178082	1
GSM972436	0.59178082	1
GSM972122	0.62465753	1
GSM972361	0.62465753	1
GSM971963	0.65753425	1
GSM971992	0.65753425	1
GSM972011	0.65753425	1
GSM972227	0.65753425	1
GSM972266	0.65753425	1
GSM972413	0.65753425	1
GSM2325348	0.66805479	1
GSM972257	0.69041096	1
GSM2325417	0.70487671	1
GSM972064	0.72328767	1
GSM972068	0.72328767	1
GSM972177	0.72328767	1
GSM971998	0.75616438	1
GSM972006	0.75616438	1
GSM972062	0.75616438	1
GSM972512	0.75616438	1
GSM971989	0.78904110	1
GSM972155	0.78904110	1
GSM972180	0.78904110	1
GSM972366	0.78904110	1
GSM972468	0.78904110	1
GSM2325340	0.80186301	1
GSM972019	0.82191781	1
GSM972208	0.82191781	1
GSM972224	0.82191781	1
GSM2325335	0.83868493	1
GSM972057	0.85479452	1
GSM972173	0.85479452	1
GSM972003	0.88767123	1
GSM972043	0.88767123	1
GSM972284	0.88767123	1
GSM972302	0.88767123	1
GSM972495	0.88767123	1
GSM2325395	0.89161644	1
GSM972051	0.92054795	1
GSM972483	0.92054795	1
GSM972014	0.95342466	1
GSM972116	0.95342466	1
GSM2325346	0.96854795	1
GSM972317	0.98630137	1
GSM972359	0.98630137	1
GSM972438	0.98630137	1
GSM972504	0.98630137	1
GSM971967	1.01917808	1
GSM972077	1.01917808	1
GSM972402	1.01917808	1
GSM971961	1.05205479	1
GSM972087	1.05205479	1
GSM972112	1.05205479	1
GSM972183	1.05205479	1
GSM972408	1.05205479	1
GSM972419	1.05205479	1
GSM972514	1.05205479	1
GSM972223	1.08493151	1
GSM2325331	1.10465753	1
GSM972026	1.11780822	1
GSM972181	1.11780822	1
GSM972355	1.11780822	1
GSM972142	1.15068493	1
GSM972205	1.15068493	1
GSM972288	1.15068493	1
GSM972518	1.15068493	1
GSM2325383	1.17698630	1
GSM972176	1.18356164	1
GSM972318	1.18356164	1
GSM972021	1.21643836	1
GSM972422	1.21643836	1
GSM972517	1.21643836	1
GSM972382	1.24931507	1
GSM972184	1.28219178	1
GSM2325425	1.32295890	1
GSM2325387	1.34235616	1
GSM972299	1.34794521	1
GSM972337	1.34794521	1
GSM972449	1.34794521	1
GSM971982	1.38082192	1
GSM972345	1.38082192	1
GSM972357	1.38082192	1
GSM972415	1.38082192	1
GSM972434	1.38082192	1
GSM2325374	1.41271233	1
GSM972013	1.41369863	1
GSM972061	1.41369863	1
GSM972086	1.41369863	1
GSM972175	1.41369863	1
GSM972075	1.44657534	1
GSM972154	1.44657534	1
GSM972392	1.44657534	1
GSM972167	1.47945205	1
GSM972010	1.51232877	1
GSM972210	1.51232877	1
GSM972280	1.51232877	1
GSM972297	1.51232877	1
GSM972335	1.51232877	1
GSM972186	1.54520548	1
GSM972393	1.54520548	1
GSM972450	1.54520548	1
GSM972511	1.54520548	1
GSM972381	1.57808219	1
GSM972513	1.57808219	1
GSM2325358	1.64087671	1
GSM972372	1.64383562	1
GSM2325307	1.69380822	1
GSM972039	1.70958904	1
GSM972343	1.70958904	1
GSM972391	1.70958904	1
GSM972133	1.74246575	1
GSM972138	1.74246575	1
GSM972356	1.74246575	1
GSM971991	1.80821918	1
GSM2325416	1.90454795	1
GSM972182	1.90684932	1
GSM972320	1.90684932	1
GSM972498	1.93972603	1
GSM972107	1.97260274	1
GSM972132	2.00547945	1
GSM972520	2.03835616	1
GSM972398	2.10410959	1
GSM972481	2.13698630	1
GSM972153	2.16986301	1
GSM972267	2.20273973	1
GSM972070	2.23561644	1
GSM972164	2.26849315	1
GSM2325297	2.32504110	1
GSM972370	2.33424658	1
GSM972008	2.36712329	1
GSM972346	2.36712329	1
GSM2325334	2.41578082	1
GSM2325421	2.43090411	1
GSM972074	2.46575342	1
GSM972115	2.46575342	1
GSM972331	2.46575342	1
GSM972521	2.49863014	1
GSM2325427	2.53906849	1
GSM972319	2.56438356	1
GSM972405	2.59726027	1
GSM2325322	2.61369863	1
GSM972388	2.72876712	1
GSM972465	2.76164384	1
GSM2325304	2.77347945	1
GSM2325418	2.81556164	1
GSM972322	2.82739726	1
GSM972165	2.86027397	1
GSM972313	2.99178082	1
GSM2325337	3.00920548	1
GSM972354	3.12328767	1
GSM972312	3.18904110	1
GSM972369	3.35342466	1
GSM972301	3.45205479	1
GSM972384	3.48493151	1
GSM972501	3.48493151	1
GSM2325301	3.62202740	1
GSM972156	3.68219178	1
GSM972082	4.33972603	1
GSM972078	4.76712329	1
GSM972067	6.01643836	1
