# Supplementary material for: Construction and validation of an RNA-binding protein-associated prognostic model for colorectal cancer
Source: PeerJ. 2021 Apr 5;9:e11219. doi: 10.7717/peerj.11219 (PMC8029696; doi:10.7717/peerj.11219)
Supplement: Supplemental Information 6 [file peerj-09-11219-s006.zip › raw data/21.uniCox/RBP21.uniCox.R]

#install.packages('survival')

library(survival)
coxPfilter=0.05                                            #cox·½·¨ÏÔÖøÐÔ¹ýÂË±ê×¼
kmPfilter=1                                                #KM·½·¨ÏÔÖøÐÔ¹ýÂË±ê×¼
setwd("C:\\Bioinformatics analysis\\RNA binding protein\\21.uniCox")         #ÉèÖÃ¹¤×÷Ä¿Â¼
rt=read.table("tcgaExpTime.txt",header=T,sep="\t",check.names=F,row.names=1)     #¶ÁÈ¡ÊäÈëÎÄ¼þ
rt$futime=rt$futime/365

outTab=data.frame()
sigGenes=c("futime","fustat")
for(i in colnames(rt[,3:ncol(rt)])){
	#cox·ÖÎö
	cox <- coxph(Surv(futime, fustat) ~ rt[,i], data = rt)
	coxSummary = summary(cox)
	coxP=coxSummary$coefficients[,"Pr(>|z|)"]
	#KM·ÖÎö
	group=ifelse(rt[,i]>median(rt[,i]),"high","low")
	diff=survdiff(Surv(futime, fustat) ~group,data = rt)
	pValue=1-pchisq(diff$chisq,df=1)
	#±£ÁôÏÔÖøÐÔ»ùÒò
	if((coxP<coxPfilter) & (pValue<kmPfilter)){
	    sigGenes=c(sigGenes,i)
			outTab=rbind(outTab,
			             cbind(id=i,
			             HR=coxSummary$conf.int[,"exp(coef)"],
			             HR.95L=coxSummary$conf.int[,"lower .95"],
			             HR.95H=coxSummary$conf.int[,"upper .95"],
			             pvalue=coxSummary$coefficients[,"Pr(>|z|)"])
			             )
	}
}
write.table(outTab,file="tcgaUniCox.txt",sep="\t",row.names=F,quote=F)
uniSigExp=rt[,sigGenes]
uniSigExp=cbind(id=row.names(uniSigExp),uniSigExp)
write.table(uniSigExp,file="tcgaUniSigExp.txt",sep="\t",row.names=F,quote=F)


######»æÖÆÉ­ÁÖÍ¼######
#¶ÁÈ¡ÊäÈëÎÄ¼þ
rt <- read.table("tcgaUniCox.txt",header=T,sep="\t",row.names=1,check.names=F)
gene <- rownames(rt)
hr <- sprintf("%.3f",rt$"HR")
hrLow  <- sprintf("%.3f",rt$"HR.95L")
hrHigh <- sprintf("%.3f",rt$"HR.95H")
Hazard.ratio <- paste0(hr,"(",hrLow,"-",hrHigh,")")
pVal <- ifelse(rt$pvalue<0.001, "<0.001", sprintf("%.3f", rt$pvalue))

#Êä³öÍ¼ÐÎ
pdf(file="forest.pdf", width = 6,height = 4.5)
n <- nrow(rt)
nRow <- n+1
ylim <- c(1,nRow)
layout(matrix(c(1,2),nc=2),width=c(3,2))

#»æÖÆÉ­ÁÖÍ¼×ó±ßµÄ»ùÒòÐÅÏ¢
xlim = c(0,3)
par(mar=c(4,2.5,2,1))
plot(1,xlim=xlim,ylim=ylim,type="n",axes=F,xlab="",ylab="")
text.cex=0.8
text(0,n:1,gene,adj=0,cex=text.cex)
text(1.5-0.5*0.2,n:1,pVal,adj=1,cex=text.cex);text(1.5-0.5*0.2,n+1,'pvalue',cex=text.cex,font=2,adj=1)
text(3,n:1,Hazard.ratio,adj=1,cex=text.cex);text(3,n+1,'Hazard ratio',cex=text.cex,font=2,adj=1,)

#»æÖÆÉ­ÁÖÍ¼
par(mar=c(4,1,2,1),mgp=c(2,0.5,0))
xlim = c(0,max(as.numeric(hrLow),as.numeric(hrHigh)))
plot(1,xlim=xlim,ylim=ylim,type="n",axes=F,ylab="",xaxs="i",xlab="Hazard ratio")
arrows(as.numeric(hrLow),n:1,as.numeric(hrHigh),n:1,angle=90,code=3,length=0.05,col="darkblue",lwd=2.5)
abline(v=1,col="black",lty=2,lwd=2)
boxcolor = ifelse(as.numeric(hr) > 1, 'red', 'green')
points(as.numeric(hr), n:1, pch = 15, col = boxcolor, cex=1.3)
axis(1)
dev.off()
