# Supplementary material for: Construction and validation of an RNA-binding protein-associated prognostic model for colorectal cancer
Source: PeerJ. 2021 Apr 5;9:e11219. doi: 10.7717/peerj.11219 (PMC8029696; doi:10.7717/peerj.11219)
Supplement: Supplemental Information 6 [file peerj-09-11219-s006.zip › raw data/21.uniCox/tcgaUniCox.txt]

id	HR	HR.95L	HR.95H	pvalue
ZC3H12C	0.807262336666613	0.673721618749046	0.967272627246923	0.0203074956455615
PNLDC1	1.2265401727576	1.0191221319227	1.47617321640343	0.0307446670740651
LUZP4	1.53141303650367	1.24638111467631	1.88162822812223	4.99210298587661e-05
RRS1	1.48389117853248	1.09481589705093	2.01123589423372	0.0109641524573152
HEXIM1	1.37120424738718	1.017781350384	1.84735266306784	0.0379068625567624
SRRM3	1.65935781791958	1.03082506008317	2.6711306064568	0.0370735894985768
PPARGC1A	0.808996379557344	0.656984496071916	0.996180497485055	0.0459338706998281
PPARGC1B	0.594196147313225	0.409719267781268	0.861734092696779	0.00605941691825892
RBPMS2	1.31008516336943	1.01267337282558	1.69484374857392	0.039799681851187
BRCA1	0.653247747160372	0.446994144473145	0.954671609117105	0.0278356598681084
CELF4	1.67597961873497	1.26525484496778	2.22003313687099	0.000317896239690224
AEN	1.35146549191237	1.0425721545946	1.7518777647962	0.0229148990605018
LRRFIP2	0.707442842935075	0.505983790629334	0.989113456376888	0.0429724801104908
EIF4E3	0.675261163985321	0.470536616366706	0.969058780393513	0.0331304278366906
NOVA1	1.32684815516533	1.10803193507318	1.58887661189058	0.00210068641800632
