# Supplementary material for: Construction and validation of an RNA-binding protein-associated prognostic model for colorectal cancer
Source: PeerJ. 2021 Apr 5;9:e11219. doi: 10.7717/peerj.11219 (PMC8029696; doi:10.7717/peerj.11219)
Supplement: Supplemental Information 6 [file peerj-09-11219-s006.zip › raw data/21.uniCox/tcgaUniSigExp.txt]

id	futime	fustat	ZC3H12C	PNLDC1	LUZP4	RRS1	HEXIM1	SRRM3	PPARGC1A	PPARGC1B	RBPMS2	BRCA1	CELF4	AEN	LRRFIP2	EIF4E3	NOVA1
TCGA-F5-6571	1.07397260273973	0	2.4159504	1.4124926	2.4816241	5.9522256	5.1720016	3.1198249	3.0256609	4.2279583	3.7556707	4.8050567	2.0229572	4.3841196	5.817382	4.432158	2.5038068
TCGA-AG-A008	1.16164383561644	0	4.5093554	1.4510823	2.4849303	8.1344286	5.9355443	2.9176821	2.50021	5.5805671	3.0828478	5.5476579	1.9413221	5.6903418	5.7248305	4.3054556	1.269015
TCGA-AG-3882	1.66575342465753	0	2.0995057	1.4842454	2.4898268	7.6499932	5.5931841	5.4866907	2.9657162	3.7589088	4.1512582	4.6663484	1.8533915	5.949441	4.7067246	4.3293913	1.4568674
TCGA-AG-A036	9.75890410958904	0	4.0249166	1.3774816	2.4810877	8.6171945	5.130873	2.9624719	2.0350954	4.8044642	3.3647982	6.0444986	1.8509984	5.9281716	6.0799702	3.8691848	1.4694391
TCGA-DC-6157	2.32876712328767	0	4.3231618	1.7531441	2.4819281	8.3033941	5.4685437	3.0299062	2.9239777	4.1671748	3.0706809	5.4293013	1.9771869	5.2706601	5.7741575	4.2897334	1.2644285
TCGA-AG-4005	1.16986301369863	0	2.1225859	1.588237	2.4884199	8.2132682	5.849416	3.3029481	2.1974943	4.9340428	3.6803466	5.2788309	1.9621508	5.5560127	4.3680138	3.7631625	1.5251756
TCGA-EI-6513	1.36164383561644	0	1.7838908	1.4124926	3.0374446	8.3346784	5.8814651	3.102194	1.8831177	5.0071639	3.2973997	5.9031013	1.8679292	5.6401437	5.0981401	3.9034086	1.3805478
TCGA-AG-A00H	2.16438356164384	0	3.330557	1.6088936	2.4860202	8.0531333	5.4790618	3.2923534	2.9032539	4.9340428	3.9424367	5.3479702	2.0639658	5.2053326	5.421689	4.4466152	1.5562159
TCGA-EF-5830	0.29041095890411	0	3.0824315	1.5685245	2.4866285	8.8828723	4.5170716	3.0020516	3.821104	4.0530473	3.1050108	4.3981731	1.9125291	5.4757278	5.8553832	3.6391551	1.6634931
TCGA-DC-6681	0.495890410958904	0	2.982231	1.415756	2.481356	7.845805	6.296713	2.983811	2.229636	4.387056	5.090523	5.121376	2.112207	5.991985	6.117517	4.714235	2.324409
TCGA-AF-2690	0.980821917808219	0	3.56537	1.431935	2.481356	8.134429	6.131054	3.232896	2.781389	3.392266	4.929375	4.783975	1.969415	4.775374	4.908746	4.904831	2.547733
TCGA-AF-3911	1.47123287671233	0	2.3668198	1.497498	2.4819281	7.8576814	5.1756916	3.1198249	2.1974943	4.1832613	4.196421	5.3042864	2.0033522	5.6736905	4.8405778	4.2061557	1.5402673
TCGA-AG-3609	1.66575342465753	0	3.9476097	1.6668379	2.4894098	7.32735	6.4512209	3.3515115	2.8008981	3.0855573	3.3865942	5.0373311	2.215903	6.5927703	4.4184891	4.6524365	1.3219442
TCGA-AG-4022	3.83561643835616	0	3.4283059	1.497498	2.4803734	6.948647	5.3107128	3.1379068	3.9262556	3.5768595	3.6544274	4.6180287	1.9771869	5.9196021	4.8972544	4.7754543	1.6634931
TCGA-EI-6507	1.66301369863014	0	3.3062597	1.3834611	2.4819281	7.2478873	7.2986006	3.1469507	4.0775237	3.8838007	3.0367861	5.7229434	2.1122071	6.0005153	4.2882102	4.3593722	1.3376591
TCGA-F5-6861	1.23013698630137	0	3.656988	1.436304	2.483781	7.785841	6.407913	3.036875	5.208046	4.558376	3.654427	5.685327	1.935835	6.647218	5.15692	4.122444	1.642967
TCGA-F5-6464	0.83013698630137	1	4.2418814	1.3813746	2.9135158	8.0274891	6.8581849	3.8303968	3.5050215	4.1671748	5.9272701	4.2836939	2.198064	5.6148581	5.4666248	5.2709532	2.7383535
TCGA-DY-A0XA	10.5369863013699	0	5.4364161	1.7075617	2.4860202	8.4432461	5.079532	3.0525835	2.6792774	4.2876029	3.0024006	5.7145694	1.9125291	4.6830297	5.2211518	3.9705787	1.3026858
TCGA-AG-A011	3.08493150684932	0	4.5693044	1.4413695	2.4871015	8.1626919	6.6902163	3.1469507	6.0210711	4.9700159	3.3865942	5.4804588	1.935835	4.2777197	6.8075641	4.0742576	2.0187217
TCGA-AF-A56L	5.4986301369863	0	3.006745	1.694197	2.482574	9.117767	6.486774	3.093378	3.39693	4.952264	3.309417	5.206782	2.032986	5.420874	4.559695	3.714109	1.572761
TCGA-AG-A02N	5.16438356164384	0	4.0634034	1.3611122	2.486865	8.2279663	6.2776738	2.8921039	2.4227185	4.8044642	2.7692893	5.0259645	2.0432487	6.2231788	5.461022	4.576077	1.2243174
TCGA-AH-6897	2.2027397260274	0	5.941967	1.361234	2.487761	7.649993	7.054569	2.940208	3.105222	4.739967	2.82369	6.664232	1.941322	5.480032	4.821453	4.223223	1.302686
TCGA-F4-6703	2.98904109589041	0	3.5202343	1.4413695	2.479659	7.3505667	7.536393	3.3126376	3.0451482	3.7959504	4.4471104	4.9370494	1.9694153	4.9106541	5.1804441	4.719558	1.8435398
TCGA-D5-6530	1.7013698630137	0	5.357053	1.405369	2.483781	6.936354	5.920604	2.989282	3.145578	5.439385	2.786318	4.878701	1.917839	5.898088	5.192024	5.311881	1.290268
TCGA-NH-A5IV	0	0	3.9278548	1.7872566	2.4810877	7.2478873	5.9836826	2.9484922	2.3131042	5.5615653	2.8623353	5.1103291	2.1693113	5.8727967	4.0383492	3.7631625	2.2810805
TCGA-DM-A1D7	1.10958904109589	1	4.8004349	1.5423052	2.4829158	7.5703164	6.1871272	2.9443282	4.1149425	5.1621437	3.2638991	5.7023278	1.8973939	5.8811517	6.256318	3.914826	1.4694391
TCGA-A6-2684	1.06027397260274	0	4.4259179	1.52141826666667	2.49825266666667	7.08430326666667	6.3220839	3.10581843333333	3.4594546	5.20346506666667	4.4843467	5.10607543333333	1.97083763333333	5.67014576666667	5.6400891	5.5965217	2.54279193333333
TCGA-CM-5862	0.419178082191781	1	2.1464053	1.4275772	3.1456585	8.4432461	4.7726921	3.0368747	3.5950816	3.6309261	3.3205939	4.3262186	1.8526452	5.1402283	3.8729257	3.9255782	1.5251756
TCGA-CK-6747	0.243835616438356	0	5.1592562	1.4562006	2.4851711	7.3598593	6.8318305	3.0368747	3.821104	5.1621437	3.2192871	5.4342393	1.8521165	5.5814232	4.9403358	4.2232229	2.1249361
TCGA-DM-A28K	8.18630136986301	0	3.5653703	1.4610606	2.4836454	8.6171945	5.6833412	2.9083841	2.8621741	4.0031395	2.9806543	5.677067	2.0877331	5.8641555	4.771452	4.1793321	1.2736177
TCGA-AA-3984	0	0	4.6690697	1.4275772	2.4877607	8.4813203	7.0917545	3.1021941	4.1279987	5.1288997	3.3094167	5.0490838	2.1122071	6.3574899	4.2584448	4.7142348	1.5727605
TCGA-AA-3939	1.08219178082192	0	3.8477026	1.4610606	2.4877607	7.5036692	5.9026965	2.9784633	3.283085	4.1510001	2.9579448	4.8588631	1.8528257	6.6287812	4.0717847	4.7142346	1.5251756
TCGA-DM-A28G	5.06575342465753	1	4.3707111	1.4722314	2.4835103	8.0931112	6.9741785	2.9624719	4.7171455	4.4286974	2.9806543	4.9735038	2.0329857	5.4716607	5.3245729	3.9371547	1.3528502
TCGA-AD-5900	1.01369863013699	0	2.5182916	1.4157561	2.4835103	8.127123	6.0238928	3.5002407	5.603692	4.6512019	4.6040609	5.574471	1.9945921	5.9755298	4.5036408	4.7301518	2.3676772
TCGA-AA-3841	3.07945205479452	0	2.4159504	1.3617505	2.4915388	8.2059009	5.9026965	3.4707631	1.9750841	4.4421027	4.2548425	5.706391	1.985854	6.7952276	4.771452	4.623941	1.2257254
TCGA-A6-5659	0.783561643835616	0	5.5991668	1.4245779	2.48205396666667	7.53377493333333	5.64649443333333	2.94135336666667	3.19256333333333	4.3958115	3.44606266666667	5.8025356	1.96004233333333	5.4907002	6.17617543333333	5.11494093333333	1.90420916666667
TCGA-AA-A01I	2.58356164383562	0	4.6404778	1.5776489	2.4836454	6.8444111	6.0095968	2.9402084	6.0814209	4.6512019	2.9148568	5.1965925	1.935835	5.9451557	5.2839025	4.9952678	1.3528502
TCGA-DM-A285	0.49041095890411	1	1.783891	1.441369	2.479204	8.607444	6.19423	3.102194	1.90608	4.481056	3.771507	5.196593	2.112207	4.938219	5.489088	4.28215	4.616943
TCGA-AA-3543	0.0821917808219178	0	3.5653703	1.7693832	2.4884199	7.2799748	6.5806627	3.2328959	3.0644798	5.3102694	2.8933161	5.3238637	1.9694153	6.3754812	4.7908344	5.8991781	1.309035
TCGA-QG-A5YX	2.74794520547945	0	4.2080412	1.5423052	2.4854118	8.2279663	6.7851569	2.9784633	4.3076077	5.8946683	3.1050108	6.1889062	1.8521825	4.8081128	6.5213308	4.3593722	1.4694391
TCGA-DM-A280	0.646575342465753	1	1.9481269	1.7212338	2.4877607	7.6015219	6.5770009	3.2723411	3.1455782	4.1022586	3.1734089	5.0373311	1.9295878	6.4989137	5.6159442	4.9907955	1.988562
TCGA-AA-3869	2.25205479452055	1	3.6795703	4.4040986	2.4889148	7.6176933	5.5466568	3.0692878	3.3198437	3.8997838	3.0828478	4.8461241	2.5204717	5.2143389	4.7908344	4.7456442	1.3528502
TCGA-A6-6141	0.698630136986301	0	4.762892	1.6805283	2.483213	7.5290203	6.8022621	2.9248431	3.5772732	4.6957839	2.7953317	4.7257898	1.9621508	5.9755298	4.9716859	4.7301518	1.3709348
TCGA-A6-2672	1.37808219178082	0	3.9106148	1.4562006	2.66275225	6.16948645	7.30606775	3.2306394	4.4832445	6.30241835	2.9624105	6.07460945	2.0936082	6.90312375	5.47631335	5.38587265	1.3627031
TCGA-G4-6295	0.695890410958904	0	2.41595	1.577649	2.486629	9.398391	6.361548	2.983811	3.837172	4.728791	3.093975	5.22716	2.043249	5.707696	5.09814	4.151296	1.444797
TCGA-CM-6677	0.419178082191781	0	1.9691693	1.5334087	2.4851711	8.4608034	5.1090113	3.102194	3.4333494	4.4554205	3.4603401	6.1337299	1.9238164	5.0647456	4.8093992	4.4041644	1.3805478
TCGA-AA-A01T	2.75342465753425	0	1.8524373	1.6542346	2.517258	8.1626919	6.0385108	3.1290056	3.821104	4.7068318	3.4603401	5.5657709	2.2517861	6.9676991	5.5655647	4.5511522	1.5727605
TCGA-A6-2677	1.48219178082192	0	3.9822465	1.82177085	2.48891495	7.49727315	6.52234905	2.90988655	3.929817	5.57402455	3.24590665	7.1097992	1.99228555	3.8021569	6.90389755	4.91120325	2.1229152
TCGA-AA-A02W	3.41643835616438	0	2.5977019	1.497498	2.4829158	9.0096009	5.7628606	3.0933778	2.2135761	4.0202799	3.3754047	5.7386611	1.9556068	4.2379015	5.0803029	4.1512958	1.4340761
TCGA-A6-6780	0.96986301369863	0	5.91481976666667	1.62855286666667	2.48258196666667	6.98219836666667	7.20975786666667	2.95802843333333	7.4790861	5.59154076666667	2.85140383333333	6.28475263333333	1.93099766666667	5.58255346666667	6.08178063333333	5.1523572	1.4073345
TCGA-WS-AB45	5.83561643835616	0	4.66907	1.6668379	2.483213	6.2220893	6.8193332	3.8006707	6.2720747	3.9872018	4.7802768	5.4759413	2.0033522	6.1056122	5.1279659	5.2747322	1.817229
TCGA-CM-6165	0.580821917808219	0	2.2181659	1.4232548	2.4803734	6.9190859	5.9836826	2.9892823	5.1005548	4.5936519	3.511159	5.3090069	1.89321	4.6535961	6.1175171	4.6005082	1.6240172
TCGA-AA-3867	2.0027397260274	0	2.5702137	1.6668379	2.4889148	7.8698221	6.0606383	3.2139596	4.1149425	4.3314385	4.3936124	4.9370494	2.0639658	6.2314332	5.3704993	4.2741229	2.2426656
TCGA-G4-6294	2.35068493150685	1	2.341057	1.3605728	2.4829158	7.2937665	4.7887867	3.0085498	4.7171455	4.0853768	3.0144887	5.3284658	1.9070258	5.9366176	4.3828179	4.2821501	1.3219442
TCGA-G4-6320	2.2027397260274	0	3.4505569	1.4087488	2.4851711	7.4933441	5.9947993	3.1566642	2.9451408	3.9334809	2.8046455	4.9555231	2.0994833	5.4716607	4.6735497	4.4393626	1.309035
TCGA-DM-A28M	7.93150684931507	0	4.1535659	1.5115694	2.486865	7.7399765	5.7592477	2.9083841	5.2648556	4.9050793	2.8145147	5.6090889	1.985854	5.2879501	5.4890881	4.4254534	1.3159077
TCGA-G4-6315	3.06027397260274	0	2.9575207	1.4905909	2.4866285	8.2132682	6.3157172	3.0525835	3.5050215	4.4002587	3.0939751	5.8046781	1.9556068	5.7160881	6.4447371	4.2977863	1.604392
TCGA-AA-3554	1.4958904109589	0	3.330557	1.6542346	2.4866285	7.477774	6.7393929	3.2328959	2.6986877	5.033985	3.8182895	5.376537	1.9178392	6.414876	4.5036408	5.3480231	1.9590805
TCGA-A6-2674	1.43287671232877	0	4.16108176666667	1.76694613333333	2.49683616666667	7.12352856666667	5.9895797	3.02073923333333	2.1341801	4.07174923333333	3.1461188	5.15396016666667	1.87611683333333	5.0661246	5.4717861	5.02649893333333	1.74224453333333
TCGA-AZ-4323	0.117808219178082	1	2.647774	1.3698658	12.4917766	8.0208383	5.9983316	4.5694347	2.0889223	2.8848518	4.5853382	4.9042905	7.9808934	5.652714	4.3183248	4.3368305	1.4340761
TCGA-DM-A28A	2.20547945205479	1	3.4505569	1.5423052	2.8869878	8.1135617	6.357601	3.0606939	2.2638141	4.2131202	2.903702	5.941732	1.9694153	6.1710498	4.3252076	3.6883708	1.988562
TCGA-AA-3972	4.24931506849315	0	2.3155129	1.6805283	2.4889148	7.0915623	5.168167	3.0525835	4.3967845	4.1510001	3.2084667	5.3090069	1.9556068	5.7282406	4.6932883	4.3135872	1.4447969
TCGA-AA-A004	1.16164383561644	0	4.241881	1.64182	2.527659	8.728558	6.939541	3.752639	5.003577	6.227673	4.968892	5.879944	2.465612	7.015595	4.68014	3.239962	1.604392
TCGA-AA-A02R	1.83561643835616	1	3.450557	1.519069	2.494439	7.869822	6.135095	4.831289	2.066788	4.674249	3.11596	5.439229	1.854654	6.476379	4.613035	5.013069	1.380548
TCGA-NH-A6GA	0.827397260273973	1	2.5977019	1.6668379	2.4822321	8.3827521	7.132584	3.0447345	2.8214249	5.0953859	3.1610891	5.856271	2.1397753	5.8174265	3.8471103	3.348878	1.5251756
TCGA-DM-A1DB	3.69315068493151	1	4.0634034	1.6192995	2.4819281	8.7608375	5.9653591	2.9211197	2.6986877	3.5955473	2.8236902	6.261567	1.89321	6.4671355	5.4997601	3.7396013	3.419697
TCGA-DM-A1HB	11.3041095890411	0	2.0121964	1.4275772	2.4843554	7.8336294	6.969793	3.0606939	4.1026288	4.3591633	2.8933161	5.3862886	1.9295878	6.4628577	4.8405778	4.2897334	1.390185
TCGA-CM-6169	0.665753424657534	0	2.8023033	1.446081	2.4835103	8.1841334	5.849416	2.9083841	2.8621741	3.8485296	3.9424367	4.9239835	1.889041	5.2361708	5.4775501	4.3517349	2.1249361
TCGA-AA-3976	2.16712328767123	0	3.7644315	1.3624494	2.496657	7.9751683	4.8801318	3.1109292	3.487758	4.4145358	3.1969185	4.6096668	1.8552619	6.3053974	4.7451897	4.2821501	1.604392
TCGA-AA-A022	0	0	4.7756513	1.9411339	2.4854118	6.9405687	6.4235368	4.9479391	2.1686916	5.0953859	3.2755649	4.5251906	2.2517861	6.7063404	4.8908221	5.5699181	1.2238796
TCGA-D5-6538	1.42739726027397	0	3.1867335	1.4510823	2.4854118	8.6665804	6.3499317	2.9281741	3.105222	4.4679669	3.4911809	5.6939544	2.4154466	5.9151805	5.2211518	3.2997509	1.6429673
TCGA-A6-6781	0.802739726027397	0	5.8707561	1.41134423333333	2.48133676666667	6.44010563333333	6.95216776666667	3.33606303333333	4.40957056666667	4.74244376666667	3.91368553333333	5.5618092	1.9329038	5.74569176666667	5.91052146666667	5.74320956666667	2.48833806666667
TCGA-T9-A92H	0.991780821917808	0	2.0995057	1.431935	2.4836454	8.073033	5.9653591	3.015702	5.2858259	4.7399675	2.9806543	5.6480467	1.9178392	4.7218252	4.7388579	4.3593722	1.2532484
TCGA-D5-6531	1.47945205479452	0	3.9089026	1.526084	2.4851711	7.3318642	6.3422933	3.0227977	2.3490157	4.6393438	3.2638991	5.7598232	1.9694153	6.5750123	3.7941423	4.2144851	1.4694391
TCGA-AA-3663	0.580821917808219	0	4.2080412	1.5508957	2.4877607	7.8393633	6.6011152	2.9675152	3.4333494	4.6281598	3.0257716	5.0771859	1.9413221	7.3598254	4.7651565	4.7248716	1.4013596
TCGA-AA-3530	1.58904109589041	0	5.2349713	1.4363037	3.2587898	7.4475718	5.4005688	2.911191	4.3641705	4.5583756	2.925811	5.0373311	2.0753933	6.8824613	4.6398853	4.8056075	1.5727605
TCGA-AA-3989	0.663013698630137	1	4.9143492	1.3612345	2.4877607	7.3408214	5.9355443	3.1021941	3.1052219	4.8241108	3.6451414	4.5163264	1.8528257	8.0876929	4.2584448	4.4120285	1.3026858
TCGA-AA-3527	0	0	2.2912265	1.5190694	2.4894098	8.1066181	6.514134	3.5099737	2.8813038	4.6164164	4.6959579	4.9370494	2.1833768	7.9105004	4.3753209	3.8582556	1.4694391
TCGA-AA-3973	1.08767123287671	0	2.5702137	1.3610799	2.4866285	7.4830273	5.5931841	3.0368747	2.6792774	3.5768595	3.7475823	4.5251906	1.8525157	5.1833286	5.0020959	5.3080746	2.0187217
TCGA-AA-3950	2	0	5.1135583	1.3618729	2.4924352	6.2076194	7.3837725	3.102194	3.8371723	3.9517567	3.3865942	4.1352004	1.8541058	6.76723	4.9464953	5.5895085	1.4694391
TCGA-DM-A0XD	2.03561643835616	1	1.8000572	1.5508957	2.4835103	8.1553076	7.1692956	3.1662029	1.8870968	4.0202799	3.0024006	6.2437315	2.1833768	5.391346	5.0981401	4.1969113	1.5562159
TCGA-CK-4948	8.53698630136986	0	2.905954	1.451082	3.074538	8.782469	6.161293	3.412335	3.004669	4.242229	3.343566	5.945543	1.860029	5.249265	4.751594	3.763163	1.525176
TCGA-CM-6675	0.419178082191781	0	3.8890515	1.4562006	2.4829158	6.6170609	6.9092595	3.1941845	3.3006825	4.5194256	2.9148568	7.038114	2.0135098	5.1706715	5.8823237	4.1879356	1.3026858
TCGA-AA-3821	0.0849315068493151	0	4.0819967	1.419379	2.4851711	6.5179284	6.4908052	3.0692878	4.2734267	4.4945368	3.2084667	6.294436	2.1833768	6.2014856	4.8785349	5.3007912	1.309035
TCGA-A6-6650	0.761643835616438	0	4.58509	1.45345566666667	2.4825483	6.4383629	5.5517847	2.88712803333333	4.9346362	6.1005031	2.99189803333333	6.66102843333333	1.9034784	5.64992546666667	6.7196525	4.64670913333333	1.40331053333333
TCGA-4N-A93T	0.4	0	4.9143489	1.497498	2.4835103	7.8576814	5.8458318	3.520173	4.0646355	5.8539568	2.9359029	4.7403332	1.9771869	4.305824	6.3693006	4.8778418	1.309035
TCGA-NH-A8F7	1.48767123287671	0	2.40367	2.06642085	2.485716	7.46488695	5.37032665	2.9422683	4.8179879	4.8427216	3.02088565	6.04456175	1.97253205	5.34826655	4.89118445	3.65116775	1.6726742
TCGA-G4-6299	6.21369863013699	0	2.1464053	1.840167	2.4816241	8.5594417	6.6495987	4.4194044	4.7712671	3.7394625	2.9692512	5.4573712	1.89321	5.2879501	4.5036408	4.3744574	1.5099389
TCGA-AA-3814	0	0	3.8890515	1.5985984	2.4860202	7.2163849	5.9242311	3.1566642	3.2256171	3.6309261	3.6451414	5.0658578	1.9125291	6.633261	4.6002226	5.1175882	1.4568674
TCGA-AA-3812	2.92054794520548	0	3.1348332	1.3615736	2.4902438	7.8100983	7.2018889	3.776379	4.0896994	4.3591633	5.3035378	5.0771859	1.9621508	7.2231405	4.5596943	4.795813	2.2034794
TCGA-5M-AATE	3.28767123287671	0	3.0584074	1.3609137	2.4854118	7.8218909	5.443426	2.9484922	3.5772732	4.2422293	3.0585934	5.7023278	1.9945921	4.7753745	4.7067246	3.6641408	1.3613999
TCGA-A6-6142	1.00821917808219	0	2.341057	1.4783854	2.4822321	8.3669083	5.9911876	4.0455665	3.0451482	3.4281306	3.9870252	5.0259645	1.8973939	4.9920218	4.1736542	3.9705787	2.6893146
TCGA-3L-AA1B	0.956164383561644	0	3.6339113	1.4722314	2.4803734	7.9375334	6.514134	3.2628382	4.0646355	3.8141708	3.5716472	5.0490837	1.8973939	6.2659908	4.1502538	3.8922858	1.5727605
TCGA-AA-3966	0.167123287671233	0	3.6106994	2.2332834	2.483213	7.5395029	6.7148876	3.2818277	4.9416705	3.5388152	3.3865942	4.8720757	2.1122071	5.06021	4.054895	4.6298022	1.4830144
TCGA-A6-3808	0.764383561643836	0	4.5693044	1.3608808	2.4851711	7.4088423	6.4002659	3.0852461	2.9032539	4.4286974	5.513104	4.6018854	2.0529938	6.6287812	4.7257088	4.8252175	2.1643637
TCGA-A6-5666	0.991780821917808	0	3.3062597	1.419379	2.4849303	7.7511115	5.0982971	2.9838113	2.0253298	3.8656935	2.7772919	5.7515365	1.9018154	5.7282406	3.8471103	4.0434528	1.5099389
TCGA-AD-6888	1.29315068493151	1	4.4026533	2.3300232	2.4860202	8.0274891	6.3195302	3.1109292	3.8517084	3.9171872	2.7772919	5.4051877	2.0639658	4.9696497	5.1400945	4.161007	3.631413
TCGA-AA-3552	1.08493150684932	1	3.330557	11.8969966	2.4854118	7.5088408	5.6833412	2.9527311	3.2442513	4.97924	3.5414968	4.8187999	1.8521825	4.4540685	4.6331502	4.6524365	1.4340761
TCGA-A6-2682	1.16164383561644	1	2.3668198	1.7693832	2.5011121	7.9565411	6.1687522	3.1379068	2.296466	3.4458495	4.0412084	4.5771771	2.3915303	6.5883989	4.6467444	4.161007	2.0891138
TCGA-AA-A01G	1	0	4.73687805	1.588237	2.48662851	8.64671073	7.42540438	3.0227977	4.05223416	5.42554982	3.1159603	5.9795612	1.93583495	5.76650176	5.56018323	4.05360583	1.46943914
TCGA-AU-3779	1.20821917808219	0	3.9476097	1.7693832	2.4849303	7.5752809	5.2854472	3.0692878	2.3131042	3.8838007	3.1050108	4.9239835	2.0329857	4.9787907	5.0560152	4.4254534	1.5099389
TCGA-QG-A5Z1	0.701369863013699	1	1.927763	1.484245	2.481356	7.220808	5.701415	3.077278	4.761987	4.134471	4.650897	5.376537	1.955607	4.794142	6.493534	4.013177	3.526731
TCGA-G4-6310	3.75890410958904	0	2.7502124	1.4783854	2.4835103	7.2894229	5.9504884	2.9402084	2.6402093	4.0853768	7.0246707	4.7403332	2.0135098	4.7845969	5.5051128	4.9331659	4.3508503
TCGA-A6-3809	0.86027397260274	0	6.05239626666667	1.56641073333333	2.48659603333333	7.30153813333333	6.2670403	2.97226693333333	3.81224156666667	5.4621477	2.87004526666667	5.76089556666667	2.05395173333333	6.4403458	5.74987606666667	5.63629096666667	1.38949936666667
TCGA-D5-5541	0.958904109589041	0	2.1694996	1.5190694	2.4816241	8.7717216	5.7014147	3.2139596	2.1541734	3.9171872	2.9148568	5.9069929	1.9621508	4.8648008	5.0144623	4.013177	1.3613999
TCGA-DC-6683	0.419178082191781	0	4.2418814	1.4905909	2.4835103	8.127123	5.5612422	3.015702	4.8536357	4.1981702	3.3323067	5.7556246	2.0432487	5.5980053	6.1175171	4.594044	1.5562159
TCGA-AF-A56N	0.986301369863014	0	4.952246	1.5115694	2.4835103	7.7920838	5.8282062	3.0525835	3.2256171	4.0202799	3.1734089	5.8680639	1.985854	6.0344244	5.1512552	4.0331383	1.411753
TCGA-AG-3909	1.66575342465753	0	3.0331007	1.6192995	2.4915388	7.2707785	5.4861371	3.0772777	4.0385297	4.5823883	3.4172943	4.8853586	1.8538603	5.6695474	6.2455633	4.702977	1.5882343
TCGA-AG-3901	2.08493150684932	0	4.1535659	1.4842454	2.483213	7.3362484	6.0644769	3.2328959	2.6201066	4.3021927	4.7201728	4.6264461	1.9694153	5.3480421	4.8535764	4.9862742	1.4694391
TCGA-AG-4021	0.331506849315069	1	5.3167193	1.6668379	2.6666585	8.3748758	6.7436787	3.2139596	3.790883	3.3922655	3.6885646	5.6893868	1.9413221	5.7581012	5.0861037	4.013177	1.4959411
TCGA-DC-4749	0.917808219178082	0	4.9025031	1.419379	2.4851711	7.2434395	5.0037946	3.0606939	3.6942778	4.481056	3.0257716	5.5036885	1.8521165	5.4334591	5.3874491	4.1512958	1.6818553
TCGA-CI-6621	1.14794520547945	0	4.4175734	1.5043395	2.4803734	8.4687987	6.5455293	3.0085498	3.0644798	4.7287914	3.4172943	5.856271	1.9125291	4.8876127	4.68668	4.0943126	1.6429673
TCGA-DC-6156	0.580821917808219	0	2.3668198	1.4510823	2.6666585	7.1633746	6.3537994	4.4264585	2.6201066	3.5188788	3.2303292	4.9618251	1.8759031	4.2660559	4.404566	5.1785503	1.7481962
TCGA-AF-6672	0.865753424657534	0	2.647774	1.5043395	2.4816241	7.7000713	5.7193456	2.9083841	5.0850476	4.4002587	2.9806543	4.9432277	1.885404	4.1129254	5.1920237	5.2215125	1.390185
TCGA-AG-3586	0.0849315068493151	0	2.0539684	1.5776489	2.4884199	8.4608034	6.2930907	3.0368747	3.3198437	4.7068318	3.3754047	5.0317305	1.8530062	6.963427	5.2496523	3.9927015	1.5251756
TCGA-AG-A002	1.74794520547945	0	2.0328704	1.8049886	2.4908913	7.7282898	6.0385108	3.3418142	7.239944	3.5576379	4.6258555	5.3620747	2.3494239	6.9442192	3.6050742	4.122444	1.2255303
TCGA-AA-3955	1.74794520547945	0	3.7437157	1.3621465	2.4944389	7.0277977	4.8168485	2.9892823	3.8064621	3.5388152	3.0939751	5.2887956	2.1833768	5.6234927	5.1279659	4.3293913	1.4013596
TCGA-A6-2671	1.77534246575342	0	1.9691693	1.4124926	2.483213	7.2208083	5.8168691	3.1290056	2.1832361	5.0431242	4.5630926	5.2271604	2.0229572	7.1624048	4.4835649	4.5009933	1.7253397
TCGA-CK-4952	1.3013698630137	0	5.5402181	1.446081	2.4860202	8.1771835	5.849416	3.0447345	4.588671	4.2279583	3.0144887	6.2906377	1.9178392	6.1755627	4.8598961	3.8691848	1.2240629
TCGA-AA-3692	3	1	4.9754669	1.3966384	2.4829158	8.2132682	5.7300103	2.9892823	2.4227185	4.2876029	3.3094166	5.0993519	1.9018154	6.4628577	4.6331502	4.5385362	1.4227855
TCGA-AM-5821	0.0767123287671233	0	2.3912461	1.5115694	3.345582	8.073033	7.188102	3.1941845	2.9032539	3.3922655	3.0024006	5.376537	1.9413221	6.7624257	4.3680138	4.1879356	1.4694391
TCGA-DM-A28F	2.9972602739726	1	2.8023033	1.6418198	2.4829158	8.3121281	5.788459	2.9527311	4.4790146	4.1981702	2.9359029	5.2117157	1.9694153	5.5684621	4.3828179	4.2499325	1.5882343
TCGA-NH-A6GC	1.06575342465753	0	2.5429047	1.8049886	2.4843554	6.8126322	5.3648701	3.1848238	3.0256609	3.9872018	3.0144887	4.5426986	1.9621508	4.8922364	5.5161899	5.1426194	1.3528502
TCGA-AA-3866	1.41917808219178	0	5.6076618	1.5602005	2.4854118	7.7340295	5.4256302	3.0772777	3.6127929	5.6257662	3.9156662	5.8206228	1.9018154	5.1051716	4.9956497	4.790845	1.7481962
TCGA-AA-3845	0	1	5.5041171	1.5508957	2.4866285	6.9570115	8.3603985	2.9784633	5.4454853	3.5576379	2.9471951	4.5513378	2.0229572	6.7716459	5.8769873	4.6639606	1.4568674
TCGA-AA-3877	2.58356164383562	0	3.6569884	1.6192995	2.4860202	7.1317375	6.1198251	3.1290056	3.7105792	4.2279583	3.6544274	5.4483784	2.0229572	6.6651682	4.3252076	5.6912684	1.6818553
TCGA-AA-3831	1.4986301369863	0	4.9394839	1.3606909	2.4837805	6.9816813	6.2545415	2.9443282	2.8412664	4.7068318	3.2192871	5.5700642	2.2684772	6.896113	4.566901	4.122444	1.269015
TCGA-AA-3844	1.24383561643836	0	5.5590659	1.3617505	2.4915388	6.9690699	5.112763	2.9527311	5.0109789	4.824111	3.0144887	5.4942354	1.8538603	6.2358124	4.8723148	4.9997635	1.2257254
TCGA-A6-A56B	4.68767123287671	1	2.341057	1.6542346	2.4860202	7.7168858	5.9063313	3.015702	1.9463326	4.0368272	3.5992679	5.6220183	1.9621508	5.9109251	4.5388515	3.6765708	1.4340761
TCGA-AZ-6601	8.33424657534247	1	2.192964	1.5508957	2.4803734	7.8458051	6.9437798	3.0020516	1.8596819	4.5823883	3.4172943	6.2831458	1.9621508	4.9967734	5.0020959	4.1969113	1.7253397
TCGA-A6-6648	0.942465753424658	0	4.2418814	1.4363037	2.4813559	8.3827521	5.1868653	2.9083841	3.6456678	4.8657076	2.8523039	6.8327853	1.9945921	5.791832	5.0921556	4.2144851	2.3244086
TCGA-DY-A1DG	4.29041095890411	1	1.60704186	1.50433945	2.48321305	8.06601031	6.19073925	2.89975205	3.86742761	3.68525036	2.94719508	5.86806386	4.24314166	5.05144534	5.74131605	4.14150539	3.2025434
TCGA-AG-A015	3.0027397260274	0	3.7228437	1.3618729	2.4924352	7.2985771	5.9063313	3.015702	5.1081979	4.8143339	3.0367861	5.3138038	2.0135098	6.2789281	4.8723148	4.232658	1.7481962
TCGA-DY-A1DE	10.772602739726	0	4.555751	1.431935	2.481356	7.86362	6.097878	3.022798	4.568849	4.582388	4.334951	5.613389	2.126057	5.073776	6.466764	4.844589	1.793861
TCGA-AG-A032	3.16986301369863	0	2.4432605	1.6418198	2.4803734	7.6390948	5.2236332	3.1848238	4.3299399	4.4002587	3.2973997	5.4293013	1.8637515	4.7118792	5.2437405	4.6123494	1.701983
TCGA-AF-A56K	7.21917808219178	0	2.4432605	1.4842454	2.4794316	8.8160648	6.478904	3.0368747	2.9849948	3.8485296	3.1274812	5.2632208	1.8658801	5.5599415	4.9956497	3.9816704	1.3159077
TCGA-AG-3726	0.665753424657534	0	4.4485467	1.5423052	2.5011121	9.4520088	6.3694451	3.4897766	2.7202241	6.2276728	4.7303394	5.2887956	1.8564819	7.4328248	5.2211518	3.7017059	1.2286095
TCGA-AG-A01Y	0	0	2.3668198	1.526084	2.4836454	9.0628661	7.5695222	3.0299062	2.1395393	3.5955473	3.4401158	5.9263041	2.3287803	5.3054273	4.4697787	4.3211413	1.3159077
TCGA-AF-4110	1.20821917808219	0	3.6795703	1.497498	2.5828983	7.5290203	5.2888958	3.0772777	2.6598338	3.6852504	3.6716026	4.4626142	1.9771869	5.9064327	4.8723148	4.5009933	1.7938615
TCGA-AG-A02G	3.24657534246575	1	4.1905648	1.6418198	2.486865	7.8698221	6.0095968	2.8921039	3.2064221	3.8997838	3.0024006	4.7975542	2.2684772	4.5682683	5.3593359	3.6641408	2.0891138
TCGA-AA-3514	0.0849315068493151	0	1.7274158	1.3610799	2.4866285	8.1987203	6.8535873	4.8006993	1.8274944	4.6957839	4.8409761	5.2321533	2.6712326	7.8368102	3.8819441	3.4112795	1.4340761
TCGA-AA-A01S	0.0849315068493151	0	4.3387761	1.7368049	2.5011121	9.3104351	6.1574263	2.9624719	4.6631057	5.9970281	3.1274812	6.2685142	2.1122071	6.440747	5.1512552	3.6391551	1.4340761
TCGA-AZ-4614	0.471232876712329	1	1.9073703	1.4974981	2.4884199	7.9375333	6.6537739	4.4909267	2.0889222	3.8141708	3.0939751	5.0545548	1.9621508	5.868497	5.438463	3.5121713	1.3219442
TCGA-D5-6932	0.947945205479452	0	1.9277625	1.3834611	2.4816241	8.0009771	5.3394244	3.0368747	2.0779798	4.6281598	3.6173817	4.7625175	1.9556068	4.9152701	4.6604412	3.7515566	1.3528502
TCGA-AA-3655	5.08493150684932	0	5.234971	1.456201	2.483781	7.023611	6.580663	3.069288	5.208046	4.533185	2.947195	5.816543	1.923816	5.669547	4.235715	4.820367	1.290268
TCGA-A6-5661	0.838356164383562	0	7.26965638	2.47335055	2.533190665	6.697816005	6.808936335	3.244709155	4.84916766	6.28609255	4.18473581	6.443852375	2.33315394	5.85173436	6.062030655	5.978788465	2.501173895
TCGA-A6-A567	5.15342465753425	1	2.0539684	1.4783854	2.4851711	7.518914	5.7049223	3.015702	3.8371723	3.9872018	4.035596	5.376537	1.985854	4.9920218	5.4555767	3.7396013	1.7253397
TCGA-AA-3562	1.66575342465753	0	3.058407	1.707562	2.483645	8.134429	5.116418	3.093378	4.529823	4.494537	3.309417	5.201686	1.917839	5.902248	4.965335	4.460682	1.701983
TCGA-AA-3684	0	0	2.5702137	1.4722314	2.4851711	7.9438204	6.5885485	4.3194263	2.9657162	5.1288996	5.1908938	4.8461241	1.9481	8.4275237	4.8152891	4.432158	1.4568674
TCGA-A6-2680	1.43013698630137	0	4.0819967	1.3615167	3.5356265	8.2059009	5.6330153	3.0933778	2.5598242	5.0868803	3.7793814	5.6352703	2.0639658	6.6287812	5.1099435	3.9371547	1.6240172
TCGA-A6-2676	1.22465753424658	0	3.9865516	1.6542346	2.4908913	7.2707785	5.9392108	3.1109292	1.9284514	4.9976376	3.1610891	6.1008337	2.1260571	6.1926419	4.7651565	5.6390343	1.7253397
TCGA-AA-3496	0.0849315068493151	0	4.6548078	1.4275772	2.4825739	7.9248309	6.2319865	3.0227977	2.3490157	5.0161633	3.4172943	5.1582588	1.9070258	5.2005784	5.1338091	3.7271068	1.390185
TCGA-G4-6588	2.18082191780822	0	4.6261677	1.6542346	2.4860202	6.7179922	6.5181524	3.1749908	3.9829119	5.5066537	3.0828478	5.677067	2.1542724	6.2190691	5.0324055	4.740512	1.2240629
TCGA-AY-6386	0.986301369863014	0	4.5397408	1.4413695	2.4866285	7.1457661	6.7064527	3.0772777	4.4075189	4.824111	3.2084667	5.6178159	1.9556068	6.2529546	4.9029665	4.7456442	2.0187217
TCGA-CM-4744	0.586301369863014	0	2.0328704	1.6542346	2.4854118	7.7571526	5.8317187	2.9892823	3.0046685	3.8838007	3.0939751	5.2527827	1.8521825	6.6561753	5.0204047	4.4186854	1.3026858
TCGA-AA-3846	1.41917808219178	0	4.044688	1.3615167	2.4898268	6.9231322	5.5612422	3.0525835	2.8412664	4.5331846	2.9471951	5.6133894	2.0033522	4.8694045	4.9464953	4.5266509	1.7709067
TCGA-CK-5912	4.09041095890411	1	2.4936362	1.3613245	2.4884199	7.4676182	4.3917902	2.9360622	1.9345922	5.2190404	3.1610891	5.2632208	2.0639658	5.055886	5.1920237	3.4112795	1.988562
TCGA-DM-A1HA	7.12328767123288	0	2.0121964	1.4026321	2.483213	6.9320711	8.032826	3.7112271	3.4333494	3.2816438	2.7163543	4.8588631	1.9413221	6.118311	4.5036408	3.1212265	1.3376591
TCGA-AA-A02J	0.419178082191781	1	4.640478	1.680528	2.494439	9.328412	5.529108	3.146951	2.263814	4.662218	2.957945	6.07101	2.139775	6.516341	5.221152	3.423369	1.380548
TCGA-CM-5348	1.07671232876712	0	3.4975891	1.4275772	2.4816241	7.0025994	6.0385108	6.3361113	2.0253298	3.9872018	4.7338724	4.6817205	1.9945921	5.2095726	5.9685793	4.6005082	1.9289282
TCGA-AZ-6598	4.11780821917808	1	1.9481269	1.5334087	2.486865	8.6467107	7.4885517	3.0606939	6.1237203	4.3172198	2.9914659	5.4438882	2.0135098	5.9797366	3.8987359	4.2061557	1.3159077
TCGA-D5-6541	1.2986301369863	0	2.4432605	1.7212338	2.4829158	8.5690608	6.8879049	3.2139596	6.0042237	4.8554435	3.1274812	4.4990283	1.851499	4.24924	4.8093992	4.4676877	1.3219442
TCGA-A6-5665	1.10684931506849	0	4.04167655	1.56600355	2.4866351	6.76454995	6.92732435	3.27067035	4.61205845	5.1505405	3.31029925	5.87044065	1.97043745	6.319383	5.9237457	5.5078422	2.36598325
TCGA-D5-6923	1.03561643835616	0	2.4687516	2.7533109	2.4794316	9.3807252	5.9318873	3.3818073	2.2462302	4.5066834	3.3543395	5.5875715	1.9070258	5.9022477	5.1920237	3.4998133	1.4227855
TCGA-G4-6311	3.28493150684932	0	3.6795703	1.4510823	2.4849303	7.472894	6.3044785	3.3029481	2.5193626	4.5936519	3.3205939	5.7556246	2.0994833	5.7624898	4.5178652	3.914826	1.7253397
TCGA-AA-A01P	3.17260273972603	1	5.455732	1.769383	2.483781	7.078759	7.245381	3.093378	2.035095	4.151	4.140488	5.96439	2.268477	6.055726	4.566901	5.380665	2.164364
TCGA-AA-A00D	1.58356164383562	0	4.8389982	1.4363037	2.486865	8.8381282	6.0680667	3.0772777	2.6201066	4.2572708	2.8725511	5.743094	1.9295878	4.4332292	4.8972544	4.0845623	1.4013596
TCGA-AA-3672	0	0	4.4944138	1.5602005	2.49944	7.8280088	6.7851569	3.1941845	3.357905	5.7088377	4.4471104	5.6562546	1.856024	7.4166299	4.104197	4.6918017	1.2281057
TCGA-CK-4951	5.84657534246575	1	4.004984	1.3610799	2.4866285	7.5703164	6.231987	3.2818277	2.2135761	4.6053578	3.5215912	5.3620747	1.8525157	6.1225853	4.9403358	5.7106471	1.5251756
TCGA-AA-A00U	1.41917808219178	0	4.5693044	1.7872566	2.4898268	8.6268442	6.5730747	3.0933778	3.4515681	5.1863008	3.4709321	5.4051877	1.8533915	4.8876127	4.9209363	3.6391551	1.3805478
TCGA-G4-6298	0	1	3.5434794	1.6192995	2.4860202	8.6467107	6.9524272	3.3029481	2.3311429	4.2572708	3.4504913	5.1750805	1.9945921	6.2572505	4.6932883	3.5251932	1.5727605
TCGA-CM-6168	0.495890410958904	0	3.5202343	1.4842454	2.4794316	8.1771835	6.3885014	3.1379068	4.4594698	4.3591633	4.5630926	5.2938481	2.2331284	6.109733	4.771452	4.3966479	2.4597615
TCGA-CM-4751	1.66301369863014	0	3.3062597	1.5334087	2.4816241	8.2352335	6.30817	3.0368747	2.8412664	4.2422293	3.4401158	5.2271604	2.0994833	5.1229161	5.347745	4.8349779	1.5882343
TCGA-CA-5796	0.271232876712329	0	5.5784203	1.3611445	2.4871015	6.797072	5.0417546	2.9083841	4.2257298	4.4286974	3.1274812	4.8522422	1.9556068	5.7624898	6.4233882	6.3600619	1.604392
TCGA-4T-AA8H	0.956164383561644	0	4.2418814	1.5423052	2.4866285	8.9332084	6.514134	2.899752	4.753192	5.0071639	2.8830941	5.4989054	1.9238164	5.9755298	4.8466942	4.013177	1.4227855
TCGA-AA-3956	2.83561643835616	0	6.0345248	2.9488273	2.4924352	8.5594417	6.4472704	3.0227977	4.725949	4.6393438	3.2303292	5.2321533	2.0432487	4.9650959	5.4945883	5.0929024	1.5251756
TCGA-AA-A00J	1.5041095890411	0	4.4792591	1.5508957	2.4877607	6.9570115	6.5806627	3.0606939	6.9934514	4.2572708	3.0257716	5.812643	2.0432487	5.7324851	4.3680138	5.2747322	1.3294007
TCGA-F4-6459	0.717808219178082	1	4.1535659	1.5423052	2.4825739	8.4857401	6.7192008	3.2923534	4.699759	3.4281306	5.4278809	4.4903943	1.9945921	5.0150386	5.0144623	4.4536439	3.7478417
TCGA-AA-3525	0.00273972602739726	0	5.2245226	1.5685245	2.4894098	6.7294654	5.6149224	4.9322825	4.0775237	4.3870562	3.2303292	5.4711435	1.8532773	6.0891272	4.7967737	5.6846477	1.6429673
TCGA-AA-3837	3.24931506849315	0	4.6404778	1.3618729	2.4924352	8.1203859	6.6135623	3.1109292	3.3006825	4.6742487	3.6451414	5.3432769	2.1397753	6.2442597	4.5526581	5.0804415	1.5099389
TCGA-AA-3561	1.16164383561644	0	5.022256	1.4722314	2.4860202	6.6663118	5.0190082	2.9443282	3.6127929	4.0202799	3.1850404	5.169292	1.8523491	6.0135702	4.7130218	4.3892399	1.3159077
TCGA-AA-A00R	0.0821917808219178	0	3.8260262	1.7693832	2.4898268	7.8100983	5.9504884	3.6497901	1.8529696	5.6968795	3.3754047	5.8007342	1.9556068	5.6948454	5.0020959	4.9862742	1.7709067
TCGA-AA-A01R	2.91780821917808	0	2.6228414	1.6668379	2.4889148	7.8698221	6.6982699	3.1290056	1.8392579	3.9517567	3.2303292	5.9795612	1.8531418	6.2966573	4.5388515	3.5371077	1.2249349
TCGA-CK-5916	1.76164383561644	1	2.9309014	1.666838	2.4884199	7.4676179	7.1419277	3.6497901	5.4060974	5.0868802	3.6080866	5.2887956	2.0432487	5.6063427	4.0801091	5.2364743	1.7709067
TCGA-G4-6321	1.84109589041096	0	6.4182449	1.3610799	2.4866285	5.9557057	8.046336	3.0299062	3.7105792	4.7179691	3.0257716	4.4355654	2.1122071	5.5437835	7.4711869	6.699444	1.9289282
TCGA-AA-3980	0.663013698630137	0	5.7609408	1.3612345	4.0056127	7.8698221	5.1942758	2.9484922	3.283085	4.8759232	3.1386175	6.3767323	1.8528257	4.4170756	5.0204047	4.6123494	1.4568674
TCGA-AZ-4308	5.61095890410959	0	2.0995057	1.5043395	2.5011121	8.3827521	5.4467601	3.6497901	2.6402093	4.7287914	4.4109633	5.1156795	2.0639658	7.00626	5.1400945	4.2977863	1.7481962
TCGA-AA-A00W	1.24931506849315	0	3.7843556	1.5043395	2.4871015	8.0274891	5.9242311	2.899752	4.6720457	5.3544212	2.9148568	5.4099242	2.0329857	6.0636839	5.1569198	3.8922858	1.3219442
TCGA-D5-6529	1.68219178082192	0	3.0331007	1.5190694	2.4825739	8.0009771	7.3889023	3.1662029	3.3969302	4.1510001	3.0476991	4.9303412	1.9413221	5.3569357	4.0464392	4.3966479	1.269015
TCGA-A6-5656	1.26575342465753	0	3.95297056666667	1.87265586666667	2.5629109	7.94815983333333	5.8538732	2.97819096666667	5.17929843333333	5.50720143333333	3.88711106666667	6.0832623	1.85995046666667	5.98961533333333	6.54171906666667	5.08013916666667	2.73685673333333
TCGA-D5-6926	0.753424657534247	0	2.0539684	1.4610606	2.7057819	8.7390509	6.0531009	3.1109292	2.6402093	3.4644932	3.875055	5.4663493	1.935835	5.0737765	5.3362435	3.5896824	1.4694391
TCGA-F4-6806	1.31780821917808	0	3.8477026	1.5985984	2.4849303	7.6721356	5.9729443	3.0933778	4.3076077	4.5331846	3.0706809	4.4808192	1.9295878	6.414876	4.6735497	4.8006385	1.3805478
TCGA-AA-3538	2.16712328767123	0	2.7502124	1.6668379	2.4854118	8.1626919	5.3718431	3.1749908	3.1455782	4.1022586	3.3754047	5.2632208	1.9070258	5.6360502	5.0261679	4.3667935	1.5251756
TCGA-AA-3680	0.917808219178082	1	4.0249166	1.5602005	2.9135158	6.9570115	5.9616942	3.0772777	3.821104	4.5583756	3.0828478	4.8050567	2.1542724	6.0891272	4.3535304	5.0887239	1.7938615
TCGA-A6-6782	0.517808219178082	0	2.5702137	1.4783854	2.479659	7.3548866	5.3824608	3.0606939	3.6456678	4.4421027	3.4603401	5.1475143	1.8759031	4.9382193	5.2437405	4.6123494	1.8987281
TCGA-AA-3947	2.75068493150685	0	5.5041171	1.7212338	2.4924352	6.0542211	5.8351834	2.8717725	4.8300383	4.2422293	3.0024006	5.7229434	1.8541058	5.5350424	4.7130218	6.1288831	1.4568674
TCGA-F4-6704	0.128767123287671	0	2.242914	1.490591	2.479204	7.308166	5.400569	3.129006	2.139539	3.244387	5.105274	4.568453	1.89321	4.653596	5.086104	4.113325	1.770907
TCGA-AA-3818	0.0821917808219178	1	3.6339116	1.5190694	2.4877607	7.3223125	5.8566439	3.0085498	3.9406669	4.0031395	3.2421115	4.9370495	1.9771869	7.0687014	4.5319006	5.0724359	1.3294007
TCGA-G4-6293	8.97260273972603	0	4.1713556	1.419379	2.4854118	7.472894	6.5256506	3.102194	3.8064621	4.3172198	3.2084667	4.6509032	1.8521825	6.0636839	5.3303468	4.3368305	1.5727605
TCGA-QL-A97D	1.82465753424658	0	4.044688	1.4232548	2.4866285	7.2478873	5.3107128	2.9211197	3.0451482	5.5272631	3.0585934	5.1318089	1.9621508	5.8174265	5.5716144	4.2232229	1.4568674
TCGA-AZ-4615	2.74520547945205	0	3.5889393	1.3610799	3.345582	7.3033345	6.6454199	3.0933778	3.3969302	4.7179691	3.2973997	5.2321533	2.0229572	5.318294	5.548957	5.3913703	1.2842141
TCGA-CK-4950	3.36164383561644	0	5.1926796	1.7693832	2.483213	7.5088408	6.917792	3.0772777	3.790883	5.1372185	3.3205939	5.2632208	1.9694153	5.3826663	5.4496275	5.1096262	1.7709067
TCGA-AA-A00L	3.16986301369863	0	2.341057	1.6088936	2.4902438	8.2059009	6.045928	2.9360622	4.7352493	4.943125	3.1050108	5.8991779	2.4403403	6.2572505	5.1686998	4.4536439	1.4227855
TCGA-AA-3941	2	0	1.8892902	1.419379	2.4851711	7.5443641	5.5648904	3.7199308	4.9262531	3.8485296	3.2973997	4.812332	2.0639658	6.1755627	5.9576574	5.3589597	1.6818553
TCGA-CM-5868	1.16712328767123	0	1.9073701	1.446081	2.7251731	8.4432461	5.4078823	3.102194	2.8214249	4.0853768	3.3435661	5.9455431	2.0432487	4.4540685	5.3072283	4.6411638	1.5882343
TCGA-AZ-4682	1.86301369863014	1	3.8680718	1.4413695	2.483213	8.2734976	5.3214316	2.9892823	2.5598242	4.2279583	3.2638991	5.0259645	1.985854	6.4107247	5.278357	4.232658	1.5099389
TCGA-AA-A00K	1.5041095890411	0	2.341057	1.4905909	2.4877607	8.3273033	6.5455293	3.1662029	3.5236084	4.9882893	4.0807815	5.3862886	1.9413221	6.5435387	4.6398853	4.0029252	1.5727605
TCGA-AM-5820	0.0383561643835616	0	3.5434794	1.4610606	2.4837805	8.6268442	6.7148876	3.0020516	4.3967845	4.3870562	4.5446493	4.9493948	2.0994833	7.2334495	5.7907447	4.1133246	1.9289282
TCGA-AA-3519	0.756164383561644	0	4.2749846	1.5043395	2.4889148	6.7846893	5.2486103	3.0692878	2.7813894	4.0031395	3.2755649	5.552128	1.8531418	6.388517	4.6002226	4.3892399	1.5727605
TCGA-CM-5861	0.917808219178082	0	3.1612955	1.4665324	2.4871015	7.6015219	6.4159189	3.4606047	4.9099949	3.6676922	3.4172943	4.9735038	2.286773	5.1788916	5.1400945	5.1383647	1.411753
TCGA-G4-6297	6.86575342465753	0	3.4283059	1.4275772	2.4816241	7.3745636	6.045928	3.1662029	2.4425931	4.2279583	3.4811576	5.1911443	2.0229572	7.1370856	4.8661927	4.3892399	1.4227855
TCGA-A6-5664	0.991780821917808	0	6.4762063	1.3910092	2.4810877	7.1501558	6.7311028	3.0227977	4.025796	4.885455	4.2066678	5.5387817	2.0329857	6.9151462	4.8972544	4.266399	1.870926
TCGA-AA-3952	0.167123287671233	1	2.0121964	1.3610799	2.4866285	7.9878865	6.537863	4.3428185	6.0097124	4.8759232	4.6292187	5.082707	1.9771869	6.2314332	4.6398853	4.8681445	1.4694391
TCGA-AA-3494	0.0849315068493151	0	5.7431889	1.8794232	2.4836454	8.6665804	6.3694451	3.4416324	4.7883454	3.6130573	3.2638991	5.530068	2.286773	5.0781959	6.1175171	3.9478427	1.3159077
TCGA-F4-6805	1.35890410958904	0	4.9871916	1.3757873	2.4810877	8.2960585	6.6093572	3.0852461	3.4333494	4.97924	4.9385287	5.485072	2.2684772	5.4841723	4.8908221	4.1969113	2.3244086
TCGA-D5-6930	1.11232876712329	0	4.3067667	1.4610606	2.4829158	7.5036692	6.0422262	3.5941789	3.2442513	4.5194256	3.3094166	6.0219334	2.3287803	5.9240379	4.5178652	4.6860092	1.6429673
TCGA-AA-A03F	0	0	3.5202343	1.6668379	2.5276588	8.2352335	6.9874101	3.1469507	3.5590741	5.9355446	3.8883628	5.2476887	4.7899585	6.2400249	6.1175171	4.8681445	1.2366069
TCGA-D5-5538	1.02191780821918	0	4.004984	1.511569	2.810927	7.722508	6.142364	2.978463	3.821104	3.970412	3.173409	5.082707	1.889041	5.279148	4.382818	4.669697	1.411753
TCGA-CM-5863	0.832876712328767	0	3.109581	1.427577	2.483781	8.07982	6.98741	3.20403	4.318372	3.501504	3.161089	4.472052	1.941322	6.458371	5.659425	5.221513	1.604392
TCGA-AA-A02Y	3.33150684931507	0	4.6823775	1.361662	2.4908913	7.6176933	6.0020136	2.9248431	5.1373603	4.3591633	2.7529774	4.9555231	1.853683	6.7253543	5.3015783	4.8730524	1.4447969
TCGA-AA-3531	2.83561643835616	0	4.2749846	2.2332834	2.4915388	7.2985771	5.5862179	2.9955133	2.7202241	5.0431242	3.3323067	5.4989054	1.985854	6.2920786	4.6998687	4.161007	1.390185
TCGA-G4-6627	3.92876712328767	0	4.8897436	1.3713869	2.4810877	7.6338166	6.5535006	3.0020516	3.9688826	4.6393438	5.4852184	4.7403332	2.2517861	6.4064302	5.421689	5.1341583	3.309181
TCGA-AA-3696	0.419178082191781	1	4.004984	1.3666833	2.5276588	8.656473	5.6905595	3.1941845	5.1647566	4.5457024	2.8421795	5.4804588	1.8637515	7.0639024	4.3680138	4.3135872	1.2366069
TCGA-AA-3560	1.66575342465753	0	2.4159504	1.4562006	2.4877607	6.1182275	4.5922308	3.0606939	3.6456678	4.1510001	3.6885646	4.9555231	1.8528257	6.1971216	5.5993244	4.9952678	1.4013596
TCGA-CM-6167	0.334246575342466	0	4.099513	1.5508957	2.6067282	7.2570985	6.9741785	2.9527311	2.296466	4.7832886	7.2421977	5.1425047	2.0033522	4.7366684	5.5430031	5.1096262	6.6160167
TCGA-AA-3833	1.32876712328767	0	3.9278548	1.431935	2.4854118	7.2570985	7.0781878	4.4119357	3.8064621	4.4145358	4.0914736	4.8787006	1.9018154	6.9585411	5.3130608	5.5200125	1.7938615
TCGA-AA-3862	2.5041095890411	0	6.5421389	1.3611122	2.486865	7.5340709	4.8249816	2.899752	2.6402093	5.3030055	3.1386175	4.6663484	1.8525804	5.1051716	5.8606457	5.1702857	1.5402673
TCGA-DC-4745	0.915068493150685	0	2.2912265	1.3995166	2.4835103	7.1180541	4.1668646	2.9402084	2.8008981	4.2422293	3.5992679	5.5258039	1.8820066	6.2572505	5.7248305	4.6582526	1.4447969
TCGA-AG-3600	0.504109589041096	0	2.0539684	1.5776489	2.4884199	8.1344286	6.7024861	3.0299062	2.0350954	4.9244921	3.0476991	5.8206228	1.8530062	5.5011159	4.8466942	3.8102438	1.5099389
TCGA-CI-6623	3.95342465753425	0	4.2913272	1.5043394	2.4825739	8.1000354	4.7644934	2.9955133	2.5598241	4.9431254	3.0024006	6.5257621	1.9178391	4.4382022	5.2326472	4.2741228	1.4568674
TCGA-EI-6509	1.41643835616438	0	1.7143307	1.5423052	2.483213	8.2352335	6.1687522	3.1848238	3.8517084	3.8997838	2.9692512	4.6096668	1.9694153	5.3782391	5.461022	4.0029252	2.6893146
TCGA-AG-3727	0.0821917808219178	0	2.8815082	1.8049886	2.496657	8.7179371	6.2930907	3.4511566	3.0046685	6.2324927	4.5483283	5.4711435	1.8552619	7.6909234	5.1861649	3.3368804	1.411753
TCGA-AG-A014	1.32876712328767	0	2.0768422	1.8227526	2.4944389	8.7717216	5.806455	3.1379068	2.8008981	4.9146442	3.0939751	5.6262692	2.308004	6.5973155	4.2198339	3.0435883	2.0530707
TCGA-AG-3612	1.66575342465753	0	3.0584074	1.3615167	2.4898268	8.3195799	4.8249816	3.1566642	2.4800908	4.1510001	3.4709321	5.4617027	1.8533915	6.552742	5.1099435	4.1793321	1.9590805
TCGA-EI-6511	1.32054794520548	0	6.3877922	1.5685245	2.8630907	7.8336294	4.9074584	3.0933778	3.3969302	4.2131202	2.9471951	6.0406779	1.8973939	4.7016879	6.0428485	4.6639606	1.390185
TCGA-EI-6885	1.13698630136986	0	3.9661763	1.6298925	2.4794316	10.065542	6.1831368	3.7023325	4.8134573	4.1832613	3.4811576	4.6509032	1.885404	4.3517651	4.7130218	3.5636864	1.4340761
TCGA-AG-3878	0.0821917808219178	0	2.5977019	1.5776489	2.4849303	7.6447124	5.9080802	3.693386	2.4621101	5.1787598	4.3522431	4.8653255	2.1260571	7.2581621	4.8405778	4.6411638	1.7938615
TCGA-AG-3574	0.249315068493151	1	2.192964	1.4610606	2.4889148	7.2208083	5.2963206	3.7526387	4.0775237	4.1671748	3.4911809	4.4626142	2.0639658	6.5435387	3.4926777	4.232658	1.5402673
TCGA-DC-6682	0.334246575342466	0	5.2553234	1.4842454	2.4825739	8.0660101	7.6488555	2.957504	3.0451481	4.387056	3.0939751	6.735836	1.9621508	4.7800562	3.8987359	4.0943128	1.5562159
TCGA-AF-2687	1.63013698630137	0	2.468752	1.427577	2.535432	7.612608	6.357601	3.302948	1.91693	3.281644	4.753694	5.201686	2.022957	4.874357	4.497114	4.336831	2.203479
TCGA-AG-3732	2.74794520547945	0	6.483642	1.4275772	2.479659	6.6864173	6.3311117	2.9141221	2.6986877	4.5823883	3.4504913	5.5476579	2.1122071	5.3569357	7.5839853	4.6468684	2.0891138
TCGA-AG-3578	2.66849315068493	0	2.3155129	1.588237	2.4849303	8.5594417	6.5026634	2.9675152	4.8614508	3.8656935	3.1503523	5.4193611	1.8520506	3.9875149	4.9528215	4.432158	1.9590805
TCGA-F5-6465	3.12602739726027	0	2.7237005	1.7075617	2.4822321	7.7454855	7.1463283	3.1941845	2.8621741	3.8656935	3.6975831	4.7193368	2.0135098	4.9832897	4.4900575	3.914826	1.5562159
TCGA-F5-6814	1.54520547945205	0	3.4283059	1.4842454	2.6505123	7.3939519	6.5575547	3.0368747	4.286053	4.1671748	3.5014697	4.812332	1.9621508	5.5728674	4.212448	4.4876812	1.3026858
TCGA-F5-6811	2.68219178082192	0	4.1366078	1.4610606	2.4822321	7.1501558	5.4933634	3.1848238	2.5790871	3.9704117	3.1274812	5.4244193	1.9771869	4.4802558	6.0639073	5.31583	1.5099389
TCGA-AG-A01J	0.0849315068493151	0	3.0584074	1.5190694	2.4894098	8.9706748	6.2621145	3.2233742	4.7171455	5.2027438	3.1610891	5.2271604	1.8532773	4.14349	6.4991977	4.7556406	1.6634931
TCGA-AG-3608	1.32876712328767	0	3.0067447	1.3612345	2.4877607	7.0575912	6.2545415	2.9892823	2.6598338	4.2131202	3.0706809	5.7145694	2.0033522	5.8937188	5.5107239	4.3054556	1.3709348
TCGA-DC-6154	0.747945205479452	0	1.9481269	1.6298925	2.4836454	8.3995194	5.884904	3.0447345	2.8813038	3.3725765	2.9692512	4.6895582	1.9070258	4.6333439	5.1745632	3.8582556	1.3709348
TCGA-EF-5831	0.347945205479452	0	1.9481269	1.3611445	2.4871015	7.722508	6.172275	3.1109292	3.5950816	4.9976376	3.3543395	4.9239835	1.985854	5.6903418	6.1175171	5.0306504	1.4447969
TCGA-AF-3913	0.865753424657534	1	1.8524373	1.5043395	2.4871015	8.984026	4.6009235	3.1566642	3.1241678	4.4145358	3.8105977	5.5036885	1.935835	6.7389259	4.9776428	4.740512	1.6634931
TCGA-AG-3887	3.07945205479452	0	4.2749846	1.4562006	2.486865	8.1696844	5.241693	3.0299062	2.2135761	4.5583756	3.2084667	5.376537	1.8525804	7.5142115	3.9156798	3.8102438	1.309035
TCGA-AG-A026	0.161643835616438	1	3.4505569	1.4842454	2.4860202	8.7390509	6.6537735	2.9838113	2.5790871	4.7287914	6.0282104	4.453713	2.2684772	5.6948454	4.6735497	3.8214171	2.2426656
TCGA-DY-A1DC	3.44657534246575	1	2.3912461	1.4157561	2.4854118	9.0761057	5.7300103	3.1290056	2.6986877	4.8044642	3.1386175	5.2788309	1.9694153	6.7389259	5.4997601	3.5371077	1.390185
TCGA-CL-5917	6.50958904109589	0	1.8524373	1.4087488	2.4837805	8.656473	5.5466568	3.7023325	3.775937	3.8838007	3.1274812	5.2165185	1.9945921	5.7665018	3.9576837	3.8214171	2.2034794
TCGA-EI-6508	1.74246575342466	0	2.9575207	1.4363037	2.4816241	7.623013	7.0135422	3.0227977	4.1279984	4.0202799	3.1969185	6.1443922	1.9070258	5.055886	6.2724427	4.3293913	1.411753
TCGA-AF-6136	1.28219178082192	0	2.9575207	1.4905909	2.9735456	7.6557172	5.0265266	3.0085498	3.9262556	4.7723275	3.396471	5.376537	1.9621508	5.783438	5.7301925	4.702977	1.701983
TCGA-EI-6506	1.71232876712329	0	3.826026	1.436304	2.481356	7.452259	6.243591	3.00855	3.662005	4.814334	3.173409	5.247689	1.889041	5.699144	5.295471	4.453644	2.018722
TCGA-AG-3601	0	0	1.9481269	1.3609137	2.4854118	8.3995194	5.6940467	2.9838113	3.5407688	4.0530473	3.5992679	5.3335208	1.9481	5.7120934	4.1653587	4.3966479	1.4340761
TCGA-CI-6619	0.504109589041096	0	3.2839453	1.3910092	2.4792043	8.4080297	6.075675	3.6408859	2.296466	4.481056	3.3543395	6.0444986	1.9238164	4.8128227	4.4697787	3.9034086	1.6818553
TCGA-AG-A01W	0	0	4.3387761	1.588237	2.486865	8.8381282	5.8206401	2.9675152	2.2135761	4.5699411	3.1050108	6.055829	2.215903	6.7998293	5.0382823	3.7515566	1.3026858
TCGA-AG-3587	3.83561643835616	0	3.234702	1.419379	2.48493	8.569061	5.737248	3.272341	2.213576	4.533185	3.915666	5.152889	1.941322	6.678877	4.462261	4.053606	1.284214
TCGA-AG-3894	1.16712328767123	0	3.1867335	1.4665324	2.4902438	6.8697609	6.2283109	2.9892823	2.7813894	3.8316049	3.4603401	4.9432277	1.8535057	7.192085	3.8819441	3.3368804	1.4340761
TCGA-CI-6622	3.73150684931507	0	4.044688	2.1395203	2.4836454	8.2579352	7.2790004	3.253247	5.1512351	4.5936519	3.0828478	5.0714739	1.8516988	7.192085	6.0266738	4.0642527	1.4830144
TCGA-AA-A017	1.25205479452055	0	1.9481269	1.5115694	2.486865	7.6664588	5.5648904	3.243422	3.5950816	4.7508223	3.1969185	4.9110134	1.8525804	4.5789534	5.6379458	4.2144851	1.2243174
TCGA-D5-6898	0.627397260273973	0	2.4432605	1.4722314	2.4825739	9.0628661	5.806455	3.1848238	4.2734267	4.7723275	4.1193718	5.7802045	2.0994833	4.8176644	5.0743646	3.9816704	1.7481962
TCGA-AA-3526	1.58904109589041	0	4.004984	1.4510823	2.4835103	7.5290203	5.8098735	3.0933778	2.7617271	4.0853768	2.9148568	5.0883404	1.89321	5.8937188	4.3972037	4.241242	1.3613999
TCGA-A6-2683	1.29315068493151	0	3.9089026	1.6192995	2.4933315	8.707193	6.1462294	2.911191	4.286053	6.0908198	3.5014697	5.206782	1.9945921	6.6651682	4.0801092	3.7141092	1.2262655
TCGA-AG-3892	1.08493150684932	0	4.4792591	1.9411339	2.4902438	6.8403999	5.8317187	3.015702	3.1241678	3.9171872	3.0939751	4.812332	1.9694153	6.4583707	4.6398853	4.6123494	1.4340761
TCGA-F5-6702	2.38082191780822	1	3.1612955	1.5043395	2.4813559	8.1203859	6.8710222	3.3710794	3.2256171	3.7769963	4.3936124	4.3262186	1.9178392	5.3012536	5.9195126	4.3368305	2.1643637
TCGA-DY-A1H8	2.71780821917808	1	1.7143307	1.9610468	2.4889148	8.8602478	7.2986006	3.5854112	2.5193626	3.9334809	2.9359029	4.9851058	1.8531418	6.005086	4.7844068	3.6511954	3.6894369
TCGA-AG-3593	2.83561643835616	0	4.9025031	1.4665324	2.4898268	7.1986027	5.8777323	3.0227977	4.2015095	5.3762249	3.0144887	5.8007342	2.0753933	5.1229161	4.9145626	4.2578634	1.7481962
TCGA-AG-3580	0.668493150684932	0	5.697518	1.4722314	2.4898268	7.2799748	5.8458318	3.0020516	2.8813038	4.7832886	3.1050108	5.3187218	1.9694153	6.7299776	4.5036408	3.6641408	1.411753
TCGA-G5-6235	4.64657534246575	0	5.2349713	1.4413695	2.483213	8.3195799	6.2583807	2.9318253	5.2792958	4.4945368	2.903702	5.5788449	1.9070258	5.0150386	5.5881772	4.9048313	1.7938615
TCGA-AG-3598	4.16986301369863	0	3.7843556	1.5043395	2.4898268	7.3893646	5.3541285	2.9784633	2.9451408	4.8451936	3.0367861	5.1911443	1.985854	6.2057416	4.4767995	4.2741229	1.2252096
TCGA-DY-A1DD	4.76986301369863	1	1.8524373	1.5776489	2.6067282	9.1039267	5.733718	3.0525835	2.5598242	3.3177264	5.6157114	4.9432277	2.2684772	4.6682811	5.2894402	3.5636864	7.7778219
TCGA-AG-3581	0.589041095890411	0	3.0584074	1.4275772	2.4843554	7.0447389	5.8458318	3.0525835	3.2631488	4.2572708	3.3543395	4.1942821	1.8518932	6.2314332	5.6594247	4.5447416	1.9289282
TCGA-AG-A025	4.16438356164384	0	1.8170209	1.4665324	2.486865	7.477774	6.5770009	3.0692878	2.8412664	4.6512019	3.5992679	5.4804588	2.0229572	6.1799881	4.8723148	3.348878	1.390185
TCGA-AG-3591	2.83561643835616	0	4.0819967	1.7531441	2.4866285	7.5088408	5.2669378	2.9211197	2.6201066	4.1671748	2.9806543	4.6971594	1.8525157	4.4910372	5.3932067	5.3230033	1.5402673
TCGA-AG-3893	2.91780821917808	0	2.597702	1.419379	2.483781	6.914721	5.339424	3.20403	3.025661	4.533185	3.764001	4.689558	2.099483	5.497115	5.521349	5.117588	2.018722
TCGA-A6-5657	1.00547945205479	0	2.36682	1.879423	2.479204	9.173239	6.759769	3.272341	2.698688	4.372462	4.99603	5.534308	2.251786	5.889533	4.646744	3.676571	2.547733
TCGA-AA-3685	3.08767123287671	0	2.9309014	1.3882647	2.483213	7.0957496	5.0226777	3.0606939	3.105222	3.8997838	3.0367861	4.6346038	1.8788784	6.3316625	5.0803029	4.7142346	1.3613999
TCGA-AZ-6606	0.978082191780822	1	3.9865516	1.4722314	2.4835103	8.3195799	6.4196177	2.9176821	3.2256171	5.6062464	3.0939751	5.5964891	2.0329857	5.5011159	4.8846372	4.161007	1.4340761
TCGA-AA-3679	1.25205479452055	0	2.6985406	1.7212338	2.4898268	7.8393633	5.0417546	3.3710794	2.6986877	3.9171872	3.5517112	4.8588631	1.8533915	5.9196021	5.0144623	4.5009933	1.701983
TCGA-AY-A54L	1.43835616438356	0	2.7744696	1.5334087	2.4816241	8.0400846	5.4115846	3.015702	4.2257298	3.5768595	2.8830941	5.3620747	1.8637515	6.2190691	4.8972544	4.3293913	1.309035
TCGA-CA-5797	0.273972602739726	0	2.9822314	1.5115694	2.4829158	7.9313817	5.6940467	3.2723411	3.8371723	4.2279583	3.8676205	4.8979267	1.9125291	5.5096216	5.1569198	4.0536058	1.5727605
TCGA-AA-A02O	0.0767123287671233	0	3.474487	1.3614597	2.4894098	8.2206388	6.5296744	3.6040132	2.8008981	4.3314385	3.1850404	5.3716874	1.8532773	6.9822656	4.3252076	4.0845623	1.225084
TCGA-CM-4750	0.668493150684932	0	2.7237005	1.694197	2.4871015	8.1696844	5.8814651	3.243422	2.9239777	4.0530473	3.1969185	5.5875715	1.9945921	6.4671355	4.5596943	4.1512958	1.3709348
TCGA-CK-5914	1.83287671232877	0	1.9691693	1.4842454	2.4835103	7.7056605	5.3648701	3.0772777	2.7813894	4.5936519	3.0476991	5.4051877	1.9481	5.7035336	5.7139044	4.3211413	1.8987281
TCGA-D5-7000	0.854794520547945	0	3.5889393	1.8794232	2.4836454	7.8880867	6.4435142	3.0692878	4.1149425	4.885455	3.396471	5.5700642	1.9413221	6.1799881	4.7388579	4.8445888	1.7938615
TCGA-AA-A01V	0.0849315068493151	0	5.1818615	1.3610799	2.4866285	7.7745103	6.510171	3.015702	3.2631488	5.6194869	3.2192871	5.3432769	1.9945921	7.3240041	4.2045864	3.6511954	1.3613999
TCGA-AU-6004	2.25753424657534	0	5.7248784	1.4665324	2.4813559	7.5908337	7.1370574	3.1379068	2.7419017	5.6062464	3.5014697	5.8046781	2.0329857	5.4549336	4.8466942	5.1298001	1.5727605
TCGA-G4-6304	4.46849315068493	0	3.0584074	1.4610606	2.4851711	8.3995194	6.2814609	3.1469507	3.8830196	4.885455	2.7226372	4.7975542	2.198064	6.2190691	4.2959576	3.7749325	1.2736177
TCGA-A6-3807	0.912328767123288	0	3.9278548	1.361662	2.4908913	7.6447124	5.4152146	3.1469507	3.1863613	4.2720767	3.1274812	5.0136269	2.0432487	5.2970126	4.5526581	4.719558	1.2255303
TCGA-AA-A01X	2.16712328767123	0	3.2110736	1.4562006	2.4835103	7.9625505	6.823533	2.9784633	3.3006825	4.9522642	4.5483283	5.0771859	1.9018154	5.8217804	3.8382823	3.5251932	1.6429673
TCGA-G4-6586	2.98356164383562	0	4.3707111	1.8598086	2.4871015	7.5648632	6.9741785	3.1109292	5.0262606	5.0244663	3.0144887	5.3387088	2.0329857	6.0850538	5.1979284	5.4231463	1.4568674
TCGA-AA-3516	1.08493150684932	1	4.4485467	1.5423052	2.4915388	7.3893646	6.5181524	3.1109292	3.4694265	4.3314385	3.0706809	4.8979267	1.985854	6.8776713	4.8341911	5.5831648	1.411753
TCGA-AZ-4684	5.41643835616438	0	4.044688	1.3612345	2.4877607	8.6171945	5.5006909	3.7023325	3.5950816	4.4679669	3.6361255	5.4144195	4.8413696	5.5055105	5.7301925	4.1512958	1.4447969
TCGA-F4-6854	0.0438356164383562	0	2.9575207	1.5776489	2.4822321	8.0076686	5.2888958	3.0299062	2.8214249	4.6053578	4.0914736	5.7762971	1.935835	4.7315577	5.226905	4.3211413	2.0530707
TCGA-CA-6718	0.838356164383562	1	3.7437157	1.5334087	2.4816241	7.7920838	6.7479112	2.9675152	2.1974943	4.1510001	3.3647982	6.1925691	3.1404752	6.3272078	4.3680138	3.7515566	1.5727605
TCGA-CM-5344	0.832876712328767	0	3.8680718	1.9211672	2.4819281	8.7285576	6.8489821	3.1290056	3.1654926	3.9171872	3.4811576	5.4244193	1.9178392	6.3929243	5.5051128	4.5266509	1.5251756
TCGA-AA-3860	2.58904109589041	0	2.9059543	1.6418198	2.4849303	7.5290203	6.2814609	3.102194	3.283085	4.0853768	3.1610891	5.6810884	1.9694153	6.5480122	4.6331502	4.8107647	2.2034794
TCGA-F4-6570	0.515068493150685	1	3.7437157	1.6668379	2.4835103	7.623013	7.1370574	3.1941845	3.6942778	4.3021927	3.3323067	4.6264461	1.9238164	6.0260341	5.9897594	3.6765708	1.3159077
TCGA-AA-A029	4.33150684931507	0	2.0539684	1.3652629	2.517258	8.4255485	7.2697792	3.1941845	3.4333494	4.5331846	3.1274812	5.2938481	1.8609033	7.1024589	5.7852625	4.719558	1.2334736
TCGA-DM-A0XF	3.18356164383562	1	3.0067447	1.6805283	2.4843554	8.4432461	6.2655962	3.2139596	2.1128655	4.4945368	2.8933161	6.5257621	1.9413221	5.791832	5.4666248	3.3116797	1.309035
TCGA-AY-5543	1.31232876712329	0	4.5397408	3.4160407	2.4851711	7.5395029	5.5432898	2.9624719	4.153373	5.5928481	3.1050108	5.5476579	1.8521165	4.8272484	5.5825454	4.6181821	1.4013596
TCGA-AA-3534	2.41643835616438	0	5.0452066	1.5115694	3.1831365	6.9942752	6.3270969	3.0606939	3.2442513	3.9872018	3.253049	5.1965925	1.9070258	6.6379122	4.0383492	3.7983096	1.7253397
TCGA-CM-5864	0.167123287671233	0	3.6795703	1.3609137	2.4854118	7.8816915	4.7228942	3.0692878	4.3415844	3.2999023	2.9471951	4.8720757	1.9125291	5.1536522	5.0081575	4.0233521	1.3376591
TCGA-AA-A00A	3.16986301369863	0	5.2144848	1.8794232	2.4889148	7.722508	6.097878	3.102194	5.4060972	4.7832886	3.1734089	5.0373311	1.9481	5.3098877	5.1804441	5.3080746	1.3159077
TCGA-AD-6889	5.63287671232877	0	4.5093554	1.7368049	2.4871015	6.8086327	6.7940353	3.0368747	4.3528697	4.2131202	2.9806543	4.4903943	2.0229572	6.5163414	5.2552647	4.6753549	1.3376591
TCGA-AA-A00Q	3.5013698630137	0	3.3062597	1.7531441	2.4866285	7.7571526	6.2053337	3.0299062	4.1892473	4.3870562	3.5517112	4.9908097	2.0135098	6.5927703	5.554149	4.8300564	1.390185
TCGA-DM-A1DA	0.624657534246575	1	1.6672566	1.3609137	2.4854118	8.4608034	5.5612422	3.102194	2.5598242	4.1981702	2.9148568	5.7472461	1.9621508	5.9878282	4.6398853	4.1133246	1.4013596
TCGA-DM-A1D0	10.8876712328767	0	1.598123	1.5190694	2.4829158	8.1626919	7.1278178	3.0933778	4.3967845	3.8838007	2.8725511	6.3479326	1.9413221	4.4802558	6.0003679	3.348878	1.4694391
TCGA-F4-6807	1.35342465753425	0	4.3067667	1.3603232	2.4810877	8.2279663	6.0606383	3.1109292	4.3415844	4.7287914	4.7403764	5.4004995	2.1260571	4.3898151	4.9776428	4.474224	2.2810805
TCGA-NH-A50T	1.51506849315069	0	1.8892902	1.4124926	2.4860202	8.1841334	6.2014886	3.0447345	4.140127	4.7832886	3.0585934	5.7802045	1.9621508	6.1225853	4.9087464	3.8339495	1.278482
TCGA-NH-A50V	1.61095890410959	0	4.5830837	1.4722314	2.4816241	7.1633746	5.3107128	3.0368747	5.1726011	5.3471764	3.0367861	4.0351584	1.889041	4.4591014	5.0204047	4.4809954	1.2736177
TCGA-AD-6899	0.482191780821918	1	3.2586654	1.6298925	2.4816241	8.0596749	5.8638174	3.0933778	2.5193626	5.7754508	3.4401158	4.9042905	1.9771869	4.7845969	5.7470386	4.6298022	1.4568674
TCGA-D5-6534	3.60547945205479	0	3.330557	1.526084	2.5828983	6.6740637	6.7896686	3.4897766	3.1455782	4.0853768	4.1135466	3.8332204	2.0753933	5.6611776	5.0619932	4.9378601	2.1249361
TCGA-F4-6856	1.61917808219178	0	4.2418814	1.446081	2.4851711	6.5405272	6.6336404	2.9892823	3.677717	4.5823883	3.2421115	5.574471	1.9070258	6.0677919	4.9403358	4.4393626	1.3709348
TCGA-A6-A5ZU	0.802739726027397	0	2.7502124	2.1633575	2.4851711	7.2707785	5.9280849	3.102194	3.3006825	4.1344707	3.1050108	4.5426986	1.8521165	7.1475477	5.5993244	4.1701995	1.5099389
TCGA-DM-A0X9	9.97534246575342	0	3.4505569	1.4413695	2.4837805	8.1485497	6.3270969	2.9838113	3.7105792	4.6164164	3.0257716	5.4759413	2.0877331	5.8854275	4.5388515	3.9592438	1.2902683
TCGA-G4-6317	3	0	1.72242305	1.52638495	2.48722005	8.6363431	5.1672069	3.07328275	4.02047785	4.2926132	3.02118455	5.23011035	1.93733995	4.5718867	5.90069685	4.52628415	1.44089775
TCGA-F4-6461	0.926027397260274	1	3.6795703	1.4026321	2.4822321	7.2478873	6.2930907	3.4123351	5.0925471	3.7222548	3.6803466	4.7767015	1.9945921	6.3185839	3.9661608	4.381901	1.9590805
TCGA-AA-A010	2.91506849315068	0	3.889051	1.362449	2.496657	7.644712	6.653773	2.944328	4.645483	4.616416	3.127481	5.844432	2.520472	5.699144	4.699869	4.064253	1.227267
TCGA-AA-3675	3.92054794520548	0	2.8023033	1.8227526	2.4843554	6.8697609	5.5397738	3.0020516	3.6620046	4.6393438	3.1610891	5.0259645	1.8518932	5.8641555	3.7030339	4.266399	1.3528502
TCGA-AA-3681	0.498630136986301	0	5.2754705	1.4562006	2.4871015	7.8517409	5.9098274	2.9484922	3.2064221	4.97924	2.9579448	5.6435957	2.0529938	8.1279879	4.7321883	5.2860168	1.7253397
TCGA-AA-A01C	1.25205479452055	0	2.0995057	1.4905909	2.4898268	8.1066181	5.9616942	3.2723411	3.1241678	4.4286974	3.6544274	5.6646341	1.8533915	5.3782391	5.0981401	4.1701995	1.3528502
TCGA-A6-6649	0.898630136986301	0	3.3788202	1.3727434	2.479659	7.4830273	6.9222251	3.3029481	5.2648556	4.4679669	4.166167	5.206782	1.935835	5.4334591	5.0081575	4.6753549	1.988562
TCGA-AA-3982	2.25205479452055	0	2.2181659	1.526084	2.4792043	8.5594417	5.7158675	3.1198249	4.2376811	3.8656935	3.2421115	5.4438882	1.9771869	4.5015477	5.438463	4.4254534	1.7709067
TCGA-QG-A5YV	3.56438356164384	0	4.3231618	1.6805283	2.483213	8.1344286	6.179479	2.957504	3.2631488	4.0853768	2.8623353	5.6133894	1.9070258	5.5895699	5.2839025	3.8102438	1.701983
TCGA-CM-6163	1.16986301369863	0	2.828582	1.4053686	2.4803734	7.6557172	5.1383258	3.0299062	3.821104	4.8759232	3.0706809	5.9379136	1.9481	4.3622107	5.1745632	4.4254534	1.4694391
TCGA-AA-3713	1.58630136986301	0	4.4944138	1.497498	2.4816241	7.0319351	5.5326711	3.0772777	3.3198437	5.0601858	3.0828478	6.3978211	1.9771869	6.140237	4.9338715	4.8865542	1.6240172
TCGA-CK-5915	0	0	2.93090139	1.76938317	2.48940982	7.68370157	6.98741014	2.90538283	3.10522196	5.26658717	2.98065433	5.06585779	2.02295725	5.91092506	4.73218831	3.28722007	1.22508402
TCGA-AA-3870	2.4986301369863	0	2.0768422	1.5602005	2.4889148	7.7745103	6.6336404	3.2818277	2.7202241	4.1510001	4.581698	4.9618251	2.0135098	6.7624257	4.4548212	5.1702857	2.1249361
TCGA-AA-A024	3.25479452054795	1	3.3788202	1.5423052	2.5011121	7.2525288	6.8710222	3.1290056	4.3641705	4.1832613	3.0585934	4.3262186	2.0529938	6.7762023	5.5716144	5.2932719	1.2286095
TCGA-AA-3529	0	1	4.2418814	1.5423052	2.4860202	8.6767437	6.8022621	3.0299062	3.760282	4.2131202	3.1159603	4.7257898	2.1122071	6.3574908	4.1653587	3.9927015	1.5251756
TCGA-AA-3848	0.838356164383562	1	2.8554177	1.8049886	2.4851711	8.3995194	5.8674932	3.0020516	2.4042141	5.6518377	3.5617065	5.7344309	1.9018154	6.8042	4.1736542	3.5636864	1.3294007
TCGA-AA-3856	0.0821917808219178	0	2.8023033	1.526084	2.4851711	7.9878865	5.7959228	3.015702	3.677717	4.0530473	3.0828478	5.552128	1.9556068	5.5350424	5.4720089	4.5823441	1.5402673
TCGA-QG-A5Z2	2.60821917808219	0	4.2749846	2.1152464	2.479659	6.8008129	6.1198251	2.9024897	4.2376811	4.97924	2.832841	5.5167022	2.1260571	5.4634438	5.421689	4.6005082	1.4694391
TCGA-AA-3851	2.75616438356164	0	5.1367086	1.446081	2.4877607	7.623013	6.1536464	3.0020516	4.0775237	3.8485296	2.925811	4.9493948	1.8528257	5.4038725	4.965335	4.9728354	1.3026858
TCGA-A6-6653	0.772602739726027	0	5.3969774	1.6542346	2.4836454	7.2659204	7.0731345	3.0692878	4.0896994	4.8554435	3.1969185	4.7116615	1.9556068	6.0597445	5.8337573	5.4993638	1.4568674
TCGA-AA-3555	2.4958904109589	0	5.3167193	1.5508957	2.4854118	6.8047685	5.9762677	3.0852461	3.2631488	4.0853768	3.0367861	5.9341294	2.0329857	6.5793915	4.6998687	4.8730524	1.278482
TCGA-AA-A00F	2.83561643835616	0	2.7744696	1.5985984	2.4837805	8.1915947	6.1574263	3.2328959	3.5050215	4.4679669	3.3323067	5.206782	1.8820066	5.5814232	5.6594247	4.900205	1.988562
TCGA-A6-5662	1.24109589041096	0	3.5202343	1.4510823	2.4819281	7.32735	5.6004752	3.36173	3.5950816	3.2084386	3.9156662	4.6346038	2.0753933	5.2449245	4.5457089	4.3667935	1.701983
TCGA-AA-3712	0	0	2.2912265	1.4905909	2.7908891	8.4608034	6.2735302	3.0933778	3.5590741	4.3314385	3.1050108	5.6480467	1.889041	6.0891272	4.2045864	3.7749325	1.3448584
TCGA-A6-6138	0.767123287671233	0	4.4485467	1.4905909	2.4822321	7.2297609	5.788459	3.0606939	4.2494642	4.3870562	3.4811576	5.3716874	2.0033522	5.024251	5.8553832	4.8730524	1.4830144
TCGA-AA-A02K	1.16712328767123	1	2.9822314	1.7368049	2.4813559	8.1135617	6.3885014	2.9675152	3.3784442	4.5066834	2.8236902	6.3230957	4.3411896	5.2665995	4.9776428	3.5371077	1.2604274
TCGA-AA-3842	3.08493150684932	0	2.2181659	1.7075617	2.49944	8.0141783	5.4330481	3.1941845	1.9403355	5.2027438	3.1850404	5.1370461	1.856024	5.6107051	5.9140983	5.6556117	1.4340761
TCGA-CK-6751	1.41917808219178	0	3.8053554	1.497498	2.4860202	7.5600161	6.5220214	3.3029481	3.3377832	5.0868803	3.3205939	5.7386611	1.9413221	6.005086	5.4835823	4.4041644	1.2240629
TCGA-CM-6680	0.249315068493151	0	4.926323	1.393657	2.481356	7.374564	5.954422	3.022798	2.841266	4.372462	3.407226	4.812332	1.889041	5.27066	4.469779	4.652437	1.380548
TCGA-D5-6931	1	0	4.583084	1.526084	2.483781	7.539503	6.896276	3.060694	3.337783	4.302193	3.208467	5.722943	2.01351	5.928172	4.368014	4.374457	1.72534
TCGA-DM-A28C	6.78082191780822	1	2.6985406	1.360654	2.4835103	7.5340709	6.0348652	2.9527311	4.588671	5.3316746	2.9914659	4.8588631	2.0877331	5.3098877	3.5252283	3.846742	1.870926
TCGA-AZ-5407	5.11780821917808	0	3.3062597	1.694197	2.4877607	8.3912133	5.486137	2.9402084	3.6127933	4.387056	3.0024006	5.7105192	1.8528257	5.8387246	5.0261679	4.1224437	1.5402673
TCGA-G4-6309	4.31232876712329	0	3.45055693	1.52608402	2.48435542	7.4571758	5.78096058	3.07727771	4.14012699	5.31736754	3.05859337	5.85627095	4.74177714	6.209904	4.8214528	4.43936262	1.27848195
TCGA-CA-5255	0.254794520547945	0	3.1612955	1.3606725	2.4836454	8.1771835	6.5415992	3.1662029	4.2734267	4.0853768	2.9914659	5.1370461	2.1397753	7.2432498	5.1038666	5.0430881	1.3448584
TCGA-CK-4947	1.46301369863014	0	2.4936362	1.4562006	2.4836454	7.4475718	5.7736607	3.015702	3.3006825	4.97924	3.1503523	5.5080762	1.9481	5.8600222	4.9403358	4.432158	1.4959411
TCGA-D5-6929	1.11780821917808	0	3.9278548	1.5685245	2.4822321	8.1135617	5.9983316	3.243422	3.760282	3.8656935	3.0476991	4.7691258	2.0529938	5.1137334	4.9588483	3.7631625	1.3613999
TCGA-AA-3524	3.0027397260274	0	2.8815082	1.6418198	2.5092308	7.2707785	5.6022784	3.2628383	3.6456682	4.3021928	2.935903	5.3187218	1.8587051	5.3306731	5.4045202	4.4393626	1.4830144
TCGA-CM-5860	0.832876712328767	0	2.3668198	1.588237	2.4854118	7.6837016	4.9961046	3.2328959	2.4042141	3.9704117	3.3094166	4.812332	2.0229572	5.5350424	4.9776428	4.8107647	1.4340761
TCGA-AD-6895	2.09041095890411	0	4.0634034	1.4510823	2.4849303	6.7886882	6.3232398	3.2040299	3.1863613	4.5823883	3.6803466	5.7882483	1.8520506	6.4941136	5.3704993	4.9378601	1.7709067
TCGA-D5-6535	1.26027397260274	0	4.370711	1.405369	2.483781	7.828009	6.384678	3.044735	4.796823	5.051609	3.18504	6.214539	1.917839	4.82257	4.593473	4.959312	1.681855
TCGA-AA-3556	1.91780821917808	0	4.9871918	1.5602005	2.4884199	6.6701657	6.3963112	3.1290056	3.6456682	4.2876032	3.0367861	6.4087235	1.8530062	5.0379584	4.971686	4.8006386	1.4959411
TCGA-A6-3810	0.676712328767123	0	3.52266196666667	1.71525993333333	2.69177493333333	6.38020673333333	5.97917156666667	3.02968453333333	4.15771713333333	4.45480946666667	3.4978822	5.7131348	1.96706226666667	4.74174733333333	4.8546889	5.63744063333333	2.48191083333333
TCGA-A6-A565	1.35342465753425	1	4.524438	1.497498	2.479204	6.749369	6.293091	3.093378	3.867428	4.387056	3.626531	5.031731	2.01351	5.76249	6.229267	5.520012	1.870926
TCGA-A6-5667	0.876712328767123	0	2.0995057	1.4842454	2.4843554	8.7608375	5.6040797	3.1848238	3.3377832	4.3314385	4.596343	5.7638232	2.3915303	5.2706601	5.0560152	4.4041644	1.870926
TCGA-AA-3544	1.16712328767123	0	2.828582	1.7368049	2.4944389	8.7608375	5.5254887	3.2328959	2.8813038	4.3591633	3.6885646	5.1806055	1.8546545	6.7762023	5.8553832	4.7655363	1.6240172
TCGA-CA-6717	1.06301369863014	0	3.7843556	1.3834611	2.4803734	8.0596749	7.364018	3.0085498	2.4042141	4.824111	4.6508974	5.0658578	2.0529938	5.7324851	4.586509	4.4676877	3.419697
TCGA-AA-3855	2.67123287671233	0	4.0249166	1.4087488	2.4851711	7.3992646	6.9307951	2.9838113	2.6201066	4.4421027	3.1159603	5.4004995	1.9556068	6.4852396	5.5107239	3.8809386	1.7938615
TCGA-NH-A6GB	1.3041095890411	0	3.9476097	1.5423052	2.4871015	8.8275368	6.3615482	3.102194	3.9262556	5.103784	3.0706809	6.7428205	2.0994833	6.4107247	4.6066473	3.914826	1.3528502
TCGA-AA-A01D	0.915068493150685	1	2.1694996	1.3609968	2.4860202	8.4768894	5.7086066	3.253247	4.9957933	4.6957839	4.7029633	4.6663484	2.1122071	5.6695474	4.8972544	4.3667935	2.2810805
TCGA-AA-3819	2.08493150684932	0	4.5244376	2.0926458	2.483213	7.2570985	5.6542661	2.9784633	2.6598338	5.1705093	3.2638991	5.5343077	1.8973939	6.7716459	5.1038666	4.3667935	1.604392
TCGA-AA-3492	0.00273972602739726	1	3.2347025	1.3614597	2.4894098	6.7374703	5.9098274	3.253247	3.3784442	4.8451936	3.0476991	5.485072	2.0432487	6.9442192	5.6538728	4.3293913	1.3805478
TCGA-AA-3520	2.0027397260274	0	4.9754669	1.4783854	2.4851711	7.477774	5.8387914	3.1198249	2.6792774	4.7179691	3.4401158	4.812332	1.8521165	6.6152226	4.8535764	4.6298022	1.3159077
TCGA-RU-A8FL	3.22465753424658	0	4.004984	2.0704018	4.0724245	8.7179371	6.2621145	2.8811783	5.2510667	4.5457024	2.925811	5.9912926	2.1260571	4.7366684	5.3759876	3.7017059	1.3448584
TCGA-AA-3852	0	1	4.5244376	1.3609968	2.4860202	8.2132682	5.884904	3.1379068	2.9451408	4.1671748	3.0367861	5.3716874	1.8523491	6.6881227	4.6604412	4.6468684	1.2842141
TCGA-D5-5540	1.12602739726027	0	4.9025031	2.0252288	2.4851711	7.4185212	6.1123486	2.9248431	2.1128655	3.2620824	2.8421795	5.574471	1.9413221	5.9537577	4.1195495	3.4233689	1.2238071
TCGA-D5-6532	1.52054794520548	0	4.1905648	1.5334087	2.4829158	7.815622	6.0310855	2.9248431	4.140127	4.7068318	2.8523039	6.0180333	1.9238164	6.0386464	4.3972037	4.1793321	1.3448584
TCGA-A6-2681	1.51232876712329	0	2.5182916	1.3936574	2.4835103	8.2279663	5.5220626	3.0368747	3.7437371	4.5583756	4.992955	5.0259645	1.9295878	5.8343886	4.566901	4.3054556	1.7481962
TCGA-CM-6162	0.580821917808219	0	5.0338703	1.5776489	2.4819281	7.2799748	6.6293877	3.2040299	3.105222	4.4554205	4.3130926	5.7802045	2.0639658	6.0135702	5.2211518	5.4617938	2.0530707
TCGA-D5-6928	0.96986301369863	0	3.2839453	1.5685245	2.4792043	7.0533629	7.536393	3.0085498	2.9849948	4.5331846	3.2638991	5.1859616	1.9481	5.6360502	4.8032099	4.7655363	1.6429673
TCGA-F4-6463	1.13698630136986	0	4.4944138	1.8794232	2.4819281	8.1553076	7.5640455	3.5393589	3.4515681	3.8997838	4.0807815	4.6509032	2.2517861	5.6991443	4.8972544	3.8102438	1.701983
TCGA-AA-3858	2.58904109589041	0	3.5889393	1.5423052	2.4884199	9.1311152	5.3968394	3.0933778	2.6201066	4.3870562	3.4172943	5.3138038	1.8530062	5.9878282	4.4835649	3.7873494	1.5251756
TCGA-G4-6307	4.58630136986301	0	2.4159504	1.7212338	2.4819281	9.5856339	6.231987	3.36173	4.3299399	4.0853768	3.1159603	5.6981488	2.1693113	4.6875301	5.95212	3.5507789	2.5925607
TCGA-AA-3522	3.08767123287671	0	5.426534	1.3611122	2.486865	7.0025994	5.5006909	2.899752	4.3528697	4.4421027	2.832841	4.1352004	2.0135098	5.5270964	5.6048433	5.8431167	1.5727605
TCGA-DM-A288	1.16986301369863	1	1.7696961	1.5602005	2.4877607	7.3408214	6.4472704	2.9729936	4.6357045	4.4145362	2.9148569	5.6435956	1.8528257	6.2529546	6.1120637	4.3293912	1.4447969
TCGA-CA-6715	1.04931506849315	0	4.736878	1.5423052	2.4837805	7.9124876	5.5466568	3.3515115	2.5598242	4.1832613	3.0939751	6.137154	1.9945921	6.2190691	4.5388515	3.6270178	1.2842141
TCGA-F4-6808	2.80547945205479	0	4.0819967	1.6418198	3.0054551	8.3912134	6.4079131	3.015702	3.9262556	3.7959504	3.1610891	4.9239835	2.0135098	5.8174265	5.6594247	4.1324519	1.4227855
TCGA-5M-AAT4	0.134246575342466	1	2.5429047	1.8227526	2.4854118	8.7390509	6.5770009	3.0085498	3.0644798	4.3724619	2.9579448	6.1157425	1.8521825	4.960674	4.4474655	4.0331383	1.3026858
TCGA-D5-6920	1.03287671232877	0	5.0338703	1.497498	2.4849303	7.3081659	6.4357533	3.0525835	3.6942778	5.3030055	3.1503523	5.6006686	1.8520506	6.2659908	5.4720089	4.5447416	1.604392
TCGA-G4-6303	5.48767123287671	1	2.828582	1.4842454	2.4810877	8.3426722	5.3177958	3.0772777	2.8813038	5.0071639	3.7956192	5.9146929	1.9295878	4.8272484	5.7357557	4.0845623	1.7253397
TCGA-D5-6540	1.34520547945205	0	2.341057	1.6542346	2.4835103	6.5367755	6.9092595	3.5299775	3.8517084	3.7222548	3.0476991	6.3372397	1.9070258	5.4634438	4.6669099	4.1879356	1.3159077
TCGA-AA-3489	0.586301369863014	1	2.4687516	1.4665324	2.4819281	7.1675817	6.3615482	3.2040299	3.3377832	4.1510001	3.6451414	5.2733406	1.9238164	4.6233077	4.9209363	4.4466152	1.7938615
TCGA-A6-2686	1.33698630136986	0	2.0121964	1.7872566	3.0374446	6.886125	6.1871272	3.1566642	1.9345922	3.6676922	3.2638991	4.6346038	1.9945921	4.0193584	5.3130608	4.6639606	1.3613999
TCGA-AA-3986	1.58904109589041	0	5.8319208	1.3608808	2.4851711	6.9276054	6.3731852	3.1662029	2.5985694	4.6622178	2.903702	4.7839752	1.9413221	6.6651682	4.7582503	4.5200378	1.3613999
TCGA-AA-A02E	0.246575342465753	1	3.3788202	1.5776489	3.5885664	8.5314525	5.2632202	3.1198249	2.4621101	4.0696971	3.1386175	5.1269343	1.8535057	5.8937188	5.3593359	3.9255782	1.3805478
TCGA-AA-3542	1.08219178082192	0	1.5888864	2.0252288	2.5011121	7.9565411	5.6617169	3.6140515	2.3672171	3.8485296	3.8465742	5.895283	1.8564819	5.8513398	5.1038666	3.2760211	2.4123864
TCGA-AA-A02H	0.167123287671233	1	3.0331007	1.3630579	2.5011121	8.2206388	5.7921182	3.1109292	3.5236084	4.481056	3.2084667	4.6741079	2.5472701	7.2680262	4.6197763	4.0029252	1.2286095
TCGA-CM-6676	0.419178082191781	0	4.0249171	1.5115693	2.4825739	9.5856339	6.8797926	3.4313726	4.617048	3.6499927	3.1050108	5.9031013	1.9178391	4.9337272	5.526623	3.639155	1.2736177
TCGA-AA-3970	3.0027397260274	0	5.0803483	1.4026321	2.4851711	8.073033	6.38092	2.9675152	3.9262556	3.9704117	3.0144887	5.7229434	1.8521165	5.391346	5.1627884	4.8681445	2.1643637
TCGA-D5-6922	0.843835616438356	0	1.9914664	1.526084	2.479659	8.6366331	6.0719522	3.0368747	3.5590741	4.4286974	4.6117688	5.6090889	2.0432487	4.8694045	5.2496523	3.9478427	2.0891138
TCGA-G4-6302	0	0	4.3553315	1.4510823	2.479659	7.1939732	7.8553335	3.2628382	3.4694265	4.6957839	8.0511753	4.1826704	3.41342	6.0005153	5.1979284	5.9392766	5.353286
TCGA-AA-3532	2.41643835616438	0	4.555751	1.451082	2.483781	8.100035	5.553669	2.989282	3.025661	4.761525	3.332307	5.318722	1.885404	5.131621	4.454821	4.924085	1.72534
TCGA-CM-4746	1.91506849315068	0	4.3553315	1.7212338	2.4898268	7.4676182	5.3250793	3.102194	3.4694265	4.1344707	3.0476991	4.9174876	2.0994833	5.6736905	5.0081575	4.1879356	2.2426656
TCGA-AZ-6605	0.435616438356164	1	3.1348332	2.1152464	2.4816241	8.5404561	6.1160766	3.1941845	2.8008981	4.0031395	3.7715073	5.3479702	1.9771869	6.1839043	5.5322548	4.4041644	1.5562159
TCGA-AD-A5EJ	0	0	4.6548077	1.7075617	2.4860202	7.2208083	6.3694451	3.2040299	3.8371723	4.4002587	3.0706809	5.4804588	2.0753933	6.1140891	5.1099435	5.1983364	1.3159077
TCGA-AA-3930	0.167123287671233	1	3.6569884	1.4363037	2.4866285	8.1485497	6.4079131	3.015702	2.2638141	5.0868803	2.8623353	5.5964891	1.8525157	5.813243	4.3680138	4.013177	1.604392
TCGA-A6-A566	2.07671232876712	1	2.9059543	1.9610468	2.4825739	7.32735	6.3384896	3.2233742	2.9657162	3.7959504	3.8324836	5.4144195	1.8820066	5.7120934	5.6765473	4.1879356	1.3219442
TCGA-AY-4070	1.35890410958904	1	4.2418814	1.5190694	2.4822321	8.5884857	6.3232398	2.9729936	2.1262434	3.4825145	4.7403764	4.7839752	3.228822	5.7875966	3.9992424	4.3368305	1.4227855
TCGA-CM-4743	0.504109589041096	0	6.3121602	2.1152464	2.4866285	6.797072	6.3770466	3.1198249	2.7202241	4.5331846	3.1969185	5.1638709	1.9481	6.868883	4.9956497	5.6027517	1.2242461
TCGA-AZ-6600	1.00821917808219	1	3.6106994	1.5685245	2.4810877	8.4857401	5.6833412	2.9892823	3.1455782	4.6281598	3.5414968	5.2321533	1.9694153	6.3400231	4.7130218	4.2821501	1.4568674
TCGA-CM-6678	0.334246575342466	0	3.6569884	1.3605261	2.4825739	8.0798195	6.3422933	3.2233742	4.7171455	4.0368272	3.253049	5.169292	2.0639658	6.1710498	4.1811841	4.5075426	1.4227855
TCGA-AD-A5EK	1.36986301369863	0	3.8260262	1.4905909	2.6200097	7.7340295	4.9729273	3.0020516	2.3311429	4.0368272	3.0024006	5.824415	1.935835	5.4549336	4.7321883	3.9371547	1.269015
TCGA-F4-6855	2.95068493150685	0	2.8023033	1.4610606	2.4835103	7.7511115	5.9242311	3.1749908	2.9451408	4.0202799	3.253049	4.9851058	1.9178392	5.459138	4.8661927	4.266399	1.2842141
TCGA-AA-3488	0.419178082191781	1	4.4944138	1.3612345	2.4877607	8.9581742	5.2783115	2.9955133	3.487758	4.2876029	3.6265311	5.5700642	1.8528257	6.7109586	4.4971144	3.9592438	1.411753
TCGA-A6-2685	1.27123287671233	0	3.006745	1.391009	2.483781	7.655717	6.404158	3.156664	3.085265	4.442103	6.116772	4.747773	2.198064	6.366301	5.381744	4.825217	3.309181
TCGA-AA-A00Z	1.83287671232877	0	4.3067667	1.4363037	2.4829158	7.9944852	6.9050393	2.9784633	2.3490157	5.0431242	3.0585934	6.4616486	1.9125291	5.7160881	4.9276154	3.6391551	1.2961101
TCGA-AY-A69D	1.48767123287671	0	4.5397408	2.626443	2.4803734	6.998452	5.9544222	3.1848238	3.4144777	6.3654124	3.0706809	5.8482824	1.9125291	6.4191463	6.1439692	4.5075426	1.3376591
TCGA-AZ-6599	0.564383561643836	1	5.6612643	1.5334087	2.4829158	8.0861556	6.3694451	2.9053828	4.626294	4.3021927	2.9579448	4.8979267	1.9694153	6.5839058	4.3753209	4.5200378	1.278482
TCGA-NH-A50U	0.915068493150685	1	2.828582	1.5685245	2.4822321	8.5225476	6.179479	3.0020516	3.283085	4.481056	3.0144887	5.4573712	1.885404	4.5735123	5.5655647	4.0742576	1.2842141
TCGA-CM-5341	0.747945205479452	0	3.1095808	1.6418198	2.4908913	6.7139648	4.8487877	2.9892823	3.3198437	3.1204154	2.9471951	3.8058749	1.853683	4.613811	4.8214528	5.6060385	1.411753
TCGA-NH-A8F8	1.4	1	3.6795703	1.526084	2.4829158	8.0009771	6.8962759	2.9675152	2.5985694	4.8657076	4.471079	4.9493948	2.0994833	6.0597445	5.2610446	3.6270178	2.0891138
TCGA-AA-A01F	2.66849315068493	0	1.7696962	1.3624494	2.496657	8.2352335	4.6900787	3.0447345	3.6292077	4.7179691	2.6566541	6.0521062	2.0529938	6.2190691	4.8405778	4.790845	1.6429673
TCGA-AA-3979	2	0	3.23470249	1.62989252	2.48776069	8.02083833	6.30816998	2.99551327	3.9980606	4.37246193	2.99146594	5.40992419	1.85282569	4.7895114	4.54570886	3.55077893	1.3805478
TCGA-A6-5660	0.936986301369863	0	2.4159504	1.6298925	2.4822321	9.2785649	5.9318873	2.9784633	3.5590741	3.9334809	3.0257716	5.3042864	1.8701329	4.9382193	5.2894402	4.3211413	1.3613999
TCGA-AA-3975	2.83835616438356	0	2.7744696	1.588237	2.4860202	8.2059009	5.6149224	3.0227977	2.5193626	4.2131202	3.1159603	4.9042905	2.0877331	5.5480206	5.1745632	4.3441589	1.6429673
TCGA-DM-A1D6	1.56164383561644	1	2.2657146	1.5423052	2.4816241	7.1093807	5.3752945	2.9729936	3.2442513	3.8656935	2.7692893	6.0406779	3.8481555	6.1535264	5.1159085	4.9907955	3.257282
TCGA-AA-3688	1.58356164383562	0	4.0634034	1.3609137	2.4854118	7.4328337	5.1868653	2.9624719	2.6402093	4.5331846	3.0939751	5.4438882	1.9621508	5.5437835	4.6801399	4.3211413	1.8987281
TCGA-AA-3667	1.16712328767123	0	2.7744696	1.3614597	2.4894098	8.5594417	5.6977928	3.2923534	2.50021	5.5134001	3.6803466	5.2887956	1.9694153	7.2581621	5.3817443	3.8691848	1.3219442
TCGA-SS-A7HO	5.01095890410959	0	4.3553315	1.7872566	2.4849303	7.7399765	6.0680667	3.693386	3.6620046	4.1832613	3.4911809	5.8641049	1.985854	5.9537577	4.5934733	3.1415645	1.4340761
TCGA-AZ-4313	4.1972602739726	0	3.4048648	1.3638534	2.5069371	7.3408214	5.2963207	3.3222473	3.4144777	3.9334809	3.2755648	5.6048656	1.858077	6.5390756	5.4720091	5.1341583	1.5251756
TCGA-A6-6654	1.09315068493151	0	3.3062597	2.1152464	2.4822321	7.4986543	6.6902163	3.2233742	3.3969302	3.6676922	4.5409122	5.3527835	2.1260571	5.4038725	4.5319008	4.2821501	2.1249361
TCGA-AZ-5403	5.23287671232877	1	2.828582	1.4026321	2.4825739	8.1000355	4.8210113	3.0299062	3.5050215	3.3177264	4.1135466	4.9735038	2.0135098	5.5684621	4.9029665	4.5385362	1.7253397
TCGA-AA-3495	3.08767123287671	0	5.1481033	1.4413695	2.4884199	8.0208386	5.496996	2.9729936	3.5407693	4.4145362	3.0257716	5.8444323	1.9295878	5.416555	6.1701663	4.6696973	1.5099389
TCGA-QG-A5YW	2.45479452054795	0	5.3771503	1.5115694	2.4816241	7.8756597	6.823533	2.9729936	2.9032539	5.2108785	3.0939751	5.1859616	1.9295878	4.6383757	4.566901	4.1969113	1.390185
TCGA-AA-3850	0	1	2.9575207	1.3611445	2.4871015	6.6944623	6.510171	3.1566642	3.821104	4.5823883	3.2303292	5.0136269	1.985854	7.2334495	5.0081575	4.2144851	1.8987281
TCGA-AA-3861	2.5041095890411	0	4.6823775	1.3622977	2.4955462	7.5443641	5.849416	2.957504	4.3967845	4.5331846	2.8933161	4.9303412	1.8549577	6.5163414	4.6002226	4.9508904	1.390185
TCGA-AG-3898	4.0027397260274	0	2.2912265	1.9813681	2.4860202	8.2808011	6.4472704	3.1749908	3.8064621	3.9517567	3.5900986	5.6523127	1.9556068	5.8895327	4.5526581	4.5576847	1.701983
TCGA-AG-3594	0.167123287671233	1	4.4792591	1.6192995	2.4889148	7.3131162	6.2053337	3.0606939	1.8831177	4.6512019	3.0585934	5.4144195	1.9481	6.209904	4.9464953	4.8681445	1.3159077
TCGA-AG-3605	0.0821917808219178	0	3.610699	1.362147	2.494439	7.308166	5.536153	3.022798	1.999707	3.831605	3.428588	5.570064	1.854654	5.877053	3.966161	4.691802	1.390185
TCGA-AG-3742	0.0821917808219178	0	2.0539684	1.5043395	2.4836454	7.2478873	4.9304881	3.0447345	2.0779798	4.2422293	3.2421115	5.9069929	2.0994833	4.8413018	4.8785349	4.013177	1.4694391
TCGA-AG-A01N	2.58356164383562	0	3.2586654	1.6805283	3.1831365	8.9963611	5.7772974	3.1198249	3.0451482	4.5936519	3.3865942	5.6048658	2.286773	5.7494452	5.554149	3.9255782	1.4959411
TCGA-AG-3725	0	0	2.8023033	1.5043395	2.4843554	7.4475718	5.0758913	2.9053828	4.1026288	4.6393438	3.0476991	4.9493948	1.889041	4.9244377	6.2455633	5.4686565	1.604392
TCGA-AF-2691	0.884931506849315	0	3.4283059	6.2548161	2.4851711	7.5858669	5.8098735	2.9955133	3.9406667	4.3021927	3.9996807	4.1465584	1.89321	6.0677919	5.8440927	4.9378601	1.8987281
TCGA-AH-6643	3.6	1	1.8892902	1.6298925	2.483213	8.0660103	6.4712899	3.2040299	3.4515681	4.1178447	3.2755649	5.3479702	1.985854	8.2738348	4.6066473	4.0331383	1.3294007
TCGA-DC-5869	0.419178082191781	0	2.7744696	1.588237	2.4851711	7.9751683	4.7767449	3.015702	2.4425931	3.8997838	3.0144887	5.5080762	1.8973939	5.6948454	4.9145626	4.7556406	1.701983
TCGA-AG-3999	2.33698630136986	0	1.9914664	3.7488901	2.4902438	8.5132708	4.7355173	3.2628382	2.1128655	4.1178447	4.0055709	4.6096668	2.1122071	5.3657224	4.2959576	3.7983096	1.6818553
TCGA-AF-3400	1.06027397260274	0	3.9476097	2.4048489	2.486865	7.4986543	5.8098735	3.0525835	3.0451482	3.8485296	3.8883628	5.1156795	1.8525804	6.7299776	5.421689	4.8056075	1.4013596
TCGA-AG-4007	0.0849315068493151	0	4.2592592	1.4610606	2.4851711	8.3346784	6.0348652	3.0772777	3.4694265	3.7959504	3.5312227	5.2476887	1.89321	6.6472179	4.9087464	4.0331383	1.870926
TCGA-AG-3575	1	0	3.474487	1.3613921	2.4889148	6.601788	7.2504778	3.0447345	1.9463326	2.8093575	3.4072255	5.0883404	1.8531418	5.4757278	5.0981401	4.7655363	1.5562159
TCGA-AG-4015	0	0	2.1464053	1.3611445	2.4871015	8.3121281	5.1271586	3.1379068	2.2801621	4.4145358	3.1850404	5.5612102	1.8526452	5.3569357	5.3072283	4.8203671	1.7481962
TCGA-DY-A1DF	2.01095890410959	1	1.8892902	1.5776489	2.4835103	7.2616312	6.045928	3.5393589	2.1541734	3.5768595	5.532413	4.3981731	1.9481	4.4115319	5.817382	4.0029252	2.7889632
TCGA-CL-5918	0	0	1.8170209	1.6192995	3.1831365	8.5594417	5.2049603	3.1109292	3.1654926	4.2720767	2.9692512	5.0771859	1.9178392	5.8217804	5.3072283	4.0029252	1.278482
TCGA-AF-5654	0.704109589041096	0	5.6263104	1.4905909	2.4849303	7.7282898	6.2814609	2.9955133	4.3754179	4.2876029	3.1050108	4.8588631	1.935835	6.715917	4.2584447	4.0434528	1.390185
TCGA-AG-A023	4.33150684931507	1	5.0803483	1.6088936	2.4849303	8.4520365	6.6135623	3.1749908	2.5598242	4.7399675	3.4504913	5.677067	1.9771869	6.5435387	5.4157881	3.914826	2.5925607
TCGA-AG-A00Y	1.91780821917808	0	3.4283059	1.8049886	2.4837805	8.9581742	5.4115846	2.957504	2.3311429	5.4393854	2.9914659	5.6178159	1.8517358	5.1094327	4.7130218	3.6765708	1.2233881
TCGA-EI-7002	0.997260273972603	0	4.3067667	1.4783854	2.4810877	7.5240241	5.3356548	3.0525835	3.5236084	4.4002587	3.4401158	5.6685432	1.9481	4.8413018	5.2496523	4.4536439	1.411753
TCGA-AG-3885	1.4958904109589	0	1.8000572	1.3617505	2.4915388	7.9944852	5.8098735	3.1662029	2.0889223	5.453178	4.2997192	5.4438882	2.0877331	7.3805221	4.7515945	4.232658	1.6429673
TCGA-AG-3602	0	0	2.7237	1.362147	2.494439	6.651253	5.022678	3.21396	2.46211	3.758909	3.286766	4.674108	1.994592	7.17243	4.660441	4.013177	1.525176
TCGA-AG-3584	2	1	3.9865516	1.5602005	2.486865	8.3669083	5.5113475	3.5299775	4.6454828	4.1832613	4.1030033	5.8444324	1.8525804	5.2492651	5.421689	4.0845623	1.5727605
TCGA-AG-A01L	0	0	1.6348177	1.3613245	2.4884199	7.7056605	5.7158675	2.9838113	2.8621741	5.3030055	2.9806543	4.4626142	1.8530062	6.1140891	5.4496275	4.3293913	1.4568674
TCGA-AG-3582	3.0027397260274	1	2.647774	1.6542346	2.4898268	8.9581742	5.9947993	2.9838113	2.9032539	4.9700159	3.2755649	5.8085031	2.0529938	5.8727967	4.5934733	4.3892399	2.3676772
TCGA-AG-3731	3.08493150684932	0	3.4048648	1.3602256	2.4803734	8.3669083	6.8066433	3.0447345	2.1974943	4.1832613	3.7475823	5.8165434	1.9771869	5.9064327	5.3303468	3.9255782	1.7481962
TCGA-AG-3896	0.0849315068493151	0	2.7502124	1.3608808	2.4851711	7.9686662	5.1720016	3.102194	3.0852646	4.8143339	3.7640013	5.2271604	1.8521165	6.3841843	4.7967737	4.1793321	1.604392
TCGA-EI-6512	1.47397260273973	0	2.9059543	1.4026321	2.483213	7.3033345	5.9947993	3.1290056	4.3967845	4.4421027	3.0476991	5.6853273	1.9125291	5.791832	4.5250942	4.381901	1.4830144
TCGA-AF-2693	1.59178082191781	0	3.330557	1.4905909	2.4819281	7.722508	5.6724997	2.9281741	5.0479387	4.9146442	3.5014697	5.6810884	1.9018154	6.414876	5.4274415	4.6005082	1.5882343
TCGA-DC-6160	1.66575342465753	0	4.4329977	1.4087488	2.4851711	8.0798195	5.8168691	2.899752	2.7813894	5.5928481	3.1850404	6.2036608	2.0753933	6.0805632	5.2211518	4.0845623	3.0424618
TCGA-F5-6864	1.03835616438356	0	2.2657146	1.4665324	2.4810877	8.9080273	6.1907393	3.1566642	3.6127929	5.033985	4.870413	4.891925	2.215903	4.9472762	7.1337434	4.1969113	3.5267313
TCGA-EI-6882	0.717808219178082	0	4.2418814	1.8227526	2.4835103	6.709834	6.1052046	2.9675152	3.1241678	4.7832886	2.9148568	5.5831855	1.885404	5.5521417	4.8908221	5.4547902	1.6240172
TCGA-AH-6903	1.62191780821918	0	4.4792591	1.431935	2.4813559	7.4622987	5.197824	2.957504	4.0385297	4.9244921	3.0476991	4.9303412	2.0033522	6.3973785	4.2045864	4.7605552	1.5402673
TCGA-EI-6917	1.45479452054795	0	2.1695	1.560201	2.481356	7.369535	7.174014	3.060694	3.577273	4.272077	2.872551	5.934129	1.941322	4.892236	4.646744	3.589682	1.273618
TCGA-F5-6863	0.989041095890411	1	2.4159504	1.526084	2.4836454	8.6767437	6.1536464	3.2040299	4.4075189	3.9704117	5.3062193	4.2836939	2.286773	5.1449809	5.3362435	4.2232229	2.0530707
TCGA-CM-6170	0.663013698630137	0	3.5889393	1.4905909	2.4803734	7.477774	5.6075768	3.0933778	3.0451482	4.4286974	3.2303292	5.4942354	1.9556068	4.5888365	5.7907447	4.5200378	1.4959411
TCGA-CI-6620	2.76438356164384	0	2.9309014	1.6805283	2.4835103	7.9878865	6.1942297	3.0085498	2.0555793	5.1705093	3.5014697	6.0259358	1.9070258	5.627615	4.7777004	3.9255782	1.4694391
TCGA-AG-3890	1.41917808219178	0	3.5202343	1.431935	2.4843554	6.605546	5.4756453	3.1848238	4.5595073	5.3973011	3.4172943	5.1318089	1.8973939	6.0135702	5.1038666	4.6639606	1.6240172
TCGA-EI-6883	0.958904109589041	0	3.6107	1.6088935	2.4825739	8.717937	5.6364237	3.1290056	4.4991339	5.0339846	3.0476991	5.2580303	1.9480999	3.9296966	5.8769874	4.1969115	1.5727605
TCGA-DT-5265	0.441095890410959	0	2.076842	1.446081	2.650512	7.739976	6.315717	3.830397	4.407519	3.44585	6.060714	5.077186	2.043249	6.348653	4.738858	4.735582	1.988562
TCGA-AG-3599	1.0027397260274	0	2.7237005	1.3612345	2.4877607	7.6390948	6.6414121	3.0227977	3.9124419	3.8997838	3.2192871	4.8653255	1.8528257	6.8042	5.0619932	4.7704038	1.3805478
TCGA-DC-5337	0.832876712328767	0	5.8756088	1.8049886	2.486865	7.1180541	4.6438543	2.9402084	4.6357047	4.5331846	3.0257716	4.9493948	1.9238164	6.4191463	5.0020959	4.6524365	1.3709348
TCGA-AG-4008	1.41917808219178	0	2.6228414	1.3610799	2.4866285	8.266091	5.9874841	3.0933778	2.8412664	3.8141708	3.5992679	5.0490837	1.9295878	4.7941416	5.0204047	4.5638559	1.5402673
TCGA-CI-6624	4.01643835616438	0	6.0679897	1.588237	2.4794316	7.6779269	6.289271	3.0772777	4.877203	4.7179691	3.3543395	5.0490837	1.8701329	4.8602676	5.5430031	5.1426194	1.9289282
TCGA-AG-3902	2.66849315068493	0	2.8023033	1.4905909	2.5943219	8.3827521	6.3654429	3.0020516	2.7419017	4.8451936	2.8933161	5.2632208	1.8679292	5.5394945	4.5106418	4.161007	1.4830144
TCGA-G5-6641	2.2027397260274	0	5.1023951	1.4665324	2.4835103	8.5980594	5.8168691	3.015702	3.9124419	5.4740419	2.8830941	4.1942821	1.9238164	5.4079723	6.213703	4.4942402	1.4830144
TCGA-EI-6881	1.36712328767123	0	2.4159504	1.5115694	2.4835103	7.5036692	5.0680987	2.9402084	3.9124419	4.3724619	2.9914659	5.7472461	1.8788784	5.0692402	5.461022	3.9592438	1.817229
TCGA-EI-6884	0.898630136986301	0	3.4283059	1.4783854	2.483213	7.9006295	5.3394244	3.1198249	3.4515681	5.1863008	3.2421115	5.6262692	2.0229572	4.613811	5.3072283	4.6696972	1.701983
TCGA-AG-3592	2.83561643835616	0	2.4432605	1.5776489	2.4822321	7.9625505	4.8087428	3.0085498	2.9849948	4.8759232	3.2755649	5.6562546	1.8973939	6.0176529	5.1804441	4.3517349	1.3528502
TCGA-AG-A016	0.756164383561644	0	2.341057	1.533409	2.496657	9.188117	5.6725	3.156664	2.331143	5.103784	3.127481	5.914693	1.855262	6.35307	5.637946	3.576867	1.444797
TCGA-AG-3583	1.67123287671233	1	4.66907	1.3614597	2.4894098	7.4986543	5.7049223	2.8896413	3.3377832	4.4945368	3.1503523	4.8255693	1.9621508	6.7207163	3.731742	3.7017059	1.3528502
TCGA-AG-3728	2.4986301369863	0	2.3668198	1.5602005	2.4843554	7.8218909	5.8923812	3.3818073	2.1974943	4.3314385	4.9600785	4.7257898	2.0329857	6.0005153	4.7844068	5.0514837	2.9940173
TCGA-AG-3611	1.16164383561644	0	2.3155129	1.3611122	2.486865	6.7060601	5.8958379	2.8921039	3.105222	3.6130573	2.6404123	4.336636	1.9238164	6.0721906	4.9898335	5.0475185	1.3159077
TCGA-AF-6655	0.972602739726027	0	3.9278548	1.3605728	2.4829158	8.0798195	5.4504316	3.1198249	3.0644798	4.8346174	3.4072255	5.8799444	1.89321	5.9582256	5.2154501	4.3441589	1.4830144
TCGA-AF-2692	1.12876712328767	0	3.7228437	1.7531441	2.4843554	7.0872458	6.2814609	3.0085498	2.9239777	4.9882893	3.1503523	5.677067	1.89321	6.3796291	4.6197763	4.0742576	1.4568674
TCGA-AG-4001	3.0027397260274	0	2.41595	1.666838	2.484355	7.757153	5.842296	3.302948	2.112866	4.717969	3.922374	5.211716	1.994592	5.979737	4.67355	4.551152	1.663493
TCGA-AG-A02X	3.41643835616438	0	4.7502121	1.3628295	2.49944	7.4830273	4.6941587	2.9624719	3.1455782	4.8143339	3.0476991	5.5036885	1.856024	6.529478	6.5694625	4.2821501	1.4227855
TCGA-AG-A020	0.0849315068493151	0	1.8524373	1.4232548	2.4849303	7.6837016	5.3752945	2.8851712	2.50021	4.97924	2.9914659	6.0821427	1.8973939	6.3574908	5.9630867	4.2578634	1.6240172
TCGA-DC-6155	0.616438356164384	0	2.828582	2.0704018	2.4915388	6.9105603	5.1534746	4.3350358	3.5050215	4.0368272	3.6361255	5.9912926	1.8538603	5.6569792	5.7852625	4.381901	1.6240172
TCGA-AG-A00C	0.501369863013699	0	2.2181659	1.5685245	2.486865	7.9438204	5.5113475	2.9484922	2.9657162	4.885455	2.903702	5.4099242	1.9238164	5.7367192	5.3362435	4.4254534	1.411753
TCGA-AG-3883	0.0849315068493151	0	3.0824315	1.6088936	2.4898268	7.9313817	5.7628606	4.1423914	2.1001164	3.7769963	5.0876322	4.9110134	1.8533915	7.2177228	4.5457089	3.9927015	1.3448584
TCGA-DC-6158	0.591780821917808	0	3.2839453	1.4905909	2.7680761	8.1626919	5.6905595	3.2723411	2.0253298	4.1178447	3.4072255	5.0602283	1.8759031	5.3657224	4.8466942	4.6524365	1.4568674
TCGA-EI-6514	1.35890410958904	0	2.0995057	1.4842454	2.4813559	7.1547565	5.8387914	3.0933778	3.6456678	3.7041284	4.9809389	4.8255693	2.1122071	4.0126963	5.1745632	4.6411638	1.988562
TCGA-A6-6137	0.953424657534247	0	4.5093554	1.497498	2.4813559	8.3504009	6.4950492	2.9838113	5.1005548	5.0868803	2.9914659	5.1475143	1.985854	4.7845969	5.610435	4.4120285	1.6429673
TCGA-CM-4747	0.668493150684932	0	2.5429047	2.0252288	2.4908913	8.5314525	6.045928	3.1749908	2.9451408	4.1981702	4.0176978	4.4626142	1.853683	5.9064327	4.3972037	3.9478427	1.870926
TCGA-D5-6927	0.786301369863014	0	3.330557	1.7368049	2.4843554	7.6499932	6.4119084	3.1198249	3.5950816	5.3902279	3.2867662	5.9263041	2.1260571	6.6195258	5.1099435	4.1133246	1.3528502
TCGA-AA-3949	2.16712328767123	0	5.2853804	1.3618729	2.4924352	6.6245625	5.9318873	3.1749908	1.9060797	3.8838007	4.0748947	4.9174876	2.198064	6.3358414	4.586509	6.0585212	1.8987281
TCGA-G4-6625	7.64931506849315	0	4.2418814	1.5985984	2.4816241	7.2119529	5.6220513	3.0299062	3.5772732	4.6957839	3.6080867	5.2733406	2.0033522	5.3698532	5.4890881	4.7456442	1.5727605
TCGA-CK-5913	4.27671232876712	0	4.8389982	1.4124926	2.4836454	8.1203859	6.7271245	3.3515115	3.0451482	5.273777	3.1159603	5.8991779	1.985854	4.4591014	5.0921556	4.9422487	1.3026858
TCGA-AZ-6608	0.161643835616438	1	3.7437157	1.6298925	2.4851711	8.7498401	6.2814609	2.8969881	3.760282	4.8657076	2.8830941	5.6435957	1.9771869	5.5521417	4.7844068	3.3744262	1.4227855
TCGA-AA-3662	0.504109589041096	0	2.4159504	1.5602005	2.4822321	7.9375334	5.9729443	3.0772777	2.7202241	4.0696971	3.0144887	4.7907281	1.9238164	6.0344244	4.2735726	3.7396013	1.3613999
TCGA-D5-5539	1.63287671232877	0	3.0824315	1.3910092	2.5943219	7.3695354	5.5041892	3.0447345	4.8216974	4.481056	3.1734089	5.2117157	2.0877331	4.6779618	4.4900575	4.2061557	1.4227855
TCGA-AZ-4315	4.86575342465753	0	4.3553315	1.5602005	2.4843554	6.8697609	5.5721476	3.0020516	4.4075189	4.1981702	3.5414968	5.3910606	1.9070258	6.7998293	5.1627884	4.6358923	1.3528502
TCGA-CM-4752	0.336986301369863	0	4.387508	1.680528	2.484355	8.250689	4.934257	2.908384	3.06448	3.776996	3.470932	5.381513	1.89321	5.144981	5.860646	4.366793	2.689315
TCGA-AA-3548	2.83287671232877	0	2.3668198	1.5115694	2.4877607	7.7454855	5.4539908	3.1662029	4.3528697	4.5699411	3.4911809	5.2321533	1.935835	5.3739169	5.238104	4.719558	1.4830144
TCGA-AA-3994	2.25205479452055	0	2.9059543	1.3611122	2.486865	7.3176594	6.3731852	3.0933778	2.7813894	3.7769963	3.4285879	4.7193368	1.9295878	6.8086243	4.3466704	4.5075426	1.4340761
TCGA-AA-3502	2.91780821917808	0	4.2749846	1.3608479	2.4849303	7.3362484	4.9961046	2.9248431	4.0385297	3.7769963	2.6710123	4.6895582	1.8520506	6.1624536	5.5655647	4.795813	1.2842141
TCGA-DM-A1D4	7.72876712328767	1	4.8764544	1.526084	2.4854118	7.9878865	5.9874841	2.9053828	4.4891704	4.5699411	2.8725511	5.8283127	1.9694153	5.2492651	5.898218	4.0434528	1.2238796
TCGA-DM-A282	11.5972602739726	0	3.8260262	1.4610606	2.483213	7.9006295	6.2166236	2.9838113	3.775937	3.8485296	2.9471951	4.5598555	1.9481	6.4450964	5.4274415	3.8102438	1.4340761
TCGA-CA-6716	1.01643835616438	0	3.7644315	1.4610606	2.4829158	7.6664588	6.1272456	3.102194	3.1241678	4.3450134	3.6265311	4.1826704	2.198064	6.0931826	3.7941423	3.7983096	1.4340761
TCGA-CM-6164	1.33424657534247	0	2.192964	1.5043395	2.4822321	8.2059009	5.6508409	2.9784633	3.0451482	3.9704117	3.5517112	5.5919389	2.198064	4.9832897	5.3418688	4.8445888	1.817229
TCGA-AA-3693	0	0	2.0328704	1.419379	2.4851711	6.3494644	4.8568494	3.0447345	3.0451482	4.0853768	3.8817588	4.9908097	2.1260571	4.6966663	5.9576574	4.7456442	1.7709067
TCGA-AA-3509	5.24657534246575	0	4.4944138	1.5043395	2.4854118	8.0798195	5.4005688	3.0020516	3.3006825	4.5823883	3.1610891	5.4483784	1.9070258	6.2358124	5.4835823	4.1036215	1.309035
TCGA-AA-3517	3.24931506849315	0	4.6961637	1.6192995	2.4849303	6.9816813	6.5845808	2.9527311	2.6986877	4.5331846	3.0828478	5.3238637	2.4403403	6.0260341	5.3362435	3.6641408	1.4340761
TCGA-AZ-6607	0.265753424657534	1	5.8576406	1.360654	2.8869878	6.4647279	8.1323304	3.4606047	2.0555793	3.0028058	4.2016409	4.8720757	2.4154466	5.6486768	5.7139044	4.6753549	1.5562159
TCGA-A6-6651	0.70958904109589	0	2.493636	1.368767	2.479204	7.399265	6.522021	3.129006	2.640209	4.21312	6.185768	4.858863	3.015622	4.942752	4.559694	4.418685	3.906792
TCGA-AA-A03J	3.41369863013699	0	3.1095808	1.4783854	2.4894098	8.1344286	6.3422933	3.402279	4.0646355	4.9146442	3.5992679	5.0373311	1.8532773	6.5973155	5.1569198	4.1512958	1.3294007
TCGA-CM-6172	0.580821917808219	0	3.2586654	1.5043395	2.4822321	7.2029478	5.3107128	3.2040299	6.8513522	5.2812611	3.1850404	5.4099242	1.9018154	4.4006541	5.3130608	4.4676877	1.4568674
TCGA-AA-A01Z	3.08493150684932	0	1.8338807	1.7075617	2.4854118	8.6366331	6.0644769	3.0227977	3.6292077	5.8946683	3.5617065	5.4483784	1.8521825	6.2616287	5.1456847	4.122444	1.4694391
TCGA-AA-A00O	2.25205479452055	0	2.647774	1.4562006	2.486865	6.6944623	6.0348652	3.8678709	5.8468734	3.7769963	3.9087599	4.3880868	2.0529938	4.517124	4.3900136	3.7873494	1.5562159
TCGA-DM-A28H	9.75616438356164	0	4.1366078	1.4905909	2.479659	8.7940473	5.9983316	2.9318253	1.9750841	4.9050793	3.0144887	6.2545726	1.885404	5.7960899	4.5596943	3.2055825	1.4340761
TCGA-AZ-4616	0.427397260273973	1	3.1095808	1.6088936	2.7057819	9.0226314	6.5650127	3.3029481	3.9124419	4.1671748	3.4603401	5.0201054	1.985854	6.2744432	4.4622614	4.3441589	1.6429673
TCGA-A6-2675	2.31780821917808	0	3.0331007	1.4363037	2.4810877	7.8880867	6.1052046	3.0525835	3.5950816	4.6053578	3.4811576	4.3781241	1.9945921	4.7315577	5.0324055	4.5385362	2.7889632
TCGA-AA-3854	3.0027397260274	0	2.647774	1.8227526	2.4898268	6.9690699	5.9616942	3.0368747	3.5236084	4.2279583	3.253049	5.0081019	1.9694153	6.7762023	4.9464953	5.7389743	1.5562159
TCGA-AA-3678	3.91780821917808	0	6.2112883	1.588237	2.4860202	8.1987203	5.8317187	2.9892823	2.6201066	4.8346174	3.3323067	5.5788449	1.935835	6.158162	5.3932067	3.9705787	1.4959411
TCGA-AA-3864	4.41643835616438	0	4.3231618	1.6542346	2.486865	6.8943334	6.1272456	3.0227977	2.8621741	4.6164164	3.0939751	5.6394486	1.9694153	6.3486528	5.2326472	4.9143376	1.4340761
TCGA-AA-3875	1.5041095890411	0	3.0067447	1.3613921	2.4889148	7.612608	6.2471396	3.0368747	3.3377832	4.8143339	3.0939751	5.5919389	1.9621508	5.7160881	5.4720089	4.3744574	1.6240172
TCGA-AD-6965	2.20547945205479	0	2.0539684	1.4562006	2.4835103	8.4520365	6.2471396	3.0692878	2.0667884	4.1832613	3.0367861	5.824415	1.9070258	5.8089858	5.6326389	3.8102438	1.3159077
TCGA-A6-6140	0.975342465753425	0	3.353305	1.577649	2.483781	8.040085	5.539774	2.962472	5.085048	5.250969	3.025772	5.722943	1.923816	5.885428	6.488361	4.815479	1.556216
TCGA-5M-AAT6	0.794520547945205	1	3.702029	1.7872566	2.483213	8.8951716	6.8962759	3.0606939	2.0253298	4.5823883	3.396471	5.7762971	1.9556068	6.3316625	4.8466942	4.9641977	1.5562159
TCGA-F4-6460	1.11506849315068	0	3.353305	1.4610606	2.4794316	7.3745636	5.9133244	3.2723411	2.3131042	4.4002587	5.5935247	4.9493948	2.0639658	5.3306729	4.828132	4.0845623	2.5477334
TCGA-AA-3664	4.5013698630137	0	4.7231294	1.3612345	2.4877607	7.6610466	6.142364	3.0299061	3.0046686	5.1942968	2.9806543	6.511516	1.9413221	6.0386463	5.151255	4.9002051	1.3613999
TCGA-CM-4748	0.586301369863014	0	3.8053554	3.4807859	3.7484818	8.2279663	6.7436787	3.253247	2.2638141	4.5194256	4.5257681	5.2684385	2.0529938	5.8727967	5.0861037	4.5266509	1.2566898
TCGA-CK-6746	0	0	2.6725118	1.5985984	2.486865	6.9320711	5.6040797	4.6838574	5.4590701	3.9334809	2.7102127	5.5213244	2.1397753	5.055886	4.9087464	5.0173033	1.3219442
TCGA-F4-6809	1.1041095890411	1	2.0995057	1.3648267	2.4792043	7.9751683	5.9355443	3.1566642	4.0522342	4.3172198	4.9479826	4.1352004	2.6712326	4.9427521	5.3303468	4.2897334	2.5038068
TCGA-AA-3549	1.75068493150685	0	2.4432605	1.431935	2.4854118	7.7745103	5.1233933	3.0692878	3.2064221	5.0161632	3.0024006	4.6817205	1.9481	5.4716607	5.5935891	5.4650895	1.3219442
TCGA-CM-6171	0.498630136986301	0	4.5093554	1.497498	2.4835103	6.6129797	6.6377867	3.8303968	5.1864695	4.5823883	3.0706809	4.6346038	1.8820066	5.4676802	4.7777004	4.5200378	1.2644285
TCGA-AA-3518	0.0849315068493151	0	5.0803483	1.6805283	2.4877607	6.9530592	6.1462294	2.9838113	4.2376811	4.6957839	3.1386175	5.2165185	1.8528257	5.9064327	4.6263866	5.6556117	1.5562159
TCGA-A6-4107	0.632876712328767	0	3.0584074	1.3604379	2.4819281	7.3176594	5.806455	3.1848238	4.4288925	3.7394625	3.4072255	4.6663484	1.8512285	6.0677919	4.6002226	5.2100609	1.5562159
TCGA-AA-A00N	0.334246575342466	1	2.6725118	1.8794232	2.4860202	7.3505667	6.9307951	3.1941845	4.725949	4.6053578	3.1734089	4.7691258	1.9070258	5.6569792	5.5601832	4.7556406	1.2961101
TCGA-A6-6652	1.24931506849315	0	2.6228414	1.3606725	2.4836454	8.0660103	6.2014886	3.0085498	4.025796	4.6850971	3.0024006	5.4573712	2.0753933	5.1964878	3.9661608	3.9478427	1.3709348
TCGA-AA-A00E	2.5013698630137	0	3.6569884	1.3661912	2.5240554	7.32735	6.6414121	3.0447345	3.5590741	4.5194256	3.0476991	5.7344309	2.2517861	7.0978584	5.5378103	5.3339104	1.6818553
TCGA-CA-5256	0.178082191780822	0	4.3553315	1.4905909	2.4902438	7.2434395	5.5041892	3.0299062	3.2442513	3.8141708	2.9914659	5.1638709	1.9945921	6.0094311	5.5051128	4.3368305	1.3448584
TCGA-AY-A71X	1.61095890410959	0	2.9575207	1.5776489	2.483213	7.9686662	6.7192008	3.0606939	4.529823	4.1178447	2.9148568	4.5075338	1.9018154	6.2400249	4.7908344	4.623941	1.3709348
TCGA-AY-A8YK	1.56986301369863	0	4.4175734	2.3808804	2.483213	8.4432461	5.2486103	2.9484922	4.6076829	4.2720767	3.0144887	6.3159515	1.9413221	4.9290255	5.0444287	4.2061557	2.0891138
TCGA-D5-6537	0.4	1	2.828582	1.5115694	2.486865	7.9502447	7.2068903	3.1662029	3.6456678	3.6499927	2.7373013	6.4937133	1.9238164	6.2878485	4.7582503	4.0642527	1.3528502
TCGA-CM-6674	0.410958904109589	0	3.2347025	1.4363037	2.4854118	7.4185212	5.625435	3.0606939	2.6598338	4.3450134	3.9933679	5.6133894	1.9771869	6.388517	5.2894402	5.0971896	1.870926
TCGA-A6-2678	1.1972602739726	0	5.4460733	1.5508957	2.4837805	7.1986027	5.4577292	3.0085498	5.3332345	5.2108785	3.0367861	5.6394486	1.9413221	5.5521417	4.7844068	4.9466394	1.3159077
TCGA-CM-6161	0.580821917808219	0	4.208041	1.391009	2.483781	7.493344	6.617705	2.995513	4.261358	4.905079	3.014489	5.206782	2.043249	6.327208	4.751594	3.627018	1.525176
TCGA-AA-3660	6.50684931506849	0	3.908903	1.360691	2.483781	7.739976	6.157426	3.015702	3.045148	4.302193	2.969251	5.604866	2.022957	5.446482	4.67355	4.629802	1.525176
TCGA-AA-3510	5.33150684931507	0	2.8554177	1.526084	2.4822321	7.768681	6.2435911	2.9484922	5.3792458	5.3030055	3.0367861	5.6133894	2.0994833	6.414876	5.1456847	4.6639606	1.5727605
TCGA-CM-6679	0.334246575342466	0	2.1464053	1.4665324	2.4810877	7.6837016	5.6508409	3.0852461	2.5790871	4.1832613	3.6885646	5.0545551	2.1693113	4.9876588	5.5825454	4.6468684	1.5251756
TCGA-CM-5349	0.917808219178082	0	3.3062597	1.419379	2.4836454	8.5132708	6.1016584	3.1941845	2.3311429	3.9334809	4.8477025	5.0081019	2.0529938	6.4107247	5.548957	4.432158	2.2426656
TCGA-AA-3968	1.83287671232877	0	2.647774	1.4722314	2.4835103	7.6610464	5.3934439	2.9784633	3.0046685	3.9517567	3.3094166	6.4550781	2.6712326	4.9472762	4.9338715	4.232658	1.6634931
TCGA-AA-A01Q	0.0849315068493151	0	2.8023033	1.5602005	2.4902438	7.0404792	6.4396767	2.9053828	4.5595073	5.9125586	3.1050108	5.3284658	2.0529938	5.1316206	5.5655647	4.1969113	1.3376591
TCGA-AA-3872	0	0	2.1225859	1.6088936	2.4825739	8.0009771	7.022384	3.2040299	2.7202241	3.5388152	5.2219593	5.2788309	2.0229572	5.3826663	5.1159085	4.7456442	2.5038068
TCGA-DM-A28E	9.99452054794521	0	3.4283059	1.5043394	2.4877607	8.0208386	5.8600467	2.9675152	4.1770833	5.0071637	2.925811	5.6048656	2.0753933	5.8811516	5.4216889	4.2412417	1.4568674
TCGA-G4-6628	4.4	0	3.5889393	1.4275772	2.4835103	7.7511115	6.5575547	3.0227977	2.2462302	4.6622178	3.2867662	5.7023278	2.1542724	5.7410769	4.4548212	4.7704038	1.7938615
TCGA-CM-6166	1.16164383561644	0	4.3707111	1.4610606	2.4835103	8.8715127	7.1833235	3.0933778	3.0256609	3.9704117	3.2192871	5.1318089	1.9070258	5.3614446	5.0560152	3.3991695	1.5727605
TCGA-CK-6748	0.167123287671233	0	2.9575207	1.526084	2.4816241	7.4475718	5.7628606	3.5760463	2.1395393	3.1023641	3.9424367	4.453713	2.0432487	5.5270964	4.054895	4.1133246	1.5562159
TCGA-AA-3666	0.167123287671233	1	2.3912461	1.3612345	2.4877607	6.5713089	4.3682586	2.9838113	3.1863613	4.8657076	3.1850404	5.1475143	1.9413221	5.8770531	5.2954711	5.3268383	1.5251756
TCGA-AA-3697	7.08767123287671	0	2.8815082	1.4510823	2.4843554	7.8393633	5.7959228	3.0227977	3.8064621	4.1344707	2.8830941	5.5788449	1.8973939	6.0805632	4.7844068	4.0642527	1.6634931
TCGA-D5-6924	1.19178082191781	0	3.497589	1.497498	2.483781	7.549789	6.495049	3.022798	2.229636	3.883801	3.491181	6.29804	1.969415	4.992022	5.09814	3.751557	1.495941
TCGA-AA-3511	0.580821917808219	0	2.7237005	1.7075617	2.4822321	7.4830273	5.6508409	3.1662029	4.8377474	4.2131202	3.3754047	5.0373311	1.9481	5.0427098	4.8405778	4.2144851	1.411753
TCGA-CA-5254	0.186301369863014	0	2.5182916	1.419379	2.4843554	8.7824694	6.5730747	3.1379068	3.2631488	5.103784	2.9359029	5.4004995	1.8518932	7.0205855	5.0324055	4.7301518	1.3026858
TCGA-AA-3506	4.83561643835616	0	4.7097754	1.6542346	2.4902438	7.8336294	6.6943091	3.3919358	3.4694265	5.3247326	3.7878838	5.7762971	1.8535057	7.6281554	5.2552647	4.0331383	1.411753
TCGA-AA-3710	2.24931506849315	0	4.8389982	1.7368049	2.486865	6.9858689	5.9947993	3.0852461	2.7813894	4.6742487	3.1850404	5.3432769	1.8525804	6.6972559	4.8341911	5.150933	1.3805478
TCGA-G4-6314	2.99452054794521	0	5.512668	1.497498	2.6856856	8.5788276	6.2166236	3.1379068	3.2256171	4.4002587	5.4498809	5.8085031	2.1693113	5.6948454	5.7413161	4.3966479	2.5925607
TCGA-AA-3971	1.33972602739726	0	3.9089026	1.3608808	2.4851711	7.2799748	5.7193456	2.9784633	3.677717	4.7179691	3.2192871	4.7691258	1.9070258	5.3996257	5.3072283	5.0887239	1.6429673
TCGA-AA-3673	4.16986301369863	0	2.9575207	1.3609968	2.4860202	8.1915947	5.3576482	3.1662029	3.7276736	4.3172198	3.0257716	4.8787006	1.9481	4.316783	4.9145626	4.6067766	1.3709348
TCGA-AD-6548	1.78082191780822	0	2.9575207	1.526084	2.4803734	7.3939519	6.6780918	3.0772777	3.2064221	4.2720767	3.4603401	5.7145694	2.0994833	5.4757278	4.6002226	4.3966479	1.701983
TCGA-CA-6719	1.19178082191781	0	2.265715	1.598598	2.481356	8.434337	6.407913	3.029906	2.720224	4.102259	4.578163	4.930341	2.465612	4.869404	4.26646	3.751557	1.817229
TCGA-DM-A1D9	11.6986301369863	0	3.4048648	1.3792955	2.4825739	8.0861556	5.6652671	2.9892823	4.5298231	4.519426	2.9692512	4.9239834	1.9480999	4.6233077	5.4045202	4.2578634	1.2604274
TCGA-D5-6536	1.48767123287671	0	2.4432605	1.4157561	2.4810877	7.3131162	6.2014886	3.3029481	4.877203	3.2268917	3.3205939	4.9735038	1.8701329	6.0469515	3.8028529	3.9478427	1.701983
TCGA-AA-3815	2.75342465753425	0	4.3231618	1.4610606	2.4889148	7.0957496	6.4950492	3.0692878	2.9032539	5.3614582	3.1386175	4.7839752	2.2517861	5.791832	4.9956497	4.9728354	1.6818553
TCGA-A6-4105	1.21095890410959	1	5.1253515	1.4610606	2.4822321	7.2388448	6.5650127	3.2040299	2.6598338	3.5388152	3.2867662	5.6133894	1.9238164	6.6925479	3.9156798	4.1324519	1.4340761
TCGA-G4-6322	2.16986301369863	0	6.563007	1.412493	2.481928	7.585867	6.265596	3.069288	5.003577	4.639344	3.440116	5.434239	1.929588	6.729978	5.494588	4.467688	1.509939
TCGA-AA-3553	2	0	2.7502124	2.2827014	2.486865	8.8715127	5.3752945	3.102194	2.5790871	4.1344707	3.3205939	5.4617027	1.9771869	5.6816422	4.9956497	3.8214171	1.5251756
TCGA-F4-6569	1.12054794520548	0	2.4687516	1.694197	2.4843554	7.8336294	6.4079131	3.2923534	1.9825548	3.5768595	4.0055709	5.1425047	1.9621508	5.932429	5.0081575	4.2578634	1.7709067
TCGA-AA-A01K	2.58356164383562	0	3.474487	1.4157561	2.4884199	8.4080297	6.3118862	3.4313726	2.3131042	4.3591633	3.6544274	5.6048658	1.8530062	5.3436612	4.771452	4.5322108	1.3159077
TCGA-G4-6626	0.00273972602739726	1	2.3668198	1.3966384	2.4835103	8.7824694	6.2014886	4.7867084	2.4227185	4.9244921	3.0024006	6.2757631	2.4154466	6.2190691	6.1015976	3.9371547	3.8542307
