# Supplementary material for: Construction and validation of an RNA-binding protein-associated prognostic model for colorectal cancer
Source: PeerJ. 2021 Apr 5;9:e11219. doi: 10.7717/peerj.11219 (PMC8029696; doi:10.7717/peerj.11219)
Supplement: Supplemental Information 6 [file peerj-09-11219-s006.zip › raw data/22.tcga-geoModel/multiCox .xls]

id	coef	HR	HR.95L	HR.95H	pvalue
PNLDC1	0.2943	1.342146139	1.093946483	1.646658486	0.004792852
RRS1	0.4835	1.621755576	1.170686306	2.246623313	0.003641482
HEXIM1	0.3609	1.434554531	1.045118889	1.969102963	0.025545301
PPARGC1A	-0.1757	0.838828662	0.668974465	1.05180924	0.127906411
PPARGC1B	-0.3660	0.693496854	0.464111999	1.036253939	0.074071497
BRCA1	-0.4157	0.659848664	0.428493546	1.016118593	0.059110143
CELF4	0.5460	1.72633526	1.307387604	2.279533186	0.000118191
AEN	0.4375	1.548761254	1.169130348	2.051662954	0.002295159
NOVA1	0.1639	1.178115785	0.957878215	1.448990884	0.120567185
