# Supplementary material for: Construction and validation of an RNA-binding protein-associated prognostic model for colorectal cancer
Source: PeerJ. 2021 Apr 5;9:e11219. doi: 10.7717/peerj.11219 (PMC8029696; doi:10.7717/peerj.11219)
Supplement: Supplemental Information 6 [file peerj-09-11219-s006.zip › raw data/22.tcga-geoModel/multiCox.txt]

id	coef	HR	HR.95L	HR.95H	pvalue
PNLDC1	0.294269929242274	1.34214613926617	1.09394648262562	1.64665848627585	0.00479285198971333
RRS1	0.483509251116821	1.62175557559548	1.17068630574746	2.24662331323314	0.00364148216764414
HEXIM1	0.360854369482244	1.43455453074656	1.04511888939031	1.96910296290408	0.0255453010660557
PPARGC1A	-0.175748810555537	0.838828661781418	0.668974465174463	1.05180924004701	0.127906410656199
PPARGC1B	-0.366008575139124	0.69349685435225	0.464111998895591	1.03625393900807	0.0740714974554548
BRCA1	-0.415744767806692	0.659848663615466	0.428493545772874	1.01611859308122	0.0591101429869237
CELF4	0.546000814843427	1.72633526004288	1.30738760404568	2.27953318575536	0.000118190788790362
AEN	0.437455420724741	1.5487612544409	1.16913034778966	2.05166295425676	0.00229515945043996
NOVA1	0.163916369710988	1.17811578480915	0.957878215400941	1.44899088433232	0.120567185133629
