# Supplementary material for: Construction and validation of an RNA-binding protein-associated prognostic model for colorectal cancer
Source: PeerJ. 2021 Apr 5;9:e11219. doi: 10.7717/peerj.11219 (PMC8029696; doi:10.7717/peerj.11219)
Supplement: Supplemental Information 6 [file peerj-09-11219-s006.zip › raw data/25.ROC/TCGA-GEO model/RBP25.ROC.R.bak]

######Video source: https://ke.biowolf.cn
######ÉúÐÅ×ÔÑ§Íø: https://www.biowolf.cn/
######Î¢ÐÅ¹«ÖÚºÅ£ºbiowolf_cn
######ºÏ×÷ÓÊÏä£ºbiowolf@foxmail.com
######´ðÒÉÎ¢ÐÅ: 18520221056

#install.packages("survivalROC")

library(survivalROC)
setwd("C:\\Bioinformatics analysis\\RNA binding protein\\25.ROC")             #ÉèÖÃ¹¤×÷Ä¿Â¼

rocPlot=function(inputFile=null,outPdf=null){
	rt=read.table(inputFile,header=T,sep="\t",check.names=F,row.names=1)
	pdf(file=outPdf,width=5.5,height=5.5)
	par(oma=c(0.5,1,0,1),font.lab=1.5,font.axis=1.5)
	roc=survivalROC(Stime=rt$futime, status=rt$fustat, marker = rt$riskScore, 
		            predict.time =1, method="KM")
	plot(roc$FP, roc$TP, type="l", xlim=c(0,1), ylim=c(0,1),col='red', 
		 xlab="False positive rate", ylab="True positive rate",
		 main=paste("ROC curve (", "AUC = ",sprintf("%0.3f",roc$AUC),")"),
		 lwd = 2, cex.main=1.3, cex.lab=1.2, cex.axis=1.2, font=1.2)
	abline(0,1)
	dev.off()
}

#»æÖÆtrain×éROCÇúÏß
rocPlot(inputFile="trainRisk.txt",outPdf="trainROC.pdf")
#»æÖÆtest×éROCÇúÏß
rocPlot(inputFile="testRisk.txt",outPdf="testROC.pdf")


######Video source: https://ke.biowolf.cn
######ÉúÐÅ×ÔÑ§Íø: https://www.biowolf.cn/
######Î¢ÐÅ¹«ÖÚºÅ£ºbiowolf_cn
######ºÏ×÷ÓÊÏä£ºbiowolf@foxmail.com
######´ðÒÉÎ¢ÐÅ: 18520221056
