# Supplementary material for: Construction and validation of an RNA-binding protein-associated prognostic model for colorectal cancer
Source: PeerJ. 2021 Apr 5;9:e11219. doi: 10.7717/peerj.11219 (PMC8029696; doi:10.7717/peerj.11219)
Supplement: Supplemental Information 6 [file peerj-09-11219-s006.zip › raw data/26.riskPlot/TCGA-GEO model/RBP26.riskPlot.R]

#install.packages("pheatmap")

library(pheatmap)
setwd("C:\\Bioinformatics analysis\\RNA binding protein\\26.riskPlot\\TCGA-GEO model")             #ÉèÖÃ¹¤×÷Ä¿Â¼

bioRiskPlot=function(inputFile=null,riskScoreFile=null,survStatFile=null,heatmapFile=null){
	rt=read.table(inputFile,sep="\t",header=T,row.names=1,check.names=F)   #¶ÁÈ¡ÊäÈëÎÄ¼þ
	rt=rt[order(rt$riskScore),]                                            #°´ÕÕriskScore¶ÔÑùÆ·ÅÅÐò
		
	#»æÖÆ·çÏÕÇúÏß
	riskClass=rt[,"risk"]
	lowLength=length(riskClass[riskClass=="low"])
	highLength=length(riskClass[riskClass=="high"])
	line=rt[,"riskScore"]
	line[line>10]=10
	pdf(file=riskScoreFile,width = 10,height = 3.5)
	plot(line, type="p", pch=20,
		 xlab="Patients (increasing risk socre)", ylab="Risk score",
		 col=c(rep("green",lowLength),rep("red",highLength)) )
	abline(h=median(rt$riskScore),v=lowLength,lty=2)
	legend("topleft", c("High risk", "low Risk"),bty="n",pch=19,col=c("red","green"),cex=1.2)
	dev.off()
		
	#»æÖÆÉú´æ×´Ì¬Í¼
	color=as.vector(rt$fustat)
	color[color==1]="red"
	color[color==0]="green"
	pdf(file=survStatFile,width = 10,height = 3.5)
	plot(rt$futime, pch=19,
		 xlab="Patients (increasing risk socre)", ylab="Survival time (years)",
		 col=color)
	legend("topleft", c("Dead", "Alive"),bty="n",pch=19,col=c("red","green"),cex=1.2)
	abline(v=lowLength,lty=2)
	dev.off()
		
	#»æÖÆ·çÏÕÈÈÍ¼
	rt1=rt[c(3:(ncol(rt)-2))]
	rt1=log2(rt1+1)
	rt1=t(rt1)
	annotation=data.frame(type=rt[,ncol(rt)])
	rownames(annotation)=rownames(rt)
	pdf(file=heatmapFile,width = 10,height = 3.5)
	pheatmap(rt1, 
		     annotation=annotation, 
		     cluster_cols = FALSE,
		     fontsize_row=11,
		     show_colnames = F,
		     fontsize_col=3,
		     color = colorRampPalette(c("green", "black", "red"))(50) )
	dev.off()
}
bioRiskPlot(inputFile="trainRisk.txt",riskScoreFile="train.riskScore.pdf",survStatFile="train.survStat.pdf",heatmapFile="train.heatmap.pdf")
bioRiskPlot(inputFile="testRisk.txt",riskScoreFile="test.riskScore.pdf",survStatFile="test.survStat.pdf",heatmapFile="test.heatmap.pdf")
