# Supplementary material for: Construction and validation of an RNA-binding protein-associated prognostic model for colorectal cancer
Source: PeerJ. 2021 Apr 5;9:e11219. doi: 10.7717/peerj.11219 (PMC8029696; doi:10.7717/peerj.11219)
Supplement: Supplemental Information 6 [file peerj-09-11219-s006.zip › raw data/27.trainIndep/clinical.txt]

Id	age	gender	stage	T	M	N
TCGA-AF-2691	48	0	1	1	0	0
TCGA-AZ-4313	51	0	1	1	0	0
TCGA-AZ-5407	51	0	1	1	0	0
TCGA-F4-6808	54	0	1	1	0	0
TCGA-AG-3892	57	0	1	1	0	0
TCGA-AG-A025	62	0	1	1	0	0
TCGA-AG-A015	64	0	1	1	0	0
TCGA-CK-5916	71	0	1	1	0	0
TCGA-AA-3875	78	0	1	1	0	0
TCGA-AA-3877	83	0	1	1	0	0
TCGA-AG-3742	85	0	1	1	0	0
TCGA-CI-6623	44	1	1	1	0	0
TCGA-AG-3580	67	1	1	1	0	0
TCGA-DC-5337	69	1	1	1	0	0
TCGA-CM-6163	74	1	1	1	0	0
TCGA-AA-A00W	80	1	1	1	0	0
TCGA-CM-6161	36	0	1	2	0	0
TCGA-AA-3667	36	0	1	2	0	0
TCGA-CM-6166	48	0	1	2	0	0
TCGA-AG-A008	50	0	1	2	0	0
TCGA-D5-6898	51	0	1	2	0	0
TCGA-CI-6624	53	0	1	2	0	0
TCGA-AY-A71X	54	0	1	2	0	0
TCGA-AA-3538	54	0	1	2	0	0
TCGA-AA-3968	55	0	1	2	0	0
TCGA-F4-6806	59	0	1	2	0	0
TCGA-3L-AA1B	61	0	1	2	0	0
TCGA-AA-3553	61	0	1	2	0	0
TCGA-AG-3726	63	0	1	2	0	0
TCGA-AA-A00R	64	0	1	2	0	0
TCGA-AA-A03J	65	0	1	2	0	0
TCGA-AG-3882	66	0	1	2	0	0
TCGA-AG-3891	66	0	1	2	0	0
TCGA-AG-3906	67	0	1	2	0	0
TCGA-AU-6004	69	0	1	2	0	0
TCGA-AA-3854	71	0	1	2	0	0
TCGA-CM-6170	73	0	1	2	0	0
TCGA-AA-A02W	73	0	1	2	0	0
TCGA-AF-5654	73	0	1	2	0	0
TCGA-AY-A54L	74	0	1	2	0	0
TCGA-A6-2684	75	0	1	2	0	0
TCGA-CM-6171	77	0	1	2	0	0
TCGA-AA-3866	78	0	1	2	0	0
TCGA-AG-3732	78	0	1	2	0	0
TCGA-D5-7000	79	0	1	2	0	0
TCGA-AD-6548	81	0	1	2	0	0
TCGA-AA-3514	81	0	1	2	0	0
TCGA-AA-3821	81	0	1	2	0	0
TCGA-AG-3896	85	0	1	2	0	0
TCGA-AA-3980	89	0	1	2	0	0
TCGA-AG-A002	35	1	1	2	0	0
TCGA-F4-6856	45	1	1	2	0	0
TCGA-AH-6897	48	1	1	2	0	0
TCGA-DC-6157	48	1	1	2	0	0
TCGA-D5-6530	53	1	1	2	0	0
TCGA-DC-4749	57	1	1	2	0	0
TCGA-AA-3526	57	1	1	2	0	0
TCGA-D5-6923	57	1	1	2	0	0
TCGA-AA-A01V	59	1	1	2	0	0
TCGA-F4-6569	60	1	1	2	0	0
TCGA-CM-5864	60	1	1	2	0	0
TCGA-A6-6138	61	1	1	2	0	0
TCGA-CM-4746	61	1	1	2	0	0
TCGA-QG-A5Z2	61	1	1	2	0	0
TCGA-AG-3890	62	1	1	2	0	0
TCGA-AG-3581	63	1	1	2	0	0
TCGA-AG-3878	64	1	1	2	0	0
TCGA-AG-3587	65	1	1	2	0	0
TCGA-D5-6540	66	1	1	2	0	0
TCGA-AA-3858	67	1	1	2	0	0
TCGA-DC-6160	68	1	1	2	0	0
TCGA-AA-3544	68	1	1	2	0	0
TCGA-CM-4744	69	1	1	2	0	0
TCGA-AA-3549	69	1	1	2	0	0
TCGA-AG-3883	69	1	1	2	0	0
TCGA-AG-3599	70	1	1	2	0	0
TCGA-AA-A00D	70	1	1	2	0	0
TCGA-AA-3558	70	1	1	2	0	0
TCGA-DC-6158	70	1	1	2	0	0
TCGA-AA-3855	72	1	1	2	0	0
TCGA-AA-3502	73	1	1	2	0	0
TCGA-AA-A02Y	73	1	1	2	0	0
TCGA-AA-3986	73	1	1	2	0	0
TCGA-A6-5656	74	1	1	2	0	0
TCGA-AA-3850	74	1	1	2	0	0
TCGA-AA-A01I	76	1	1	2	0	0
TCGA-AG-A02X	77	1	1	2	0	0
TCGA-AA-3506	77	1	1	2	0	0
TCGA-AA-3556	78	1	1	2	0	0
TCGA-G4-6628	78	1	1	2	0	0
TCGA-AA-3495	79	1	1	2	0	0
TCGA-AA-3530	80	1	1	2	0	0
TCGA-AA-3975	80	1	1	2	0	0
TCGA-CM-6676	82	1	1	2	0	0
TCGA-A6-5659	82	1	1	2	0	0
TCGA-A6-6653	82	1	1	2	0	0
TCGA-AG-4009	83	1	1	2	0	0
TCGA-AA-3543	84	1	1	2	0	0
TCGA-AG-A014	86	1	1	2	0	0
TCGA-AA-A01Q	48	0	2	3	0	0
TCGA-AG-A01Y	49	0	2	3	0	0
TCGA-AA-3660	51	0	2	3	0	0
TCGA-AA-3673	53	0	2	3	0	0
TCGA-AA-3509	54	0	2	3	0	0
TCGA-AG-4022	59	0	2	3	0	0
TCGA-AG-A01W	67	0	2	3	0	0
TCGA-G4-6295	70	0	2	3	0	0
TCGA-A6-2680	72	0	2	3	0	0
TCGA-AA-3664	74	0	2	3	0	0
TCGA-AA-3496	83	0	2	3	0	0
TCGA-AA-3520	86	0	2	3	0	0
TCGA-AG-3574	89	0	2	3	0	0
TCGA-AA-3492	90	0	2	3	0	0
TCGA-AA-3663	42	1	2	3	0	0
TCGA-AG-3575	51	1	2	3	0	0
TCGA-DT-5265	51	1	2	3	0	0
TCGA-AG-A02N	67	1	2	3	0	0
TCGA-AA-A029	67	1	2	3	0	0
TCGA-AA-A01Z	68	1	2	3	0	0
TCGA-AZ-6601	68	1	2	3	0	0
TCGA-AA-3655	68	1	2	3	0	0
TCGA-AA-3685	69	1	2	3	0	0
TCGA-AA-3510	70	1	2	3	0	0
TCGA-AA-3864	71	1	2	3	0	0
TCGA-AA-3489	75	1	2	3	0	0
TCGA-AA-3697	77	1	2	3	0	0
TCGA-AA-A024	81	1	2	3	0	0
TCGA-AA-A02O	82	1	2	3	0	0
TCGA-AA-3675	84	1	2	3	0	0
TCGA-AA-3524	85	1	2	3	0	0
TCGA-AA-3521	87	1	2	3	0	0
TCGA-AA-3819	41	0	2	3	0	0
TCGA-CA-5254	42	0	2	3	0	0
TCGA-CM-6164	46	0	2	3	0	0
TCGA-AF-A56N	47	0	2	3	0	0
TCGA-A6-2685	48	0	2	3	0	0
TCGA-CA-5796	52	0	2	3	0	0
TCGA-AF-2692	54	0	2	3	0	0
TCGA-CA-5256	54	0	2	3	0	0
TCGA-AY-A69D	55	0	2	3	0	0
TCGA-DY-A1DE	56	0	2	3	0	0
TCGA-DY-A0XA	57	0	2	3	0	0
TCGA-AA-A017	57	0	2	3	0	0
TCGA-G4-6588	58	0	2	3	0	0
TCGA-F4-6805	58	0	2	3	0	0
TCGA-AG-A01J	59	0	2	3	0	0
TCGA-EI-6514	59	0	2	3	0	0
TCGA-DM-A282	60	0	2	3	0	0
TCGA-F5-6861	60	0	2	3	0	0
TCGA-AA-3984	61	0	2	3	0	0
TCGA-AA-3554	62	0	2	3	0	0
TCGA-D5-6534	62	0	2	3	0	0
TCGA-F5-6571	62	0	2	3	0	0
TCGA-AA-3833	63	0	2	3	0	0
TCGA-CM-5861	63	0	2	3	0	0
TCGA-F5-6465	64	0	2	3	0	0
TCGA-AA-3815	65	0	2	3	0	0
TCGA-AG-3591	66	0	2	3	0	0
TCGA-DM-A1D9	67	0	2	3	0	0
TCGA-CM-5349	68	0	2	3	0	0
TCGA-AM-5821	68	0	2	3	0	0
TCGA-A6-6650	69	0	2	3	0	0
TCGA-DM-A280	70	0	2	3	0	0
TCGA-F4-6855	70	0	2	3	0	0
TCGA-DM-A0X9	71	0	2	3	0	0
TCGA-DY-A1DC	72	0	2	3	0	0
TCGA-F5-6811	72	0	2	3	0	0
TCGA-AG-3593	72	0	2	3	0	0
TCGA-DM-A28E	72	0	2	3	0	0
TCGA-G4-6586	73	0	2	3	0	0
TCGA-A6-2681	73	0	2	3	0	0
TCGA-AA-3846	74	0	2	3	0	0
TCGA-AG-4001	74	0	2	3	0	0
TCGA-CM-6677	75	0	2	3	0	0
TCGA-AA-3531	75	0	2	3	0	0
TCGA-AG-3578	76	0	2	3	0	0
TCGA-D5-6920	77	0	2	3	0	0
TCGA-G4-6625	77	0	2	3	0	0
TCGA-F4-6854	77	0	2	3	0	0
TCGA-EI-6506	78	0	2	3	0	0
TCGA-AA-3534	78	0	2	3	0	0
TCGA-F4-6570	78	0	2	3	0	0
TCGA-AA-3818	78	0	2	3	0	0
TCGA-AA-3950	79	0	2	3	0	0
TCGA-AG-3608	79	0	2	3	0	0
TCGA-AZ-4681	79	0	2	3	0	0
TCGA-DM-A1D0	79	0	2	3	0	0
TCGA-CK-4951	79	0	2	3	0	0
TCGA-AA-3710	80	0	2	3	0	0
TCGA-AU-3779	80	0	2	3	0	0
TCGA-A6-5661	80	0	2	3	0	0
TCGA-AA-3518	81	0	2	3	0	0
TCGA-A6-2686	81	0	2	3	0	0
TCGA-AA-3555	81	0	2	3	0	0
TCGA-AA-3812	82	0	2	3	0	0
TCGA-CM-6168	84	0	2	3	0	0
TCGA-A6-5665	84	0	2	3	0	0
TCGA-AA-A02R	84	0	2	3	0	0
TCGA-AA-3814	85	0	2	3	0	0
TCGA-AG-4015	85	0	2	3	0	0
TCGA-AA-3845	86	0	2	3	0	0
TCGA-AA-3966	89	0	2	3	0	0
TCGA-G4-6302	90	0	2	3	0	0
TCGA-AA-3527	90	0	2	3	0	0
TCGA-A6-6141	31	1	2	3	0	0
TCGA-D5-6927	34	1	2	3	0	0
TCGA-CM-6674	39	1	2	3	0	0
TCGA-CM-5860	44	1	2	3	0	0
TCGA-A6-2670	45	1	2	3	0	0
TCGA-CA-5255	45	1	2	3	0	0
TCGA-CA-6718	46	1	2	3	0	0
TCGA-D5-6541	49	1	2	3	0	0
TCGA-F4-6463	51	1	2	3	0	0
TCGA-AF-3400	54	1	2	3	0	0
TCGA-AF-A56K	56	1	2	3	0	0
TCGA-CA-5797	56	1	2	3	0	0
TCGA-F5-6814	57	1	2	3	0	0
TCGA-DC-6682	57	1	2	3	0	0
TCGA-CA-6717	57	1	2	3	0	0
TCGA-CM-6679	58	1	2	3	0	0
TCGA-CM-4752	58	1	2	3	0	0
TCGA-EI-6882	59	1	2	3	0	0
TCGA-AA-3856	59	1	2	3	0	0
TCGA-EI-6507	60	1	2	3	0	0
TCGA-AA-3517	60	1	2	3	0	0
TCGA-D5-6532	61	1	2	3	0	0
TCGA-AG-3898	61	1	2	3	0	0
TCGA-AG-3902	61	1	2	3	0	0
TCGA-AZ-4315	61	1	2	3	0	0
TCGA-A6-3810	62	1	2	3	0	0
TCGA-A6-6140	62	1	2	3	0	0
TCGA-AG-4008	63	1	2	3	0	0
TCGA-AA-3532	63	1	2	3	0	0
TCGA-DM-A28M	63	1	2	3	0	0
TCGA-AA-A01G	63	1	2	3	0	0
TCGA-F4-6703	64	1	2	3	0	0
TCGA-AA-A00E	65	1	2	3	0	0
TCGA-AA-3970	65	1	2	3	0	0
TCGA-AA-3956	65	1	2	3	0	0
TCGA-DM-A0XD	65	1	2	3	0	0
TCGA-AG-3894	65	1	2	3	0	0
TCGA-CA-6716	65	1	2	3	0	0
TCGA-AA-A00L	66	1	2	3	0	0
TCGA-AA-3841	66	1	2	3	0	0
TCGA-AA-3831	66	1	2	3	0	0
TCGA-CM-6169	67	1	2	3	0	0
TCGA-AA-3522	67	1	2	3	0	0
TCGA-D5-6930	67	1	2	3	0	0
TCGA-AA-3837	67	1	2	3	0	0
TCGA-D5-6924	68	1	2	3	0	0
TCGA-AG-3887	68	1	2	3	0	0
TCGA-DM-A1DB	68	1	2	3	0	0
TCGA-AG-3592	68	1	2	3	0	0
TCGA-AG-A00Y	68	1	2	3	0	0
TCGA-D5-6529	69	1	2	3	0	0
TCGA-AG-3598	69	1	2	3	0	0
TCGA-CM-4743	69	1	2	3	0	0
TCGA-D5-6932	69	1	2	3	0	0
TCGA-AA-A00Z	70	1	2	3	0	0
TCGA-AG-3611	72	1	2	3	0	0
TCGA-AA-3861	72	1	2	3	0	0
TCGA-AA-3561	72	1	2	3	0	0
TCGA-EF-5831	72	1	2	3	0	0
TCGA-A6-3808	73	1	2	3	0	0
TCGA-D5-6536	73	1	2	3	0	0
TCGA-D5-5540	73	1	2	3	0	0
TCGA-CM-6165	74	1	2	3	0	0
TCGA-AA-3851	74	1	2	3	0	0
TCGA-DM-A28C	74	1	2	3	0	0
TCGA-D5-6531	75	1	2	3	0	0
TCGA-DM-A28K	75	1	2	3	0	0
TCGA-DM-A28G	75	1	2	3	0	0
TCGA-AG-A00H	75	1	2	3	0	0
TCGA-AA-A004	76	1	2	3	0	0
TCGA-5M-AATE	76	1	2	3	0	0
TCGA-AD-6889	76	1	2	3	0	0
TCGA-CA-6719	77	1	2	3	0	0
TCGA-AG-3594	77	1	2	3	0	0
TCGA-AA-A00K	79	1	2	3	0	0
TCGA-A6-4105	79	1	2	3	0	0
TCGA-AG-A011	80	1	2	3	0	0
TCGA-D5-6928	80	1	2	3	0	0
TCGA-AA-A00A	80	1	2	3	0	0
TCGA-DM-A1D4	80	1	2	3	0	0
TCGA-AA-3862	82	1	2	3	0	0
TCGA-T9-A92H	82	1	2	3	0	0
TCGA-DM-A1D7	82	1	2	3	0	0
TCGA-AA-3939	83	1	2	3	0	0
TCGA-AA-3979	84	1	2	3	0	0
TCGA-G4-6627	84	1	2	3	0	0
TCGA-DM-A1D6	88	1	2	3	0	0
TCGA-AA-3852	88	1	2	3	0	0
TCGA-G4-6626	90	1	2	3	0	0
TCGA-EI-6883	63	1	2	3	0	0
TCGA-AA-A022	88	0	2	4	0	0
TCGA-AA-3511	64	1	2	4	0	0
TCGA-AG-A026	66	1	2	4	0	0
TCGA-AA-A010	46	0	2	4	0	0
TCGA-AA-3947	60	0	2	4	0	0
TCGA-G4-6304	66	0	2	4	0	0
TCGA-A6-3809	71	0	2	4	0	0
TCGA-A6-2676	75	0	2	4	0	0
TCGA-CI-6622	74	1	2	4	0	0
TCGA-AA-A00N	75	1	2	4	0	0
TCGA-SS-A7HO	44	0	2	4	0	0
TCGA-EF-5830	54	1	2	4	0	0
TCGA-A6-5666	78	1	2	4	0	0
TCGA-AG-A01N	68	0	4	2	1	0
TCGA-AA-A02J	70	0	4	3	1	0
TCGA-AA-3494	55	1	4	3	1	0
TCGA-AA-3713	68	1	4	3	1	0
TCGA-A6-6652	59	1	4	3	1	0
TCGA-AZ-4682	61	1	4	3	1	0
TCGA-A6-2683	57	0	4	4	1	0
TCGA-A6-6648	56	1	4	3	1	0
TCGA-NH-A50U	42	1	4	4	1	0
TCGA-5M-AAT4	74	1	4	3	1	0
TCGA-AA-3678	60	0	3	2	0	1
TCGA-AA-A01X	80	0	3	2	0	1
TCGA-AZ-6608	55	0	3	2	0	1
TCGA-DY-A1H8	77	0	3	2	0	1
TCGA-AA-3842	51	1	3	2	0	1
TCGA-AF-6655	66	1	3	2	0	1
TCGA-AA-3976	70	1	3	2	0	1
TCGA-AA-A01C	75	1	3	2	0	1
TCGA-CK-4948	45	0	3	3	0	1
TCGA-AA-A01S	47	0	3	3	0	1
TCGA-G4-6293	49	0	3	3	0	1
TCGA-AG-A020	57	0	3	3	0	1
TCGA-AA-A01T	63	0	3	3	0	1
TCGA-AA-3681	77	0	3	3	0	1
TCGA-AG-3727	78	0	3	3	0	1
TCGA-AA-A01P	80	0	3	3	0	1
TCGA-AA-3672	90	0	3	3	0	1
TCGA-AA-3971	58	1	3	3	0	1
TCGA-AA-3519	63	1	3	3	0	1
TCGA-AA-3666	68	1	3	3	0	1
TCGA-EI-6917	33	1	3	3	0	1
TCGA-EI-6881	60	1	3	3	0	1
TCGA-D5-5539	60	1	3	3	0	1
TCGA-EI-6884	71	1	3	3	0	1
TCGA-D5-6922	76	1	3	3	0	1
TCGA-G4-6307	37	0	3	3	0	1
TCGA-G4-6309	40	0	3	3	0	1
TCGA-A6-2678	43	0	3	3	0	1
TCGA-AZ-4308	47	0	3	3	0	1
TCGA-AG-A00C	49	0	3	3	0	1
TCGA-F4-6460	51	0	3	3	0	1
TCGA-AA-3860	53	0	3	3	0	1
TCGA-AG-3612	55	0	3	3	0	1
TCGA-EI-6512	64	0	3	3	0	1
TCGA-A6-6654	65	0	3	3	0	1
TCGA-AG-3901	67	0	3	3	0	1
TCGA-CK-4950	68	0	3	3	0	1
TCGA-AG-3909	69	0	3	3	0	1
TCGA-AG-3885	71	0	3	3	0	1
TCGA-DY-A1DD	77	0	3	3	0	1
TCGA-A6-2672	82	0	3	3	0	1
TCGA-AA-3949	87	0	3	3	0	1
TCGA-AA-A00U	50	1	3	3	0	1
TCGA-EI-6511	52	1	3	3	0	1
TCGA-A6-A56B	57	1	3	3	0	1
TCGA-AG-A01L	58	1	3	3	0	1
TCGA-EI-6513	59	1	3	3	0	1
TCGA-A6-A5ZU	59	1	3	3	0	1
TCGA-CA-6715	63	1	3	3	0	1
TCGA-A6-5657	65	1	3	3	0	1
TCGA-AG-A032	68	1	3	3	0	1
TCGA-AA-3994	69	1	3	3	0	1
TCGA-G4-6310	69	1	3	3	0	1
TCGA-AA-A01F	72	1	3	3	0	1
TCGA-DM-A28F	73	1	3	3	0	1
TCGA-AG-3728	73	1	3	3	0	1
TCGA-AG-3893	74	1	3	3	0	1
TCGA-DM-A1HB	75	1	3	3	0	1
TCGA-AA-3982	75	1	3	3	0	1
TCGA-AA-3967	77	1	3	3	0	1
TCGA-AZ-4615	84	1	3	3	0	1
TCGA-AA-3525	90	1	3	3	0	1
TCGA-CK-4947	46	0	3	4	0	1
TCGA-A6-A566	55	0	3	4	0	1
TCGA-AA-A00Q	66	0	3	4	0	1
TCGA-AG-3601	68	1	3	4	0	1
TCGA-AZ-6605	77	1	3	4	0	1
TCGA-AA-A00J	80	1	3	4	0	1
TCGA-F5-6863	71	0	3	4	0	1
TCGA-D5-6926	65	1	3	4	0	1
TCGA-AG-A02G	66	1	4	2	1	1
TCGA-CK-6748	45	0	4	3	1	1
TCGA-D5-6929	49	0	4	3	1	1
TCGA-G4-6303	54	0	4	3	1	1
TCGA-AA-3696	75	0	4	3	1	1
TCGA-AA-A02E	82	0	4	3	1	1
TCGA-AG-3605	85	0	4	3	1	1
TCGA-A6-A567	56	1	4	3	1	1
TCGA-AF-3913	60	1	4	3	1	1
TCGA-AG-3731	65	1	4	3	1	1
TCGA-G4-6315	66	1	4	3	1	1
TCGA-AA-3972	72	1	4	3	1	1
TCGA-G4-6294	75	1	4	3	1	1
TCGA-AG-3582	75	1	4	3	1	1
TCGA-AA-3688	80	1	4	3	1	1
TCGA-CI-6620	41	0	4	3	1	1
TCGA-F4-6809	52	0	4	3	1	1
TCGA-F5-6702	71	1	4	3	1	1
TCGA-DY-A1DG	75	1	4	3	1	1
TCGA-AA-3693	77	0	4	4	1	1
TCGA-AZ-6600	64	1	4	4	1	1
TCGA-AA-3973	69	1	4	4	1	1
TCGA-AZ-4614	71	0	4	4	1	1
TCGA-A6-2682	70	1	4	4	1	1
TCGA-CM-5341	82	0	3	2	0	1
TCGA-EI-6508	48	0	3	3	0	1
TCGA-CM-6162	48	0	3	3	0	1
TCGA-DC-4745	49	0	3	3	0	1
TCGA-DC-5869	62	0	3	3	0	1
TCGA-AY-6386	66	0	3	3	0	1
TCGA-CM-6172	70	0	3	3	0	1
TCGA-D5-5541	63	1	3	3	0	1
TCGA-CM-5348	72	1	3	3	0	1
TCGA-AD-6895	84	1	3	3	0	1
TCGA-CM-4748	53	1	3	4	0	1
TCGA-AY-5543	65	0	4	3	1	1
TCGA-A6-6142	56	0	4	3	1	1
TCGA-CM-5862	80	1	4	3	1	1
TCGA-CM-5868	59	0	4	4	1	1
TCGA-CM-4750	34	0	3	1	0	1
TCGA-DC-6155	31	0	3	2	0	1
TCGA-CM-5344	39	0	3	3	0	1
TCGA-A6-4107	57	0	3	3	0	1
TCGA-CM-5863	60	0	3	3	0	1
TCGA-D5-5538	60	0	3	3	0	1
TCGA-DC-6683	43	1	3	3	0	1
TCGA-AH-6903	46	1	3	3	0	1
TCGA-CM-4751	62	1	3	3	0	1
TCGA-A6-6649	66	1	3	3	0	1
TCGA-AD-6888	73	1	3	3	0	1
TCGA-4N-A93T	67	1	3	4	0	1
TCGA-EI-6885	57	0	4	3	1	1
TCGA-AA-3941	84	0	4	4	1	1
TCGA-CM-4747	47	1	4	4	1	1
TCGA-NH-A6GC	66	0	4	4	1	1
TCGA-A6-6137	55	1	3	3	0	1
TCGA-CI-6619	41	1	4	3	1	1
TCGA-CM-6678	63	0	4	4	1	1
TCGA-AG-3586	72	0	3	3	0	2
TCGA-AA-3516	74	0	3	3	0	2
TCGA-AA-A03F	90	0	3	3	0	2
TCGA-AG-3725	90	0	3	3	0	2
TCGA-AA-A01R	47	1	3	3	0	2
TCGA-AA-3712	65	1	3	3	0	2
TCGA-AG-A036	71	1	3	3	0	2
TCGA-D5-6538	79	0	3	3	0	2
TCGA-AA-A01D	47	0	3	3	0	2
TCGA-AF-A56L	48	0	3	3	0	2
TCGA-AY-4070	50	0	3	3	0	2
TCGA-A6-3807	53	0	3	3	0	2
TCGA-AG-3999	61	0	3	3	0	2
TCGA-AG-3609	65	0	3	3	0	2
TCGA-AG-3602	66	0	3	3	0	2
TCGA-A6-2677	68	0	3	3	0	2
TCGA-DM-A0XF	68	0	3	3	0	2
TCGA-AA-3548	71	0	3	3	0	2
TCGA-DM-A1DA	71	0	3	3	0	2
TCGA-AA-3560	72	0	3	3	0	2
TCGA-DY-A1DF	73	0	3	3	0	2
TCGA-AA-A01K	74	0	3	3	0	2
TCGA-AF-2690	76	0	3	3	0	2
TCGA-AA-3844	78	0	3	3	0	2
TCGA-AA-3529	78	0	3	3	0	2
TCGA-AA-3848	82	0	3	3	0	2
TCGA-AA-A00O	83	0	3	3	0	2
TCGA-DM-A28H	50	1	3	3	0	2
TCGA-AF-2687	57	1	3	3	0	2
TCGA-AG-3600	62	1	3	3	0	2
TCGA-AA-A00F	66	1	3	3	0	2
TCGA-AA-3952	68	1	3	3	0	2
TCGA-DM-A288	68	1	3	3	0	2
TCGA-G4-6299	69	1	3	3	0	2
TCGA-AA-3542	69	1	3	3	0	2
TCGA-DM-A28A	78	1	3	3	0	2
TCGA-AA-3562	82	1	3	3	0	2
TCGA-DM-A1HA	82	1	3	3	0	2
TCGA-AA-3552	85	1	3	3	0	2
TCGA-CK-4952	48	0	3	4	0	2
TCGA-F4-6461	41	0	3	4	0	2
TCGA-D5-6931	77	1	3	4	0	2
TCGA-AF-2689	41	0	4	3	1	2
TCGA-AA-3692	47	0	4	3	1	2
TCGA-G4-6297	55	0	4	3	1	2
TCGA-AA-3695	63	0	4	3	1	2
TCGA-DM-A285	71	0	4	3	1	2
TCGA-AA-3870	71	0	4	3	1	2
TCGA-AA-A02H	74	0	4	3	1	2
TCGA-G4-6314	76	0	4	3	1	2
TCGA-AZ-4616	82	0	4	3	1	2
TCGA-AG-4021	84	0	4	3	1	2
TCGA-AG-A016	55	1	4	3	1	2
TCGA-AA-3488	58	1	4	3	1	2
TCGA-EI-7002	58	1	4	3	1	2
TCGA-AA-3679	59	1	4	3	1	2
TCGA-AG-3584	60	1	4	3	1	2
TCGA-AG-4005	64	1	4	3	1	2
TCGA-AA-3930	66	1	4	3	1	2
TCGA-AG-3583	66	1	4	3	1	2
TCGA-A6-2674	71	1	4	3	1	2
TCGA-AA-3867	74	1	4	3	1	2
TCGA-AA-3989	84	1	4	3	1	2
TCGA-A6-2671	85	1	4	3	1	2
TCGA-A6-5662	46	1	4	3	1	2
TCGA-AZ-4684	49	1	4	3	1	2
TCGA-AG-A023	62	0	4	4	1	2
TCGA-AA-3684	65	0	4	4	1	2
TCGA-AA-3680	67	0	4	4	1	2
TCGA-AA-3662	80	0	4	4	1	2
TCGA-AZ-4323	37	1	4	4	1	2
TCGA-AA-3872	45	1	4	4	1	2
TCGA-AA-A02K	50	1	4	4	1	2
TCGA-AZ-6607	69	1	4	4	1	2
TCGA-AA-3869	76	1	4	4	1	2
TCGA-AZ-6606	81	1	4	4	1	2
TCGA-AG-4007	87	1	4	4	1	2
TCGA-AM-5820	59	0	4	4	1	2
TCGA-AA-3955	38	1	3	2	0	2
TCGA-F4-6459	61	0	3	3	0	2
TCGA-F5-6864	74	0	3	3	0	2
TCGA-CM-6680	78	0	3	3	0	2
TCGA-AF-3914	39	1	3	3	0	2
TCGA-NH-A50V	69	1	3	3	0	2
TCGA-F5-6464	77	0	3	4	0	2
TCGA-AY-A8YK	44	1	4	3	1	2
TCGA-DC-6681	70	0	4	3	1	2
TCGA-F4-6807	51	0	3	3	0	2
TCGA-CM-6167	57	0	3	3	0	2
TCGA-AH-6643	50	1	3	3	0	2
TCGA-EI-6509	53	1	3	3	0	2
TCGA-A6-5660	73	1	3	3	0	2
TCGA-AD-6965	62	1	3	4	0	2
TCGA-NH-A8F8	79	1	4	4	1	2
TCGA-DC-6154	57	0	4	4	1	2
TCGA-5M-AAT6	40	0	4	4	1	2
TCGA-DC-6156	62	1	4	4	1	2
TCGA-CM-6675	35	1	4	3	1	2
