# Supplementary material for: Construction and validation of an RNA-binding protein-associated prognostic model for colorectal cancer
Source: PeerJ. 2021 Apr 5;9:e11219. doi: 10.7717/peerj.11219 (PMC8029696; doi:10.7717/peerj.11219)
Supplement: Supplemental Information 6 [file peerj-09-11219-s006.zip › raw data/27.trainIndep/RBP27.trainIndep.R]

#install.packages('survival')

library(survival)
setwd("C:\\Bioinformatics analysis\\RNA binding protein\\27.trainIndep")                       #ÉèÖÃ¹¤×÷Ä¿Â¼
risk=read.table("trainRisk.txt",header=T,sep="\t",check.names=F,row.names=1)        #¶ÁÈ¡·çÏÕÎÄ¼þ
cli=read.table("clinical.txt",sep="\t",check.names=F,header=T,row.names=1)     #¶ÁÈ¡ÁÙ´²ÎÄ¼þ
sameSample=intersect(row.names(cli),row.names(risk))
risk=risk[sameSample,]
cli=cli[sameSample,]
rt=cbind(futime=risk[,1],fustat=risk[,2],cli,riskScore=risk[,(ncol(risk)-1)])

#µ¥ÒòËØ¶ÀÁ¢Ô¤ºó·ÖÎö
uniTab=data.frame()
for(i in colnames(rt[,3:ncol(rt)])){
	 cox <- coxph(Surv(futime, fustat) ~ rt[,i], data = rt)
	 coxSummary = summary(cox)
	 uniTab=rbind(uniTab,
	              cbind(id=i,
	              HR=coxSummary$conf.int[,"exp(coef)"],
	              HR.95L=coxSummary$conf.int[,"lower .95"],
	              HR.95H=coxSummary$conf.int[,"upper .95"],
	              pvalue=coxSummary$coefficients[,"Pr(>|z|)"])
	              )
}
write.table(uniTab,file="train.uniCox.txt",sep="\t",row.names=F,quote=F)

#¶àÒòËØ¶ÀÁ¢Ô¤ºó·ÖÎö
multiCox=coxph(Surv(futime, fustat) ~ ., data = rt)
multiCoxSum=summary(multiCox)
multiTab=data.frame()
multiTab=cbind(
             HR=multiCoxSum$conf.int[,"exp(coef)"],
             HR.95L=multiCoxSum$conf.int[,"lower .95"],
             HR.95H=multiCoxSum$conf.int[,"upper .95"],
             pvalue=multiCoxSum$coefficients[,"Pr(>|z|)"])
multiTab=cbind(id=row.names(multiTab),multiTab)
write.table(multiTab,file="train.multiCox.txt",sep="\t",row.names=F,quote=F)


############»æÖÆÉ­ÁÖÍ¼º¯Êý############
bioForest=function(coxFile=null,forestFile=null,forestCol=null){
		#¶ÁÈ¡ÊäÈëÎÄ¼þ
		rt <- read.table(coxFile,header=T,sep="\t",row.names=1,check.names=F)
		gene <- rownames(rt)
		hr <- sprintf("%.3f",rt$"HR")
		hrLow  <- sprintf("%.3f",rt$"HR.95L")
		hrHigh <- sprintf("%.3f",rt$"HR.95H")
		Hazard.ratio <- paste0(hr,"(",hrLow,"-",hrHigh,")")
		pVal <- ifelse(rt$pvalue<0.001, "<0.001", sprintf("%.3f", rt$pvalue))
		
		#Êä³öÍ¼ÐÎ
		pdf(file=forestFile, width = 6.3,height = 4.5)
		n <- nrow(rt)
		nRow <- n+1
		ylim <- c(1,nRow)
		layout(matrix(c(1,2),nc=2),width=c(3,2.5))
		
		#»æÖÆÉ­ÁÖÍ¼×ó±ßµÄÁÙ´²ÐÅÏ¢
		xlim = c(0,3)
		par(mar=c(4,2.5,2,1))
		plot(1,xlim=xlim,ylim=ylim,type="n",axes=F,xlab="",ylab="")
		text.cex=0.8
		text(0,n:1,gene,adj=0,cex=text.cex)
		text(1.5-0.5*0.2,n:1,pVal,adj=1,cex=text.cex);text(1.5-0.5*0.2,n+1,'pvalue',cex=text.cex,font=2,adj=1)
		text(3,n:1,Hazard.ratio,adj=1,cex=text.cex);text(3,n+1,'Hazard ratio',cex=text.cex,font=2,adj=1,)
		
		#»æÖÆÉ­ÁÖÍ¼
		par(mar=c(4,1,2,1),mgp=c(2,0.5,0))
		xlim = c(0,max(as.numeric(hrLow),as.numeric(hrHigh)))
		plot(1,xlim=xlim,ylim=ylim,type="n",axes=F,ylab="",xaxs="i",xlab="Hazard ratio")
		arrows(as.numeric(hrLow),n:1,as.numeric(hrHigh),n:1,angle=90,code=3,length=0.05,col="darkblue",lwd=2.5)
		abline(v=1,col="black",lty=2,lwd=2)
		boxcolor = ifelse(as.numeric(hr) > 1, forestCol, forestCol)
		points(as.numeric(hr), n:1, pch = 15, col = boxcolor, cex=1.3)
		axis(1)
		dev.off()
}
############»æÖÆÉ­ÁÖÍ¼º¯Êý############

bioForest(coxFile="train.uniCox.txt",forestFile="train.uniForest.pdf",forestCol="green")
bioForest(coxFile="train.multiCox.txt",forestFile="train.multiForest.pdf",forestCol="red")
