# Supplementary material for: Construction and validation of an RNA-binding protein-associated prognostic model for colorectal cancer
Source: PeerJ. 2021 Apr 5;9:e11219. doi: 10.7717/peerj.11219 (PMC8029696; doi:10.7717/peerj.11219)
Supplement: Supplemental Information 6 [file peerj-09-11219-s006.zip › raw data/27.trainIndep/train.multiCox .xls]

id	HR	HR.95L	HR.95H	pvalue
age	1.0529090600866	1.03158568898021	1.07467319550389	7.85453877470815e-07
gender	0.85467113623861	0.562368689148475	1.29890366447223	0.462122853068308
stage	1.76517242450016	0.899420855590182	3.46426666543243	0.0985705142138448
T	1.60701443348172	1.00228248534967	2.5766143050156	0.0489038301306983
M	1.57514623279492	0.618435080502206	4.01187728980904	0.34084181159728
N	1.15243817029479	0.762331753669113	1.74217291875903	0.501008990188107
riskScore	1.0826942618233	1.04964503427211	1.11678408062779	5.07989829013617e-07
