# Supplementary material for: Construction and validation of an RNA-binding protein-associated prognostic model for colorectal cancer
Source: PeerJ. 2021 Apr 5;9:e11219. doi: 10.7717/peerj.11219 (PMC8029696; doi:10.7717/peerj.11219)
Supplement: Supplemental Information 6 [file peerj-09-11219-s006.zip › raw data/27.trainIndep/train.uniCox .xls]

id	HR	HR.95L	HR.95H	pvalue
age	1.0360	1.0158	1.0567	0.000449051
gender	1.0782	0.7154	1.6251	0.718932692
stage	2.4378	1.9233	3.0901	1.75E-13
T	2.9977	1.9876	4.5212	1.64E-07
M	4.8650	3.1979	7.4012	1.47E-13
N	2.0793	1.6380	2.6396	1.81E-09
riskScore	1.0843	1.0566	1.1127	8.63E-10
