# Supplementary material for: Construction and validation of an RNA-binding protein-associated prognostic model for colorectal cancer
Source: PeerJ. 2021 Apr 5;9:e11219. doi: 10.7717/peerj.11219 (PMC8029696; doi:10.7717/peerj.11219)
Supplement: Supplemental Information 6 [file peerj-09-11219-s006.zip › raw data/27.trainIndep/train.uniCox.txt]

id	HR	HR.95L	HR.95H	pvalue
age	1.03604593069905	1.01575761930015	1.05673947221546	0.000449050799460244
gender	1.07823956307995	0.715394309996519	1.62511853832958	0.71893269189171
stage	2.43783483566822	1.92328064153721	3.09005277630593	1.74558711935272e-13
T	2.99773369926744	1.98760574544157	4.52122225563763	1.63765895141527e-07
M	4.86501336144072	3.19788698070913	7.40124812095399	1.46542321769892e-13
N	2.07932968982189	1.63799932668558	2.63956882554003	1.80892982089627e-09
riskScore	1.08429072597338	1.05660775973756	1.11269898180939	8.62923265364607e-10
