# Supplementary material for: Construction and validation of an RNA-binding protein-associated prognostic model for colorectal cancer
Source: PeerJ. 2021 Apr 5;9:e11219. doi: 10.7717/peerj.11219 (PMC8029696; doi:10.7717/peerj.11219)
Supplement: Supplemental Information 6 [file peerj-09-11219-s006.zip › raw data/28.testIndep/test.multiCox .xls]

id	HR	HR.95L	HR.95H	pvalue
age	1.0317	1.0191	1.0445	6.45E-07
gender	1.2753	0.9587	1.6963	0.094817188
stage	0.7029	0.4540	1.0884	0.114045672
T	1.6453	1.2436	2.1767	0.000489838
M	6.9200	3.6552	13.1009	2.85E-09
N	1.5135	1.1301	2.0269	0.005420244
riskScore	1.1347	1.0056	1.2805	0.040283935
