# Supplementary material for: Construction and validation of an RNA-binding protein-associated prognostic model for colorectal cancer
Source: PeerJ. 2021 Apr 5;9:e11219. doi: 10.7717/peerj.11219 (PMC8029696; doi:10.7717/peerj.11219)
Supplement: Supplemental Information 6 [file peerj-09-11219-s006.zip › raw data/28.testIndep/test.multiCox.txt]

id	HR	HR.95L	HR.95H	pvalue
age	1.03170569164662	1.01910237655864	1.04446487287215	6.4474594466233e-07
gender	1.27526500342471	0.958744325626813	1.69628209053187	0.0948171878426295
stage	0.702936657170181	0.453994263958833	1.08838367182188	0.114045671728166
T	1.64525284877164	1.2435610295043	2.17669810501394	0.000489838198343565
M	6.91996455573193	3.65515873257987	13.1009110564092	2.84900316024603e-09
N	1.51349412664313	1.1301416457555	2.02688263014319	0.00542024411385
riskScore	1.1347437596073	1.00561615388218	1.28045218346659	0.040283935004725
