# Supplementary material for: Construction and validation of an RNA-binding protein-associated prognostic model for colorectal cancer
Source: PeerJ. 2021 Apr 5;9:e11219. doi: 10.7717/peerj.11219 (PMC8029696; doi:10.7717/peerj.11219)
Supplement: Supplemental Information 6 [file peerj-09-11219-s006.zip › raw data/28.testIndep/test.uniCox .xls]

id	HR	HR.95L	HR.95H	pvalue
age	1.0238	1.0115	1.0362	0.000131658
gender	1.1140	0.8394	1.4785	0.454661567
stage	1.9205	1.5559	2.3704	1.23E-09
T	1.9591	1.4880	2.5794	1.65E-06
M	5.3710	3.7963	7.5989	2.20E-21
N	1.4507	1.2115	1.7371	5.20E-05
riskScore	1.2161	1.0965	1.3487	0.000211543
