# Supplementary material for: Construction and validation of an RNA-binding protein-associated prognostic model for colorectal cancer
Source: PeerJ. 2021 Apr 5;9:e11219. doi: 10.7717/peerj.11219 (PMC8029696; doi:10.7717/peerj.11219)
Supplement: Supplemental Information 6 [file peerj-09-11219-s006.zip › raw data/28.testIndep/test.uniCox.txt]

id	HR	HR.95L	HR.95H	pvalue
age	1.02377499430128	1.01151739820502	1.03618112828955	0.000131657922774371
gender	1.11402320989976	0.839389773584059	1.47851183234731	0.454661566660722
stage	1.92045775495538	1.5559006382737	2.37043285274331	1.2340585688727e-09
T	1.95913361295573	1.48800803147029	2.5794245946512	1.6520580023452e-06
M	5.3709886022088	3.79625360692333	7.59894399901179	2.20311420641341e-21
N	1.45065072915017	1.21145954549373	1.73706794074274	5.19811763784626e-05
riskScore	1.21610788162594	1.09652670249445	1.34872992731356	0.000211542907801357
