# Supplementary material for: Construction and validation of an RNA-binding protein-associated prognostic model for colorectal cancer
Source: PeerJ. 2021 Apr 5;9:e11219. doi: 10.7717/peerj.11219 (PMC8029696; doi:10.7717/peerj.11219)
Supplement: Supplemental Information 6 [file peerj-09-11219-s006.zip › raw data/29.nomogram/20.C-index/GEO/5_Calibration/3points/Calibration.R.bak]

#Éè¶¨×Ô¼ºµÄ¹¤×÷Ä¿Â¼
setwd("C:\\Bioinformatics analysis\\RNA binding protein\\29.nomogram\\20.C-index\\GEO\\5_Calibration\\3points")
#¼ÓÔØ°²×°°ü
library(rms)
library(foreign)
library(survival)

#¶ÁÈ¡Êý¾Ý
seer<-read.table("seer.txt",header=T,sep="\t")
 
seer$age<-factor(seer$age,labels=c("<50","50-59","60-69","70-79",">=80"))
seer$sex<-factor(seer$sex,labels=c("Female","Male"))
seer$stage<-factor(seer$stage,labels=c("stage I","stage II","stage III","stage IV"))
seer$stage_T<-factor(seer$stage_T,labels=c("T1","T2","T3","T4"))
seer$stage_N<-factor(seer$stage_N,labels=c("N0","N1","N2","N3"))
seer$stage_M<-factor(seer$stage_M,labels=c("M0","M1"))
#¹¹½¨¶àÒòËØCox»Ø¹éÄ£ÐÍ

#1-year
cox1 <- cph(Surv(survival_time,status) ~ age + sex + stage + stage_T + stage_N + stage_M,surv=T,x=T, y=T,time.inc = 1*365*1,data=seer) 

cal <- calibrate(cox1, cmethod="KM", method="boot", u=1*365*1, m= 240, B=1000)

#»­Ð£×¼Í¼
pdf("calibrate1.pdf",12,8)
par(mar = c(10,5,3,2),cex = 1.0)
plot(cal,lwd=3,lty=2,errbar.col="black",xlim = c(0,1),ylim = c(0,1),xlab ="Nomogram-Predicted Probability of 1-Year Survival",ylab="Actual 1-Year Survival",col="red")
lines(cal,c('mean.predicted',¡®KM'),type = ¡®a',lwd = 3,col ="black" ,pch = 16)
box(lwd = 1)
abline(0,1,lty = 3,lwd = 3,col = "black")
dev.off()

#3-year
cox1 <- cph(Surv(survival_time,status) ~ age + sex + stage + stage_T + stage_N + stage_M,surv=T,x=T, y=T,time.inc = 1*365*3,data=seer) 

cal <- calibrate(cox1, cmethod="KM", method="boot", u=1*365*3, m= 240, B=1000)

#»­Ð£×¼Í¼
pdf("calibrate3.pdf",12,8)
par(mar = c(10,5,3,2),cex = 1.0)
plot(cal,lwd=3,lty=2,errbar.col="black",xlim = c(0,1),ylim = c(0,1),xlab ="Nomogram-Predicted Probability of 3-Year Survival",ylab="Actual 3-Year Survival",col="red")
lines(cal,c('mean.predicted',¡®KM'),type = ¡®a',lwd = 3,col ="black" ,pch = 16)
box(lwd = 1)
abline(0,1,lty = 3,lwd = 3,col = "black")
dev.off()

#5-year
cox1 <- cph(Surv(survival_time,status) ~ age + sex + stage + stage_T + stage_N + stage_M,surv=T,x=T, y=T,time.inc = 1*365*5,data=seer) 

cal <- calibrate(cox1, cmethod="KM", method="boot", u=1*365*5, m= 240, B=1000)

#»­Ð£×¼Í¼
pdf("calibrate5.pdf",12,8)
par(mar = c(10,5,3,2),cex = 1.0)
plot(cal,lwd=3,lty=2,errbar.col="black",xlim = c(0,1),ylim = c(0,1),xlab ="Nomogram-Predicted Probability of 5-Year Survival",ylab="Actual 5-Year Survival",col="red")
lines(cal,c('mean.predicted',¡®KM'),type = ¡®a',lwd = 3,col ="black" ,pch = 16)
mtext(¡° ¡±)
box(lwd = 1)
abline(0,1,lty = 3,lwd = 3,col = "black")
dev.off()
