# Supplementary material for: Construction and validation of an RNA-binding protein-associated prognostic model for colorectal cancer
Source: PeerJ. 2021 Apr 5;9:e11219. doi: 10.7717/peerj.11219 (PMC8029696; doi:10.7717/peerj.11219)
Supplement: Supplemental Information 6 [file peerj-09-11219-s006.zip › raw data/29.nomogram/20.C-index/GEO/5_Calibration/3points/seer.txt]

id	survival_time	status	age	sex	stage	stage_T	stage_N	stage_M
GSM972244	168	0	2	0	1	1	0	0
GSM972237	300	0	2	0	1	1	0	0
GSM972315	1008	0	3	0	1	1	0	0
GSM972508	1608	0	3	0	1	1	0	0
GSM972249	168	0	4	0	1	1	0	0
GSM971969	756	0	1	1	1	1	0	0
GSM972281	672	0	3	1	1	1	0	0
GSM972297	552	1	4	1	1	1	0	0
GSM972053	348	0	2	1	2	2	0	0
GSM972052	180	0	3	1	2	2	0	0
GSM972285	24	1	4	1	2	2	0	0
GSM972129	132	0	4	1	2	2	0	0
GSM971970	1032	0	1	0	1	2	0	0
GSM971960	888	0	1	0	1	2	0	0
GSM972494	684	0	1	0	1	2	0	0
GSM972496	1704	0	3	0	1	2	0	0
GSM972290	468	0	4	0	1	2	0	0
GSM971978	1308	0	4	0	1	2	0	0
GSM972278	540	0	4	0	1	2	0	0
GSM972509	168	0	4	0	1	2	0	0
GSM972464	1032	0	4	0	1	2	0	0
GSM972282	612	0	4	0	1	2	0	0
GSM972303	228	0	5	0	1	2	0	0
GSM972313	1092	1	5	0	1	2	0	0
GSM971972	900	0	1	1	1	2	0	0
GSM972454	900	0	3	1	1	2	0	0
GSM972242	204	0	3	1	1	2	0	0
GSM972492	816	0	3	1	1	2	0	0
GSM972469	1032	0	3	1	1	2	0	0
GSM972269	948	0	4	1	1	2	0	0
GSM971989	288	1	4	1	1	2	0	0
GSM972462	1056	0	4	1	1	2	0	0
GSM972335	552	1	4	1	1	2	0	0
GSM972342	336	0	4	1	1	2	0	0
GSM971990	144	1	5	1	1	2	0	0
GSM971965	396	0	1	0	2	3	0	0
GSM971975	552	0	1	0	2	3	0	0
GSM972503	1752	0	1	0	2	3	0	0
GSM972430	636	0	1	0	2	3	0	0
GSM972124	900	0	1	0	2	3	0	0
GSM2325274	151	0	1	0	2	3	0	0
GSM972414	636	0	2	0	2	3	0	0
GSM972358	972	0	2	0	2	3	0	0
GSM972522	1188	0	2	0	2	3	0	0
GSM2325396	718	0	2	0	2	3	0	0
GSM972195	1440	0	2	0	2	3	0	0
GSM972359	360	1	2	0	2	3	0	0
GSM2325289	8	0	2	0	2	3	0	0
GSM2325403	0	0	2	0	2	3	0	0
GSM2325261	88	0	2	0	2	3	0	0
GSM972077	372	1	2	0	2	3	0	0
GSM2325294	1335	0	2	0	2	3	0	0
GSM972304	360	0	3	0	2	3	0	0
GSM972292	300	0	3	0	2	3	0	0
GSM972144	1452	0	3	0	2	3	0	0
GSM972032	720	0	3	0	2	3	0	0
GSM972125	816	0	3	0	2	3	0	0
GSM2325334	882	1	3	0	2	3	0	0
GSM972083	1524	0	3	0	2	3	0	0
GSM972127	1020	0	3	0	2	3	0	0
GSM972406	1272	0	3	0	2	3	0	0
GSM971979	636	0	3	0	2	3	0	0
GSM2325316	956	0	3	0	2	3	0	0
GSM972094	732	0	3	0	2	3	0	0
GSM2325424	1010	0	3	0	2	3	0	0
GSM972081	312	0	3	0	2	3	0	0
GSM972089	1044	0	3	0	2	3	0	0
GSM972475	1044	0	3	0	2	3	0	0
GSM972410	1092	0	3	0	2	3	0	0
GSM972071	2196	0	3	0	2	3	0	0
GSM972222	684	0	3	0	2	3	0	0
GSM972196	876	0	3	0	2	3	0	0
GSM972403	672	0	4	0	2	3	0	0
GSM972344	900	0	4	0	2	3	0	0
GSM972383	1104	0	4	0	2	3	0	0
GSM972460	1152	0	4	0	2	3	0	0
GSM972307	984	0	4	0	2	3	0	0
GSM972326	1020	0	4	0	2	3	0	0
GSM972319	936	1	4	0	2	3	0	0
GSM2325300	1318	0	4	0	2	3	0	0
GSM972090	828	0	4	0	2	3	0	0
GSM972332	1044	0	4	0	2	3	0	0
GSM972515	1416	0	4	0	2	3	0	0
GSM972192	1896	0	4	0	2	3	0	0
GSM2325268	195	0	4	0	2	3	0	0
GSM972347	84	0	4	0	2	3	0	0
GSM972084	1548	0	4	0	2	3	0	0
GSM972356	636	1	4	0	2	3	0	0
GSM972016	192	1	4	0	2	3	0	0
GSM972050	228	0	4	0	2	3	0	0
GSM972058	720	0	4	0	2	3	0	0
GSM972221	780	0	4	0	2	3	0	0
GSM972388	996	1	4	0	2	3	0	0
GSM972092	564	0	4	0	2	3	0	0
GSM972059	708	0	4	0	2	3	0	0
GSM2325326	859	0	4	0	2	3	0	0
GSM2325319	906	0	4	0	2	3	0	0
GSM972489	888	0	4	0	2	3	0	0
GSM972316	996	0	4	0	2	3	0	0
GSM972386	1080	0	4	0	2	3	0	0
GSM972197	600	0	4	0	2	3	0	0
GSM972131	1032	0	4	0	2	3	0	0
GSM972135	156	1	4	0	2	3	0	0
GSM972330	1032	0	4	0	2	3	0	0
GSM972073	1956	0	5	0	2	3	0	0
GSM972483	336	1	5	0	2	3	0	0
GSM972229	0	0	5	0	2	3	0	0
GSM972255	60	0	5	0	2	3	0	0
GSM972456	0	1	5	0	2	3	0	0
GSM972298	108	0	5	0	2	3	0	0
GSM972397	1260	0	5	0	2	3	0	0
GSM972067	2196	1	5	0	2	3	0	0
GSM972087	384	1	5	0	2	3	0	0
GSM972318	432	1	5	0	2	3	0	0
GSM972132	732	1	5	0	2	3	0	0
GSM972517	444	1	5	0	2	3	0	0
GSM972357	504	1	5	0	2	3	0	0
GSM972493	708	0	5	0	2	3	0	0
GSM972482	504	0	5	0	2	3	0	0
GSM972521	912	1	5	0	2	3	0	0
GSM972161	132	1	5	0	2	3	0	0
GSM972015	1092	0	5	0	2	3	0	0
GSM972047	396	0	5	0	2	3	0	0
GSM972035	468	0	5	0	2	3	0	0
GSM972286	444	0	1	1	2	3	0	0
GSM971973	552	0	1	1	2	3	0	0
GSM2325381	931	0	1	1	2	3	0	0
GSM971967	372	1	1	1	2	3	0	0
GSM972079	2016	0	1	1	2	3	0	0
GSM972264	876	0	1	1	2	3	0	0
GSM972322	1032	1	1	1	2	3	0	0
GSM2325399	602	0	1	1	2	3	0	0
GSM972167	540	1	1	1	2	3	0	0
GSM972065	552	0	1	1	2	3	0	0
GSM972076	1836	0	1	1	2	3	0	0
GSM972443	576	0	1	1	2	3	0	0
GSM972333	960	0	1	1	2	3	0	0
GSM972426	972	0	1	1	2	3	0	0
GSM2325292	1732	0	1	1	2	3	0	0
GSM2325275	139	0	1	1	2	3	0	0
GSM972440	624	0	2	1	2	3	0	0
GSM972095	804	0	2	1	2	3	0	0
GSM972470	1020	0	2	1	2	3	0	0
GSM2325336	1262	0	2	1	2	3	0	0
GSM972225	444	0	2	1	2	3	0	0
GSM2325323	922	0	2	1	2	3	0	0
GSM972123	852	0	2	1	2	3	0	0
GSM2325304	1012	1	2	1	2	3	0	0
GSM2325430	1167	0	2	1	2	3	0	0
GSM2325427	927	1	2	1	2	3	0	0
GSM972046	696	0	2	1	2	3	0	0
GSM972063	840	0	2	1	2	3	0	0
GSM2325260	286	0	2	1	2	3	0	0
GSM2325372	869	0	2	1	2	3	0	0
GSM2325246	337	0	2	1	2	3	0	0
GSM972311	1272	0	2	1	2	3	0	0
GSM972461	1152	0	2	1	2	3	0	0
GSM972085	1164	0	2	1	2	3	0	0
GSM2325297	849	1	2	1	2	3	0	0
GSM972248	168	0	2	1	2	3	0	0
GSM972519	168	1	2	1	2	3	0	0
GSM972382	456	1	2	1	2	3	0	0
GSM2325328	1100	0	2	1	2	3	0	0
GSM2325249	179	0	2	1	2	3	0	0
GSM972239	168	0	2	1	2	3	0	0
GSM972417	1752	0	2	1	2	3	0	0
GSM2325243	414	0	2	1	2	3	0	0
GSM2325417	257	1	2	1	2	3	0	0
GSM972348	744	0	3	1	2	3	0	0
GSM972327	996	0	3	1	2	3	0	0
GSM2325411	1332	0	3	1	2	3	0	0
GSM2325421	887	1	3	1	2	3	0	0
GSM2325369	757	0	3	1	2	3	0	0
GSM972200	648	0	3	1	2	3	0	0
GSM972126	756	0	3	1	2	3	0	0
GSM972329	936	0	3	1	2	3	0	0
GSM972038	12	1	3	1	2	3	0	0
GSM972241	204	1	3	1	2	3	0	0
GSM972384	1272	1	3	1	2	3	0	0
GSM2325426	1381	0	3	1	2	3	0	0
GSM2325290	1814	0	3	1	2	3	0	0
GSM972187	588	0	3	1	2	3	0	0
GSM972387	1476	0	3	1	2	3	0	0
GSM2325314	413	0	3	1	2	3	0	0
GSM2325418	1028	1	3	1	2	3	0	0
GSM2325264	267	0	3	1	2	3	0	0
GSM2325240	355	0	3	1	2	3	0	0
GSM972427	636	0	3	1	2	3	0	0
GSM972381	576	1	3	1	2	3	0	0
GSM972078	1740	1	3	1	2	3	0	0
GSM2325359	761	0	3	1	2	3	0	0
GSM972418	840	0	3	1	2	3	0	0
GSM972128	1116	0	3	1	2	3	0	0
GSM972149	1584	0	3	1	2	3	0	0
GSM972488	588	0	3	1	2	3	0	0
GSM972283	612	0	3	1	2	3	0	0
GSM972458	204	1	3	1	2	3	0	0
GSM972398	768	1	3	1	2	3	0	0
GSM2325409	65	0	3	1	2	3	0	0
GSM2325282	0	0	3	1	2	3	0	0
GSM972243	24	0	3	1	2	3	0	0
GSM972060	984	0	3	1	2	3	0	0
GSM972408	384	1	3	1	2	3	0	0
GSM971986	816	0	3	1	2	3	0	0
GSM971987	816	0	3	1	2	3	0	0
GSM2325439	841	0	3	1	2	3	0	0
GSM972233	180	0	3	1	2	3	0	0
GSM972091	840	0	3	1	2	3	0	0
GSM972490	888	0	3	1	2	3	0	0
GSM972473	1404	0	3	1	2	3	0	0
GSM971993	672	0	3	1	2	3	0	0
GSM972228	12	0	3	1	2	3	0	0
GSM972404	576	0	3	1	2	3	0	0
GSM972484	912	0	3	1	2	3	0	0
GSM972190	1296	0	3	1	2	3	0	0
GSM972137	1548	0	3	1	2	3	0	0
GSM972506	1692	0	3	1	2	3	0	0
GSM972069	2412	0	3	1	2	3	0	0
GSM972391	624	1	3	1	2	3	0	0
GSM2325306	1128	0	3	1	2	3	0	0
GSM2325419	1237	0	3	1	2	3	0	0
GSM972338	888	0	3	1	2	3	0	0
GSM972485	900	0	3	1	2	3	0	0
GSM972502	1572	0	3	1	2	3	0	0
GSM972505	1728	0	3	1	2	3	0	0
GSM972401	0	1	3	1	2	3	0	0
GSM2325259	279	0	3	1	2	3	0	0
GSM2325393	813	0	3	1	2	3	0	0
GSM972306	672	0	4	1	2	3	0	0
GSM972385	756	0	4	1	2	3	0	0
GSM972424	1248	0	4	1	2	3	0	0
GSM972057	312	1	4	1	2	3	0	0
GSM2325398	352	0	4	1	2	3	0	0
GSM2325244	392	0	4	1	2	3	0	0
GSM2325357	861	0	4	1	2	3	0	0
GSM972447	372	0	4	1	2	3	0	0
GSM972153	792	1	4	1	2	3	0	0
GSM972312	1164	1	4	1	2	3	0	0
GSM2325299	954	0	4	1	2	3	0	0
GSM971991	660	1	4	1	2	3	0	0
GSM972324	984	0	4	1	2	3	0	0
GSM972396	1284	0	4	1	2	3	0	0
GSM2325422	1443	0	4	1	2	3	0	0
GSM972355	408	1	4	1	2	3	0	0
GSM972160	924	0	4	1	2	3	0	0
GSM972468	288	1	4	1	2	3	0	0
GSM972465	1008	1	4	1	2	3	0	0
GSM2325266	75	0	4	1	2	3	0	0
GSM972294	300	0	4	1	2	3	0	0
GSM972491	840	0	4	1	2	3	0	0
GSM2325287	348	0	4	1	2	3	0	0
GSM972477	972	0	4	1	2	3	0	0
GSM972340	1008	0	4	1	2	3	0	0
GSM972082	1584	1	4	1	2	3	0	0
GSM2325270	156	0	4	1	2	3	0	0
GSM2325348	244	1	4	1	2	3	0	0
GSM972393	564	1	4	1	2	3	0	0
GSM2325321	1184	0	4	1	2	3	0	0
GSM972287	516	0	4	1	2	3	0	0
GSM972034	600	0	4	1	2	3	0	0
GSM972138	636	1	4	1	2	3	0	0
GSM2325402	93	0	4	1	2	3	0	0
GSM2325338	1094	0	4	1	2	3	0	0
GSM972041	660	0	4	1	2	3	0	0
GSM972480	828	0	4	1	2	3	0	0
GSM972309	1140	0	4	1	2	3	0	0
GSM972223	396	1	4	1	2	3	0	0
GSM971963	240	1	4	1	2	3	0	0
GSM972049	312	0	4	1	2	3	0	0
GSM972147	1680	0	4	1	2	3	0	0
GSM972331	900	1	4	1	2	3	0	0
GSM972459	144	0	5	1	2	3	0	0
GSM972478	828	0	5	1	2	3	0	0
GSM972450	564	1	5	1	2	3	0	0
GSM971994	516	0	5	1	2	3	0	0
GSM972031	660	0	5	1	2	3	0	0
GSM972040	756	0	5	1	2	3	0	0
GSM972086	516	1	5	1	2	3	0	0
GSM2325313	471	0	5	1	2	3	0	0
GSM971981	576	0	5	1	2	3	0	0
GSM972054	312	0	5	1	2	3	0	0
GSM972516	792	0	5	1	2	3	0	0
GSM972267	804	1	5	1	2	3	0	0
GSM972042	612	0	5	1	2	3	0	0
GSM972487	804	0	5	1	2	3	0	0
GSM972317	360	1	5	1	2	3	0	0
GSM972343	624	1	5	1	2	3	0	0
GSM972486	396	0	5	1	2	3	0	0
GSM972510	1032	0	5	1	2	3	0	0
GSM972055	1116	0	1	0	2	4	0	0
GSM972407	1584	0	1	0	2	4	0	0
GSM972062	276	1	1	0	2	4	0	0
GSM971968	1344	0	1	0	2	4	0	0
GSM972033	600	0	1	0	2	4	0	0
GSM971976	432	0	1	0	2	4	0	0
GSM972353	1596	0	1	0	2	4	0	0
GSM972036	600	0	1	0	2	4	0	0
GSM972093	888	0	2	0	2	4	0	0
GSM972173	312	1	2	0	2	4	0	0
GSM971995	300	0	3	0	2	4	0	0
GSM972070	816	1	3	0	2	4	0	0
GSM971984	972	0	3	0	2	4	0	0
GSM972072	2064	0	4	0	2	4	0	0
GSM972074	900	1	4	0	2	4	0	0
GSM972405	948	1	4	0	2	4	0	0
GSM972259	348	0	4	0	2	4	0	0
GSM972409	1248	0	4	0	2	4	0	0
GSM972088	948	0	4	0	2	4	0	0
GSM972270	780	0	4	0	2	4	0	0
GSM972392	528	1	4	0	2	4	0	0
GSM972258	0	1	4	0	2	4	0	0
GSM972056	1104	0	4	0	2	4	0	0
GSM972061	516	1	4	0	2	4	0	0
GSM972280	552	1	4	0	2	4	0	0
GSM972277	612	0	5	0	2	4	0	0
GSM972172	60	1	5	0	2	4	0	0
GSM972257	252	1	5	0	2	4	0	0
GSM971959	624	0	1	1	2	4	0	0
GSM972075	528	1	1	1	2	4	0	0
GSM972068	264	1	1	1	2	4	0	0
GSM972445	420	0	1	1	2	4	0	0
GSM972416	96	1	1	1	2	4	0	0
GSM972169	1968	0	2	1	2	4	0	0
GSM972182	696	1	2	1	2	4	0	0
GSM972226	240	0	2	1	2	4	0	0
GSM972143	1848	0	2	1	2	4	0	0
GSM972044	504	0	2	1	2	4	0	0
GSM972472	960	0	2	1	2	4	0	0
GSM972451	1164	0	2	1	2	4	0	0
GSM972080	1980	0	3	1	2	4	0	0
GSM972140	2064	0	3	1	2	4	0	0
GSM2325397	444	0	3	1	2	4	0	0
GSM972165	1044	1	3	1	2	4	0	0
GSM972351	288	0	4	1	2	4	0	0
GSM972163	492	0	4	1	2	4	0	0
GSM972130	660	0	4	1	2	4	0	0
GSM972275	48	1	4	1	2	4	0	0
GSM972389	1116	0	4	1	2	4	0	0
GSM972037	396	0	4	1	2	4	0	0
GSM972247	72	0	4	1	2	4	0	0
GSM971992	240	1	5	1	2	4	0	0
GSM972236	144	0	4	1	4	1	0	1
GSM972051	336	1	1	0	4	3	0	1
GSM2325258	69	1	3	0	4	3	0	1
GSM972006	276	1	3	0	4	3	0	1
GSM972213	12	1	4	0	4	3	0	1
GSM972254	168	0	4	0	4	3	0	1
GSM972043	324	1	2	1	4	3	0	1
GSM972014	348	1	3	1	4	3	0	1
GSM2325436	489	0	3	1	4	3	0	1
GSM972045	132	1	4	1	4	3	0	1
GSM972402	372	1	4	1	2	3	0	1
GSM972048	360	0	2	0	4	4	0	1
GSM972064	264	1	3	1	4	4	0	1
GSM972039	624	1	3	1	4	4	0	1
GSM972066	588	0	3	1	4	4	0	1
GSM972411	1500	0	1	0	3	1	1	0
GSM972374	1080	0	3	1	3	1	1	0
GSM972238	228	0	2	0	3	2	1	0
GSM972235	84	0	2	0	3	2	1	0
GSM972096	180	0	3	0	3	2	1	0
GSM972379	1140	0	3	0	3	2	1	0
GSM2325349	1149	0	3	0	3	2	1	0
GSM972497	12	0	4	0	3	2	1	0
GSM972514	384	1	4	0	3	2	1	0
GSM972263	912	0	1	1	3	2	1	0
GSM2325333	1312	0	3	1	3	2	1	0
GSM2325392	858	0	3	1	3	2	1	0
GSM2325434	1033	0	3	1	3	2	1	0
GSM972320	696	1	3	1	3	2	1	0
GSM972268	576	0	3	1	3	2	1	0
GSM972001	876	0	4	1	3	2	1	0
GSM2325428	172	1	1	0	3	3	1	0
GSM971966	756	0	1	0	3	3	1	0
GSM2325377	862	0	1	0	3	3	1	0
GSM2325327	1131	0	1	0	3	3	1	0
GSM972375	1404	0	1	0	3	3	1	0
GSM2325351	1154	0	1	0	3	3	1	0
GSM2325298	1347	0	1	0	3	3	1	0
GSM972474	1428	0	1	0	3	3	1	0
GSM972498	708	1	2	0	3	3	1	0
GSM2325375	510	0	2	0	3	3	1	0
GSM972193	876	0	2	0	3	3	1	0
GSM972453	1200	0	2	0	3	3	1	0
GSM2325350	436	0	2	0	3	3	1	0
GSM2325389	828	0	2	0	3	3	1	0
GSM2325370	855	0	2	0	3	3	1	0
GSM972198	684	0	2	0	3	3	1	0
GSM2325242	379	0	2	0	3	3	1	0
GSM2325303	1372	0	2	0	3	3	1	0
GSM972360	1692	0	2	0	3	3	1	0
GSM972150	1308	0	2	0	3	3	1	0
GSM2325365	789	0	2	0	3	3	1	0
GSM2325390	841	0	2	0	3	3	1	0
GSM972202	636	0	2	0	3	3	1	0
GSM2325320	1152	0	2	0	3	3	1	0
GSM972023	192	0	2	0	3	3	1	0
GSM972377	984	0	2	0	3	3	1	0
GSM2325395	325	1	2	0	3	3	1	0
GSM2325352	881	0	2	0	3	3	1	0
GSM2325330	762	0	2	0	3	3	1	0
GSM2325416	695	1	3	0	3	3	1	0
GSM2325322	954	1	3	0	3	3	1	0
GSM972113	324	0	3	0	3	3	1	0
GSM971996	912	0	3	0	3	3	1	0
GSM2325346	354	1	3	0	3	3	1	0
GSM2325394	864	0	3	0	3	3	1	0
GSM2325386	892	0	3	0	3	3	1	0
GSM2325315	1066	0	3	0	3	3	1	0
GSM2325363	726	0	3	0	3	3	1	0
GSM2325281	0	0	3	0	3	3	1	0
GSM972279	624	0	3	0	3	3	1	0
GSM972323	960	0	3	0	3	3	1	0
GSM2325437	42	0	3	0	3	3	1	0
GSM2325324	358	0	3	0	3	3	1	0
GSM972363	1680	0	3	0	3	3	1	0
GSM972139	1224	0	3	0	3	3	1	0
GSM972495	324	1	3	0	3	3	1	0
GSM2325362	765	0	3	0	3	3	1	0
GSM972152	672	0	4	0	3	3	1	0
GSM972368	1104	0	4	0	3	3	1	0
GSM2325353	547	0	4	0	3	3	1	0
GSM2325412	1830	0	4	0	3	3	1	0
GSM972364	1236	0	4	0	3	3	1	0
GSM972425	708	0	4	0	3	3	1	0
GSM2325356	842	0	4	0	3	3	1	0
GSM972466	900	0	4	0	3	3	1	0
GSM972162	924	0	4	0	3	3	1	0
GSM972370	852	1	4	0	3	3	1	0
GSM2325373	737	0	4	0	3	3	1	0
GSM2325374	516	1	4	0	3	3	1	0
GSM972457	816	0	4	0	3	3	1	0
GSM2325340	293	1	4	0	3	3	1	0
GSM972151	924	0	4	0	3	3	1	0
GSM972501	1272	1	4	0	3	3	1	0
GSM2325376	995	0	4	0	3	3	1	0
GSM972117	384	0	4	0	3	3	1	0
GSM972265	720	0	4	0	3	3	1	0
GSM2325384	774	0	4	0	3	3	1	0
GSM972308	1104	0	4	0	3	3	1	0
GSM2325271	36	0	5	0	3	3	1	0
GSM972310	300	0	5	0	3	3	1	0
GSM972337	492	1	5	0	3	3	1	0
GSM2325309	996	0	5	0	3	3	1	0
GSM972346	864	1	5	0	3	3	1	0
GSM972507	504	0	5	0	3	3	1	0
GSM972175	516	1	5	0	3	3	1	0
GSM972350	108	1	5	0	3	3	1	0
GSM972314	552	0	5	0	3	3	1	0
GSM972341	828	0	5	0	3	3	1	0
GSM972455	888	0	5	0	3	3	1	0
GSM972246	0	0	5	0	3	3	1	0
GSM972120	432	0	5	0	3	3	1	0
GSM972106	864	0	5	0	3	3	1	0
GSM972102	552	0	1	1	3	3	1	0
GSM2325337	1098	1	1	1	3	3	1	0
GSM2325257	99	0	1	1	3	3	1	0
GSM2325263	271	0	1	1	3	3	1	0
GSM972371	972	0	1	1	3	3	1	0
GSM2325401	85	0	1	1	3	3	1	0
GSM972191	1464	0	1	1	3	3	1	0
GSM972362	1176	0	2	1	3	3	1	0
GSM2325265	216	0	2	1	3	3	1	0
GSM972250	144	0	2	1	3	3	1	0
GSM2325404	143	0	2	1	3	3	1	0
GSM2325301	1322	1	2	1	3	3	1	0
GSM2325247	331	0	2	1	3	3	1	0
GSM2325414	1721	0	2	1	3	3	1	0
GSM2325331	403	1	2	1	3	3	1	0
GSM972136	1560	0	2	1	3	3	1	0
GSM2325344	946	0	2	1	3	3	1	0
GSM2325432	801	0	2	1	3	3	1	0
GSM972230	324	0	2	1	3	3	1	0
GSM972325	852	0	2	1	3	3	1	0
GSM2325335	306	1	2	1	3	3	1	0
GSM2325415	1160	0	2	1	3	3	1	0
GSM972101	420	0	2	1	3	3	1	0
GSM2325413	1521	0	2	1	3	3	1	0
GSM2325332	1048	0	2	1	3	3	1	0
GSM972157	1416	0	2	1	3	3	1	0
GSM2325385	871	0	2	1	3	3	1	0
GSM2325312	1008	0	2	1	3	3	1	0
GSM2325371	40	1	2	1	3	3	1	0
GSM2325276	118	0	2	1	3	3	1	0
GSM972431	648	0	2	1	3	3	1	0
GSM972148	1524	0	2	1	3	3	1	0
GSM2325405	0	0	2	1	3	3	1	0
GSM2325311	735	0	2	1	3	3	1	0
GSM2325354	778	0	2	1	3	3	1	0
GSM2325305	1041	0	3	1	3	3	1	0
GSM2325364	886	0	3	1	3	3	1	0
GSM2325245	364	0	3	1	3	3	1	0
GSM2325387	490	1	3	1	3	3	1	0
GSM2325272	157	0	3	1	3	3	1	0
GSM2325262	289	0	3	1	3	3	1	0
GSM2325431	879	0	3	1	3	3	1	0
GSM2325280	0	0	3	1	3	3	1	0
GSM971999	12	0	3	1	3	3	1	0
GSM2325345	29	0	3	1	3	3	1	0
GSM2325241	392	0	3	1	3	3	1	0
GSM2325380	881	0	3	1	3	3	1	0
GSM2325296	38	0	3	1	3	3	1	0
GSM2325388	865	0	3	1	3	3	1	0
GSM2325420	1722	0	3	1	3	3	1	0
GSM972336	600	0	3	1	3	3	1	0
GSM2325341	1208	0	3	1	3	3	1	0
GSM2325325	1080	0	3	1	3	3	1	0
GSM2325433	832	0	3	1	3	3	1	0
GSM2325293	1344	0	3	1	3	3	1	0
GSM2325347	277	0	3	1	3	3	1	0
GSM972211	684	0	3	1	3	3	1	0
GSM972207	984	0	3	1	3	3	1	0
GSM2325339	957	0	3	1	3	3	1	0
GSM2325291	1092	0	3	1	3	3	1	0
GSM2325239	483	0	3	1	3	3	1	0
GSM2325307	618	1	3	1	3	3	1	0
GSM2325329	729	0	3	1	3	3	1	0
GSM972373	948	0	3	1	3	3	1	0
GSM972413	240	1	3	1	3	3	1	0
GSM2325366	726	0	3	1	3	3	1	0
GSM2325310	856	0	3	1	3	3	1	0
GSM2325295	1200	0	3	1	3	3	1	0
GSM972339	912	0	3	1	3	3	1	0
GSM972159	1116	0	3	1	3	3	1	0
GSM972156	1344	1	3	1	3	3	1	0
GSM2325368	822	0	3	1	3	3	1	0
GSM2325250	281	0	3	1	3	3	1	0
GSM2325382	488	0	3	1	3	3	1	0
GSM2325406	70	0	3	1	3	3	1	0
GSM972415	504	1	3	1	3	3	1	0
GSM2325302	549	0	4	1	3	3	1	0
GSM2325425	483	1	4	1	3	3	1	0
GSM2325438	867	0	4	1	3	3	1	0
GSM972367	1140	0	4	1	3	3	1	0
GSM2325278	272	0	4	1	3	3	1	0
GSM972114	552	0	4	1	3	3	1	0
GSM2325378	762	0	4	1	3	3	1	0
GSM2325343	909	0	4	1	3	3	1	0
GSM2325342	1030	0	4	1	3	3	1	0
GSM971998	276	1	4	1	3	3	1	0
GSM2325391	26	0	4	1	3	3	1	0
GSM972174	1164	0	4	1	3	3	1	0
GSM971983	1044	0	4	1	3	3	1	0
GSM972107	720	1	4	1	3	3	1	0
GSM972520	744	1	4	1	3	3	1	0
GSM2325273	21	0	4	1	3	3	1	0
GSM2325279	242	0	4	1	3	3	1	0
GSM2325318	934	0	4	1	3	3	1	0
GSM2325277	99	0	4	1	3	3	1	0
GSM972099	180	0	4	1	3	3	1	0
GSM2325308	1059	0	4	1	3	3	1	0
GSM2325367	869	0	4	1	3	3	1	0
GSM972220	12	0	5	1	3	3	1	0
GSM972394	132	1	5	1	3	3	1	0
GSM2325355	535	0	5	1	3	3	1	0
GSM972513	576	1	5	1	3	3	1	0
GSM972390	96	1	5	1	3	3	1	0
GSM972121	420	0	5	1	3	3	1	0
GSM972109	432	0	5	1	3	3	1	0
GSM971977	588	0	1	0	3	4	1	0
GSM972449	492	1	2	0	3	4	1	0
GSM972399	1080	0	2	0	3	4	1	0
GSM972171	1560	0	4	0	3	4	1	0
GSM2325317	994	0	4	0	3	4	1	0
GSM972349	60	1	4	0	3	4	1	0
GSM972261	84	1	4	0	3	4	1	0
GSM972518	420	1	5	0	3	4	1	0
GSM972122	228	1	5	0	3	4	1	0
GSM2325269	77	0	1	1	3	4	1	0
GSM2325410	0	0	1	1	3	4	1	0
GSM2325288	21	0	1	1	3	4	1	0
GSM2325429	1038	0	2	1	3	4	1	0
GSM972476	768	0	3	1	3	4	1	0
GSM2325358	599	1	3	1	3	4	1	0
GSM2325400	201	0	3	1	3	4	1	0
GSM972108	1236	0	3	1	3	4	1	0
GSM972395	1764	0	3	1	3	4	1	0
GSM972097	144	1	3	1	3	4	1	0
GSM2325379	945	0	3	1	3	4	1	0
GSM972295	732	0	3	1	3	4	1	0
GSM2325423	1079	0	4	1	3	4	1	0
GSM971980	708	0	4	1	3	4	1	0
GSM972002	312	0	4	1	3	4	1	0
GSM972302	324	1	4	1	3	4	1	0
GSM972271	168	1	5	1	3	4	1	0
GSM972119	444	0	5	1	3	4	1	0
GSM972013	516	1	5	0	4	2	1	1
GSM2325251	310	0	2	1	4	2	1	1
GSM972252	192	0	1	0	4	3	1	1
GSM971961	384	1	1	0	4	3	1	1
GSM972272	180	1	1	0	4	3	1	1
GSM2325267	157	0	1	0	4	3	1	1
GSM972212	216	1	2	0	4	3	1	1
GSM2325238	503	0	2	0	4	3	1	1
GSM2325383	430	1	2	0	4	3	1	1
GSM972004	1068	0	3	0	4	3	1	1
GSM972240	168	0	3	0	4	3	1	1
GSM972012	1212	0	5	0	4	3	1	1
GSM2325435	736	0	1	1	4	3	1	1
GSM2325361	106	1	2	1	4	3	1	1
GSM972231	168	0	2	1	4	3	1	1
GSM972439	24	1	3	1	4	3	1	1
GSM2325360	1097	0	4	1	4	3	1	1
GSM972217	840	0	4	1	4	3	1	1
GSM972010	552	1	4	1	4	3	1	1
GSM972234	120	1	4	1	4	3	1	1
GSM971974	672	0	1	0	4	4	1	1
GSM972256	228	0	3	0	4	4	1	1
GSM2325440	861	0	3	0	4	4	1	1
GSM972011	240	1	4	0	4	4	1	1
GSM971988	216	1	4	0	4	4	1	1
GSM972438	360	1	1	1	4	4	1	1
GSM972288	420	1	2	1	4	4	1	1
GSM972251	84	1	2	1	4	4	1	1
GSM972005	528	0	3	1	4	4	1	1
GSM972289	204	1	4	1	4	4	1	1
GSM972245	0	1	4	1	4	4	1	1
GSM971964	420	0	1	0	3	2	2	0
GSM972170	876	0	3	0	3	2	2	0
GSM972018	1404	0	3	0	3	2	2	0
GSM972024	516	0	3	1	3	2	2	0
GSM972158	1440	0	1	0	3	3	2	0
GSM972028	936	0	1	0	3	3	2	0
GSM972020	936	0	1	0	3	3	2	0
GSM972188	264	0	2	0	3	3	2	0
GSM972021	444	1	2	0	3	3	2	0
GSM972365	564	0	2	0	3	3	2	0
GSM972145	1620	0	3	0	3	3	2	0
GSM972380	180	1	3	0	3	3	2	0
GSM972112	384	1	3	0	3	3	2	0
GSM972203	648	0	3	0	3	3	2	0
GSM972354	1140	1	3	0	3	3	2	0
GSM972027	1128	0	4	0	3	3	2	0
GSM972017	516	0	4	0	3	3	2	0
GSM972376	1044	0	4	0	3	3	2	0
GSM972452	1188	0	4	0	3	3	2	0
GSM972022	984	0	4	0	3	3	2	0
GSM972000	108	0	4	0	3	3	2	0
GSM972334	924	0	4	0	3	3	2	0
GSM972116	348	1	4	0	3	3	2	0
GSM972419	384	1	5	0	3	3	2	0
GSM972142	420	1	5	0	3	3	2	0
GSM972155	288	1	1	1	3	3	2	0
GSM972194	996	0	1	1	3	3	2	0
GSM972025	636	0	1	1	3	3	2	0
GSM972366	288	1	2	1	3	3	2	0
GSM972321	108	0	2	1	3	3	2	0
GSM972467	864	0	2	1	3	3	2	0
GSM972141	1008	0	2	1	3	3	2	0
GSM972369	1224	1	2	1	3	3	2	0
GSM972276	516	0	2	1	3	3	2	0
GSM972146	792	0	3	1	3	3	2	0
GSM972428	660	0	3	1	3	3	2	0
GSM972111	264	0	3	1	3	3	2	0
GSM972118	360	0	3	1	3	3	2	0
GSM972103	696	0	3	1	3	3	2	0
GSM972352	1668	0	3	1	3	3	2	0
GSM972481	780	1	3	1	3	3	2	0
GSM971997	1068	0	4	1	3	3	2	0
GSM972199	792	0	4	1	3	3	2	0
GSM972328	984	0	4	1	3	3	2	0
GSM972134	168	1	4	1	3	3	2	0
GSM972301	1260	1	4	1	3	3	2	0
GSM972026	408	1	4	1	3	3	2	0
GSM972511	564	1	4	1	3	3	2	0
GSM972201	804	0	4	1	3	3	2	0
GSM972378	1032	0	4	1	3	3	2	0
GSM972412	96	1	4	1	3	3	2	0
GSM972504	360	1	5	1	3	3	2	0
GSM972420	72	1	5	1	3	3	2	0
GSM972345	504	1	5	1	3	3	2	0
GSM972154	528	1	1	0	3	4	2	0
GSM972100	300	0	4	0	3	4	2	0
GSM972361	228	1	4	0	3	4	2	0
GSM972215	564	0	4	0	3	4	2	0
GSM972305	372	0	5	0	3	4	2	0
GSM972176	432	1	5	0	3	4	2	0
GSM972274	684	0	5	0	3	4	2	0
GSM972291	384	0	1	1	3	4	2	0
GSM972029	432	0	2	1	3	4	2	0
GSM972372	600	1	2	1	3	4	2	0
GSM971962	876	0	3	1	3	4	2	0
GSM972512	276	1	3	1	3	4	2	0
GSM972429	744	0	3	1	3	4	2	0
GSM972098	180	1	3	1	3	4	2	0
GSM972463	24	1	3	1	3	4	2	0
GSM972224	300	1	4	1	3	4	2	0
GSM972110	84	1	4	1	3	4	2	0
GSM972479	36	0	4	1	3	4	2	0
GSM971982	504	1	4	1	3	4	2	0
GSM972499	864	0	5	1	3	4	2	0
GSM971958	108	1	1	0	4	3	2	1
GSM972216	1128	0	1	0	4	3	2	1
GSM972437	84	1	1	0	4	3	2	1
GSM972442	72	1	2	0	4	3	2	1
GSM972253	192	0	2	0	4	3	2	1
GSM972214	24	1	5	0	4	3	2	1
GSM972209	156	1	2	1	4	3	2	1
GSM972219	636	0	3	1	4	3	2	1
GSM972227	240	1	3	1	4	3	2	1
GSM972003	324	1	3	1	4	3	2	1
GSM972009	120	1	3	1	4	3	2	1
GSM972260	156	0	4	1	4	3	2	1
GSM971971	780	0	1	0	4	4	2	1
GSM972441	816	0	1	0	4	4	2	1
GSM972299	492	1	2	0	4	4	2	1
GSM972284	324	1	3	0	4	4	2	1
GSM972400	132	1	3	0	4	4	2	1
GSM971957	120	1	1	1	4	4	2	1
GSM972266	240	1	2	1	4	4	2	1
GSM972208	300	1	3	1	4	4	2	1
GSM972008	864	1	3	1	4	4	2	1
GSM972232	252	0	3	1	4	4	2	1
GSM972007	24	1	4	1	4	4	2	1
GSM972105	384	0	2	1	3	2	3	0
GSM972115	900	1	2	0	3	3	3	0
GSM972030	624	0	3	0	3	3	3	0
GSM972104	492	0	4	0	3	3	3	0
GSM972019	300	1	2	1	3	3	3	0
GSM972218	84	1	4	0	4	4	3	1
