# Supplementary material for: Construction and validation of an RNA-binding protein-associated prognostic model for colorectal cancer
Source: PeerJ. 2021 Apr 5;9:e11219. doi: 10.7717/peerj.11219 (PMC8029696; doi:10.7717/peerj.11219)
Supplement: Supplemental Information 6 [file peerj-09-11219-s006.zip › raw data/29.nomogram/20.C-index/GEO/geoClinical.xlsx]

## Sheet: clinical全部（包括正常组织）
Id	futime	fustat	age	gender	stage	T	M	N
GSM971957	120	1	34.5	Male	4	T4	M1	N2
GSM971958	108	1	36.4	Female	4	T3	M1	N2
GSM971959	624	0	36.9	Male	2	T4	M0	N0
GSM971960	888	0	38.2	Female	1	T2	M0	N0
GSM971961	384	1	39.2	Female	4	T3	M1	N1
GSM971962	876	0	60.9	Male	3	T4	M0	N2
GSM971963	240	1	78.2	Male	2	T3	M0	N0
GSM971964	420	0	35.4	Female	3	T2	M0	N2
GSM971965	396	0	37.5	Female	2	T3	M0	N0
GSM971966	756	0	40.5	Female	3	T3	M0	N1
GSM971967	372	1	42.6	Male	2	T3	M0	N0
GSM971968	1344	0	44.9	Female	2	T4	M0	N0
GSM971969	756	0	30.2	Male	1	T1	M0	N0
GSM971970	1032	0	31.7	Female	1	T2	M0	N0
GSM971971	780	0	34.7	Female	4	T4	M1	N2
GSM971972	900	0	40.2	Male	1	T2	M0	N0
GSM971973	552	0	24.9	Male	2	T3	M0	N0
GSM971974	672	0	40.7	Female	4	T4	M1	N1
GSM971975	552	0	41.9	Female	2	T3	M0	N0
GSM971976	432	0	45.2	Female	2	T4	M0	N0
GSM971977	588	0	40.8	Female	3	T4	M0	N1
GSM971978	1308	0	71.4	Female	1	T2	M0	N0
GSM971979	636	0	66.4	Female	2	T3	M0	N0
GSM971980	708	0	76.9	Male	3	T4	M0	N1
GSM971981	576	0	81.8	Male	2	T3	M0	N0
GSM971982	504	1	79.3	Male	3	T4	M0	N2
GSM971983	1044	0	75.3	Male	3	T3	M0	N1
GSM971984	972	0	68	Female	2	T4	M0	N0
GSM971985	84	0	66.6	Male	0	T0	M0	N0
GSM971986	816	0	66.3	Male	2	T3	M0	N0
GSM971987	816	0	66.7	Male	2	T3	M0	N0
GSM971988	216	1	77.2	Female	4	T4	M1	N1
GSM971989	288	1	71.3	Male	1	T2	M0	N0
GSM971990	144	1	83.1	Male	1	T2	M0	N0
GSM971991	660	1	71.3	Male	2	T3	M0	N0
GSM971992	240	1	85.6	Male	2	T4	M0	N0
GSM971993	672	0	67.5	Male	2	T3	M0	N0
GSM971994	516	0	80.9	Male	2	T3	M0	N0
GSM971995	300	0	61.8	Female	2	T4	M0	N0
GSM971996	912	0	63	Female	3	T3	M0	N1
GSM971997	1068	0	72	Male	3	T3	M0	N2
GSM971998	276	1	74.8	Male	3	T3	M0	N1
GSM971999	12	0	61.5	Male	3	T3	M0	N1
GSM972000	108	0	76.4	Female	3	T3	M0	N2
GSM972001	876	0	71.5	Male	3	T2	M0	N1
GSM972002	312	0	77.8	Male	3	T4	M0	N1
GSM972003	324	1	64.6	Male	4	T3	M1	N2
GSM972004	1068	0	62.9	Female	4	T3	M1	N1
GSM972005	528	0	66.1	Male	4	T4	M1	N1
GSM972006	276	1	67.5	Female	4	T3	M1	N0
GSM972007	24	1	71	Male	4	T4	M1	N2
GSM972008	864	1	67.3	Male	4	T4	M1	N2
GSM972009	120	1	68.1	Male	4	T3	M1	N2
GSM972010	552	1	74.5	Male	4	T3	M1	N1
GSM972011	240	1	75.3	Female	4	T4	M1	N1
GSM972012	1212	0	86.8	Female	4	T3	M1	N1
GSM972013	516	1	89.4	Female	4	T2	M1	N1
GSM972014	348	1	65.8	Male	4	T3	M1	N0
GSM972015	1092	0	92.4	Female	2	T3	M0	N0
GSM972016	192	1	74.5	Female	2	T3	M0	N0
GSM972017	516	0	73	Female	3	T3	M0	N2
GSM972018	1404	0	68	Female	3	T2	M0	N2
GSM972019	300	1	54	Male	3	T3	M0	N3
GSM972020	936	0	49	Female	3	T3	M0	N2
GSM972021	444	1	58	Female	3	T3	M0	N2
GSM972022	984	0	76	Female	3	T3	M0	N2
GSM972023	192	0	59	Female	3	T3	M0	N1
GSM972024	516	0	62	Male	3	T2	M0	N2
GSM972025	636	0	49	Male	3	T3	M0	N2
GSM972026	408	1	75	Male	3	T3	M0	N2
GSM972027	1128	0	70	Female	3	T3	M0	N2
GSM972028	936	0	46	Female	3	T3	M0	N2
GSM972029	432	0	58	Male	3	T4	M0	N2
GSM972030	624	0	68	Female	3	T3	M0	N3
GSM972031	660	0	81	Male	2	T3	M0	N0
GSM972032	720	0	64	Female	2	T3	M0	N0
GSM972033	600	0	45	Female	2	T4	M0	N0
GSM972034	600	0	77	Male	2	T3	M0	N0
GSM972035	468	0	94	Female	2	T3	M0	N0
GSM972036	600	0	47	Female	2	T4	M0	N0
GSM972037	396	0	78	Male	2	T4	M0	N0
GSM972038	12	1	61	Male	2	T3	M0	N0
GSM972039	624	1	65	Male	4	T4	M1	N0
GSM972040	756	0	81	Male	2	T3	M0	N0
GSM972041	660	0	78	Male	2	T3	M0	N0
GSM972042	612	0	83	Male	2	T3	M0	N0
GSM972043	324	1	56	Male	4	T3	M1	N0
GSM972044	504	0	58	Male	2	T4	M0	N0
GSM972045	132	1	71	Male	4	T3	M1	N0
GSM972046	696	0	54	Male	2	T3	M0	N0
GSM972047	396	0	93	Female	2	T3	M0	N0
GSM972048	360	0	50	Female	4	T4	M1	N0
GSM972049	312	0	79	Male	2	T3	M0	N0
GSM972050	228	0	75	Female	2	T3	M0	N0
GSM972051	336	1	34	Female	4	T3	M1	N0
GSM972052	180	0	68	Male	2	T2	M0	N0
GSM972053	348	0	55	Male	2	T2	M0	N0
GSM972054	312	0	82	Male	2	T3	M0	N0
GSM972055	1116	0	31	Female	2	T4	M0	N0
GSM972056	1104	0	78	Female	2	T4	M0	N0
GSM972057	312	1	70	Male	2	T3	M0	N0
GSM972058	720	0	75	Female	2	T3	M0	N0
GSM972059	708	0	76	Female	2	T3	M0	N0
GSM972060	984	0	66	Male	2	T3	M0	N0
GSM972061	516	1	78	Female	2	T4	M0	N0
GSM972062	276	1	43	Female	2	T4	M0	N0
GSM972063	840	0	54	Male	2	T3	M0	N0
GSM972064	264	1	60	Male	4	T4	M1	N0
GSM972065	552	0	48	Male	2	T3	M0	N0
GSM972066	588	0	69	Male	4	T4	M1	N0
GSM972067	2196	1	83	Female	2	T3	M0	N0
GSM972068	264	1	44	Male	2	T4	M0	N0
GSM972069	2412	0	68	Male	2	T3	M0	N0
GSM972070	816	1	64	Female	2	T4	M0	N0
GSM972071	2196	0	68	Female	2	T3	M0	N0
GSM972072	2064	0	70	Female	2	T4	M0	N0
GSM972073	1956	0	80	Female	2	T3	M0	N0
GSM972074	900	1	70	Female	2	T4	M0	N0
GSM972075	528	1	42	Male	2	T4	M0	N0
GSM972076	1836	0	48	Male	2	T3	M0	N0
GSM972077	372	1	58	Female	2	T3	M0	N0
GSM972078	1740	1	63	Male	2	T3	M0	N0
GSM972079	2016	0	44	Male	2	T3	M0	N0
GSM972080	1980	0	61	Male	2	T4	M0	N0
GSM972081	312	0	68	Female	2	T3	M0	N0
GSM972082	1584	1	75	Male	2	T3	M0	N0
GSM972083	1524	0	65	Female	2	T3	M0	N0
GSM972084	1548	0	73	Female	2	T3	M0	N0
GSM972085	1164	0	56	Male	2	T3	M0	N0
GSM972086	516	1	81	Male	2	T3	M0	N0
GSM972087	384	1	84	Female	2	T3	M0	N0
GSM972088	948	0	73	Female	2	T4	M0	N0
GSM972089	1044	0	68	Female	2	T3	M0	N0
GSM972090	828	0	72	Female	2	T3	M0	N0
GSM972091	840	0	67	Male	2	T3	M0	N0
GSM972092	564	0	76	Female	2	T3	M0	N0
GSM972093	888	0	55	Female	2	T4	M0	N0
GSM972094	732	0	67	Female	2	T3	M0	N0
GSM972095	804	0	50	Male	2	T3	M0	N0
GSM972096	180	0	63	Female	3	T2	M0	N1
GSM972097	144	1	64	Male	3	T4	M0	N1
GSM972098	180	1	66	Male	3	T4	M0	N2
GSM972099	180	0	78	Male	3	T3	M0	N1
GSM972100	300	0	71	Female	3	T4	M0	N2
GSM972101	420	0	56	Male	3	T3	M0	N1
GSM972102	552	0	22	Male	3	T3	M0	N1
GSM972103	696	0	66	Male	3	T3	M0	N2
GSM972104	492	0	72	Female	3	T3	M0	N3
GSM972105	384	0	53	Male	3	T2	M0	N3
GSM972106	864	0	96	Female	3	T3	M0	N1
GSM972107	720	1	76	Male	3	T3	M0	N1
GSM972108	1236	0	64	Male	3	T4	M0	N1
GSM972109	432	0	96	Male	3	T3	M0	N1
GSM972110	84	1	76	Male	3	T4	M0	N2
GSM972111	264	0	63	Male	3	T3	M0	N2
GSM972112	384	1	64	Female	3	T3	M0	N2
GSM972113	324	0	63	Female	3	T3	M0	N1
GSM972114	552	0	73	Male	3	T3	M0	N1
GSM972115	900	1	59	Female	3	T3	M0	N3
GSM972116	348	1	79	Female	3	T3	M0	N2
GSM972117	384	0	78	Female	3	T3	M0	N1
GSM972118	360	0	64	Male	3	T3	M0	N2
GSM972119	444	0	96	Male	3	T4	M0	N1
GSM972120	432	0	96	Female	3	T3	M0	N1
GSM972121	420	0	96	Male	3	T3	M0	N1
GSM972122	228	1	97	Female	3	T4	M0	N1
GSM972123	852	0	53	Male	2	T3	M0	N0
GSM972124	900	0	49	Female	2	T3	M0	N0
GSM972125	816	0	64	Female	2	T3	M0	N0
GSM972126	756	0	61	Male	2	T3	M0	N0
GSM972127	1020	0	66	Female	2	T3	M0	N0
GSM972128	1116	0	64	Male	2	T3	M0	N0
GSM972129	132	0	76	Male	2	T2	M0	N0
GSM972130	660	0	76	Male	2	T4	M0	N0
GSM972131	1032	0	78	Female	2	T3	M0	N0
GSM972132	732	1	87	Female	2	T3	M0	N0
GSM972133	636	1	64	Male	3	T3	M0	N+
GSM972134	168	1	74	Male	3	T3	M0	N2
GSM972135	156	1	78	Female	2	T3	M0	N0
GSM972136	1560	0	54	Male	3	T3	M0	N1
GSM972137	1548	0	68	Male	2	T3	M0	N0
GSM972138	636	1	77	Male	2	T3	M0	N0
GSM972139	1224	0	69	Female	3	T3	M0	N1
GSM972140	2064	0	64	Male	2	T4	M0	N0
GSM972141	1008	0	58	Male	3	T3	M0	N2
GSM972142	420	1	86	Female	3	T3	M0	N2
GSM972143	1848	0	57	Male	2	T4	M0	N0
GSM972144	1452	0	63	Female	2	T3	M0	N0
GSM972145	1620	0	63	Female	3	T3	M0	N2
GSM972146	792	0	60	Male	3	T3	M0	N2
GSM972147	1680	0	79	Male	2	T3	M0	N0
GSM972148	1524	0	59	Male	3	T3	M0	N1
GSM972149	1584	0	64	Male	2	T3	M0	N0
GSM972150	1308	0	55	Female	3	T3	M0	N1
GSM972151	924	0	75	Female	3	T3	M0	N1
GSM972152	672	0	70	Female	3	T3	M0	N1
GSM972153	792	1	71	Male	2	T3	M0	N0
GSM972154	528	1	49	Female	3	T4	M0	N2
GSM972155	288	1	42	Male	3	T3	M0	N2
GSM972156	1344	1	67	Male	3	T3	M0	N1
GSM972157	1416	0	57	Male	3	T3	M0	N1
GSM972158	1440	0	45	Female	3	T3	M0	N2
GSM972159	1116	0	67	Male	3	T3	M0	N1
GSM972160	924	0	73	Male	2	T3	M0	N0
GSM972161	132	1	91	Female	2	T3	M0	N0
GSM972162	924	0	73	Female	3	T3	M0	N1
GSM972163	492	0	71	Male	2	T4	M0	N0
GSM972164	828	1	70	Male	3	T3	M0	N+
GSM972165	1044	1	67	Male	2	T4	M0	N0
GSM972166	144	1	42	Female	3	T3	M0	N+
GSM972167	540	1	47	Male	2	T3	M0	N0
GSM972168	96	1	76	Male	3	T4	M0	N+
GSM972169	1968	0	50	Male	2	T4	M0	N0
GSM972170	876	0	67	Female	3	T2	M0	N2
GSM972171	1560	0	70	Female	3	T4	M0	N1
GSM972172	60	1	88	Female	2	T4	M0	N0
GSM972173	312	1	59	Female	2	T4	M0	N0
GSM972174	1164	0	75	Male	3	T3	M0	N1
GSM972175	516	1	83	Female	3	T3	M0	N1
GSM972176	432	1	85	Female	3	T4	M0	N2
GSM972177	264	1	71	Male	2	N/A	N/A	N/A
GSM972178	804	0	69	Female	3	N/A	N/A	N/A
GSM972179	216	1	77	Male	2	N/A	N/A	N/A
GSM972180	288	1	66	Female	2	N/A	N/A	N/A
GSM972181	408	1	69	Male	3	N/A	N/A	N/A
GSM972182	696	1	53	Male	2	T4	M0	N0
GSM972183	384	1	62	Female	3	N/A	N/A	N/A
GSM972184	468	1	70	Female	2	N/A	N/A	N/A
GSM972185	468	0	58	Female	3	N/A	N/A	N/A
GSM972186	564	1	50	Female	3	N/A	N/A	N/A
GSM972187	588	0	62	Male	2	T3	M0	N0
GSM972188	264	0	58	Female	3	T3	M0	N2
GSM972189	2304	0	63	Male	3	T4	M0	N+
GSM972190	1296	0	68	Male	2	T3	M0	N0
GSM972191	1464	0	49	Male	3	T3	M0	N1
GSM972192	1896	0	72	Female	2	T3	M0	N0
GSM972193	876	0	51	Female	3	T3	M0	N1
GSM972194	996	0	43	Male	3	T3	M0	N2
GSM972195	1440	0	54	Female	2	T3	M0	N0
GSM972196	876	0	69	Female	2	T3	M0	N0
GSM972197	600	0	78	Female	2	T3	M0	N0
GSM972198	684	0	52	Female	3	T3	M0	N1
GSM972199	792	0	73	Male	3	T3	M0	N2
GSM972200	648	0	61	Male	2	T3	M0	N0
GSM972201	804	0	78	Male	3	T3	M0	N2
GSM972202	636	0	57	Female	3	T3	M0	N1
GSM972203	648	0	66	Female	3	T3	M0	N2
GSM972204	528	0	78	Male	2	N/A	N/A	N/A
GSM972205	420	1	76	Male	2	N/A	N/A	N/A
GSM972206	504	0	74	Male	2	N/A	N/A	N/A
GSM972207	984	0	65	Male	3	T3	M0	N1
GSM972208	300	1	63	Male	4	T4	M1	N2
GSM972209	156	1	54	Male	4	T3	M1	N2
GSM972210	552	1	50	Male	4	T3	M1	N+
GSM972211	684	0	65	Male	3	T3	M0	N1
GSM972212	216	1	54	Female	4	T3	M1	N1
GSM972213	12	1	71	Female	4	T3	M1	N0
GSM972214	24	1	88	Female	4	T3	M1	N2
GSM972215	564	0	73	Female	3	T4	M0	N2
GSM972216	1128	0	45	Female	4	T3	M1	N2
GSM972217	840	0	73	Male	4	T3	M1	N1
GSM972218	84	1	75	Female	4	T4	M1	N3
GSM972219	636	0	60	Male	4	T3	M1	N2
GSM972220	12	0	81	Male	3	T3	M0	N1
GSM972221	780	0	75	Female	2	T3	M0	N0
GSM972222	684	0	69	Female	2	T3	M0	N0
GSM972223	396	1	78	Male	2	T3	M0	N0
GSM972224	300	1	74	Male	3	T4	M0	N2
GSM972225	444	0	51	Male	2	T3	M0	N0
GSM972226	240	0	57	Male	2	T4	M0	N0
GSM972227	240	1	61	Male	4	T3	M1	N2
GSM972228	12	0	68	Male	2	T3	M0	N0
GSM972229	0	0	81	Female	2	T3	M0	N0
GSM972230	324	0	55	Male	3	T3	M0	N1
GSM972231	168	0	54	Male	4	T3	M1	N1
GSM972232	252	0	69	Male	4	T4	M1	N2
GSM972233	180	0	67	Male	2	T3	M0	N0
GSM972234	120	1	79	Male	4	T3	M1	N1
GSM972235	84	0	57	Female	3	T2	M0	N1
GSM972236	144	0	71	Male	4	T1	M1	N0
GSM972237	300	0	55	Female	1	T1	M0	N0
GSM972238	228	0	53	Female	3	T2	M0	N1
GSM972239	168	0	59	Male	2	T3	M0	N0
GSM972240	168	0	67	Female	4	T3	M1	N1
GSM972241	204	1	61	Male	2	T3	M0	N0
GSM972242	204	0	69	Male	1	T2	M0	N0
GSM972243	24	0	66	Male	2	T3	M0	N0
GSM972244	168	0	51	Female	1	T1	M0	N0
GSM972245	0	1	77	Male	4	T4	M1	N1
GSM972246	0	0	92	Female	3	T3	M0	N1
GSM972247	72	0	79	Male	2	T4	M0	N0
GSM972248	168	0	58	Male	2	T3	M0	N0
GSM972249	168	0	74	Female	1	T1	M0	N0
GSM972250	144	0	52	Male	3	T3	M0	N1
GSM972251	84	1	57	Male	4	T4	M1	N1
GSM972252	192	0	37	Female	4	T3	M1	N1
GSM972253	192	0	56	Female	4	T3	M1	N2
GSM972254	168	0	77	Female	4	T3	M1	N0
GSM972255	60	0	81	Female	2	T3	M0	N0
GSM972256	228	0	63	Female	4	T4	M1	N1
GSM972257	252	1	88	Female	2	T4	M0	N0
GSM972258	0	1	77	Female	2	T4	M0	N0
GSM972259	348	0	72	Female	2	T4	M0	N0
GSM972260	156	0	70	Male	4	T3	M1	N2
GSM972261	84	1	79	Female	3	T4	M0	N1
GSM972262	60	0	88	Female	2	T4	MX	N0
GSM972263	912	0	32	Male	3	T2	M0	N1
GSM972264	876	0	46	Male	2	T3	M0	N0
GSM972265	720	0	78	Female	3	T3	M0	N1
GSM972266	240	1	56	Male	4	T4	M1	N2
GSM972267	804	1	82	Male	2	T3	M0	N0
GSM972268	576	0	67	Male	3	T2	M0	N1
GSM972269	948	0	70	Male	1	T2	M0	N0
GSM972270	780	0	75	Female	2	T4	M0	N0
GSM972271	168	1	92	Male	3	T4	M0	N1
GSM972272	180	1	47	Female	4	T3	M1	N1
GSM972273	192	1	84	Male	0	Tis	M0	N0
GSM972274	684	0	91	Female	3	T4	M0	N2
GSM972275	48	1	76	Male	2	T4	M0	N0
GSM972276	516	0	59	Male	3	T3	M0	N2
GSM972277	612	0	88	Female	2	T4	M0	N0
GSM972278	540	0	72	Female	1	T2	M0	N0
GSM972279	624	0	67	Female	3	T3	M0	N1
GSM972280	552	1	79	Female	2	T4	M0	N0
GSM972281	672	0	64	Male	1	T1	M0	N0
GSM972282	612	0	79	Female	1	T2	M0	N0
GSM972283	612	0	65	Male	2	T3	M0	N0
GSM972284	324	1	63	Female	4	T4	M1	N2
GSM972285	24	1	71	Male	2	T2	M0	N0
GSM972286	444	0	24	Male	2	T3	M0	N0
GSM972287	516	0	77	Male	2	T3	M0	N0
GSM972288	420	1	53	Male	4	T4	M1	N1
GSM972289	204	1	72	Male	4	T4	M1	N1
GSM972290	468	0	70	Female	1	T2	M0	N0
GSM972291	384	0	46	Male	3	T4	M0	N2
GSM972292	300	0	62	Female	2	T3	M0	N0
GSM972293	600	0	N/A	Male	1	T2	M0	N0
GSM972294	300	0	74	Male	2	T3	M0	N0
GSM972295	732	0	68	Male	3	T4	M0	N1
GSM972296	264	0	77	Female	0	Tis	M0	N0
GSM972297	552	1	77	Male	1	T1	M0	N0
GSM972298	108	0	83	Female	2	T3	M0	N0
GSM972299	492	1	54	Female	4	T4	M1	N2
GSM972300	492	0	75	Male	0	Tis	M0	N0
GSM972301	1260	1	74	Male	3	T3	M0	N2
GSM972302	324	1	79	Male	3	T4	M0	N1
GSM972303	228	0	80	Female	1	T2	M0	N0
GSM972304	360	0	60	Female	2	T3	M0	N0
GSM972305	372	0	82	Female	3	T4	M0	N2
GSM972306	672	0	70	Male	2	T3	M0	N0
GSM972307	984	0	71	Female	2	T3	M0	N0
GSM972308	1104	0	79	Female	3	T3	M0	N1
GSM972309	1140	0	78	Male	2	T3	M0	N0
GSM972310	300	0	80	Female	3	T3	M0	N1
GSM972311	1272	0	55	Male	2	T3	M0	N0
GSM972312	1164	1	71	Male	2	T3	M0	N0
GSM972313	1092	1	83	Female	1	T2	M0	N0
GSM972314	552	0	86	Female	3	T3	M0	N1
GSM972315	1008	0	60	Female	1	T1	M0	N0
GSM972316	996	0	77	Female	2	T3	M0	N0
GSM972317	360	1	85	Male	2	T3	M0	N0
GSM972318	432	1	84	Female	2	T3	M0	N0
GSM972319	936	1	71	Female	2	T3	M0	N0
GSM972320	696	1	64	Male	3	T2	M0	N1
GSM972321	108	0	52	Male	3	T3	M0	N2
GSM972322	1032	1	46	Male	2	T3	M0	N0
GSM972323	960	0	67	Female	3	T3	M0	N1
GSM972324	984	0	72	Male	2	T3	M0	N0
GSM972325	852	0	55	Male	3	T3	M0	N1
GSM972326	1020	0	71	Female	2	T3	M0	N0
GSM972327	996	0	60	Male	2	T3	M0	N0
GSM972328	984	0	74	Male	3	T3	M0	N2
GSM972329	936	0	61	Male	2	T3	M0	N0
GSM972330	1032	0	79	Female	2	T3	M0	N0
GSM972331	900	1	79	Male	2	T3	M0	N0
GSM972332	1044	0	72	Female	2	T3	M0	N0
GSM972333	960	0	49	Male	2	T3	M0	N0
GSM972334	924	0	79	Female	3	T3	M0	N2
GSM972335	552	1	73	Male	1	T2	M0	N0
GSM972336	600	0	63	Male	3	T3	M0	N1
GSM972337	492	1	80	Female	3	T3	M0	N1
GSM972338	888	0	69	Male	2	T3	M0	N0
GSM972339	912	0	67	Male	3	T3	M0	N1
GSM972340	1008	0	75	Male	2	T3	M0	N0
GSM972341	828	0	89	Female	3	T3	M0	N1
GSM972342	336	0	78	Male	1	T2	M0	N0
GSM972343	624	1	86	Male	2	T3	M0	N0
GSM972344	900	0	70	Female	2	T3	M0	N0
GSM972345	504	1	83	Male	3	T3	M0	N2
GSM972346	864	1	82	Female	3	T3	M0	N1
GSM972347	84	0	73	Female	2	T3	M0	N0
GSM972348	744	0	60	Male	2	T3	M0	N0
GSM972349	60	1	79	Female	3	T4	M0	N1
GSM972350	108	1	84	Female	3	T3	M0	N1
GSM972351	288	0	71	Male	2	T4	M0	N0
GSM972352	1668	0	66	Male	3	T3	M0	N2
GSM972353	1596	0	46	Female	2	T4	M0	N0
GSM972354	1140	1	68	Female	3	T3	M0	N2
GSM972355	408	1	72	Male	2	T3	M0	N0
GSM972356	636	1	73	Female	2	T3	M0	N0
GSM972357	504	1	88	Female	2	T3	M0	N0
GSM972358	972	0	53	Female	2	T3	M0	N0
GSM972359	360	1	56	Female	2	T3	M0	N0
GSM972360	1692	0	54	Female	3	T3	M0	N1
GSM972361	228	1	72	Female	3	T4	M0	N2
GSM972362	1176	0	50	Male	3	T3	M0	N1
GSM972363	1680	0	68	Female	3	T3	M0	N1
GSM972364	1236	0	71	Female	3	T3	M0	N1
GSM972365	564	0	59	Female	3	T3	M0	N2
GSM972366	288	1	50	Male	3	T3	M0	N2
GSM972367	1140	0	72	Male	3	T3	M0	N1
GSM972368	1104	0	70	Female	3	T3	M0	N1
GSM972369	1224	1	58	Male	3	T3	M0	N2
GSM972370	852	1	73	Female	3	T3	M0	N1
GSM972371	972	0	47	Male	3	T3	M0	N1
GSM972372	600	1	59	Male	3	T4	M0	N2
GSM972373	948	0	66	Male	3	T3	M0	N1
GSM972374	1080	0	65	Male	3	T1	M0	N1
GSM972375	1404	0	46	Female	3	T3	M0	N1
GSM972376	1044	0	73	Female	3	T3	M0	N2
GSM972377	984	0	59	Female	3	T3	M0	N1
GSM972378	1032	0	78	Male	3	T3	M0	N2
GSM972379	1140	0	63	Female	3	T2	M0	N1
GSM972380	180	1	64	Female	3	T3	M0	N2
GSM972381	576	1	63	Male	2	T3	M0	N0
GSM972382	456	1	58	Male	2	T3	M0	N0
GSM972383	1104	0	70	Female	2	T3	M0	N0
GSM972384	1272	1	61	Male	2	T3	M0	N0
GSM972385	756	0	70	Male	2	T3	M0	N0
GSM972386	1080	0	77	Female	2	T3	M0	N0
GSM972387	1476	0	62	Male	2	T3	M0	N0
GSM972388	996	1	75	Female	2	T3	M0	N0
GSM972389	1116	0	77	Male	2	T4	M0	N0
GSM972390	96	1	87	Male	3	T3	M0	N1
GSM972391	624	1	68	Male	2	T3	M0	N0
GSM972392	528	1	75	Female	2	T4	M0	N0
GSM972393	564	1	76	Male	2	T3	M0	N0
GSM972394	132	1	81	Male	3	T3	M0	N1
GSM972395	1764	0	64	Male	3	T4	M0	N1
GSM972396	1284	0	72	Male	2	T3	M0	N0
GSM972397	1260	0	83	Female	2	T3	M0	N0
GSM972398	768	1	65	Male	2	T3	M0	N0
GSM972399	1080	0	54	Female	3	T4	M0	N1
GSM972400	132	1	67.8	Female	4	T4	M1	N2
GSM972401	0	1	69	Male	2	T3	M0	N0
GSM972402	372	1	71	Male	2	T3	M1	N0
GSM972403	672	0	70	Female	2	T3	M0	N0
GSM972404	576	0	68	Male	2	T3	M0	N0
GSM972405	948	1	70	Female	2	T4	M0	N0
GSM972406	1272	0	66	Female	2	T3	M0	N0
GSM972407	1584	0	42	Female	2	T4	M0	N0
GSM972408	384	1	66	Male	2	T3	M0	N0
GSM972409	1248	0	72	Female	2	T4	M0	N0
GSM972410	1092	0	68	Female	2	T3	M0	N0
GSM972411	1500	0	48	Female	3	T1	M0	N1
GSM972412	96	1	78	Male	3	T3	M0	N2
GSM972413	240	1	66	Male	3	T3	M0	N1
GSM972414	636	0	52	Female	2	T3	M0	N0
GSM972415	504	1	69	Male	3	T3	M0	N1
GSM972416	96	1	49	Male	2	T4	M0	N0
GSM972417	1752	0	59	Male	2	T3	M0	N0
GSM972418	840	0	64	Male	2	T3	M0	N0
GSM972419	384	1	85	Female	3	T3	M0	N2
GSM972420	72	1	83	Male	3	T3	M0	N2
GSM972421	336	0	66	Male	3	N/A	N/A	N/A
GSM972422	444	1	74	Male	2	N/A	N/A	N/A
GSM972423	480	0	52	Female	2	N/A	N/A	N/A
GSM972424	1248	0	70	Male	2	T3	M0	N0
GSM972425	708	0	72	Female	3	T3	M0	N1
GSM972426	972	0	49	Male	2	T3	M0	N0
GSM972427	636	0	63	Male	2	T3	M0	N0
GSM972428	660	0	62	Male	3	T3	M0	N2
GSM972429	744	0	64	Male	3	T4	M0	N2
GSM972430	636	0	43	Female	2	T3	M0	N0
GSM972431	648	0	59	Male	3	T3	M0	N1
GSM972432	660	0	71	Male	3	N/A	N/A	N/A
GSM972433	192	1	85	Male	3	N/A	N/A	N/A
GSM972434	504	1	70	Male	2	N/A	N/A	N/A
GSM972435	480	0	71	Male	3	N/A	N/A	N/A
GSM972436	216	1	81	Male	2	N/A	N/A	N/A
GSM972437	84	1	48	Female	4	T3	M1	N2
GSM972438	360	1	44	Male	4	T4	M1	N1
GSM972439	24	1	65	Male	4	T3	M1	N1
GSM972440	624	0	50	Male	2	T3	M0	N0
GSM972441	816	0	49	Female	4	T4	M1	N2
GSM972442	72	1	54	Female	4	T3	M1	N2
GSM972443	576	0	49	Male	2	T3	M0	N0
GSM972444	168	1	73	Male	3	T4	MX	N2
GSM972445	420	0	48	Male	2	T4	M0	N0
GSM972446	#VALUE!	N/A	67	Male	3	T3	MX	N1
GSM972447	372	0	71	Male	2	T3	M0	N0
GSM972448	#VALUE!	N/A	74	Female	2	T3	M0	N0
GSM972449	492	1	51	Female	3	T4	M0	N1
GSM972450	564	1	80	Male	2	T3	M0	N0
GSM972451	1164	0	58	Male	2	T4	M0	N0
GSM972452	1188	0	75	Female	3	T3	M0	N2
GSM972453	1200	0	51	Female	3	T3	M0	N1
GSM972454	900	0	62	Male	1	T2	M0	N0
GSM972455	888	0	89	Female	3	T3	M0	N1
GSM972456	0	1	82	Female	2	T3	M0	N0
GSM972457	816	0	74	Female	3	T3	M0	N1
GSM972458	204	1	65	Male	2	T3	M0	N0
GSM972459	144	0	80	Male	2	T3	M0	N0
GSM972460	1152	0	70	Female	2	T3	M0	N0
GSM972461	1152	0	56	Male	2	T3	M0	N0
GSM972462	1056	0	72	Male	1	T2	M0	N0
GSM972463	24	1	67	Male	3	T4	M0	N2
GSM972464	1032	0	76	Female	1	T2	M0	N0
GSM972465	1008	1	73	Male	2	T3	M0	N0
GSM972466	900	0	73	Female	3	T3	M0	N1
GSM972467	864	0	54	Male	3	T3	M0	N2
GSM972468	288	1	73	Male	2	T3	M0	N0
GSM972469	1032	0	69	Male	1	T2	M0	N0
GSM972470	1020	0	50	Male	2	T3	M0	N0
GSM972471	#VALUE!	N/A	73	Female	1	T2	M0	N0
GSM972472	960	0	58	Male	2	T4	M0	N0
GSM972473	1404	0	67	Male	2	T3	M0	N0
GSM972474	1428	0	49	Female	3	T3	M0	N1
GSM972475	1044	0	68	Female	2	T3	M0	N0
GSM972476	768	0	61	Male	3	T4	M0	N1
GSM972477	972	0	75	Male	2	T3	M0	N0
GSM972478	828	0	80	Male	2	T3	M0	N0
GSM972479	36	0	79	Male	3	T4	M0	N2
GSM972480	828	0	78	Male	2	T3	M0	N0
GSM972481	780	1	67	Male	3	T3	M0	N2
GSM972482	504	0	90	Female	2	T3	M0	N0
GSM972483	336	1	80	Female	2	T3	M0	N0
GSM972484	912	0	68	Male	2	T3	M0	N0
GSM972485	900	0	69	Male	2	T3	M0	N0
GSM972486	396	0	87	Male	2	T3	M0	N0
GSM972487	804	0	84	Male	2	T3	M0	N0
GSM972488	588	0	65	Male	2	T3	M0	N0
GSM972489	888	0	77	Female	2	T3	M0	N0
GSM972490	888	0	67	Male	2	T3	M0	N0
GSM972491	840	0	74	Male	2	T3	M0	N0
GSM972492	816	0	69	Male	1	T2	M0	N0
GSM972493	708	0	89	Female	2	T3	M0	N0
GSM972494	684	0	43	Female	1	T2	M0	N0
GSM972495	324	1	69	Female	3	T3	M0	N1
GSM972496	1704	0	65	Female	1	T2	M0	N0
GSM972497	12	0	77	Female	3	T2	M0	N1
GSM972498	708	1	50	Female	3	T3	M0	N1
GSM972499	864	0	82	Male	3	T4	M0	N2
GSM972500	#VALUE!	N/A	74	Female	2	T3	M0	N0
GSM972501	1272	1	76	Female	3	T3	M0	N1
GSM972502	1572	0	69	Male	2	T3	M0	N0
GSM972503	1752	0	42	Female	2	T3	M0	N0
GSM972504	360	1	80	Male	3	T3	M0	N2
GSM972505	1728	0	69	Male	2	T3	M0	N0
GSM972506	1692	0	68	Male	2	T3	M0	N0
GSM972507	504	0	83	Female	3	T3	M0	N1
GSM972508	1608	0	69	Female	1	T1	M0	N0
GSM972509	168	0	73	Female	1	T2	M0	N0
GSM972510	1032	0	89	Male	2	T3	M0	N0
GSM972511	564	1	75	Male	3	T3	M0	N2
GSM972512	276	1	62	Male	3	T4	M0	N2
GSM972513	576	1	85	Male	3	T3	M0	N1
GSM972514	384	1	79	Female	3	T2	M0	N1
GSM972515	1416	0	72	Female	2	T3	M0	N0
GSM972516	792	0	82	Male	2	T3	M0	N0
GSM972517	444	1	88	Female	2	T3	M0	N0
GSM972518	420	1	82	Female	3	T4	M0	N1
GSM972519	168	1	58	Male	2	T3	M0	N0
GSM972520	744	1	76	Male	3	T3	M0	N1
GSM972521	912	1	90	Female	2	T3	M0	N0
GSM972522	1188	0	53	Female	2	T3	M0	N0
GSM1681353	1572	0	69	Male	2	T3	M0	N0
GSM1681354	1704	0	65	Female	1	T2	M0	N0
GSM1681355	1692	0	54	Female	3	T3	M0	N1
GSM1681356	1608	0	69	Female	1	T1	M0	N0
GSM1681357	1476	0	62	Male	2	T3	M0	N0
GSM1681358	#VALUE!	N/A	64	Male	N/A	N/A	N/A	N/A
GSM1681359	432	1	84	Female	2	T3	M0	N0
GSM1681360	360	1	85	Male	2	T3	M0	N0
GSM1681361	1032	0	76	Female	1	T2	M0	N0
GSM1681362	1032	0	69	Male	1	T2	M0	N0
GSM1681363	1020	0	50	Male	2	T3	M0	N0
GSM1681364	1020	0	71	Female	2	T3	M0	N0
GSM1681365	1032	0	78	Male	3	T3	M0	N2
GSM1681366	#VALUE!	N/A	72	Male	N/A	N/A	N/A	N/A
GSM1681367	912	0	67	Male	3	T3	M0	N1
GSM1681368	972	0	47	Male	3	T3	M0	N1
GSM1681369	780	1	67	Male	3	T3	M0	N2
GSM1681370	888	0	77	Female	2	T3	M0	N0
GSM1681371	816	0	69	Male	1	T2	M0	N0
GSM2325441	503.04	0	55.6	F		T3	M1	N1
GSM2325442	483.24	0	65.6	M		T3	M0	N1
GSM2325443	355.44	0	62.7	M		T3	M0	N0
GSM2325444	391.8	0	61.8	M		T3	M0	N1
GSM2325445	379.08	0	52.1	F		T3	M0	N1
GSM2325446	414.24	0	59.1	M		T3	M0	N0
GSM2325447	392.16	0	70.7	M		T3	M0	N0
GSM2325448	363.72	0	60.7	M		T3	M0	N1
GSM2325449	336.96	0	55	M		T3	M0	N0
GSM2325450	330.6	0	53.1	M		T3	M0	N1
GSM2325451	#VALUE!	0	NA	M		T3	M0	N0
GSM2325452	179.16	0	58.6	M		T3	M0	N0
GSM2325453	280.56	0	68.5	M		T3	M0	N1
GSM2325454	309.72	0	58.8	M		T2	M1	N1
GSM2325455	156.24	0	70.1	M		TNA	M0	N1
GSM2325456	416.64	0	77.6	F		T3	MNA	NNA
GSM2325457	219.36	0	68.5	F		T3	M1	NNA
GSM2325458	123.12	1	75.2	M		T3	M1	NNA
GSM2325459	127.44	0	76.3	M		T3	MNA	NNA
GSM2325460	99	0	38.2	M		T3	M0	N1
GSM2325461	69	1	61.1	F		T3	M1	N0
GSM2325462	279.36	0	69.4	M		T3	M0	N0
GSM2325463	285.6	0	54.2	M		T3	M0	N0
GSM2325464	87.96	0	57.4	F		T3	M0	N0
GSM2325465	289.2	0	61.3	M		T3	M0	N1
GSM2325466	270.6	0	47	M		T3	M0	N1
GSM2325467	266.64	0	62.7	M		T3	M0	N0
GSM2325468	215.76	0	51.3	M		T3	M0	N1
GSM2325469	75	0	73.3	M		T3	M0	N0
GSM2325470	157.44	0	47.2	F		T3	M1	N1
GSM2325471	194.52	0	72.7	F		T3	M0	N0
GSM2325472	76.56	0	38.8	M		T4	M0	N1
GSM2325473	156.24	0	75.5	M		T3	M0	N0
GSM2325474	35.52	0	80	F		T3	M0	N1
GSM2325475	156.6	0	60.9	M		T3	M0	N1
GSM2325476	20.88	0	76.3	M		T3	M0	N1
GSM2325477	151.08	0	49.5	F		T3	M0	N0
GSM2325478	138.84	0	49.9	M		T3	M0	N0
GSM2325479	117.96	0	57.6	M		T3	M0	N1
GSM2325480	99.36	0	77.3	M		T3	M0	N1
GSM2325481	272.16	0	72.4	M		T3	M0	N1
GSM2325482	242.28	0	76.3	M		T3	M0	N1
GSM2325483	0	0	61.4	M		T3	M0	N1
GSM2325484	0	0	66.3	F		T3	M0	N1
GSM2325485	0	0	65.6	M		T3	M0	N0
GSM2325486	#VALUE!	NA	68.4	M		T3	M0	N1
GSM2325487	#VALUE!	NA	78.9	M		T2	MNA	N0
GSM2325488	#VALUE!	NA	65.8	M		T3	M0	N0
GSM2325489	#VALUE!	NA	57.1	F		T3	M0	N1
GSM2325490	348.36	0	74.1	M		T3	M0	N0
GSM2325491	21.36	0	48.2	M		T4	M0	N1
GSM2325492	8.28	0	56.3	F		T3	M0	N0
GSM2325493	1814.04	0	61.9	M		T3	M0	N0
GSM2325494	1092	0	65.4	M		T3	M0	N1
GSM2325495	1731.6	0	49.2	M		T3	M0	N0
GSM2325496	1344.12	0	63.7	M		T3	M0	N1
GSM2325497	1335	0	58.6	F		T3	M0	N0
GSM2325498	1200.48	0	66.4	M		T3	M0	N1
GSM2325499	37.92	0	62.1	M		T3	M0	N1
GSM2325500	848.64	1	57.4	M		T3	M0	N0
GSM2325501	1346.88	0	48.4	F		T3	M0	N1
GSM2325502	954.36	0	71.2	M		T3	M0	N0
GSM2325503	1318.08	0	71.2	F		T3	M0	N0
GSM2325504	1322.04	1	52.7	M		T3	M0	N1
GSM2325505	548.76	0	70.3	M		T3	M0	N1
GSM2325506	1372.2	0	54	F		T3	M0	N1
GSM2325507	1012.32	1	53.7	M		T3	M0	N0
GSM2325508	1041.48	0	60	M		T3	M0	N1
GSM2325509	1127.52	0	68.2	M		T3	M0	N0
GSM2325510	618.24	1	65.7	M		T3	M0	N1
GSM2325511	1059.24	0	79.7	M		T3	M0	N1
GSM2325512	995.76	0	81.4	F		T3	M0	N1
GSM2325513	855.72	0	66.3	M		T3	M0	N1
GSM2325514	735	0	59.3	M		T3	M0	N1
GSM2325515	1007.64	0	57.4	M		T3	M0	N1
GSM2325516	471	0	81.5	M		T3	M0	N0
GSM2325517	412.68	0	62.3	M		T3	M0	N0
GSM2325518	1065.96	0	63.7	F		T3	M0	N1
GSM2325519	955.56	0	66.8	F		T3	M0	N0
GSM2325520	993.84	0	71.5	F		T4	M0	N1
GSM2325521	934.2	0	76.8	M		T3	M0	N1
GSM2325522	905.76	0	76.5	F		T3	M0	N0
GSM2325523	1152.36	0	58.3	F		T3	M0	N1
GSM2325524	1184.4	0	76.7	M		T3	M0	N0
GSM2325525	954	1	62.6	F		T3	M0	N1
GSM2325526	922.44	0	51.2	M		T3	M0	N0
GSM2325527	357.84	0	67.8	F		T3	M0	N1
GSM2325528	1080.24	0	63.4	M		T3	M0	N1
GSM2325529	859.32	0	76.3	F		T3	M0	N0
GSM2325530	1131.12	0	41.8	F		T3	M0	N1
GSM2325531	1099.56	0	58.1	M		T3	M0	N0
GSM2325532	729.48	0	65.8	M		T3	M0	N1
GSM2325533	762.24	0	59.5	F		T3	M0	N1
GSM2325534	403.2	1	53.7	M		T3	M0	N1
GSM2325535	1048.2	0	56.9	M		T3	M0	N1
GSM2325536	1311.84	0	60.7	M		T2	M0	N1
GSM2325537	881.76	1	64.1	F		T3	M0	N0
GSM2325538	306.12	1	55.5	M		T3	M0	N1
GSM2325539	1261.68	0	50	M		T3	M0	N0
GSM2325540	1098.36	1	35.7	M		T3	M0	N1
GSM2325541	1093.56	0	77.8	M		T3	M0	N0
GSM2325542	957.48	0	65.1	M		T3	M0	N1
GSM2325543	292.68	1	74.6	F		T3	M0	N1
GSM2325544	1208.4	0	63	M		T3	M0	N1
GSM2325545	1030.08	0	73.3	M		T3	M0	N1
GSM2325546	908.64	0	73.3	M		T3	M0	N1
GSM2325547	946.08	0	54.8	M		T3	M0	N1
GSM2325548	28.8	0	61.5	M		T3	M0	N1
GSM2325549	353.52	1	63.2	F		T3	M0	N1
GSM2325550	276.6	0	63.9	M		T3	M0	N1
GSM2325551	243.84	1	75.5	M		T3	M0	N0
GSM2325552	1148.88	0	68.3	F		T2	M0	N1
GSM2325553	435.96	0	51.1	F		T3	M0	N1
GSM2325554	1153.56	0	46.3	F		T3	M0	N1
GSM2325555	880.56	0	59.4	F		T3	M0	N1
GSM2325556	546.84	0	70.9	F		T3	M0	N1
GSM2325557	778.44	0	59.8	M		T3	M0	N1
GSM2325558	535.32	0	81.1	M		T3	M0	N1
GSM2325559	842.28	0	73	F		T3	M0	N1
GSM2325560	860.88	0	70.9	M		T3	M0	N0
GSM2325561	598.92	1	63.8	M		T4	M0	N1
GSM2325562	761.04	0	63.7	M		T3	M0	N0
GSM2325563	1097.16	0	72.3	M		T3	M1	N1
GSM2325564	105.72	1	51.9	M		T3	M1	N1
GSM2325565	764.64	0	69.6	F		T3	M0	N1
GSM2325566	726.36	0	65.1	F		T3	M0	N1
GSM2325567	886.08	0	60.2	M		T3	M0	N1
GSM2325568	788.64	0	56.3	F		T3	M0	N1
GSM2325569	725.52	0	66.2	M		T3	M0	N1
GSM2325570	869.16	0	79.9	M		T3	M0	N1
GSM2325571	821.76	0	67.5	M		T3	M0	N1
GSM2325572	757.08	0	60.6	M		T3	M0	N0
GSM2325573	854.88	0	51.8	F		T3	M0	N1
GSM2325574	39.84	1	57.5	M		T3	M0	N1
GSM2325575	869.16	0	54.8	M		T3	M0	N0
GSM2325576	736.92	0	73.7	F		T3	M0	N1
GSM2325577	515.64	1	73.9	F		T3	M0	N1
GSM2325578	510.48	0	50.5	F		T3	M0	N1
GSM2325579	994.56	0	77	F		T3	M0	N1
GSM2325580	861.6	0	41.8	F		T3	M0	N1
GSM2325581	761.76	0	73.1	M		T3	M0	N1
GSM2325582	944.52	0	67	M		T4	M0	N1
GSM2325583	880.56	0	61.9	M		T3	M0	N1
GSM2325584	931.08	0	42	M		T3	M0	N0
GSM2325585	488.04	0	68.7	M		T3	M0	N1
GSM2325586	429.6	1	59.4	F		T3	M1	N1
GSM2325587	774	0	78.8	F		T3	M0	N1
GSM2325588	870.72	0	57.3	M		T3	M0	N1
GSM2325589	891.96	0	63.7	F		T3	M0	N1
GSM2325590	489.96	1	60.7	M		T3	M0	N1
GSM2325591	865.2	0	62.5	M		T3	M0	N1
GSM2325592	828.48	0	51.7	F		T3	M0	N1
GSM2325593	841.08	0	56.5	F		T3	M0	N1
GSM2325594	26.4	0	74.9	M		T3	M0	N1
GSM2325595	858.48	0	61.5	M		T2	M0	N1
GSM2325596	813.12	0	69.9	M		T3	M0	N0
GSM2325597	864.36	0	63.6	F		T3	M0	N1
GSM2325598	325.44	1	59	F		T3	M0	N1
GSM2325599	717.6	0	53.1	F		T3	M0	N0
GSM2325600	444.24	0	65.3	M		T4	M0	N0
GSM2325238	503.04	0	55.6	F		T3	M1	N1
GSM2325239	483.24	0	65.6	M		T3	M0	N1
GSM2325240	355.44	0	62.7	M		T3	M0	N0
GSM2325241	391.8	0	61.8	M		T3	M0	N1
GSM2325242	379.08	0	52.1	F		T3	M0	N1
GSM2325243	414.24	0	59.1	M		T3	M0	N0
GSM2325244	392.16	0	70.7	M		T3	M0	N0
GSM2325245	363.72	0	60.7	M		T3	M0	N1
GSM2325246	336.96	0	55	M		T3	M0	N0
GSM2325247	330.6	0	53.1	M		T3	M0	N1
GSM2325248	#VALUE!	0	NA	M		T3	M0	N0
GSM2325249	179.16	0	58.6	M		T3	M0	N0
GSM2325250	280.56	0	68.5	M		T3	M0	N1
GSM2325251	309.72	0	58.8	M		T2	M1	N1
GSM2325252	156.24	0	70.1	M		TNA	M0	N1
GSM2325253	416.64	0	77.6	F		T3	MNA	NNA
GSM2325254	219.36	0	68.5	F		T3	M1	NNA
GSM2325255	123.12	1	75.2	M		T3	M1	NNA
GSM2325256	127.44	0	76.3	M		T3	MNA	NNA
GSM2325257	99	0	38.2	M		T3	M0	N1
GSM2325258	69	1	61.1	F		T3	M1	N0
GSM2325259	279.36	0	69.4	M		T3	M0	N0
GSM2325260	285.6	0	54.2	M		T3	M0	N0
GSM2325261	87.96	0	57.4	F		T3	M0	N0
GSM2325262	289.2	0	61.3	M		T3	M0	N1
GSM2325263	270.6	0	47	M		T3	M0	N1
GSM2325264	266.64	0	62.7	M		T3	M0	N0
GSM2325265	215.76	0	51.3	M		T3	M0	N1
GSM2325266	75	0	73.3	M		T3	M0	N0
GSM2325267	157.44	0	47.2	F		T3	M1	N1
GSM2325268	194.52	0	72.7	F		T3	M0	N0
GSM2325269	76.56	0	38.8	M		T4	M0	N1
GSM2325270	156.24	0	75.5	M		T3	M0	N0
GSM2325271	35.52	0	80	F		T3	M0	N1
GSM2325272	156.6	0	60.9	M		T3	M0	N1
GSM2325273	20.88	0	76.3	M		T3	M0	N1
GSM2325274	151.08	0	49.5	F		T3	M0	N0
GSM2325275	138.84	0	49.9	M		T3	M0	N0
GSM2325276	117.96	0	57.6	M		T3	M0	N1
GSM2325277	99.36	0	77.3	M		T3	M0	N1
GSM2325278	272.16	0	72.4	M		T3	M0	N1
GSM2325279	242.28	0	76.3	M		T3	M0	N1
GSM2325280	0	0	61.4	M		T3	M0	N1
GSM2325281	0	0	66.3	F		T3	M0	N1
GSM2325282	0	0	65.6	M		T3	M0	N0
GSM2325283	#VALUE!	NA	68.4	M		T3	M0	N1
GSM2325284	#VALUE!	NA	78.9	M		T2	MNA	N0
GSM2325285	#VALUE!	NA	65.8	M		T3	M0	N0
GSM2325286	#VALUE!	NA	57.1	F		T3	M0	N1
GSM2325287	348.36	0	74.1	M		T3	M0	N0
GSM2325288	21.36	0	48.2	M		T4	M0	N1
GSM2325289	8.28	0	56.3	F		T3	M0	N0
GSM2325290	1814.04	0	61.9	M		T3	M0	N0
GSM2325291	1092	0	65.4	M		T3	M0	N1
GSM2325292	1731.6	0	49.2	M		T3	M0	N0
GSM2325293	1344.12	0	63.7	M		T3	M0	N1
GSM2325294	1335	0	58.6	F		T3	M0	N0
GSM2325295	1200.48	0	66.4	M		T3	M0	N1
GSM2325296	37.92	0	62.1	M		T3	M0	N1
GSM2325297	848.64	1	57.4	M		T3	M0	N0
GSM2325298	1346.88	0	48.4	F		T3	M0	N1
GSM2325299	954.36	0	71.2	M		T3	M0	N0
GSM2325300	1318.08	0	71.2	F		T3	M0	N0
GSM2325301	1322.04	1	52.7	M		T3	M0	N1
GSM2325302	548.76	0	70.3	M		T3	M0	N1
GSM2325303	1372.2	0	54	F		T3	M0	N1
GSM2325304	1012.32	1	53.7	M		T3	M0	N0
GSM2325305	1041.48	0	60	M		T3	M0	N1
GSM2325306	1127.52	0	68.2	M		T3	M0	N0
GSM2325307	618.24	1	65.7	M		T3	M0	N1
GSM2325308	1059.24	0	79.7	M		T3	M0	N1
GSM2325309	995.76	0	81.4	F		T3	M0	N1
GSM2325310	855.72	0	66.3	M		T3	M0	N1
GSM2325311	735	0	59.3	M		T3	M0	N1
GSM2325312	1007.64	0	57.4	M		T3	M0	N1
GSM2325313	471	0	81.5	M		T3	M0	N0
GSM2325314	412.68	0	62.3	M		T3	M0	N0
GSM2325315	1065.96	0	63.7	F		T3	M0	N1
GSM2325316	955.56	0	66.8	F		T3	M0	N0
GSM2325317	993.84	0	71.5	F		T4	M0	N1
GSM2325318	934.2	0	76.8	M		T3	M0	N1
GSM2325319	905.76	0	76.5	F		T3	M0	N0
GSM2325320	1152.36	0	58.3	F		T3	M0	N1
GSM2325321	1184.4	0	76.7	M		T3	M0	N0
GSM2325322	954	1	62.6	F		T3	M0	N1
GSM2325323	922.44	0	51.2	M		T3	M0	N0
GSM2325324	357.84	0	67.8	F		T3	M0	N1
GSM2325325	1080.24	0	63.4	M		T3	M0	N1
GSM2325326	859.32	0	76.3	F		T3	M0	N0
GSM2325327	1131.12	0	41.8	F		T3	M0	N1
GSM2325328	1099.56	0	58.1	M		T3	M0	N0
GSM2325329	729.48	0	65.8	M		T3	M0	N1
GSM2325330	762.24	0	59.5	F		T3	M0	N1
GSM2325331	403.2	1	53.7	M		T3	M0	N1
GSM2325332	1048.2	0	56.9	M		T3	M0	N1
GSM2325333	1311.84	0	60.7	M		T2	M0	N1
GSM2325334	881.76	1	64.1	F		T3	M0	N0
GSM2325335	306.12	1	55.5	M		T3	M0	N1
GSM2325336	1261.68	0	50	M		T3	M0	N0
GSM2325337	1098.36	1	35.7	M		T3	M0	N1
GSM2325338	1093.56	0	77.8	M		T3	M0	N0
GSM2325339	957.48	0	65.1	M		T3	M0	N1
GSM2325340	292.68	1	74.6	F		T3	M0	N1
GSM2325341	1208.4	0	63	M		T3	M0	N1
GSM2325342	1030.08	0	73.3	M		T3	M0	N1
GSM2325343	908.64	0	73.3	M		T3	M0	N1
GSM2325344	946.08	0	54.8	M		T3	M0	N1
GSM2325345	28.8	0	61.5	M		T3	M0	N1
GSM2325346	353.52	1	63.2	F		T3	M0	N1
GSM2325347	276.6	0	63.9	M		T3	M0	N1
GSM2325348	243.84	1	75.5	M		T3	M0	N0
GSM2325349	1148.88	0	68.3	F		T2	M0	N1
GSM2325350	435.96	0	51.1	F		T3	M0	N1
GSM2325351	1153.56	0	46.3	F		T3	M0	N1
GSM2325352	880.56	0	59.4	F		T3	M0	N1
GSM2325353	546.84	0	70.9	F		T3	M0	N1
GSM2325354	778.44	0	59.8	M		T3	M0	N1
GSM2325355	535.32	0	81.1	M		T3	M0	N1
GSM2325356	842.28	0	73	F		T3	M0	N1
GSM2325357	860.88	0	70.9	M		T3	M0	N0
GSM2325358	598.92	1	63.8	M		T4	M0	N1
GSM2325359	761.04	0	63.7	M		T3	M0	N0
GSM2325360	1097.16	0	72.3	M		T3	M1	N1
GSM2325361	105.72	1	51.9	M		T3	M1	N1
GSM2325362	764.64	0	69.6	F		T3	M0	N1
GSM2325363	726.36	0	65.1	F		T3	M0	N1
GSM2325364	886.08	0	60.2	M		T3	M0	N1
GSM2325365	788.64	0	56.3	F		T3	M0	N1
GSM2325366	725.52	0	66.2	M		T3	M0	N1
GSM2325367	869.16	0	79.9	M		T3	M0	N1
GSM2325368	821.76	0	67.5	M		T3	M0	N1
GSM2325369	757.08	0	60.6	M		T3	M0	N0
GSM2325370	854.88	0	51.8	F		T3	M0	N1
GSM2325371	39.84	1	57.5	M		T3	M0	N1
GSM2325372	869.16	0	54.8	M		T3	M0	N0
GSM2325373	736.92	0	73.7	F		T3	M0	N1
GSM2325374	515.64	1	73.9	F		T3	M0	N1
GSM2325375	510.48	0	50.5	F		T3	M0	N1
GSM2325376	994.56	0	77	F		T3	M0	N1
GSM2325377	861.6	0	41.8	F		T3	M0	N1
GSM2325378	761.76	0	73.1	M		T3	M0	N1
GSM2325379	944.52	0	67	M		T4	M0	N1
GSM2325380	880.56	0	61.9	M		T3	M0	N1
GSM2325381	931.08	0	42	M		T3	M0	N0
GSM2325382	488.04	0	68.7	M		T3	M0	N1
GSM2325383	429.6	1	59.4	F		T3	M1	N1
GSM2325384	774	0	78.8	F		T3	M0	N1
GSM2325385	870.72	0	57.3	M		T3	M0	N1
GSM2325386	891.96	0	63.7	F		T3	M0	N1
GSM2325387	489.96	1	60.7	M		T3	M0	N1
GSM2325388	865.2	0	62.5	M		T3	M0	N1
GSM2325389	828.48	0	51.7	F		T3	M0	N1
GSM2325390	841.08	0	56.5	F		T3	M0	N1
GSM2325391	26.4	0	74.9	M		T3	M0	N1
GSM2325392	858.48	0	61.5	M		T2	M0	N1
GSM2325393	813.12	0	69.9	M		T3	M0	N0
GSM2325394	864.36	0	63.6	F		T3	M0	N1
GSM2325395	325.44	1	59	F		T3	M0	N1
GSM2325396	717.6	0	53.1	F		T3	M0	N0
GSM2325397	444.24	0	65.3	M		T4	M0	N0
GSM2325398	352.32	0	70.6	M		T3	M0	N0
GSM2325399	601.68	0	46.2	M		T3	M0	N0
GSM2325400	200.76	0	63.9	M		T4	M0	N1
GSM2325401	85.2	0	47.5	M		T3	M0	N1
GSM2325402	92.76	0	77.7	M		T3	M0	N0
GSM2325403	0	0	56.5	F		T3	M0	N0
GSM2325404	142.8	0	52.4	M		T3	M0	N1
GSM2325405	0	0	59.1	M		T3	M0	N1
GSM2325406	70.2	0	69	M		T3	M0	N1
GSM2325407	#VALUE!	NA	64.3	M		T4	M0	N1
GSM2325408	#VALUE!	NA	65.7	M		T3	M0	N1
GSM2325409	64.68	0	65.2	M		T3	M0	N0
GSM2325410	0	0	47.6	M		T4	M0	N1
GSM2325411	1331.52	0	60.3	M		T3	M0	N0
GSM2325412	1829.76	0	70.9	F		T3	M0	N1
GSM2325413	1520.88	0	56.3	M		T3	M0	N1
GSM2325414	1720.92	0	53.7	M		T3	M0	N1
GSM2325415	1159.92	0	55.8	M		T3	M0	N1
GSM2325416	695.16	1	61.6	F		T3	M0	N1
GSM2325417	257.28	1	59.3	M		T3	M0	N0
GSM2325418	1027.68	1	62.5	M		T3	M0	N0
GSM2325419	1237.2	0	68.5	M		T3	M0	N0
GSM2325420	1722.48	0	62.6	M		T3	M0	N1
GSM2325421	887.28	1	60.3	M		T3	M0	N0
GSM2325422	1443.12	0	72	M		T3	M0	N0
GSM2325423	1079.04	0	70.9	M		T4	M0	N1
GSM2325424	1009.56	0	67.5	F		T3	M0	N0
GSM2325425	482.88	1	70.5	M		T3	M0	N1
GSM2325426	1381.2	0	61.5	M		T3	M0	N0
GSM2325427	926.76	1	53.8	M		T3	M0	N0
GSM2325428	172.44	1	36.2	F		T3	M0	N1
GSM2325429	1038	0	58.6	M		T4	M0	N1
GSM2325430	1167.36	0	53.8	M		T3	M0	N0
GSM2325431	878.64	0	61.3	M		T3	M0	N1
GSM2325432	800.88	0	54.9	M		T3	M0	N1
GSM2325433	832.08	0	63.6	M		T3	M0	N1
GSM2325434	1033.2	0	61.9	M		T2	M0	N1
GSM2325435	735.84	0	41.7	M		T3	M1	N1
GSM2325436	488.76	0	68.1	M		T3	M1	N0
GSM2325437	41.76	0	67.1	F		T3	M0	N1
GSM2325438	866.76	0	72	M		T3	M0	N1
GSM2325439	841.08	0	66.8	M		T3	M0	N0
GSM2325440	861.24	0	69.4	F		T4	M1	N1

## Sheet: colon
Id	futime	fustat	age	gender	stage	T	M	N
GSM971957	120	1	34.5	Male	4	T4	M1	N2	GSM1681353开始为正常组织（19个）
GSM971958	108	1	36.4	Female	4	T3	M1	N2
GSM971959	624	0	36.9	Male	2	T4	M0	N0
GSM971960	888	0	38.2	Female	1	T2	M0	N0
GSM971961	384	1	39.2	Female	4	T3	M1	N1
GSM971962	876	0	60.9	Male	3	T4	M0	N2
GSM971963	240	1	78.2	Male	2	T3	M0	N0
GSM971964	420	0	35.4	Female	3	T2	M0	N2
GSM971965	396	0	37.5	Female	2	T3	M0	N0
GSM971966	756	0	40.5	Female	3	T3	M0	N1
GSM971967	372	1	42.6	Male	2	T3	M0	N0
GSM971968	1344	0	44.9	Female	2	T4	M0	N0
GSM971969	756	0	30.2	Male	1	T1	M0	N0
GSM971970	1032	0	31.7	Female	1	T2	M0	N0
GSM971971	780	0	34.7	Female	4	T4	M1	N2
GSM971972	900	0	40.2	Male	1	T2	M0	N0
GSM971973	552	0	24.9	Male	2	T3	M0	N0
GSM971974	672	0	40.7	Female	4	T4	M1	N1
GSM971975	552	0	41.9	Female	2	T3	M0	N0
GSM971976	432	0	45.2	Female	2	T4	M0	N0
GSM971977	588	0	40.8	Female	3	T4	M0	N1
GSM971978	1308	0	71.4	Female	1	T2	M0	N0
GSM971979	636	0	66.4	Female	2	T3	M0	N0
GSM971980	708	0	76.9	Male	3	T4	M0	N1
GSM971981	576	0	81.8	Male	2	T3	M0	N0
GSM971982	504	1	79.3	Male	3	T4	M0	N2
GSM971983	1044	0	75.3	Male	3	T3	M0	N1
GSM971984	972	0	68	Female	2	T4	M0	N0
GSM971985	84	0	66.6	Male	0	T0	M0	N0
GSM971986	816	0	66.3	Male	2	T3	M0	N0
GSM971987	816	0	66.7	Male	2	T3	M0	N0
GSM971988	216	1	77.2	Female	4	T4	M1	N1
GSM971989	288	1	71.3	Male	1	T2	M0	N0
GSM971990	144	1	83.1	Male	1	T2	M0	N0
GSM971991	660	1	71.3	Male	2	T3	M0	N0
GSM971992	240	1	85.6	Male	2	T4	M0	N0
GSM971993	672	0	67.5	Male	2	T3	M0	N0
GSM971994	516	0	80.9	Male	2	T3	M0	N0
GSM971995	300	0	61.8	Female	2	T4	M0	N0
GSM971996	912	0	63	Female	3	T3	M0	N1
GSM971997	1068	0	72	Male	3	T3	M0	N2
GSM971998	276	1	74.8	Male	3	T3	M0	N1
GSM971999	12	0	61.5	Male	3	T3	M0	N1
GSM972000	108	0	76.4	Female	3	T3	M0	N2
GSM972001	876	0	71.5	Male	3	T2	M0	N1
GSM972002	312	0	77.8	Male	3	T4	M0	N1
GSM972003	324	1	64.6	Male	4	T3	M1	N2
GSM972004	1068	0	62.9	Female	4	T3	M1	N1
GSM972005	528	0	66.1	Male	4	T4	M1	N1
GSM972006	276	1	67.5	Female	4	T3	M1	N0
GSM972007	24	1	71	Male	4	T4	M1	N2
GSM972008	864	1	67.3	Male	4	T4	M1	N2
GSM972009	120	1	68.1	Male	4	T3	M1	N2
GSM972010	552	1	74.5	Male	4	T3	M1	N1
GSM972011	240	1	75.3	Female	4	T4	M1	N1
GSM972012	1212	0	86.8	Female	4	T3	M1	N1
GSM972013	516	1	89.4	Female	4	T2	M1	N1
GSM972014	348	1	65.8	Male	4	T3	M1	N0
GSM972015	1092	0	92.4	Female	2	T3	M0	N0
GSM972016	192	1	74.5	Female	2	T3	M0	N0
GSM972017	516	0	73	Female	3	T3	M0	N2
GSM972018	1404	0	68	Female	3	T2	M0	N2
GSM972019	300	1	54	Male	3	T3	M0	N3
GSM972020	936	0	49	Female	3	T3	M0	N2
GSM972021	444	1	58	Female	3	T3	M0	N2
GSM972022	984	0	76	Female	3	T3	M0	N2
GSM972023	192	0	59	Female	3	T3	M0	N1
GSM972024	516	0	62	Male	3	T2	M0	N2
GSM972025	636	0	49	Male	3	T3	M0	N2
GSM972026	408	1	75	Male	3	T3	M0	N2
GSM972027	1128	0	70	Female	3	T3	M0	N2
GSM972028	936	0	46	Female	3	T3	M0	N2
GSM972029	432	0	58	Male	3	T4	M0	N2
GSM972030	624	0	68	Female	3	T3	M0	N3
GSM972031	660	0	81	Male	2	T3	M0	N0
GSM972032	720	0	64	Female	2	T3	M0	N0
GSM972033	600	0	45	Female	2	T4	M0	N0
GSM972034	600	0	77	Male	2	T3	M0	N0
GSM972035	468	0	94	Female	2	T3	M0	N0
GSM972036	600	0	47	Female	2	T4	M0	N0
GSM972037	396	0	78	Male	2	T4	M0	N0
GSM972038	12	1	61	Male	2	T3	M0	N0
GSM972039	624	1	65	Male	4	T4	M1	N0
GSM972040	756	0	81	Male	2	T3	M0	N0
GSM972041	660	0	78	Male	2	T3	M0	N0
GSM972042	612	0	83	Male	2	T3	M0	N0
GSM972043	324	1	56	Male	4	T3	M1	N0
GSM972044	504	0	58	Male	2	T4	M0	N0
GSM972045	132	1	71	Male	4	T3	M1	N0
GSM972046	696	0	54	Male	2	T3	M0	N0
GSM972047	396	0	93	Female	2	T3	M0	N0
GSM972048	360	0	50	Female	4	T4	M1	N0
GSM972049	312	0	79	Male	2	T3	M0	N0
GSM972050	228	0	75	Female	2	T3	M0	N0
GSM972051	336	1	34	Female	4	T3	M1	N0
GSM972052	180	0	68	Male	2	T2	M0	N0
GSM972053	348	0	55	Male	2	T2	M0	N0
GSM972054	312	0	82	Male	2	T3	M0	N0
GSM972055	1116	0	31	Female	2	T4	M0	N0
GSM972056	1104	0	78	Female	2	T4	M0	N0
GSM972057	312	1	70	Male	2	T3	M0	N0
GSM972058	720	0	75	Female	2	T3	M0	N0
GSM972059	708	0	76	Female	2	T3	M0	N0
GSM972060	984	0	66	Male	2	T3	M0	N0
GSM972061	516	1	78	Female	2	T4	M0	N0
GSM972062	276	1	43	Female	2	T4	M0	N0
GSM972063	840	0	54	Male	2	T3	M0	N0
GSM972064	264	1	60	Male	4	T4	M1	N0
GSM972065	552	0	48	Male	2	T3	M0	N0
GSM972066	588	0	69	Male	4	T4	M1	N0
GSM972067	2196	1	83	Female	2	T3	M0	N0
GSM972068	264	1	44	Male	2	T4	M0	N0
GSM972069	2412	0	68	Male	2	T3	M0	N0
GSM972070	816	1	64	Female	2	T4	M0	N0
GSM972071	2196	0	68	Female	2	T3	M0	N0
GSM972072	2064	0	70	Female	2	T4	M0	N0
GSM972073	1956	0	80	Female	2	T3	M0	N0
GSM972074	900	1	70	Female	2	T4	M0	N0
GSM972075	528	1	42	Male	2	T4	M0	N0
GSM972076	1836	0	48	Male	2	T3	M0	N0
GSM972077	372	1	58	Female	2	T3	M0	N0
GSM972078	1740	1	63	Male	2	T3	M0	N0
GSM972079	2016	0	44	Male	2	T3	M0	N0
GSM972080	1980	0	61	Male	2	T4	M0	N0
GSM972081	312	0	68	Female	2	T3	M0	N0
GSM972082	1584	1	75	Male	2	T3	M0	N0
GSM972083	1524	0	65	Female	2	T3	M0	N0
GSM972084	1548	0	73	Female	2	T3	M0	N0
GSM972085	1164	0	56	Male	2	T3	M0	N0
GSM972086	516	1	81	Male	2	T3	M0	N0
GSM972087	384	1	84	Female	2	T3	M0	N0
GSM972088	948	0	73	Female	2	T4	M0	N0
GSM972089	1044	0	68	Female	2	T3	M0	N0
GSM972090	828	0	72	Female	2	T3	M0	N0
GSM972091	840	0	67	Male	2	T3	M0	N0
GSM972092	564	0	76	Female	2	T3	M0	N0
GSM972093	888	0	55	Female	2	T4	M0	N0
GSM972094	732	0	67	Female	2	T3	M0	N0
GSM972095	804	0	50	Male	2	T3	M0	N0
GSM972096	180	0	63	Female	3	T2	M0	N1
GSM972097	144	1	64	Male	3	T4	M0	N1
GSM972098	180	1	66	Male	3	T4	M0	N2
GSM972099	180	0	78	Male	3	T3	M0	N1
GSM972100	300	0	71	Female	3	T4	M0	N2
GSM972101	420	0	56	Male	3	T3	M0	N1
GSM972102	552	0	22	Male	3	T3	M0	N1
GSM972103	696	0	66	Male	3	T3	M0	N2
GSM972104	492	0	72	Female	3	T3	M0	N3
GSM972105	384	0	53	Male	3	T2	M0	N3
GSM972106	864	0	96	Female	3	T3	M0	N1
GSM972107	720	1	76	Male	3	T3	M0	N1
GSM972108	1236	0	64	Male	3	T4	M0	N1
GSM972109	432	0	96	Male	3	T3	M0	N1
GSM972110	84	1	76	Male	3	T4	M0	N2
GSM972111	264	0	63	Male	3	T3	M0	N2
GSM972112	384	1	64	Female	3	T3	M0	N2
GSM972113	324	0	63	Female	3	T3	M0	N1
GSM972114	552	0	73	Male	3	T3	M0	N1
GSM972115	900	1	59	Female	3	T3	M0	N3
GSM972116	348	1	79	Female	3	T3	M0	N2
GSM972117	384	0	78	Female	3	T3	M0	N1
GSM972118	360	0	64	Male	3	T3	M0	N2
GSM972119	444	0	96	Male	3	T4	M0	N1
GSM972120	432	0	96	Female	3	T3	M0	N1
GSM972121	420	0	96	Male	3	T3	M0	N1
GSM972122	228	1	97	Female	3	T4	M0	N1
GSM972123	852	0	53	Male	2	T3	M0	N0
GSM972124	900	0	49	Female	2	T3	M0	N0
GSM972125	816	0	64	Female	2	T3	M0	N0
GSM972126	756	0	61	Male	2	T3	M0	N0
GSM972127	1020	0	66	Female	2	T3	M0	N0
GSM972128	1116	0	64	Male	2	T3	M0	N0
GSM972129	132	0	76	Male	2	T2	M0	N0
GSM972130	660	0	76	Male	2	T4	M0	N0
GSM972131	1032	0	78	Female	2	T3	M0	N0
GSM972132	732	1	87	Female	2	T3	M0	N0
GSM972133	636	1	64	Male	3	T3	M0	N+
GSM972134	168	1	74	Male	3	T3	M0	N2
GSM972135	156	1	78	Female	2	T3	M0	N0
GSM972136	1560	0	54	Male	3	T3	M0	N1
GSM972137	1548	0	68	Male	2	T3	M0	N0
GSM972138	636	1	77	Male	2	T3	M0	N0
GSM972139	1224	0	69	Female	3	T3	M0	N1
GSM972140	2064	0	64	Male	2	T4	M0	N0
GSM972141	1008	0	58	Male	3	T3	M0	N2
GSM972142	420	1	86	Female	3	T3	M0	N2
GSM972143	1848	0	57	Male	2	T4	M0	N0
GSM972144	1452	0	63	Female	2	T3	M0	N0
GSM972145	1620	0	63	Female	3	T3	M0	N2
GSM972146	792	0	60	Male	3	T3	M0	N2
GSM972147	1680	0	79	Male	2	T3	M0	N0
GSM972148	1524	0	59	Male	3	T3	M0	N1
GSM972149	1584	0	64	Male	2	T3	M0	N0
GSM972150	1308	0	55	Female	3	T3	M0	N1
GSM972151	924	0	75	Female	3	T3	M0	N1
GSM972152	672	0	70	Female	3	T3	M0	N1
GSM972153	792	1	71	Male	2	T3	M0	N0
GSM972154	528	1	49	Female	3	T4	M0	N2
GSM972155	288	1	42	Male	3	T3	M0	N2
GSM972156	1344	1	67	Male	3	T3	M0	N1
GSM972157	1416	0	57	Male	3	T3	M0	N1
GSM972158	1440	0	45	Female	3	T3	M0	N2
GSM972159	1116	0	67	Male	3	T3	M0	N1
GSM972160	924	0	73	Male	2	T3	M0	N0
GSM972161	132	1	91	Female	2	T3	M0	N0
GSM972162	924	0	73	Female	3	T3	M0	N1
GSM972163	492	0	71	Male	2	T4	M0	N0
GSM972164	828	1	70	Male	3	T3	M0	N+
GSM972165	1044	1	67	Male	2	T4	M0	N0
GSM972166	144	1	42	Female	3	T3	M0	N+
GSM972167	540	1	47	Male	2	T3	M0	N0
GSM972168	96	1	76	Male	3	T4	M0	N+
GSM972169	1968	0	50	Male	2	T4	M0	N0
GSM972170	876	0	67	Female	3	T2	M0	N2
GSM972171	1560	0	70	Female	3	T4	M0	N1
GSM972172	60	1	88	Female	2	T4	M0	N0
GSM972173	312	1	59	Female	2	T4	M0	N0
GSM972174	1164	0	75	Male	3	T3	M0	N1
GSM972175	516	1	83	Female	3	T3	M0	N1
GSM972176	432	1	85	Female	3	T4	M0	N2
GSM972177	264	1	71	Male	2	N/A	N/A	N/A
GSM972178	804	0	69	Female	3	N/A	N/A	N/A
GSM972179	216	1	77	Male	2	N/A	N/A	N/A
GSM972180	288	1	66	Female	2	N/A	N/A	N/A
GSM972181	408	1	69	Male	3	N/A	N/A	N/A
GSM972182	696	1	53	Male	2	T4	M0	N0
GSM972183	384	1	62	Female	3	N/A	N/A	N/A
GSM972184	468	1	70	Female	2	N/A	N/A	N/A
GSM972185	468	0	58	Female	3	N/A	N/A	N/A
GSM972186	564	1	50	Female	3	N/A	N/A	N/A
GSM972187	588	0	62	Male	2	T3	M0	N0
GSM972188	264	0	58	Female	3	T3	M0	N2
GSM972189	2304	0	63	Male	3	T4	M0	N+
GSM972190	1296	0	68	Male	2	T3	M0	N0
GSM972191	1464	0	49	Male	3	T3	M0	N1
GSM972192	1896	0	72	Female	2	T3	M0	N0
GSM972193	876	0	51	Female	3	T3	M0	N1
GSM972194	996	0	43	Male	3	T3	M0	N2
GSM972195	1440	0	54	Female	2	T3	M0	N0
GSM972196	876	0	69	Female	2	T3	M0	N0
GSM972197	600	0	78	Female	2	T3	M0	N0
GSM972198	684	0	52	Female	3	T3	M0	N1
GSM972199	792	0	73	Male	3	T3	M0	N2
GSM972200	648	0	61	Male	2	T3	M0	N0
GSM972201	804	0	78	Male	3	T3	M0	N2
GSM972202	636	0	57	Female	3	T3	M0	N1
GSM972203	648	0	66	Female	3	T3	M0	N2
GSM972204	528	0	78	Male	2	N/A	N/A	N/A
GSM972205	420	1	76	Male	2	N/A	N/A	N/A
GSM972206	504	0	74	Male	2	N/A	N/A	N/A
GSM972207	984	0	65	Male	3	T3	M0	N1
GSM972208	300	1	63	Male	4	T4	M1	N2
GSM972209	156	1	54	Male	4	T3	M1	N2
GSM972210	552	1	50	Male	4	T3	M1	N+
GSM972211	684	0	65	Male	3	T3	M0	N1
GSM972212	216	1	54	Female	4	T3	M1	N1
GSM972213	12	1	71	Female	4	T3	M1	N0
GSM972214	24	1	88	Female	4	T3	M1	N2
GSM972215	564	0	73	Female	3	T4	M0	N2
GSM972216	1128	0	45	Female	4	T3	M1	N2
GSM972217	840	0	73	Male	4	T3	M1	N1
GSM972218	84	1	75	Female	4	T4	M1	N3
GSM972219	636	0	60	Male	4	T3	M1	N2
GSM972220	12	0	81	Male	3	T3	M0	N1
GSM972221	780	0	75	Female	2	T3	M0	N0
GSM972222	684	0	69	Female	2	T3	M0	N0
GSM972223	396	1	78	Male	2	T3	M0	N0
GSM972224	300	1	74	Male	3	T4	M0	N2
GSM972225	444	0	51	Male	2	T3	M0	N0
GSM972226	240	0	57	Male	2	T4	M0	N0
GSM972227	240	1	61	Male	4	T3	M1	N2
GSM972228	12	0	68	Male	2	T3	M0	N0
GSM972229	0	0	81	Female	2	T3	M0	N0
GSM972230	324	0	55	Male	3	T3	M0	N1
GSM972231	168	0	54	Male	4	T3	M1	N1
GSM972232	252	0	69	Male	4	T4	M1	N2
GSM972233	180	0	67	Male	2	T3	M0	N0
GSM972234	120	1	79	Male	4	T3	M1	N1
GSM972235	84	0	57	Female	3	T2	M0	N1
GSM972236	144	0	71	Male	4	T1	M1	N0
GSM972237	300	0	55	Female	1	T1	M0	N0
GSM972238	228	0	53	Female	3	T2	M0	N1
GSM972239	168	0	59	Male	2	T3	M0	N0
GSM972240	168	0	67	Female	4	T3	M1	N1
GSM972241	204	1	61	Male	2	T3	M0	N0
GSM972242	204	0	69	Male	1	T2	M0	N0
GSM972243	24	0	66	Male	2	T3	M0	N0
GSM972244	168	0	51	Female	1	T1	M0	N0
GSM972245	0	1	77	Male	4	T4	M1	N1
GSM972246	0	0	92	Female	3	T3	M0	N1
GSM972247	72	0	79	Male	2	T4	M0	N0
GSM972248	168	0	58	Male	2	T3	M0	N0
GSM972249	168	0	74	Female	1	T1	M0	N0
GSM972250	144	0	52	Male	3	T3	M0	N1
GSM972251	84	1	57	Male	4	T4	M1	N1
GSM972252	192	0	37	Female	4	T3	M1	N1
GSM972253	192	0	56	Female	4	T3	M1	N2
GSM972254	168	0	77	Female	4	T3	M1	N0
GSM972255	60	0	81	Female	2	T3	M0	N0
GSM972256	228	0	63	Female	4	T4	M1	N1
GSM972257	252	1	88	Female	2	T4	M0	N0
GSM972258	0	1	77	Female	2	T4	M0	N0
GSM972259	348	0	72	Female	2	T4	M0	N0
GSM972260	156	0	70	Male	4	T3	M1	N2
GSM972261	84	1	79	Female	3	T4	M0	N1
GSM972262	60	0	88	Female	2	T4	MX	N0
GSM972263	912	0	32	Male	3	T2	M0	N1
GSM972264	876	0	46	Male	2	T3	M0	N0
GSM972265	720	0	78	Female	3	T3	M0	N1
GSM972266	240	1	56	Male	4	T4	M1	N2
GSM972267	804	1	82	Male	2	T3	M0	N0
GSM972268	576	0	67	Male	3	T2	M0	N1
GSM972269	948	0	70	Male	1	T2	M0	N0
GSM972270	780	0	75	Female	2	T4	M0	N0
GSM972271	168	1	92	Male	3	T4	M0	N1
GSM972272	180	1	47	Female	4	T3	M1	N1
GSM972273	192	1	84	Male	0	Tis	M0	N0
GSM972274	684	0	91	Female	3	T4	M0	N2
GSM972275	48	1	76	Male	2	T4	M0	N0
GSM972276	516	0	59	Male	3	T3	M0	N2
GSM972277	612	0	88	Female	2	T4	M0	N0
GSM972278	540	0	72	Female	1	T2	M0	N0
GSM972279	624	0	67	Female	3	T3	M0	N1
GSM972280	552	1	79	Female	2	T4	M0	N0
GSM972281	672	0	64	Male	1	T1	M0	N0
GSM972282	612	0	79	Female	1	T2	M0	N0
GSM972283	612	0	65	Male	2	T3	M0	N0
GSM972284	324	1	63	Female	4	T4	M1	N2
GSM972285	24	1	71	Male	2	T2	M0	N0
GSM972286	444	0	24	Male	2	T3	M0	N0
GSM972287	516	0	77	Male	2	T3	M0	N0
GSM972288	420	1	53	Male	4	T4	M1	N1
GSM972289	204	1	72	Male	4	T4	M1	N1
GSM972290	468	0	70	Female	1	T2	M0	N0
GSM972291	384	0	46	Male	3	T4	M0	N2
GSM972292	300	0	62	Female	2	T3	M0	N0
GSM972293	600	0	N/A	Male	1	T2	M0	N0
GSM972294	300	0	74	Male	2	T3	M0	N0
GSM972295	732	0	68	Male	3	T4	M0	N1
GSM972296	264	0	77	Female	0	Tis	M0	N0
GSM972297	552	1	77	Male	1	T1	M0	N0
GSM972298	108	0	83	Female	2	T3	M0	N0
GSM972299	492	1	54	Female	4	T4	M1	N2
GSM972300	492	0	75	Male	0	Tis	M0	N0
GSM972301	1260	1	74	Male	3	T3	M0	N2
GSM972302	324	1	79	Male	3	T4	M0	N1
GSM972303	228	0	80	Female	1	T2	M0	N0
GSM972304	360	0	60	Female	2	T3	M0	N0
GSM972305	372	0	82	Female	3	T4	M0	N2
GSM972306	672	0	70	Male	2	T3	M0	N0
GSM972307	984	0	71	Female	2	T3	M0	N0
GSM972308	1104	0	79	Female	3	T3	M0	N1
GSM972309	1140	0	78	Male	2	T3	M0	N0
GSM972310	300	0	80	Female	3	T3	M0	N1
GSM972311	1272	0	55	Male	2	T3	M0	N0
GSM972312	1164	1	71	Male	2	T3	M0	N0
GSM972313	1092	1	83	Female	1	T2	M0	N0
GSM972314	552	0	86	Female	3	T3	M0	N1
GSM972315	1008	0	60	Female	1	T1	M0	N0
GSM972316	996	0	77	Female	2	T3	M0	N0
GSM972317	360	1	85	Male	2	T3	M0	N0
GSM972318	432	1	84	Female	2	T3	M0	N0
GSM972319	936	1	71	Female	2	T3	M0	N0
GSM972320	696	1	64	Male	3	T2	M0	N1
GSM972321	108	0	52	Male	3	T3	M0	N2
GSM972322	1032	1	46	Male	2	T3	M0	N0
GSM972323	960	0	67	Female	3	T3	M0	N1
GSM972324	984	0	72	Male	2	T3	M0	N0
GSM972325	852	0	55	Male	3	T3	M0	N1
GSM972326	1020	0	71	Female	2	T3	M0	N0
GSM972327	996	0	60	Male	2	T3	M0	N0
GSM972328	984	0	74	Male	3	T3	M0	N2
GSM972329	936	0	61	Male	2	T3	M0	N0
GSM972330	1032	0	79	Female	2	T3	M0	N0
GSM972331	900	1	79	Male	2	T3	M0	N0
GSM972332	1044	0	72	Female	2	T3	M0	N0
GSM972333	960	0	49	Male	2	T3	M0	N0
GSM972334	924	0	79	Female	3	T3	M0	N2
GSM972335	552	1	73	Male	1	T2	M0	N0
GSM972336	600	0	63	Male	3	T3	M0	N1
GSM972337	492	1	80	Female	3	T3	M0	N1
GSM972338	888	0	69	Male	2	T3	M0	N0
GSM972339	912	0	67	Male	3	T3	M0	N1
GSM972340	1008	0	75	Male	2	T3	M0	N0
GSM972341	828	0	89	Female	3	T3	M0	N1
GSM972342	336	0	78	Male	1	T2	M0	N0
GSM972343	624	1	86	Male	2	T3	M0	N0
GSM972344	900	0	70	Female	2	T3	M0	N0
GSM972345	504	1	83	Male	3	T3	M0	N2
GSM972346	864	1	82	Female	3	T3	M0	N1
GSM972347	84	0	73	Female	2	T3	M0	N0
GSM972348	744	0	60	Male	2	T3	M0	N0
GSM972349	60	1	79	Female	3	T4	M0	N1
GSM972350	108	1	84	Female	3	T3	M0	N1
GSM972351	288	0	71	Male	2	T4	M0	N0
GSM972352	1668	0	66	Male	3	T3	M0	N2
GSM972353	1596	0	46	Female	2	T4	M0	N0
GSM972354	1140	1	68	Female	3	T3	M0	N2
GSM972355	408	1	72	Male	2	T3	M0	N0
GSM972356	636	1	73	Female	2	T3	M0	N0
GSM972357	504	1	88	Female	2	T3	M0	N0
GSM972358	972	0	53	Female	2	T3	M0	N0
GSM972359	360	1	56	Female	2	T3	M0	N0
GSM972360	1692	0	54	Female	3	T3	M0	N1
GSM972361	228	1	72	Female	3	T4	M0	N2
GSM972362	1176	0	50	Male	3	T3	M0	N1
GSM972363	1680	0	68	Female	3	T3	M0	N1
GSM972364	1236	0	71	Female	3	T3	M0	N1
GSM972365	564	0	59	Female	3	T3	M0	N2
GSM972366	288	1	50	Male	3	T3	M0	N2
GSM972367	1140	0	72	Male	3	T3	M0	N1
GSM972368	1104	0	70	Female	3	T3	M0	N1
GSM972369	1224	1	58	Male	3	T3	M0	N2
GSM972370	852	1	73	Female	3	T3	M0	N1
GSM972371	972	0	47	Male	3	T3	M0	N1
GSM972372	600	1	59	Male	3	T4	M0	N2
GSM972373	948	0	66	Male	3	T3	M0	N1
GSM972374	1080	0	65	Male	3	T1	M0	N1
GSM972375	1404	0	46	Female	3	T3	M0	N1
GSM972376	1044	0	73	Female	3	T3	M0	N2
GSM972377	984	0	59	Female	3	T3	M0	N1
GSM972378	1032	0	78	Male	3	T3	M0	N2
GSM972379	1140	0	63	Female	3	T2	M0	N1
GSM972380	180	1	64	Female	3	T3	M0	N2
GSM972381	576	1	63	Male	2	T3	M0	N0
GSM972382	456	1	58	Male	2	T3	M0	N0
GSM972383	1104	0	70	Female	2	T3	M0	N0
GSM972384	1272	1	61	Male	2	T3	M0	N0
GSM972385	756	0	70	Male	2	T3	M0	N0
GSM972386	1080	0	77	Female	2	T3	M0	N0
GSM972387	1476	0	62	Male	2	T3	M0	N0
GSM972388	996	1	75	Female	2	T3	M0	N0
GSM972389	1116	0	77	Male	2	T4	M0	N0
GSM972390	96	1	87	Male	3	T3	M0	N1
GSM972391	624	1	68	Male	2	T3	M0	N0
GSM972392	528	1	75	Female	2	T4	M0	N0
GSM972393	564	1	76	Male	2	T3	M0	N0
GSM972394	132	1	81	Male	3	T3	M0	N1
GSM972395	1764	0	64	Male	3	T4	M0	N1
GSM972396	1284	0	72	Male	2	T3	M0	N0
GSM972397	1260	0	83	Female	2	T3	M0	N0
GSM972398	768	1	65	Male	2	T3	M0	N0
GSM972399	1080	0	54	Female	3	T4	M0	N1
GSM972400	132	1	67.8	Female	4	T4	M1	N2
GSM972401	0	1	69	Male	2	T3	M0	N0
GSM972402	372	1	71	Male	2	T3	M1	N0
GSM972403	672	0	70	Female	2	T3	M0	N0
GSM972404	576	0	68	Male	2	T3	M0	N0
GSM972405	948	1	70	Female	2	T4	M0	N0
GSM972406	1272	0	66	Female	2	T3	M0	N0
GSM972407	1584	0	42	Female	2	T4	M0	N0
GSM972408	384	1	66	Male	2	T3	M0	N0
GSM972409	1248	0	72	Female	2	T4	M0	N0
GSM972410	1092	0	68	Female	2	T3	M0	N0
GSM972411	1500	0	48	Female	3	T1	M0	N1
GSM972412	96	1	78	Male	3	T3	M0	N2
GSM972413	240	1	66	Male	3	T3	M0	N1
GSM972414	636	0	52	Female	2	T3	M0	N0
GSM972415	504	1	69	Male	3	T3	M0	N1
GSM972416	96	1	49	Male	2	T4	M0	N0
GSM972417	1752	0	59	Male	2	T3	M0	N0
GSM972418	840	0	64	Male	2	T3	M0	N0
GSM972419	384	1	85	Female	3	T3	M0	N2
GSM972420	72	1	83	Male	3	T3	M0	N2
GSM972421	336	0	66	Male	3	N/A	N/A	N/A
GSM972422	444	1	74	Male	2	N/A	N/A	N/A
GSM972423	480	0	52	Female	2	N/A	N/A	N/A
GSM972424	1248	0	70	Male	2	T3	M0	N0
GSM972425	708	0	72	Female	3	T3	M0	N1
GSM972426	972	0	49	Male	2	T3	M0	N0
GSM972427	636	0	63	Male	2	T3	M0	N0
GSM972428	660	0	62	Male	3	T3	M0	N2
GSM972429	744	0	64	Male	3	T4	M0	N2
GSM972430	636	0	43	Female	2	T3	M0	N0
GSM972431	648	0	59	Male	3	T3	M0	N1
GSM972432	660	0	71	Male	3	N/A	N/A	N/A
GSM972433	192	1	85	Male	3	N/A	N/A	N/A
GSM972434	504	1	70	Male	2	N/A	N/A	N/A
GSM972435	480	0	71	Male	3	N/A	N/A	N/A
GSM972436	216	1	81	Male	2	N/A	N/A	N/A
GSM972437	84	1	48	Female	4	T3	M1	N2
GSM972438	360	1	44	Male	4	T4	M1	N1
GSM972439	24	1	65	Male	4	T3	M1	N1
GSM972440	624	0	50	Male	2	T3	M0	N0
GSM972441	816	0	49	Female	4	T4	M1	N2
GSM972442	72	1	54	Female	4	T3	M1	N2
GSM972443	576	0	49	Male	2	T3	M0	N0
GSM972444	168	1	73	Male	3	T4	MX	N2
GSM972445	420	0	48	Male	2	T4	M0	N0
GSM972446	#VALUE!	N/A	67	Male	3	T3	MX	N1
GSM972447	372	0	71	Male	2	T3	M0	N0
GSM972448	#VALUE!	N/A	74	Female	2	T3	M0	N0
GSM972449	492	1	51	Female	3	T4	M0	N1
GSM972450	564	1	80	Male	2	T3	M0	N0
GSM972451	1164	0	58	Male	2	T4	M0	N0
GSM972452	1188	0	75	Female	3	T3	M0	N2
GSM972453	1200	0	51	Female	3	T3	M0	N1
GSM972454	900	0	62	Male	1	T2	M0	N0
GSM972455	888	0	89	Female	3	T3	M0	N1
GSM972456	0	1	82	Female	2	T3	M0	N0
GSM972457	816	0	74	Female	3	T3	M0	N1
GSM972458	204	1	65	Male	2	T3	M0	N0
GSM972459	144	0	80	Male	2	T3	M0	N0
GSM972460	1152	0	70	Female	2	T3	M0	N0
GSM972461	1152	0	56	Male	2	T3	M0	N0
GSM972462	1056	0	72	Male	1	T2	M0	N0
GSM972463	24	1	67	Male	3	T4	M0	N2
GSM972464	1032	0	76	Female	1	T2	M0	N0
GSM972465	1008	1	73	Male	2	T3	M0	N0
GSM972466	900	0	73	Female	3	T3	M0	N1
GSM972467	864	0	54	Male	3	T3	M0	N2
GSM972468	288	1	73	Male	2	T3	M0	N0
GSM972469	1032	0	69	Male	1	T2	M0	N0
GSM972470	1020	0	50	Male	2	T3	M0	N0
GSM972471	#VALUE!	N/A	73	Female	1	T2	M0	N0
GSM972472	960	0	58	Male	2	T4	M0	N0
GSM972473	1404	0	67	Male	2	T3	M0	N0
GSM972474	1428	0	49	Female	3	T3	M0	N1
GSM972475	1044	0	68	Female	2	T3	M0	N0
GSM972476	768	0	61	Male	3	T4	M0	N1
GSM972477	972	0	75	Male	2	T3	M0	N0
GSM972478	828	0	80	Male	2	T3	M0	N0
GSM972479	36	0	79	Male	3	T4	M0	N2
GSM972480	828	0	78	Male	2	T3	M0	N0
GSM972481	780	1	67	Male	3	T3	M0	N2
GSM972482	504	0	90	Female	2	T3	M0	N0
GSM972483	336	1	80	Female	2	T3	M0	N0
GSM972484	912	0	68	Male	2	T3	M0	N0
GSM972485	900	0	69	Male	2	T3	M0	N0
GSM972486	396	0	87	Male	2	T3	M0	N0
GSM972487	804	0	84	Male	2	T3	M0	N0
GSM972488	588	0	65	Male	2	T3	M0	N0
GSM972489	888	0	77	Female	2	T3	M0	N0
GSM972490	888	0	67	Male	2	T3	M0	N0
GSM972491	840	0	74	Male	2	T3	M0	N0
GSM972492	816	0	69	Male	1	T2	M0	N0
GSM972493	708	0	89	Female	2	T3	M0	N0
GSM972494	684	0	43	Female	1	T2	M0	N0
GSM972495	324	1	69	Female	3	T3	M0	N1
GSM972496	1704	0	65	Female	1	T2	M0	N0
GSM972497	12	0	77	Female	3	T2	M0	N1
GSM972498	708	1	50	Female	3	T3	M0	N1
GSM972499	864	0	82	Male	3	T4	M0	N2
GSM972500	#VALUE!	N/A	74	Female	2	T3	M0	N0
GSM972501	1272	1	76	Female	3	T3	M0	N1
GSM972502	1572	0	69	Male	2	T3	M0	N0
GSM972503	1752	0	42	Female	2	T3	M0	N0
GSM972504	360	1	80	Male	3	T3	M0	N2
GSM972505	1728	0	69	Male	2	T3	M0	N0
GSM972506	1692	0	68	Male	2	T3	M0	N0
GSM972507	504	0	83	Female	3	T3	M0	N1
GSM972508	1608	0	69	Female	1	T1	M0	N0
GSM972509	168	0	73	Female	1	T2	M0	N0
GSM972510	1032	0	89	Male	2	T3	M0	N0
GSM972511	564	1	75	Male	3	T3	M0	N2
GSM972512	276	1	62	Male	3	T4	M0	N2
GSM972513	576	1	85	Male	3	T3	M0	N1
GSM972514	384	1	79	Female	3	T2	M0	N1
GSM972515	1416	0	72	Female	2	T3	M0	N0
GSM972516	792	0	82	Male	2	T3	M0	N0
GSM972517	444	1	88	Female	2	T3	M0	N0
GSM972518	420	1	82	Female	3	T4	M0	N1
GSM972519	168	1	58	Male	2	T3	M0	N0
GSM972520	744	1	76	Male	3	T3	M0	N1
GSM972521	912	1	90	Female	2	T3	M0	N0
GSM972522	1188	0	53	Female	2	T3	M0	N0
GSM1681353	1572	0	69	Male	2	T3	M0	N0
GSM1681354	1704	0	65	Female	1	T2	M0	N0
GSM1681355	1692	0	54	Female	3	T3	M0	N1
GSM1681356	1608	0	69	Female	1	T1	M0	N0
GSM1681357	1476	0	62	Male	2	T3	M0	N0
GSM1681358	#VALUE!	N/A	64	Male	N/A	N/A	N/A	N/A
GSM1681359	432	1	84	Female	2	T3	M0	N0
GSM1681360	360	1	85	Male	2	T3	M0	N0
GSM1681361	1032	0	76	Female	1	T2	M0	N0
GSM1681362	1032	0	69	Male	1	T2	M0	N0
GSM1681363	1020	0	50	Male	2	T3	M0	N0
GSM1681364	1020	0	71	Female	2	T3	M0	N0
GSM1681365	1032	0	78	Male	3	T3	M0	N2
GSM1681366	#VALUE!	N/A	72	Male	N/A	N/A	N/A	N/A
GSM1681367	912	0	67	Male	3	T3	M0	N1
GSM1681368	972	0	47	Male	3	T3	M0	N1
GSM1681369	780	1	67	Male	3	T3	M0	N2
GSM1681370	888	0	77	Female	2	T3	M0	N0
GSM1681371	816	0	69	Male	1	T2	M0	N0

## Sheet: rectal
Id	futime	fustat	age	gender	stage	T	M	N
GSM2325441	503.04	0	55.6	F		T3	M1	N1
GSM2325442	483.24	0	65.6	M		T3	M0	N1
GSM2325443	355.44	0	62.7	M		T3	M0	N0
GSM2325444	391.8	0	61.8	M		T3	M0	N1
GSM2325445	379.08	0	52.1	F		T3	M0	N1
GSM2325446	414.24	0	59.1	M		T3	M0	N0
GSM2325447	392.16	0	70.7	M		T3	M0	N0
GSM2325448	363.72	0	60.7	M		T3	M0	N1
GSM2325449	336.96	0	55	M		T3	M0	N0
GSM2325450	330.6	0	53.1	M		T3	M0	N1
GSM2325451	#VALUE!	0	NA	M		T3	M0	N0
GSM2325452	179.16	0	58.6	M		T3	M0	N0
GSM2325453	280.56	0	68.5	M		T3	M0	N1
GSM2325454	309.72	0	58.8	M		T2	M1	N1
GSM2325455	156.24	0	70.1	M		TNA	M0	N1
GSM2325456	416.64	0	77.6	F		T3	MNA	NNA
GSM2325457	219.36	0	68.5	F		T3	M1	NNA
GSM2325458	123.12	1	75.2	M		T3	M1	NNA
GSM2325459	127.44	0	76.3	M		T3	MNA	NNA
GSM2325460	99	0	38.2	M		T3	M0	N1
GSM2325461	69	1	61.1	F		T3	M1	N0
GSM2325462	279.36	0	69.4	M		T3	M0	N0
GSM2325463	285.6	0	54.2	M		T3	M0	N0
GSM2325464	87.96	0	57.4	F		T3	M0	N0
GSM2325465	289.2	0	61.3	M		T3	M0	N1
GSM2325466	270.6	0	47	M		T3	M0	N1
GSM2325467	266.64	0	62.7	M		T3	M0	N0
GSM2325468	215.76	0	51.3	M		T3	M0	N1
GSM2325469	75	0	73.3	M		T3	M0	N0
GSM2325470	157.44	0	47.2	F		T3	M1	N1
GSM2325471	194.52	0	72.7	F		T3	M0	N0
GSM2325472	76.56	0	38.8	M		T4	M0	N1
GSM2325473	156.24	0	75.5	M		T3	M0	N0
GSM2325474	35.52	0	80	F		T3	M0	N1
GSM2325475	156.6	0	60.9	M		T3	M0	N1
GSM2325476	20.88	0	76.3	M		T3	M0	N1
GSM2325477	151.08	0	49.5	F		T3	M0	N0
GSM2325478	138.84	0	49.9	M		T3	M0	N0
GSM2325479	117.96	0	57.6	M		T3	M0	N1
GSM2325480	99.36	0	77.3	M		T3	M0	N1
GSM2325481	272.16	0	72.4	M		T3	M0	N1
GSM2325482	242.28	0	76.3	M		T3	M0	N1
GSM2325483	0	0	61.4	M		T3	M0	N1
GSM2325484	0	0	66.3	F		T3	M0	N1
GSM2325485	0	0	65.6	M		T3	M0	N0
GSM2325486	#VALUE!	NA	68.4	M		T3	M0	N1
GSM2325487	#VALUE!	NA	78.9	M		T2	MNA	N0
GSM2325488	#VALUE!	NA	65.8	M		T3	M0	N0
GSM2325489	#VALUE!	NA	57.1	F		T3	M0	N1
GSM2325490	348.36	0	74.1	M		T3	M0	N0
GSM2325491	21.36	0	48.2	M		T4	M0	N1
GSM2325492	8.28	0	56.3	F		T3	M0	N0
GSM2325493	1814.04	0	61.9	M		T3	M0	N0
GSM2325494	1092	0	65.4	M		T3	M0	N1
GSM2325495	1731.6	0	49.2	M		T3	M0	N0
GSM2325496	1344.12	0	63.7	M		T3	M0	N1
GSM2325497	1335	0	58.6	F		T3	M0	N0
GSM2325498	1200.48	0	66.4	M		T3	M0	N1
GSM2325499	37.92	0	62.1	M		T3	M0	N1
GSM2325500	848.64	1	57.4	M		T3	M0	N0
GSM2325501	1346.88	0	48.4	F		T3	M0	N1
GSM2325502	954.36	0	71.2	M		T3	M0	N0
GSM2325503	1318.08	0	71.2	F		T3	M0	N0
GSM2325504	1322.04	1	52.7	M		T3	M0	N1
GSM2325505	548.76	0	70.3	M		T3	M0	N1
GSM2325506	1372.2	0	54	F		T3	M0	N1
GSM2325507	1012.32	1	53.7	M		T3	M0	N0
GSM2325508	1041.48	0	60	M		T3	M0	N1
GSM2325509	1127.52	0	68.2	M		T3	M0	N0
GSM2325510	618.24	1	65.7	M		T3	M0	N1
GSM2325511	1059.24	0	79.7	M		T3	M0	N1
GSM2325512	995.76	0	81.4	F		T3	M0	N1
GSM2325513	855.72	0	66.3	M		T3	M0	N1
GSM2325514	735	0	59.3	M		T3	M0	N1
GSM2325515	1007.64	0	57.4	M		T3	M0	N1
GSM2325516	471	0	81.5	M		T3	M0	N0
GSM2325517	412.68	0	62.3	M		T3	M0	N0
GSM2325518	1065.96	0	63.7	F		T3	M0	N1
GSM2325519	955.56	0	66.8	F		T3	M0	N0
GSM2325520	993.84	0	71.5	F		T4	M0	N1
GSM2325521	934.2	0	76.8	M		T3	M0	N1
GSM2325522	905.76	0	76.5	F		T3	M0	N0
GSM2325523	1152.36	0	58.3	F		T3	M0	N1
GSM2325524	1184.4	0	76.7	M		T3	M0	N0
GSM2325525	954	1	62.6	F		T3	M0	N1
GSM2325526	922.44	0	51.2	M		T3	M0	N0
GSM2325527	357.84	0	67.8	F		T3	M0	N1
GSM2325528	1080.24	0	63.4	M		T3	M0	N1
GSM2325529	859.32	0	76.3	F		T3	M0	N0
GSM2325530	1131.12	0	41.8	F		T3	M0	N1
GSM2325531	1099.56	0	58.1	M		T3	M0	N0
GSM2325532	729.48	0	65.8	M		T3	M0	N1
GSM2325533	762.24	0	59.5	F		T3	M0	N1
GSM2325534	403.2	1	53.7	M		T3	M0	N1
GSM2325535	1048.2	0	56.9	M		T3	M0	N1
GSM2325536	1311.84	0	60.7	M		T2	M0	N1
GSM2325537	881.76	1	64.1	F		T3	M0	N0
GSM2325538	306.12	1	55.5	M		T3	M0	N1
GSM2325539	1261.68	0	50	M		T3	M0	N0
GSM2325540	1098.36	1	35.7	M		T3	M0	N1
GSM2325541	1093.56	0	77.8	M		T3	M0	N0
GSM2325542	957.48	0	65.1	M		T3	M0	N1
GSM2325543	292.68	1	74.6	F		T3	M0	N1
GSM2325544	1208.4	0	63	M		T3	M0	N1
GSM2325545	1030.08	0	73.3	M		T3	M0	N1
GSM2325546	908.64	0	73.3	M		T3	M0	N1
GSM2325547	946.08	0	54.8	M		T3	M0	N1
GSM2325548	28.8	0	61.5	M		T3	M0	N1
GSM2325549	353.52	1	63.2	F		T3	M0	N1
GSM2325550	276.6	0	63.9	M		T3	M0	N1
GSM2325551	243.84	1	75.5	M		T3	M0	N0
GSM2325552	1148.88	0	68.3	F		T2	M0	N1
GSM2325553	435.96	0	51.1	F		T3	M0	N1
GSM2325554	1153.56	0	46.3	F		T3	M0	N1
GSM2325555	880.56	0	59.4	F		T3	M0	N1
GSM2325556	546.84	0	70.9	F		T3	M0	N1
GSM2325557	778.44	0	59.8	M		T3	M0	N1
GSM2325558	535.32	0	81.1	M		T3	M0	N1
GSM2325559	842.28	0	73	F		T3	M0	N1
GSM2325560	860.88	0	70.9	M		T3	M0	N0
GSM2325561	598.92	1	63.8	M		T4	M0	N1
GSM2325562	761.04	0	63.7	M		T3	M0	N0
GSM2325563	1097.16	0	72.3	M		T3	M1	N1
GSM2325564	105.72	1	51.9	M		T3	M1	N1
GSM2325565	764.64	0	69.6	F		T3	M0	N1
GSM2325566	726.36	0	65.1	F		T3	M0	N1
GSM2325567	886.08	0	60.2	M		T3	M0	N1
GSM2325568	788.64	0	56.3	F		T3	M0	N1
GSM2325569	725.52	0	66.2	M		T3	M0	N1
GSM2325570	869.16	0	79.9	M		T3	M0	N1
GSM2325571	821.76	0	67.5	M		T3	M0	N1
GSM2325572	757.08	0	60.6	M		T3	M0	N0
GSM2325573	854.88	0	51.8	F		T3	M0	N1
GSM2325574	39.84	1	57.5	M		T3	M0	N1
GSM2325575	869.16	0	54.8	M		T3	M0	N0
GSM2325576	736.92	0	73.7	F		T3	M0	N1
GSM2325577	515.64	1	73.9	F		T3	M0	N1
GSM2325578	510.48	0	50.5	F		T3	M0	N1
GSM2325579	994.56	0	77	F		T3	M0	N1
GSM2325580	861.6	0	41.8	F		T3	M0	N1
GSM2325581	761.76	0	73.1	M		T3	M0	N1
GSM2325582	944.52	0	67	M		T4	M0	N1
GSM2325583	880.56	0	61.9	M		T3	M0	N1
GSM2325584	931.08	0	42	M		T3	M0	N0
GSM2325585	488.04	0	68.7	M		T3	M0	N1
GSM2325586	429.6	1	59.4	F		T3	M1	N1
GSM2325587	774	0	78.8	F		T3	M0	N1
GSM2325588	870.72	0	57.3	M		T3	M0	N1
GSM2325589	891.96	0	63.7	F		T3	M0	N1
GSM2325590	489.96	1	60.7	M		T3	M0	N1
GSM2325591	865.2	0	62.5	M		T3	M0	N1
GSM2325592	828.48	0	51.7	F		T3	M0	N1
GSM2325593	841.08	0	56.5	F		T3	M0	N1
GSM2325594	26.4	0	74.9	M		T3	M0	N1
GSM2325595	858.48	0	61.5	M		T2	M0	N1
GSM2325596	813.12	0	69.9	M		T3	M0	N0
GSM2325597	864.36	0	63.6	F		T3	M0	N1
GSM2325598	325.44	1	59	F		T3	M0	N1
GSM2325599	717.6	0	53.1	F		T3	M0	N0
GSM2325600	444.24	0	65.3	M		T4	M0	N0
GSM2325238	503.04	0	55.6	F		T3	M1	N1
GSM2325239	483.24	0	65.6	M		T3	M0	N1
GSM2325240	355.44	0	62.7	M		T3	M0	N0
GSM2325241	391.8	0	61.8	M		T3	M0	N1
GSM2325242	379.08	0	52.1	F		T3	M0	N1
GSM2325243	414.24	0	59.1	M		T3	M0	N0
GSM2325244	392.16	0	70.7	M		T3	M0	N0
GSM2325245	363.72	0	60.7	M		T3	M0	N1
GSM2325246	336.96	0	55	M		T3	M0	N0
GSM2325247	330.6	0	53.1	M		T3	M0	N1
GSM2325248	#VALUE!	0	NA	M		T3	M0	N0
GSM2325249	179.16	0	58.6	M		T3	M0	N0
GSM2325250	280.56	0	68.5	M		T3	M0	N1
GSM2325251	309.72	0	58.8	M		T2	M1	N1
GSM2325252	156.24	0	70.1	M		TNA	M0	N1
GSM2325253	416.64	0	77.6	F		T3	MNA	NNA
GSM2325254	219.36	0	68.5	F		T3	M1	NNA
GSM2325255	123.12	1	75.2	M		T3	M1	NNA
GSM2325256	127.44	0	76.3	M		T3	MNA	NNA
GSM2325257	99	0	38.2	M		T3	M0	N1
GSM2325258	69	1	61.1	F		T3	M1	N0
GSM2325259	279.36	0	69.4	M		T3	M0	N0
GSM2325260	285.6	0	54.2	M		T3	M0	N0
GSM2325261	87.96	0	57.4	F		T3	M0	N0
GSM2325262	289.2	0	61.3	M		T3	M0	N1
GSM2325263	270.6	0	47	M		T3	M0	N1
GSM2325264	266.64	0	62.7	M		T3	M0	N0
GSM2325265	215.76	0	51.3	M		T3	M0	N1
GSM2325266	75	0	73.3	M		T3	M0	N0
GSM2325267	157.44	0	47.2	F		T3	M1	N1
GSM2325268	194.52	0	72.7	F		T3	M0	N0
GSM2325269	76.56	0	38.8	M		T4	M0	N1
GSM2325270	156.24	0	75.5	M		T3	M0	N0
GSM2325271	35.52	0	80	F		T3	M0	N1
GSM2325272	156.6	0	60.9	M		T3	M0	N1
GSM2325273	20.88	0	76.3	M		T3	M0	N1
GSM2325274	151.08	0	49.5	F		T3	M0	N0
GSM2325275	138.84	0	49.9	M		T3	M0	N0
GSM2325276	117.96	0	57.6	M		T3	M0	N1
GSM2325277	99.36	0	77.3	M		T3	M0	N1
GSM2325278	272.16	0	72.4	M		T3	M0	N1
GSM2325279	242.28	0	76.3	M		T3	M0	N1
GSM2325280	0	0	61.4	M		T3	M0	N1
GSM2325281	0	0	66.3	F		T3	M0	N1
GSM2325282	0	0	65.6	M		T3	M0	N0
GSM2325283	#VALUE!	NA	68.4	M		T3	M0	N1
GSM2325284	#VALUE!	NA	78.9	M		T2	MNA	N0
GSM2325285	#VALUE!	NA	65.8	M		T3	M0	N0
GSM2325286	#VALUE!	NA	57.1	F		T3	M0	N1
GSM2325287	348.36	0	74.1	M		T3	M0	N0
GSM2325288	21.36	0	48.2	M		T4	M0	N1
GSM2325289	8.28	0	56.3	F		T3	M0	N0
GSM2325290	1814.04	0	61.9	M		T3	M0	N0
GSM2325291	1092	0	65.4	M		T3	M0	N1
GSM2325292	1731.6	0	49.2	M		T3	M0	N0
GSM2325293	1344.12	0	63.7	M		T3	M0	N1
GSM2325294	1335	0	58.6	F		T3	M0	N0
GSM2325295	1200.48	0	66.4	M		T3	M0	N1
GSM2325296	37.92	0	62.1	M		T3	M0	N1
GSM2325297	848.64	1	57.4	M		T3	M0	N0
GSM2325298	1346.88	0	48.4	F		T3	M0	N1
GSM2325299	954.36	0	71.2	M		T3	M0	N0
GSM2325300	1318.08	0	71.2	F		T3	M0	N0
GSM2325301	1322.04	1	52.7	M		T3	M0	N1
GSM2325302	548.76	0	70.3	M		T3	M0	N1
GSM2325303	1372.2	0	54	F		T3	M0	N1
GSM2325304	1012.32	1	53.7	M		T3	M0	N0
GSM2325305	1041.48	0	60	M		T3	M0	N1
GSM2325306	1127.52	0	68.2	M		T3	M0	N0
GSM2325307	618.24	1	65.7	M		T3	M0	N1
GSM2325308	1059.24	0	79.7	M		T3	M0	N1
GSM2325309	995.76	0	81.4	F		T3	M0	N1
GSM2325310	855.72	0	66.3	M		T3	M0	N1
GSM2325311	735	0	59.3	M		T3	M0	N1
GSM2325312	1007.64	0	57.4	M		T3	M0	N1
GSM2325313	471	0	81.5	M		T3	M0	N0
GSM2325314	412.68	0	62.3	M		T3	M0	N0
GSM2325315	1065.96	0	63.7	F		T3	M0	N1
GSM2325316	955.56	0	66.8	F		T3	M0	N0
GSM2325317	993.84	0	71.5	F		T4	M0	N1
GSM2325318	934.2	0	76.8	M		T3	M0	N1
GSM2325319	905.76	0	76.5	F		T3	M0	N0
GSM2325320	1152.36	0	58.3	F		T3	M0	N1
GSM2325321	1184.4	0	76.7	M		T3	M0	N0
GSM2325322	954	1	62.6	F		T3	M0	N1
GSM2325323	922.44	0	51.2	M		T3	M0	N0
GSM2325324	357.84	0	67.8	F		T3	M0	N1
GSM2325325	1080.24	0	63.4	M		T3	M0	N1
GSM2325326	859.32	0	76.3	F		T3	M0	N0
GSM2325327	1131.12	0	41.8	F		T3	M0	N1
GSM2325328	1099.56	0	58.1	M		T3	M0	N0
GSM2325329	729.48	0	65.8	M		T3	M0	N1
GSM2325330	762.24	0	59.5	F		T3	M0	N1
GSM2325331	403.2	1	53.7	M		T3	M0	N1
GSM2325332	1048.2	0	56.9	M		T3	M0	N1
GSM2325333	1311.84	0	60.7	M		T2	M0	N1
GSM2325334	881.76	1	64.1	F		T3	M0	N0
GSM2325335	306.12	1	55.5	M		T3	M0	N1
GSM2325336	1261.68	0	50	M		T3	M0	N0
GSM2325337	1098.36	1	35.7	M		T3	M0	N1
GSM2325338	1093.56	0	77.8	M		T3	M0	N0
GSM2325339	957.48	0	65.1	M		T3	M0	N1
GSM2325340	292.68	1	74.6	F		T3	M0	N1
GSM2325341	1208.4	0	63	M		T3	M0	N1
GSM2325342	1030.08	0	73.3	M		T3	M0	N1
GSM2325343	908.64	0	73.3	M		T3	M0	N1
GSM2325344	946.08	0	54.8	M		T3	M0	N1
GSM2325345	28.8	0	61.5	M		T3	M0	N1
GSM2325346	353.52	1	63.2	F		T3	M0	N1
GSM2325347	276.6	0	63.9	M		T3	M0	N1
GSM2325348	243.84	1	75.5	M		T3	M0	N0
GSM2325349	1148.88	0	68.3	F		T2	M0	N1
GSM2325350	435.96	0	51.1	F		T3	M0	N1
GSM2325351	1153.56	0	46.3	F		T3	M0	N1
GSM2325352	880.56	0	59.4	F		T3	M0	N1
GSM2325353	546.84	0	70.9	F		T3	M0	N1
GSM2325354	778.44	0	59.8	M		T3	M0	N1
GSM2325355	535.32	0	81.1	M		T3	M0	N1
GSM2325356	842.28	0	73	F		T3	M0	N1
GSM2325357	860.88	0	70.9	M		T3	M0	N0
GSM2325358	598.92	1	63.8	M		T4	M0	N1
GSM2325359	761.04	0	63.7	M		T3	M0	N0
GSM2325360	1097.16	0	72.3	M		T3	M1	N1
GSM2325361	105.72	1	51.9	M		T3	M1	N1
GSM2325362	764.64	0	69.6	F		T3	M0	N1
GSM2325363	726.36	0	65.1	F		T3	M0	N1
GSM2325364	886.08	0	60.2	M		T3	M0	N1
GSM2325365	788.64	0	56.3	F		T3	M0	N1
GSM2325366	725.52	0	66.2	M		T3	M0	N1
GSM2325367	869.16	0	79.9	M		T3	M0	N1
GSM2325368	821.76	0	67.5	M		T3	M0	N1
GSM2325369	757.08	0	60.6	M		T3	M0	N0
GSM2325370	854.88	0	51.8	F		T3	M0	N1
GSM2325371	39.84	1	57.5	M		T3	M0	N1
GSM2325372	869.16	0	54.8	M		T3	M0	N0
GSM2325373	736.92	0	73.7	F		T3	M0	N1
GSM2325374	515.64	1	73.9	F		T3	M0	N1
GSM2325375	510.48	0	50.5	F		T3	M0	N1
GSM2325376	994.56	0	77	F		T3	M0	N1
GSM2325377	861.6	0	41.8	F		T3	M0	N1
GSM2325378	761.76	0	73.1	M		T3	M0	N1
GSM2325379	944.52	0	67	M		T4	M0	N1
GSM2325380	880.56	0	61.9	M		T3	M0	N1
GSM2325381	931.08	0	42	M		T3	M0	N0
GSM2325382	488.04	0	68.7	M		T3	M0	N1
GSM2325383	429.6	1	59.4	F		T3	M1	N1
GSM2325384	774	0	78.8	F		T3	M0	N1
GSM2325385	870.72	0	57.3	M		T3	M0	N1
GSM2325386	891.96	0	63.7	F		T3	M0	N1
GSM2325387	489.96	1	60.7	M		T3	M0	N1
GSM2325388	865.2	0	62.5	M		T3	M0	N1
GSM2325389	828.48	0	51.7	F		T3	M0	N1
GSM2325390	841.08	0	56.5	F		T3	M0	N1
GSM2325391	26.4	0	74.9	M		T3	M0	N1
GSM2325392	858.48	0	61.5	M		T2	M0	N1
GSM2325393	813.12	0	69.9	M		T3	M0	N0
GSM2325394	864.36	0	63.6	F		T3	M0	N1
GSM2325395	325.44	1	59	F		T3	M0	N1
GSM2325396	717.6	0	53.1	F		T3	M0	N0
GSM2325397	444.24	0	65.3	M		T4	M0	N0
GSM2325398	352.32	0	70.6	M		T3	M0	N0
GSM2325399	601.68	0	46.2	M		T3	M0	N0
GSM2325400	200.76	0	63.9	M		T4	M0	N1
GSM2325401	85.2	0	47.5	M		T3	M0	N1
GSM2325402	92.76	0	77.7	M		T3	M0	N0
GSM2325403	0	0	56.5	F		T3	M0	N0
GSM2325404	142.8	0	52.4	M		T3	M0	N1
GSM2325405	0	0	59.1	M		T3	M0	N1
GSM2325406	70.2	0	69	M		T3	M0	N1
GSM2325407	#VALUE!	NA	64.3	M		T4	M0	N1
GSM2325408	#VALUE!	NA	65.7	M		T3	M0	N1
GSM2325409	64.68	0	65.2	M		T3	M0	N0
GSM2325410	0	0	47.6	M		T4	M0	N1
GSM2325411	1331.52	0	60.3	M		T3	M0	N0
GSM2325412	1829.76	0	70.9	F		T3	M0	N1
GSM2325413	1520.88	0	56.3	M		T3	M0	N1
GSM2325414	1720.92	0	53.7	M		T3	M0	N1
GSM2325415	1159.92	0	55.8	M		T3	M0	N1
GSM2325416	695.16	1	61.6	F		T3	M0	N1
GSM2325417	257.28	1	59.3	M		T3	M0	N0
GSM2325418	1027.68	1	62.5	M		T3	M0	N0
GSM2325419	1237.2	0	68.5	M		T3	M0	N0
GSM2325420	1722.48	0	62.6	M		T3	M0	N1
GSM2325421	887.28	1	60.3	M		T3	M0	N0
GSM2325422	1443.12	0	72	M		T3	M0	N0
GSM2325423	1079.04	0	70.9	M		T4	M0	N1
GSM2325424	1009.56	0	67.5	F		T3	M0	N0
GSM2325425	482.88	1	70.5	M		T3	M0	N1
GSM2325426	1381.2	0	61.5	M		T3	M0	N0
GSM2325427	926.76	1	53.8	M		T3	M0	N0
GSM2325428	172.44	1	36.2	F		T3	M0	N1
GSM2325429	1038	0	58.6	M		T4	M0	N1
GSM2325430	1167.36	0	53.8	M		T3	M0	N0
GSM2325431	878.64	0	61.3	M		T3	M0	N1
GSM2325432	800.88	0	54.9	M		T3	M0	N1
GSM2325433	832.08	0	63.6	M		T3	M0	N1
GSM2325434	1033.2	0	61.9	M		T2	M0	N1
GSM2325435	735.84	0	41.7	M		T3	M1	N1
GSM2325436	488.76	0	68.1	M		T3	M1	N0
GSM2325437	41.76	0	67.1	F		T3	M0	N1
GSM2325438	866.76	0	72	M		T3	M0	N1
GSM2325439	841.08	0	66.8	M		T3	M0	N0
GSM2325440	861.24	0	69.4	F		T4	M1	N1

## Sheet: 全部肿瘤
Id	futime	fustat	age	gender	stage	T	M	N
GSM971957	120	1	34.5	Male	Stage IV	T4	M1	N2
GSM971958	108	1	36.4	Female	Stage IV	T3	M1	N2
GSM971959	624	0	36.9	Male	Stage II	T4	M0	N0
GSM971960	888	0	38.2	Female	Stage I	T2	M0	N0
GSM971961	384	1	39.2	Female	Stage IV	T3	M1	N1
GSM971962	876	0	60.9	Male	Stage III	T4	M0	N2
GSM971963	240	1	78.2	Male	Stage II	T3	M0	N0
GSM971964	420	0	35.4	Female	Stage III	T2	M0	N2
GSM971965	396	0	37.5	Female	Stage II	T3	M0	N0
GSM971966	756	0	40.5	Female	Stage III	T3	M0	N1
GSM971967	372	1	42.6	Male	Stage II	T3	M0	N0
GSM971968	1344	0	44.9	Female	Stage II	T4	M0	N0
GSM971969	756	0	30.2	Male	Stage I	T1	M0	N0
GSM971970	1032	0	31.7	Female	Stage I	T2	M0	N0
GSM971971	780	0	34.7	Female	Stage IV	T4	M1	N2
GSM971972	900	0	40.2	Male	Stage I	T2	M0	N0
GSM971973	552	0	24.9	Male	Stage II	T3	M0	N0
GSM971974	672	0	40.7	Female	Stage IV	T4	M1	N1
GSM971975	552	0	41.9	Female	Stage II	T3	M0	N0
GSM971976	432	0	45.2	Female	Stage II	T4	M0	N0
GSM971977	588	0	40.8	Female	Stage III	T4	M0	N1
GSM971978	1308	0	71.4	Female	Stage I	T2	M0	N0
GSM971979	636	0	66.4	Female	Stage II	T3	M0	N0
GSM971980	708	0	76.9	Male	Stage III	T4	M0	N1
GSM971981	576	0	81.8	Male	Stage II	T3	M0	N0
GSM971982	504	1	79.3	Male	Stage III	T4	M0	N2
GSM971983	1044	0	75.3	Male	Stage III	T3	M0	N1
GSM971984	972	0	68	Female	Stage II	T4	M0	N0
GSM971985	84	0	66.6	Male	0	T0	M0	N0
GSM971986	816	0	66.3	Male	Stage II	T3	M0	N0
GSM971987	816	0	66.7	Male	Stage II	T3	M0	N0
GSM971988	216	1	77.2	Female	Stage IV	T4	M1	N1
GSM971989	288	1	71.3	Male	Stage I	T2	M0	N0
GSM971990	144	1	83.1	Male	Stage I	T2	M0	N0
GSM971991	660	1	71.3	Male	Stage II	T3	M0	N0
GSM971992	240	1	85.6	Male	Stage II	T4	M0	N0
GSM971993	672	0	67.5	Male	Stage II	T3	M0	N0
GSM971994	516	0	80.9	Male	Stage II	T3	M0	N0
GSM971995	300	0	61.8	Female	Stage II	T4	M0	N0
GSM971996	912	0	63	Female	Stage III	T3	M0	N1
GSM971997	1068	0	72	Male	Stage III	T3	M0	N2
GSM971998	276	1	74.8	Male	Stage III	T3	M0	N1
GSM971999	12	0	61.5	Male	Stage III	T3	M0	N1
GSM972000	108	0	76.4	Female	Stage III	T3	M0	N2
GSM972001	876	0	71.5	Male	Stage III	T2	M0	N1
GSM972002	312	0	77.8	Male	Stage III	T4	M0	N1
GSM972003	324	1	64.6	Male	Stage IV	T3	M1	N2
GSM972004	1068	0	62.9	Female	Stage IV	T3	M1	N1
GSM972005	528	0	66.1	Male	Stage IV	T4	M1	N1
GSM972006	276	1	67.5	Female	Stage IV	T3	M1	N0
GSM972007	24	1	71	Male	Stage IV	T4	M1	N2
GSM972008	864	1	67.3	Male	Stage IV	T4	M1	N2
GSM972009	120	1	68.1	Male	Stage IV	T3	M1	N2
GSM972010	552	1	74.5	Male	Stage IV	T3	M1	N1
GSM972011	240	1	75.3	Female	Stage IV	T4	M1	N1
GSM972012	1212	0	86.8	Female	Stage IV	T3	M1	N1
GSM972013	516	1	89.4	Female	Stage IV	T2	M1	N1
GSM972014	348	1	65.8	Male	Stage IV	T3	M1	N0
GSM972015	1092	0	92.4	Female	Stage II	T3	M0	N0
GSM972016	192	1	74.5	Female	Stage II	T3	M0	N0
GSM972017	516	0	73	Female	Stage III	T3	M0	N2
GSM972018	1404	0	68	Female	Stage III	T2	M0	N2
GSM972019	300	1	54	Male	Stage III	T3	M0	N3
GSM972020	936	0	49	Female	Stage III	T3	M0	N2
GSM972021	444	1	58	Female	Stage III	T3	M0	N2
GSM972022	984	0	76	Female	Stage III	T3	M0	N2
GSM972023	192	0	59	Female	Stage III	T3	M0	N1
GSM972024	516	0	62	Male	Stage III	T2	M0	N2
GSM972025	636	0	49	Male	Stage III	T3	M0	N2
GSM972026	408	1	75	Male	Stage III	T3	M0	N2
GSM972027	1128	0	70	Female	Stage III	T3	M0	N2
GSM972028	936	0	46	Female	Stage III	T3	M0	N2
GSM972029	432	0	58	Male	Stage III	T4	M0	N2
GSM972030	624	0	68	Female	Stage III	T3	M0	N3
GSM972031	660	0	81	Male	Stage II	T3	M0	N0
GSM972032	720	0	64	Female	Stage II	T3	M0	N0
GSM972033	600	0	45	Female	Stage II	T4	M0	N0
GSM972034	600	0	77	Male	Stage II	T3	M0	N0
GSM972035	468	0	94	Female	Stage II	T3	M0	N0
GSM972036	600	0	47	Female	Stage II	T4	M0	N0
GSM972037	396	0	78	Male	Stage II	T4	M0	N0
GSM972038	12	1	61	Male	Stage II	T3	M0	N0
GSM972039	624	1	65	Male	Stage IV	T4	M1	N0
GSM972040	756	0	81	Male	Stage II	T3	M0	N0
GSM972041	660	0	78	Male	Stage II	T3	M0	N0
GSM972042	612	0	83	Male	Stage II	T3	M0	N0
GSM972043	324	1	56	Male	Stage IV	T3	M1	N0
GSM972044	504	0	58	Male	Stage II	T4	M0	N0
GSM972045	132	1	71	Male	Stage IV	T3	M1	N0
GSM972046	696	0	54	Male	Stage II	T3	M0	N0
GSM972047	396	0	93	Female	Stage II	T3	M0	N0
GSM972048	360	0	50	Female	Stage IV	T4	M1	N0
GSM972049	312	0	79	Male	Stage II	T3	M0	N0
GSM972050	228	0	75	Female	Stage II	T3	M0	N0
GSM972051	336	1	34	Female	Stage IV	T3	M1	N0
GSM972052	180	0	68	Male	Stage II	T2	M0	N0
GSM972053	348	0	55	Male	Stage II	T2	M0	N0
GSM972054	312	0	82	Male	Stage II	T3	M0	N0
GSM972055	1116	0	31	Female	Stage II	T4	M0	N0
GSM972056	1104	0	78	Female	Stage II	T4	M0	N0
GSM972057	312	1	70	Male	Stage II	T3	M0	N0
GSM972058	720	0	75	Female	Stage II	T3	M0	N0
GSM972059	708	0	76	Female	Stage II	T3	M0	N0
GSM972060	984	0	66	Male	Stage II	T3	M0	N0
GSM972061	516	1	78	Female	Stage II	T4	M0	N0
GSM972062	276	1	43	Female	Stage II	T4	M0	N0
GSM972063	840	0	54	Male	Stage II	T3	M0	N0
GSM972064	264	1	60	Male	Stage IV	T4	M1	N0
GSM972065	552	0	48	Male	Stage II	T3	M0	N0
GSM972066	588	0	69	Male	Stage IV	T4	M1	N0
GSM972067	2196	1	83	Female	Stage II	T3	M0	N0
GSM972068	264	1	44	Male	Stage II	T4	M0	N0
GSM972069	2412	0	68	Male	Stage II	T3	M0	N0
GSM972070	816	1	64	Female	Stage II	T4	M0	N0
GSM972071	2196	0	68	Female	Stage II	T3	M0	N0
GSM972072	2064	0	70	Female	Stage II	T4	M0	N0
GSM972073	1956	0	80	Female	Stage II	T3	M0	N0
GSM972074	900	1	70	Female	Stage II	T4	M0	N0
GSM972075	528	1	42	Male	Stage II	T4	M0	N0
GSM972076	1836	0	48	Male	Stage II	T3	M0	N0
GSM972077	372	1	58	Female	Stage II	T3	M0	N0
GSM972078	1740	1	63	Male	Stage II	T3	M0	N0
GSM972079	2016	0	44	Male	Stage II	T3	M0	N0
GSM972080	1980	0	61	Male	Stage II	T4	M0	N0
GSM972081	312	0	68	Female	Stage II	T3	M0	N0
GSM972082	1584	1	75	Male	Stage II	T3	M0	N0
GSM972083	1524	0	65	Female	Stage II	T3	M0	N0
GSM972084	1548	0	73	Female	Stage II	T3	M0	N0
GSM972085	1164	0	56	Male	Stage II	T3	M0	N0
GSM972086	516	1	81	Male	Stage II	T3	M0	N0
GSM972087	384	1	84	Female	Stage II	T3	M0	N0
GSM972088	948	0	73	Female	Stage II	T4	M0	N0
GSM972089	1044	0	68	Female	Stage II	T3	M0	N0
GSM972090	828	0	72	Female	Stage II	T3	M0	N0
GSM972091	840	0	67	Male	Stage II	T3	M0	N0
GSM972092	564	0	76	Female	Stage II	T3	M0	N0
GSM972093	888	0	55	Female	Stage II	T4	M0	N0
GSM972094	732	0	67	Female	Stage II	T3	M0	N0
GSM972095	804	0	50	Male	Stage II	T3	M0	N0
GSM972096	180	0	63	Female	Stage III	T2	M0	N1
GSM972097	144	1	64	Male	Stage III	T4	M0	N1
GSM972098	180	1	66	Male	Stage III	T4	M0	N2
GSM972099	180	0	78	Male	Stage III	T3	M0	N1
GSM972100	300	0	71	Female	Stage III	T4	M0	N2
GSM972101	420	0	56	Male	Stage III	T3	M0	N1
GSM972102	552	0	22	Male	Stage III	T3	M0	N1
GSM972103	696	0	66	Male	Stage III	T3	M0	N2
GSM972104	492	0	72	Female	Stage III	T3	M0	N3
GSM972105	384	0	53	Male	Stage III	T2	M0	N3
GSM972106	864	0	96	Female	Stage III	T3	M0	N1
GSM972107	720	1	76	Male	Stage III	T3	M0	N1
GSM972108	1236	0	64	Male	Stage III	T4	M0	N1
GSM972109	432	0	96	Male	Stage III	T3	M0	N1
GSM972110	84	1	76	Male	Stage III	T4	M0	N2
GSM972111	264	0	63	Male	Stage III	T3	M0	N2
GSM972112	384	1	64	Female	Stage III	T3	M0	N2
GSM972113	324	0	63	Female	Stage III	T3	M0	N1
GSM972114	552	0	73	Male	Stage III	T3	M0	N1
GSM972115	900	1	59	Female	Stage III	T3	M0	N3
GSM972116	348	1	79	Female	Stage III	T3	M0	N2
GSM972117	384	0	78	Female	Stage III	T3	M0	N1
GSM972118	360	0	64	Male	Stage III	T3	M0	N2
GSM972119	444	0	96	Male	Stage III	T4	M0	N1
GSM972120	432	0	96	Female	Stage III	T3	M0	N1
GSM972121	420	0	96	Male	Stage III	T3	M0	N1
GSM972122	228	1	97	Female	Stage III	T4	M0	N1
GSM972123	852	0	53	Male	Stage II	T3	M0	N0
GSM972124	900	0	49	Female	Stage II	T3	M0	N0
GSM972125	816	0	64	Female	Stage II	T3	M0	N0
GSM972126	756	0	61	Male	Stage II	T3	M0	N0
GSM972127	1020	0	66	Female	Stage II	T3	M0	N0
GSM972128	1116	0	64	Male	Stage II	T3	M0	N0
GSM972129	132	0	76	Male	Stage II	T2	M0	N0
GSM972130	660	0	76	Male	Stage II	T4	M0	N0
GSM972131	1032	0	78	Female	Stage II	T3	M0	N0
GSM972132	732	1	87	Female	Stage II	T3	M0	N0
GSM972133	636	1	64	Male	Stage III	T3	M0	N+
GSM972134	168	1	74	Male	Stage III	T3	M0	N2
GSM972135	156	1	78	Female	Stage II	T3	M0	N0
GSM972136	1560	0	54	Male	Stage III	T3	M0	N1
GSM972137	1548	0	68	Male	Stage II	T3	M0	N0
GSM972138	636	1	77	Male	Stage II	T3	M0	N0
GSM972139	1224	0	69	Female	Stage III	T3	M0	N1
GSM972140	2064	0	64	Male	Stage II	T4	M0	N0
GSM972141	1008	0	58	Male	Stage III	T3	M0	N2
GSM972142	420	1	86	Female	Stage III	T3	M0	N2
GSM972143	1848	0	57	Male	Stage II	T4	M0	N0
GSM972144	1452	0	63	Female	Stage II	T3	M0	N0
GSM972145	1620	0	63	Female	Stage III	T3	M0	N2
GSM972146	792	0	60	Male	Stage III	T3	M0	N2
GSM972147	1680	0	79	Male	Stage II	T3	M0	N0
GSM972148	1524	0	59	Male	Stage III	T3	M0	N1
GSM972149	1584	0	64	Male	Stage II	T3	M0	N0
GSM972150	1308	0	55	Female	Stage III	T3	M0	N1
GSM972151	924	0	75	Female	Stage III	T3	M0	N1
GSM972152	672	0	70	Female	Stage III	T3	M0	N1
GSM972153	792	1	71	Male	Stage II	T3	M0	N0
GSM972154	528	1	49	Female	Stage III	T4	M0	N2
GSM972155	288	1	42	Male	Stage III	T3	M0	N2
GSM972156	1344	1	67	Male	Stage III	T3	M0	N1
GSM972157	1416	0	57	Male	Stage III	T3	M0	N1
GSM972158	1440	0	45	Female	Stage III	T3	M0	N2
GSM972159	1116	0	67	Male	Stage III	T3	M0	N1
GSM972160	924	0	73	Male	Stage II	T3	M0	N0
GSM972161	132	1	91	Female	Stage II	T3	M0	N0
GSM972162	924	0	73	Female	Stage III	T3	M0	N1
GSM972163	492	0	71	Male	Stage II	T4	M0	N0
GSM972164	828	1	70	Male	Stage III	T3	M0	N+
GSM972165	1044	1	67	Male	Stage II	T4	M0	N0
GSM972166	144	1	42	Female	Stage III	T3	M0	N+
GSM972167	540	1	47	Male	Stage II	T3	M0	N0
GSM972168	96	1	76	Male	Stage III	T4	M0	N+
GSM972169	1968	0	50	Male	Stage II	T4	M0	N0
GSM972170	876	0	67	Female	Stage III	T2	M0	N2
GSM972171	1560	0	70	Female	Stage III	T4	M0	N1
GSM972172	60	1	88	Female	Stage II	T4	M0	N0
GSM972173	312	1	59	Female	Stage II	T4	M0	N0
GSM972174	1164	0	75	Male	Stage III	T3	M0	N1
GSM972175	516	1	83	Female	Stage III	T3	M0	N1
GSM972176	432	1	85	Female	Stage III	T4	M0	N2
GSM972177	264	1	71	Male	Stage II	N/A	N/A	N/A
GSM972178	804	0	69	Female	Stage III	N/A	N/A	N/A
GSM972179	216	1	77	Male	Stage II	N/A	N/A	N/A
GSM972180	288	1	66	Female	Stage II	N/A	N/A	N/A
GSM972181	408	1	69	Male	Stage III	N/A	N/A	N/A
GSM972182	696	1	53	Male	Stage II	T4	M0	N0
GSM972183	384	1	62	Female	Stage III	N/A	N/A	N/A
GSM972184	468	1	70	Female	Stage II	N/A	N/A	N/A
GSM972185	468	0	58	Female	Stage III	N/A	N/A	N/A
GSM972186	564	1	50	Female	Stage III	N/A	N/A	N/A
GSM972187	588	0	62	Male	Stage II	T3	M0	N0
GSM972188	264	0	58	Female	Stage III	T3	M0	N2
GSM972189	2304	0	63	Male	Stage III	T4	M0	N+
GSM972190	1296	0	68	Male	Stage II	T3	M0	N0
GSM972191	1464	0	49	Male	Stage III	T3	M0	N1
GSM972192	1896	0	72	Female	Stage II	T3	M0	N0
GSM972193	876	0	51	Female	Stage III	T3	M0	N1
GSM972194	996	0	43	Male	Stage III	T3	M0	N2
GSM972195	1440	0	54	Female	Stage II	T3	M0	N0
GSM972196	876	0	69	Female	Stage II	T3	M0	N0
GSM972197	600	0	78	Female	Stage II	T3	M0	N0
GSM972198	684	0	52	Female	Stage III	T3	M0	N1
GSM972199	792	0	73	Male	Stage III	T3	M0	N2
GSM972200	648	0	61	Male	Stage II	T3	M0	N0
GSM972201	804	0	78	Male	Stage III	T3	M0	N2
GSM972202	636	0	57	Female	Stage III	T3	M0	N1
GSM972203	648	0	66	Female	Stage III	T3	M0	N2
GSM972204	528	0	78	Male	Stage II	N/A	N/A	N/A
GSM972205	420	1	76	Male	Stage II	N/A	N/A	N/A
GSM972206	504	0	74	Male	Stage II	N/A	N/A	N/A
GSM972207	984	0	65	Male	Stage III	T3	M0	N1
GSM972208	300	1	63	Male	Stage IV	T4	M1	N2
GSM972209	156	1	54	Male	Stage IV	T3	M1	N2
GSM972210	552	1	50	Male	Stage IV	T3	M1	N+
GSM972211	684	0	65	Male	Stage III	T3	M0	N1
GSM972212	216	1	54	Female	Stage IV	T3	M1	N1
GSM972213	12	1	71	Female	Stage IV	T3	M1	N0
GSM972214	24	1	88	Female	Stage IV	T3	M1	N2
GSM972215	564	0	73	Female	Stage III	T4	M0	N2
GSM972216	1128	0	45	Female	Stage IV	T3	M1	N2
GSM972217	840	0	73	Male	Stage IV	T3	M1	N1
GSM972218	84	1	75	Female	Stage IV	T4	M1	N3
GSM972219	636	0	60	Male	Stage IV	T3	M1	N2
GSM972220	12	0	81	Male	Stage III	T3	M0	N1
GSM972221	780	0	75	Female	Stage II	T3	M0	N0
GSM972222	684	0	69	Female	Stage II	T3	M0	N0
GSM972223	396	1	78	Male	Stage II	T3	M0	N0
GSM972224	300	1	74	Male	Stage III	T4	M0	N2
GSM972225	444	0	51	Male	Stage II	T3	M0	N0
GSM972226	240	0	57	Male	Stage II	T4	M0	N0
GSM972227	240	1	61	Male	Stage IV	T3	M1	N2
GSM972228	12	0	68	Male	Stage II	T3	M0	N0
GSM972229	0	0	81	Female	Stage II	T3	M0	N0
GSM972230	324	0	55	Male	Stage III	T3	M0	N1
GSM972231	168	0	54	Male	Stage IV	T3	M1	N1
GSM972232	252	0	69	Male	Stage IV	T4	M1	N2
GSM972233	180	0	67	Male	Stage II	T3	M0	N0
GSM972234	120	1	79	Male	Stage IV	T3	M1	N1
GSM972235	84	0	57	Female	Stage III	T2	M0	N1
GSM972236	144	0	71	Male	Stage IV	T1	M1	N0
GSM972237	300	0	55	Female	Stage I	T1	M0	N0
GSM972238	228	0	53	Female	Stage III	T2	M0	N1
GSM972239	168	0	59	Male	Stage II	T3	M0	N0
GSM972240	168	0	67	Female	Stage IV	T3	M1	N1
GSM972241	204	1	61	Male	Stage II	T3	M0	N0
GSM972242	204	0	69	Male	Stage I	T2	M0	N0
GSM972243	24	0	66	Male	Stage II	T3	M0	N0
GSM972244	168	0	51	Female	Stage I	T1	M0	N0
GSM972245	0	1	77	Male	Stage IV	T4	M1	N1
GSM972246	0	0	92	Female	Stage III	T3	M0	N1
GSM972247	72	0	79	Male	Stage II	T4	M0	N0
GSM972248	168	0	58	Male	Stage II	T3	M0	N0
GSM972249	168	0	74	Female	Stage I	T1	M0	N0
GSM972250	144	0	52	Male	Stage III	T3	M0	N1
GSM972251	84	1	57	Male	Stage IV	T4	M1	N1
GSM972252	192	0	37	Female	Stage IV	T3	M1	N1
GSM972253	192	0	56	Female	Stage IV	T3	M1	N2
GSM972254	168	0	77	Female	Stage IV	T3	M1	N0
GSM972255	60	0	81	Female	Stage II	T3	M0	N0
GSM972256	228	0	63	Female	Stage IV	T4	M1	N1
GSM972257	252	1	88	Female	Stage II	T4	M0	N0
GSM972258	0	1	77	Female	Stage II	T4	M0	N0
GSM972259	348	0	72	Female	Stage II	T4	M0	N0
GSM972260	156	0	70	Male	Stage IV	T3	M1	N2
GSM972261	84	1	79	Female	Stage III	T4	M0	N1
GSM972262	60	0	88	Female	Stage II	T4	MX	N0
GSM972263	912	0	32	Male	Stage III	T2	M0	N1
GSM972264	876	0	46	Male	Stage II	T3	M0	N0
GSM972265	720	0	78	Female	Stage III	T3	M0	N1
GSM972266	240	1	56	Male	Stage IV	T4	M1	N2
GSM972267	804	1	82	Male	Stage II	T3	M0	N0
GSM972268	576	0	67	Male	Stage III	T2	M0	N1
GSM972269	948	0	70	Male	Stage I	T2	M0	N0
GSM972270	780	0	75	Female	Stage II	T4	M0	N0
GSM972271	168	1	92	Male	Stage III	T4	M0	N1
GSM972272	180	1	47	Female	Stage IV	T3	M1	N1
GSM972273	192	1	84	Male	0	Tis	M0	N0
GSM972274	684	0	91	Female	Stage III	T4	M0	N2
GSM972275	48	1	76	Male	Stage II	T4	M0	N0
GSM972276	516	0	59	Male	Stage III	T3	M0	N2
GSM972277	612	0	88	Female	Stage II	T4	M0	N0
GSM972278	540	0	72	Female	Stage I	T2	M0	N0
GSM972279	624	0	67	Female	Stage III	T3	M0	N1
GSM972280	552	1	79	Female	Stage II	T4	M0	N0
GSM972281	672	0	64	Male	Stage I	T1	M0	N0
GSM972282	612	0	79	Female	Stage I	T2	M0	N0
GSM972283	612	0	65	Male	Stage II	T3	M0	N0
GSM972284	324	1	63	Female	Stage IV	T4	M1	N2
GSM972285	24	1	71	Male	Stage II	T2	M0	N0
GSM972286	444	0	24	Male	Stage II	T3	M0	N0
GSM972287	516	0	77	Male	Stage II	T3	M0	N0
GSM972288	420	1	53	Male	Stage IV	T4	M1	N1
GSM972289	204	1	72	Male	Stage IV	T4	M1	N1
GSM972290	468	0	70	Female	Stage I	T2	M0	N0
GSM972291	384	0	46	Male	Stage III	T4	M0	N2
GSM972292	300	0	62	Female	Stage II	T3	M0	N0
GSM972293	600	0	N/A	Male	Stage I	T2	M0	N0
GSM972294	300	0	74	Male	Stage II	T3	M0	N0
GSM972295	732	0	68	Male	Stage III	T4	M0	N1
GSM972296	264	0	77	Female	0	Tis	M0	N0
GSM972297	552	1	77	Male	Stage I	T1	M0	N0
GSM972298	108	0	83	Female	Stage II	T3	M0	N0
GSM972299	492	1	54	Female	Stage IV	T4	M1	N2
GSM972300	492	0	75	Male	0	Tis	M0	N0
GSM972301	1260	1	74	Male	Stage III	T3	M0	N2
GSM972302	324	1	79	Male	Stage III	T4	M0	N1
GSM972303	228	0	80	Female	Stage I	T2	M0	N0
GSM972304	360	0	60	Female	Stage II	T3	M0	N0
GSM972305	372	0	82	Female	Stage III	T4	M0	N2
GSM972306	672	0	70	Male	Stage II	T3	M0	N0
GSM972307	984	0	71	Female	Stage II	T3	M0	N0
GSM972308	1104	0	79	Female	Stage III	T3	M0	N1
GSM972309	1140	0	78	Male	Stage II	T3	M0	N0
GSM972310	300	0	80	Female	Stage III	T3	M0	N1
GSM972311	1272	0	55	Male	Stage II	T3	M0	N0
GSM972312	1164	1	71	Male	Stage II	T3	M0	N0
GSM972313	1092	1	83	Female	Stage I	T2	M0	N0
GSM972314	552	0	86	Female	Stage III	T3	M0	N1
GSM972315	1008	0	60	Female	Stage I	T1	M0	N0
GSM972316	996	0	77	Female	Stage II	T3	M0	N0
GSM972317	360	1	85	Male	Stage II	T3	M0	N0
GSM972318	432	1	84	Female	Stage II	T3	M0	N0
GSM972319	936	1	71	Female	Stage II	T3	M0	N0
GSM972320	696	1	64	Male	Stage III	T2	M0	N1
GSM972321	108	0	52	Male	Stage III	T3	M0	N2
GSM972322	1032	1	46	Male	Stage II	T3	M0	N0
GSM972323	960	0	67	Female	Stage III	T3	M0	N1
GSM972324	984	0	72	Male	Stage II	T3	M0	N0
GSM972325	852	0	55	Male	Stage III	T3	M0	N1
GSM972326	1020	0	71	Female	Stage II	T3	M0	N0
GSM972327	996	0	60	Male	Stage II	T3	M0	N0
GSM972328	984	0	74	Male	Stage III	T3	M0	N2
GSM972329	936	0	61	Male	Stage II	T3	M0	N0
GSM972330	1032	0	79	Female	Stage II	T3	M0	N0
GSM972331	900	1	79	Male	Stage II	T3	M0	N0
GSM972332	1044	0	72	Female	Stage II	T3	M0	N0
GSM972333	960	0	49	Male	Stage II	T3	M0	N0
GSM972334	924	0	79	Female	Stage III	T3	M0	N2
GSM972335	552	1	73	Male	Stage I	T2	M0	N0
GSM972336	600	0	63	Male	Stage III	T3	M0	N1
GSM972337	492	1	80	Female	Stage III	T3	M0	N1
GSM972338	888	0	69	Male	Stage II	T3	M0	N0
GSM972339	912	0	67	Male	Stage III	T3	M0	N1
GSM972340	1008	0	75	Male	Stage II	T3	M0	N0
GSM972341	828	0	89	Female	Stage III	T3	M0	N1
GSM972342	336	0	78	Male	Stage I	T2	M0	N0
GSM972343	624	1	86	Male	Stage II	T3	M0	N0
GSM972344	900	0	70	Female	Stage II	T3	M0	N0
GSM972345	504	1	83	Male	Stage III	T3	M0	N2
GSM972346	864	1	82	Female	Stage III	T3	M0	N1
GSM972347	84	0	73	Female	Stage II	T3	M0	N0
GSM972348	744	0	60	Male	Stage II	T3	M0	N0
GSM972349	60	1	79	Female	Stage III	T4	M0	N1
GSM972350	108	1	84	Female	Stage III	T3	M0	N1
GSM972351	288	0	71	Male	Stage II	T4	M0	N0
GSM972352	1668	0	66	Male	Stage III	T3	M0	N2
GSM972353	1596	0	46	Female	Stage II	T4	M0	N0
GSM972354	1140	1	68	Female	Stage III	T3	M0	N2
GSM972355	408	1	72	Male	Stage II	T3	M0	N0
GSM972356	636	1	73	Female	Stage II	T3	M0	N0
GSM972357	504	1	88	Female	Stage II	T3	M0	N0
GSM972358	972	0	53	Female	Stage II	T3	M0	N0
GSM972359	360	1	56	Female	Stage II	T3	M0	N0
GSM972360	1692	0	54	Female	Stage III	T3	M0	N1
GSM972361	228	1	72	Female	Stage III	T4	M0	N2
GSM972362	1176	0	50	Male	Stage III	T3	M0	N1
GSM972363	1680	0	68	Female	Stage III	T3	M0	N1
GSM972364	1236	0	71	Female	Stage III	T3	M0	N1
GSM972365	564	0	59	Female	Stage III	T3	M0	N2
GSM972366	288	1	50	Male	Stage III	T3	M0	N2
GSM972367	1140	0	72	Male	Stage III	T3	M0	N1
GSM972368	1104	0	70	Female	Stage III	T3	M0	N1
GSM972369	1224	1	58	Male	Stage III	T3	M0	N2
GSM972370	852	1	73	Female	Stage III	T3	M0	N1
GSM972371	972	0	47	Male	Stage III	T3	M0	N1
GSM972372	600	1	59	Male	Stage III	T4	M0	N2
GSM972373	948	0	66	Male	Stage III	T3	M0	N1
GSM972374	1080	0	65	Male	Stage III	T1	M0	N1
GSM972375	1404	0	46	Female	Stage III	T3	M0	N1
GSM972376	1044	0	73	Female	Stage III	T3	M0	N2
GSM972377	984	0	59	Female	Stage III	T3	M0	N1
GSM972378	1032	0	78	Male	Stage III	T3	M0	N2
GSM972379	1140	0	63	Female	Stage III	T2	M0	N1
GSM972380	180	1	64	Female	Stage III	T3	M0	N2
GSM972381	576	1	63	Male	Stage II	T3	M0	N0
GSM972382	456	1	58	Male	Stage II	T3	M0	N0
GSM972383	1104	0	70	Female	Stage II	T3	M0	N0
GSM972384	1272	1	61	Male	Stage II	T3	M0	N0
GSM972385	756	0	70	Male	Stage II	T3	M0	N0
GSM972386	1080	0	77	Female	Stage II	T3	M0	N0
GSM972387	1476	0	62	Male	Stage II	T3	M0	N0
GSM972388	996	1	75	Female	Stage II	T3	M0	N0
GSM972389	1116	0	77	Male	Stage II	T4	M0	N0
GSM972390	96	1	87	Male	Stage III	T3	M0	N1
GSM972391	624	1	68	Male	Stage II	T3	M0	N0
GSM972392	528	1	75	Female	Stage II	T4	M0	N0
GSM972393	564	1	76	Male	Stage II	T3	M0	N0
GSM972394	132	1	81	Male	Stage III	T3	M0	N1
GSM972395	1764	0	64	Male	Stage III	T4	M0	N1
GSM972396	1284	0	72	Male	Stage II	T3	M0	N0
GSM972397	1260	0	83	Female	Stage II	T3	M0	N0
GSM972398	768	1	65	Male	Stage II	T3	M0	N0
GSM972399	1080	0	54	Female	Stage III	T4	M0	N1
GSM972400	132	1	67.8	Female	Stage IV	T4	M1	N2
GSM972401	0	1	69	Male	Stage II	T3	M0	N0
GSM972402	372	1	71	Male	Stage II	T3	M1	N0
GSM972403	672	0	70	Female	Stage II	T3	M0	N0
GSM972404	576	0	68	Male	Stage II	T3	M0	N0
GSM972405	948	1	70	Female	Stage II	T4	M0	N0
GSM972406	1272	0	66	Female	Stage II	T3	M0	N0
GSM972407	1584	0	42	Female	Stage II	T4	M0	N0
GSM972408	384	1	66	Male	Stage II	T3	M0	N0
GSM972409	1248	0	72	Female	Stage II	T4	M0	N0
GSM972410	1092	0	68	Female	Stage II	T3	M0	N0
GSM972411	1500	0	48	Female	Stage III	T1	M0	N1
GSM972412	96	1	78	Male	Stage III	T3	M0	N2
GSM972413	240	1	66	Male	Stage III	T3	M0	N1
GSM972414	636	0	52	Female	Stage II	T3	M0	N0
GSM972415	504	1	69	Male	Stage III	T3	M0	N1
GSM972416	96	1	49	Male	Stage II	T4	M0	N0
GSM972417	1752	0	59	Male	Stage II	T3	M0	N0
GSM972418	840	0	64	Male	Stage II	T3	M0	N0
GSM972419	384	1	85	Female	Stage III	T3	M0	N2
GSM972420	72	1	83	Male	Stage III	T3	M0	N2
GSM972421	336	0	66	Male	Stage III	N/A	N/A	N/A
GSM972422	444	1	74	Male	Stage II	N/A	N/A	N/A
GSM972423	480	0	52	Female	Stage II	N/A	N/A	N/A
GSM972424	1248	0	70	Male	Stage II	T3	M0	N0
GSM972425	708	0	72	Female	Stage III	T3	M0	N1
GSM972426	972	0	49	Male	Stage II	T3	M0	N0
GSM972427	636	0	63	Male	Stage II	T3	M0	N0
GSM972428	660	0	62	Male	Stage III	T3	M0	N2
GSM972429	744	0	64	Male	Stage III	T4	M0	N2
GSM972430	636	0	43	Female	Stage II	T3	M0	N0
GSM972431	648	0	59	Male	Stage III	T3	M0	N1
GSM972432	660	0	71	Male	Stage III	N/A	N/A	N/A
GSM972433	192	1	85	Male	Stage III	N/A	N/A	N/A
GSM972434	504	1	70	Male	Stage II	N/A	N/A	N/A
GSM972435	480	0	71	Male	Stage III	N/A	N/A	N/A
GSM972436	216	1	81	Male	Stage II	N/A	N/A	N/A
GSM972437	84	1	48	Female	Stage IV	T3	M1	N2
GSM972438	360	1	44	Male	Stage IV	T4	M1	N1
GSM972439	24	1	65	Male	Stage IV	T3	M1	N1
GSM972440	624	0	50	Male	Stage II	T3	M0	N0
GSM972441	816	0	49	Female	Stage IV	T4	M1	N2
GSM972442	72	1	54	Female	Stage IV	T3	M1	N2
GSM972443	576	0	49	Male	Stage II	T3	M0	N0
GSM972444	168	1	73	Male	Stage III	T4	MX	N2
GSM972445	420	0	48	Male	Stage II	T4	M0	N0
GSM972447	372	0	71	Male	Stage II	T3	M0	N0
GSM972449	492	1	51	Female	Stage III	T4	M0	N1
GSM972450	564	1	80	Male	Stage II	T3	M0	N0
GSM972451	1164	0	58	Male	Stage II	T4	M0	N0
GSM972452	1188	0	75	Female	Stage III	T3	M0	N2
GSM972453	1200	0	51	Female	Stage III	T3	M0	N1
GSM972454	900	0	62	Male	Stage I	T2	M0	N0
GSM972455	888	0	89	Female	Stage III	T3	M0	N1
GSM972456	0	1	82	Female	Stage II	T3	M0	N0
GSM972457	816	0	74	Female	Stage III	T3	M0	N1
GSM972458	204	1	65	Male	Stage II	T3	M0	N0
GSM972459	144	0	80	Male	Stage II	T3	M0	N0
GSM972460	1152	0	70	Female	Stage II	T3	M0	N0
GSM972461	1152	0	56	Male	Stage II	T3	M0	N0
GSM972462	1056	0	72	Male	Stage I	T2	M0	N0
GSM972463	24	1	67	Male	Stage III	T4	M0	N2
GSM972464	1032	0	76	Female	Stage I	T2	M0	N0
GSM972465	1008	1	73	Male	Stage II	T3	M0	N0
GSM972466	900	0	73	Female	Stage III	T3	M0	N1
GSM972467	864	0	54	Male	Stage III	T3	M0	N2
GSM972468	288	1	73	Male	Stage II	T3	M0	N0
GSM972469	1032	0	69	Male	Stage I	T2	M0	N0
GSM972470	1020	0	50	Male	Stage II	T3	M0	N0
GSM972472	960	0	58	Male	Stage II	T4	M0	N0
GSM972473	1404	0	67	Male	Stage II	T3	M0	N0
GSM972474	1428	0	49	Female	Stage III	T3	M0	N1
GSM972475	1044	0	68	Female	Stage II	T3	M0	N0
GSM972476	768	0	61	Male	Stage III	T4	M0	N1
GSM972477	972	0	75	Male	Stage II	T3	M0	N0
GSM972478	828	0	80	Male	Stage II	T3	M0	N0
GSM972479	36	0	79	Male	Stage III	T4	M0	N2
GSM972480	828	0	78	Male	Stage II	T3	M0	N0
GSM972481	780	1	67	Male	Stage III	T3	M0	N2
GSM972482	504	0	90	Female	Stage II	T3	M0	N0
GSM972483	336	1	80	Female	Stage II	T3	M0	N0
GSM972484	912	0	68	Male	Stage II	T3	M0	N0
GSM972485	900	0	69	Male	Stage II	T3	M0	N0
GSM972486	396	0	87	Male	Stage II	T3	M0	N0
GSM972487	804	0	84	Male	Stage II	T3	M0	N0
GSM972488	588	0	65	Male	Stage II	T3	M0	N0
GSM972489	888	0	77	Female	Stage II	T3	M0	N0
GSM972490	888	0	67	Male	Stage II	T3	M0	N0
GSM972491	840	0	74	Male	Stage II	T3	M0	N0
GSM972492	816	0	69	Male	Stage I	T2	M0	N0
GSM972493	708	0	89	Female	Stage II	T3	M0	N0
GSM972494	684	0	43	Female	Stage I	T2	M0	N0
GSM972495	324	1	69	Female	Stage III	T3	M0	N1
GSM972496	1704	0	65	Female	Stage I	T2	M0	N0
GSM972497	12	0	77	Female	Stage III	T2	M0	N1
GSM972498	708	1	50	Female	Stage III	T3	M0	N1
GSM972499	864	0	82	Male	Stage III	T4	M0	N2
GSM972501	1272	1	76	Female	Stage III	T3	M0	N1
GSM972502	1572	0	69	Male	Stage II	T3	M0	N0
GSM972503	1752	0	42	Female	Stage II	T3	M0	N0
GSM972504	360	1	80	Male	Stage III	T3	M0	N2
GSM972505	1728	0	69	Male	Stage II	T3	M0	N0
GSM972506	1692	0	68	Male	Stage II	T3	M0	N0
GSM972507	504	0	83	Female	Stage III	T3	M0	N1
GSM972508	1608	0	69	Female	Stage I	T1	M0	N0
GSM972509	168	0	73	Female	Stage I	T2	M0	N0
GSM972510	1032	0	89	Male	Stage II	T3	M0	N0
GSM972511	564	1	75	Male	Stage III	T3	M0	N2
GSM972512	276	1	62	Male	Stage III	T4	M0	N2
GSM972513	576	1	85	Male	Stage III	T3	M0	N1
GSM972514	384	1	79	Female	Stage III	T2	M0	N1
GSM972515	1416	0	72	Female	Stage II	T3	M0	N0
GSM972516	792	0	82	Male	Stage II	T3	M0	N0
GSM972517	444	1	88	Female	Stage II	T3	M0	N0
GSM972518	420	1	82	Female	Stage III	T4	M0	N1
GSM972519	168	1	58	Male	Stage II	T3	M0	N0
GSM972520	744	1	76	Male	Stage III	T3	M0	N1
GSM972521	912	1	90	Female	Stage II	T3	M0	N0
GSM972522	1188	0	53	Female	Stage II	T3	M0	N0
GSM2325238	503.04	0	55.6	Female	Stage IV	T3	M1	N1
GSM2325239	483.24	0	65.6	Male	Stage III	T3	M0	N1
GSM2325240	355.44	0	62.7	Male	Stage II	T3	M0	N0
GSM2325241	391.8	0	61.8	Male	Stage III	T3	M0	N1
GSM2325242	379.08	0	52.1	Female	Stage III	T3	M0	N1
GSM2325243	414.24	0	59.1	Male	Stage II	T3	M0	N0
GSM2325244	392.16	0	70.7	Male	Stage II	T3	M0	N0
GSM2325245	363.72	0	60.7	Male	Stage III	T3	M0	N1
GSM2325246	336.96	0	55	Male	Stage II	T3	M0	N0
GSM2325247	330.6	0	53.1	Male	Stage III	T3	M0	N1
GSM2325249	179.16	0	58.6	Male	Stage II	T3	M0	N0
GSM2325250	280.56	0	68.5	Male	Stage III	T3	M0	N1
GSM2325251	309.72	0	58.8	Male	Stage IV	T2	M1	N1
GSM2325252	156.24	0	70.1	Male	Stage III	TNA	M0	N1
GSM2325253	416.64	0	77.6	Female		T3	MNA	NNA
GSM2325254	219.36	0	68.5	Female	Stage IV	T3	M1	NNA
GSM2325255	123.12	1	75.2	Male	Stage IV	T3	M1	NNA
GSM2325256	127.44	0	76.3	Male		T3	MNA	NNA
GSM2325257	99	0	38.2	Male	Stage III	T3	M0	N1
GSM2325258	69	1	61.1	Female	Stage IV	T3	M1	N0
GSM2325259	279.36	0	69.4	Male	Stage II	T3	M0	N0
GSM2325260	285.6	0	54.2	Male	Stage II	T3	M0	N0
GSM2325261	87.96	0	57.4	Female	Stage II	T3	M0	N0
GSM2325262	289.2	0	61.3	Male	Stage III	T3	M0	N1
GSM2325263	270.6	0	47	Male	Stage III	T3	M0	N1
GSM2325264	266.64	0	62.7	Male	Stage II	T3	M0	N0
GSM2325265	215.76	0	51.3	Male	Stage III	T3	M0	N1
GSM2325266	75	0	73.3	Male	Stage II	T3	M0	N0
GSM2325267	157.44	0	47.2	Female	Stage IV	T3	M1	N1
GSM2325268	194.52	0	72.7	Female	Stage II	T3	M0	N0
GSM2325269	76.56	0	38.8	Male	Stage III	T4	M0	N1
GSM2325270	156.24	0	75.5	Male	Stage II	T3	M0	N0
GSM2325271	35.52	0	80	Female	Stage III	T3	M0	N1
GSM2325272	156.6	0	60.9	Male	Stage III	T3	M0	N1
GSM2325273	20.88	0	76.3	Male	Stage III	T3	M0	N1
GSM2325274	151.08	0	49.5	Female	Stage II	T3	M0	N0
GSM2325275	138.84	0	49.9	Male	Stage II	T3	M0	N0
GSM2325276	117.96	0	57.6	Male	Stage III	T3	M0	N1
GSM2325277	99.36	0	77.3	Male	Stage III	T3	M0	N1
GSM2325278	272.16	0	72.4	Male	Stage III	T3	M0	N1
GSM2325279	242.28	0	76.3	Male	Stage III	T3	M0	N1
GSM2325280	0	0	61.4	Male	Stage III	T3	M0	N1
GSM2325281	0	0	66.3	Female	Stage III	T3	M0	N1
GSM2325282	0	0	65.6	Male	Stage II	T3	M0	N0
GSM2325287	348.36	0	74.1	Male	Stage II	T3	M0	N0
GSM2325288	21.36	0	48.2	Male	Stage III	T4	M0	N1
GSM2325289	8.28	0	56.3	Female	Stage II	T3	M0	N0
GSM2325290	1814.04	0	61.9	Male	Stage II	T3	M0	N0
GSM2325291	1092	0	65.4	Male	Stage III	T3	M0	N1
GSM2325292	1731.6	0	49.2	Male	Stage II	T3	M0	N0
GSM2325293	1344.12	0	63.7	Male	Stage III	T3	M0	N1
GSM2325294	1335	0	58.6	Female	Stage II	T3	M0	N0
GSM2325295	1200.48	0	66.4	Male	Stage III	T3	M0	N1
GSM2325296	37.92	0	62.1	Male	Stage III	T3	M0	N1
GSM2325297	848.64	1	57.4	Male	Stage II	T3	M0	N0
GSM2325298	1346.88	0	48.4	Female	Stage III	T3	M0	N1
GSM2325299	954.36	0	71.2	Male	Stage II	T3	M0	N0
GSM2325300	1318.08	0	71.2	Female	Stage II	T3	M0	N0
GSM2325301	1322.04	1	52.7	Male	Stage III	T3	M0	N1
GSM2325302	548.76	0	70.3	Male	Stage III	T3	M0	N1
GSM2325303	1372.2	0	54	Female	Stage III	T3	M0	N1
GSM2325304	1012.32	1	53.7	Male	Stage II	T3	M0	N0
GSM2325305	1041.48	0	60	Male	Stage III	T3	M0	N1
GSM2325306	1127.52	0	68.2	Male	Stage II	T3	M0	N0
GSM2325307	618.24	1	65.7	Male	Stage III	T3	M0	N1
GSM2325308	1059.24	0	79.7	Male	Stage III	T3	M0	N1
GSM2325309	995.76	0	81.4	Female	Stage III	T3	M0	N1
GSM2325310	855.72	0	66.3	Male	Stage III	T3	M0	N1
GSM2325311	735	0	59.3	Male	Stage III	T3	M0	N1
GSM2325312	1007.64	0	57.4	Male	Stage III	T3	M0	N1
GSM2325313	471	0	81.5	Male	Stage II	T3	M0	N0
GSM2325314	412.68	0	62.3	Male	Stage II	T3	M0	N0
GSM2325315	1065.96	0	63.7	Female	Stage III	T3	M0	N1
GSM2325316	955.56	0	66.8	Female	Stage II	T3	M0	N0
GSM2325317	993.84	0	71.5	Female	Stage III	T4	M0	N1
GSM2325318	934.2	0	76.8	Male	Stage III	T3	M0	N1
GSM2325319	905.76	0	76.5	Female	Stage II	T3	M0	N0
GSM2325320	1152.36	0	58.3	Female	Stage III	T3	M0	N1
GSM2325321	1184.4	0	76.7	Male	Stage II	T3	M0	N0
GSM2325322	954	1	62.6	Female	Stage III	T3	M0	N1
GSM2325323	922.44	0	51.2	Male	Stage II	T3	M0	N0
GSM2325324	357.84	0	67.8	Female	Stage III	T3	M0	N1
GSM2325325	1080.24	0	63.4	Male	Stage III	T3	M0	N1
GSM2325326	859.32	0	76.3	Female	Stage II	T3	M0	N0
GSM2325327	1131.12	0	41.8	Female	Stage III	T3	M0	N1
GSM2325328	1099.56	0	58.1	Male	Stage II	T3	M0	N0
GSM2325329	729.48	0	65.8	Male	Stage III	T3	M0	N1
GSM2325330	762.24	0	59.5	Female	Stage III	T3	M0	N1
GSM2325331	403.2	1	53.7	Male	Stage III	T3	M0	N1
GSM2325332	1048.2	0	56.9	Male	Stage III	T3	M0	N1
GSM2325333	1311.84	0	60.7	Male	Stage III	T2	M0	N1
GSM2325334	881.76	1	64.1	Female	Stage II	T3	M0	N0
GSM2325335	306.12	1	55.5	Male	Stage III	T3	M0	N1
GSM2325336	1261.68	0	50	Male	Stage II	T3	M0	N0
GSM2325337	1098.36	1	35.7	Male	Stage III	T3	M0	N1
GSM2325338	1093.56	0	77.8	Male	Stage II	T3	M0	N0
GSM2325339	957.48	0	65.1	Male	Stage III	T3	M0	N1
GSM2325340	292.68	1	74.6	Female	Stage III	T3	M0	N1
GSM2325341	1208.4	0	63	Male	Stage III	T3	M0	N1
GSM2325342	1030.08	0	73.3	Male	Stage III	T3	M0	N1
GSM2325343	908.64	0	73.3	Male	Stage III	T3	M0	N1
GSM2325344	946.08	0	54.8	Male	Stage III	T3	M0	N1
GSM2325345	28.8	0	61.5	Male	Stage III	T3	M0	N1
GSM2325346	353.52	1	63.2	Female	Stage III	T3	M0	N1
GSM2325347	276.6	0	63.9	Male	Stage III	T3	M0	N1
GSM2325348	243.84	1	75.5	Male	Stage II	T3	M0	N0
GSM2325349	1148.88	0	68.3	Female	Stage III	T2	M0	N1
GSM2325350	435.96	0	51.1	Female	Stage III	T3	M0	N1
GSM2325351	1153.56	0	46.3	Female	Stage III	T3	M0	N1
GSM2325352	880.56	0	59.4	Female	Stage III	T3	M0	N1
GSM2325353	546.84	0	70.9	Female	Stage III	T3	M0	N1
GSM2325354	778.44	0	59.8	Male	Stage III	T3	M0	N1
GSM2325355	535.32	0	81.1	Male	Stage III	T3	M0	N1
GSM2325356	842.28	0	73	Female	Stage III	T3	M0	N1
GSM2325357	860.88	0	70.9	Male	Stage II	T3	M0	N0
GSM2325358	598.92	1	63.8	Male	Stage III	T4	M0	N1
GSM2325359	761.04	0	63.7	Male	Stage II	T3	M0	N0
GSM2325360	1097.16	0	72.3	Male	Stage IV	T3	M1	N1
GSM2325361	105.72	1	51.9	Male	Stage IV	T3	M1	N1
GSM2325362	764.64	0	69.6	Female	Stage III	T3	M0	N1
GSM2325363	726.36	0	65.1	Female	Stage III	T3	M0	N1
GSM2325364	886.08	0	60.2	Male	Stage III	T3	M0	N1
GSM2325365	788.64	0	56.3	Female	Stage III	T3	M0	N1
GSM2325366	725.52	0	66.2	Male	Stage III	T3	M0	N1
GSM2325367	869.16	0	79.9	Male	Stage III	T3	M0	N1
GSM2325368	821.76	0	67.5	Male	Stage III	T3	M0	N1
GSM2325369	757.08	0	60.6	Male	Stage II	T3	M0	N0
GSM2325370	854.88	0	51.8	Female	Stage III	T3	M0	N1
GSM2325371	39.84	1	57.5	Male	Stage III	T3	M0	N1
GSM2325372	869.16	0	54.8	Male	Stage II	T3	M0	N0
GSM2325373	736.92	0	73.7	Female	Stage III	T3	M0	N1
GSM2325374	515.64	1	73.9	Female	Stage III	T3	M0	N1
GSM2325375	510.48	0	50.5	Female	Stage III	T3	M0	N1
GSM2325376	994.56	0	77	Female	Stage III	T3	M0	N1
GSM2325377	861.6	0	41.8	Female	Stage III	T3	M0	N1
GSM2325378	761.76	0	73.1	Male	Stage III	T3	M0	N1
GSM2325379	944.52	0	67	Male	Stage III	T4	M0	N1
GSM2325380	880.56	0	61.9	Male	Stage III	T3	M0	N1
GSM2325381	931.08	0	42	Male	Stage II	T3	M0	N0
GSM2325382	488.04	0	68.7	Male	Stage III	T3	M0	N1
GSM2325383	429.6	1	59.4	Female	Stage IV	T3	M1	N1
GSM2325384	774	0	78.8	Female	Stage III	T3	M0	N1
GSM2325385	870.72	0	57.3	Male	Stage III	T3	M0	N1
GSM2325386	891.96	0	63.7	Female	Stage III	T3	M0	N1
GSM2325387	489.96	1	60.7	Male	Stage III	T3	M0	N1
GSM2325388	865.2	0	62.5	Male	Stage III	T3	M0	N1
GSM2325389	828.48	0	51.7	Female	Stage III	T3	M0	N1
GSM2325390	841.08	0	56.5	Female	Stage III	T3	M0	N1
GSM2325391	26.4	0	74.9	Male	Stage III	T3	M0	N1
GSM2325392	858.48	0	61.5	Male	Stage III	T2	M0	N1
GSM2325393	813.12	0	69.9	Male	Stage II	T3	M0	N0
GSM2325394	864.36	0	63.6	Female	Stage III	T3	M0	N1
GSM2325395	325.44	1	59	Female	Stage III	T3	M0	N1
GSM2325396	717.6	0	53.1	Female	Stage II	T3	M0	N0
GSM2325397	444.24	0	65.3	Male	Stage II	T4	M0	N0
GSM2325398	352.32	0	70.6	Male	Stage II	T3	M0	N0
GSM2325399	601.68	0	46.2	Male	Stage II	T3	M0	N0
GSM2325400	200.76	0	63.9	Male	Stage III	T4	M0	N1
GSM2325401	85.2	0	47.5	Male	Stage III	T3	M0	N1
GSM2325402	92.76	0	77.7	Male	Stage II	T3	M0	N0
GSM2325403	0	0	56.5	Female	Stage II	T3	M0	N0
GSM2325404	142.8	0	52.4	Male	Stage III	T3	M0	N1
GSM2325405	0	0	59.1	Male	Stage III	T3	M0	N1
GSM2325406	70.2	0	69	Male	Stage III	T3	M0	N1
GSM2325409	64.68	0	65.2	Male	Stage II	T3	M0	N0
GSM2325410	0	0	47.6	Male	Stage III	T4	M0	N1
GSM2325411	1331.52	0	60.3	Male	Stage II	T3	M0	N0
GSM2325412	1829.76	0	70.9	Female	Stage III	T3	M0	N1
GSM2325413	1520.88	0	56.3	Male	Stage III	T3	M0	N1
GSM2325414	1720.92	0	53.7	Male	Stage III	T3	M0	N1
GSM2325415	1159.92	0	55.8	Male	Stage III	T3	M0	N1
GSM2325416	695.16	1	61.6	Female	Stage III	T3	M0	N1
GSM2325417	257.28	1	59.3	Male	Stage II	T3	M0	N0
GSM2325418	1027.68	1	62.5	Male	Stage II	T3	M0	N0
GSM2325419	1237.2	0	68.5	Male	Stage II	T3	M0	N0
GSM2325420	1722.48	0	62.6	Male	Stage III	T3	M0	N1
GSM2325421	887.28	1	60.3	Male	Stage II	T3	M0	N0
GSM2325422	1443.12	0	72	Male	Stage II	T3	M0	N0
GSM2325423	1079.04	0	70.9	Male	Stage III	T4	M0	N1
GSM2325424	1009.56	0	67.5	Female	Stage II	T3	M0	N0
GSM2325425	482.88	1	70.5	Male	Stage III	T3	M0	N1
GSM2325426	1381.2	0	61.5	Male	Stage II	T3	M0	N0
GSM2325427	926.76	1	53.8	Male	Stage II	T3	M0	N0
GSM2325428	172.44	1	36.2	Female	Stage III	T3	M0	N1
GSM2325429	1038	0	58.6	Male	Stage III	T4	M0	N1
GSM2325430	1167.36	0	53.8	Male	Stage II	T3	M0	N0
GSM2325431	878.64	0	61.3	Male	Stage III	T3	M0	N1
GSM2325432	800.88	0	54.9	Male	Stage III	T3	M0	N1
GSM2325433	832.08	0	63.6	Male	Stage III	T3	M0	N1
GSM2325434	1033.2	0	61.9	Male	Stage III	T2	M0	N1
GSM2325435	735.84	0	41.7	Male	Stage IV	T3	M1	N1
GSM2325436	488.76	0	68.1	Male	Stage IV	T3	M1	N0
GSM2325437	41.76	0	67.1	Female	Stage III	T3	M0	N1
GSM2325438	866.76	0	72	Male	Stage III	T3	M0	N1
GSM2325439	841.08	0	66.8	Male	Stage II	T3	M0	N0
GSM2325440	861.24	0	69.4	Female	Stage IV	T4	M1	N1

## Sheet: 19.clinical
Id	age	gender	stage	T	M	N
GSM972244	51	0	1	1	0	0
GSM972237	55	0	1	1	0	0
GSM972315	60	0	1	1	0	0
GSM972508	69	0	1	1	0	0
GSM972249	74	0	1	1	0	0
GSM971969	30.2	1	1	1	0	0
GSM972281	64	1	1	1	0	0
GSM972297	77	1	1	1	0	0
GSM971970	31.7	0	1	2	0	0
GSM971960	38.2	0	1	2	0	0
GSM972494	43	0	1	2	0	0
GSM972496	65	0	1	2	0	0
GSM972290	70	0	1	2	0	0
GSM971978	71.4	0	1	2	0	0
GSM972278	72	0	1	2	0	0
GSM972509	73	0	1	2	0	0
GSM972464	76	0	1	2	0	0
GSM972282	79	0	1	2	0	0
GSM972303	80	0	1	2	0	0
GSM972313	83	0	1	2	0	0
GSM971972	40.2	1	1	2	0	0
GSM972053	55	1	2	2	0	0
GSM972454	62	1	1	2	0	0
GSM972052	68	1	2	2	0	0
GSM972242	69	1	1	2	0	0
GSM972469	69	1	1	2	0	0
GSM972492	69	1	1	2	0	0
GSM972269	70	1	1	2	0	0
GSM972285	71	1	2	2	0	0
GSM971989	71.3	1	1	2	0	0
GSM972462	72	1	1	2	0	0
GSM972335	73	1	1	2	0	0
GSM972129	76	1	2	2	0	0
GSM972342	78	1	1	2	0	0
GSM971990	83.1	1	1	2	0	0
GSM971965	37.5	0	2	3	0	0
GSM971975	41.9	0	2	3	0	0
GSM972503	42	0	2	3	0	0
GSM972430	43	0	2	3	0	0
GSM972124	49	0	2	3	0	0
GSM2325274	49.5	0	2	3	0	0
GSM972414	52	0	2	3	0	0
GSM972358	53	0	2	3	0	0
GSM972522	53	0	2	3	0	0
GSM2325396	53.1	0	2	3	0	0
GSM972195	54	0	2	3	0	0
GSM972359	56	0	2	3	0	0
GSM2325289	56.3	0	2	3	0	0
GSM2325403	56.5	0	2	3	0	0
GSM2325261	57.4	0	2	3	0	0
GSM972077	58	0	2	3	0	0
GSM2325294	58.6	0	2	3	0	0
GSM972304	60	0	2	3	0	0
GSM972292	62	0	2	3	0	0
GSM972144	63	0	2	3	0	0
GSM972032	64	0	2	3	0	0
GSM972125	64	0	2	3	0	0
GSM2325334	64.1	0	2	3	0	0
GSM972083	65	0	2	3	0	0
GSM972127	66	0	2	3	0	0
GSM972406	66	0	2	3	0	0
GSM971979	66.4	0	2	3	0	0
GSM2325316	66.8	0	2	3	0	0
GSM972094	67	0	2	3	0	0
GSM2325424	67.5	0	2	3	0	0
GSM972071	68	0	2	3	0	0
GSM972081	68	0	2	3	0	0
GSM972089	68	0	2	3	0	0
GSM972410	68	0	2	3	0	0
GSM972475	68	0	2	3	0	0
GSM972196	69	0	2	3	0	0
GSM972222	69	0	2	3	0	0
GSM972344	70	0	2	3	0	0
GSM972383	70	0	2	3	0	0
GSM972403	70	0	2	3	0	0
GSM972460	70	0	2	3	0	0
GSM972307	71	0	2	3	0	0
GSM972319	71	0	2	3	0	0
GSM972326	71	0	2	3	0	0
GSM2325300	71.2	0	2	3	0	0
GSM972090	72	0	2	3	0	0
GSM972192	72	0	2	3	0	0
GSM972332	72	0	2	3	0	0
GSM972515	72	0	2	3	0	0
GSM2325268	72.7	0	2	3	0	0
GSM972084	73	0	2	3	0	0
GSM972347	73	0	2	3	0	0
GSM972356	73	0	2	3	0	0
GSM972016	74.5	0	2	3	0	0
GSM972050	75	0	2	3	0	0
GSM972058	75	0	2	3	0	0
GSM972221	75	0	2	3	0	0
GSM972388	75	0	2	3	0	0
GSM972059	76	0	2	3	0	0
GSM972092	76	0	2	3	0	0
GSM2325326	76.3	0	2	3	0	0
GSM2325319	76.5	0	2	3	0	0
GSM972316	77	0	2	3	0	0
GSM972386	77	0	2	3	0	0
GSM972489	77	0	2	3	0	0
GSM972131	78	0	2	3	0	0
GSM972135	78	0	2	3	0	0
GSM972197	78	0	2	3	0	0
GSM972330	79	0	2	3	0	0
GSM972073	80	0	2	3	0	0
GSM972483	80	0	2	3	0	0
GSM972229	81	0	2	3	0	0
GSM972255	81	0	2	3	0	0
GSM972456	82	0	2	3	0	0
GSM972067	83	0	2	3	0	0
GSM972298	83	0	2	3	0	0
GSM972397	83	0	2	3	0	0
GSM972087	84	0	2	3	0	0
GSM972318	84	0	2	3	0	0
GSM972132	87	0	2	3	0	0
GSM972357	88	0	2	3	0	0
GSM972517	88	0	2	3	0	0
GSM972493	89	0	2	3	0	0
GSM972482	90	0	2	3	0	0
GSM972521	90	0	2	3	0	0
GSM972161	91	0	2	3	0	0
GSM972015	92.4	0	2	3	0	0
GSM972047	93	0	2	3	0	0
GSM972035	94	0	2	3	0	0
GSM972286	24	1	2	3	0	0
GSM971973	24.9	1	2	3	0	0
GSM2325381	42	1	2	3	0	0
GSM971967	42.6	1	2	3	0	0
GSM972079	44	1	2	3	0	0
GSM972264	46	1	2	3	0	0
GSM972322	46	1	2	3	0	0
GSM2325399	46.2	1	2	3	0	0
GSM972167	47	1	2	3	0	0
GSM972065	48	1	2	3	0	0
GSM972076	48	1	2	3	0	0
GSM972333	49	1	2	3	0	0
GSM972426	49	1	2	3	0	0
GSM972443	49	1	2	3	0	0
GSM2325292	49.2	1	2	3	0	0
GSM2325275	49.9	1	2	3	0	0
GSM972095	50	1	2	3	0	0
GSM972440	50	1	2	3	0	0
GSM972470	50	1	2	3	0	0
GSM2325336	50	1	2	3	0	0
GSM972225	51	1	2	3	0	0
GSM2325323	51.2	1	2	3	0	0
GSM972123	53	1	2	3	0	0
GSM2325304	53.7	1	2	3	0	0
GSM2325427	53.8	1	2	3	0	0
GSM2325430	53.8	1	2	3	0	0
GSM972046	54	1	2	3	0	0
GSM972063	54	1	2	3	0	0
GSM2325260	54.2	1	2	3	0	0
GSM2325372	54.8	1	2	3	0	0
GSM972311	55	1	2	3	0	0
GSM2325246	55	1	2	3	0	0
GSM972085	56	1	2	3	0	0
GSM972461	56	1	2	3	0	0
GSM2325297	57.4	1	2	3	0	0
GSM972248	58	1	2	3	0	0
GSM972382	58	1	2	3	0	0
GSM972519	58	1	2	3	0	0
GSM2325328	58.1	1	2	3	0	0
GSM2325249	58.6	1	2	3	0	0
GSM972239	59	1	2	3	0	0
GSM972417	59	1	2	3	0	0
GSM2325243	59.1	1	2	3	0	0
GSM2325417	59.3	1	2	3	0	0
GSM972327	60	1	2	3	0	0
GSM972348	60	1	2	3	0	0
GSM2325411	60.3	1	2	3	0	0
GSM2325421	60.3	1	2	3	0	0
GSM2325369	60.6	1	2	3	0	0
GSM972038	61	1	2	3	0	0
GSM972126	61	1	2	3	0	0
GSM972200	61	1	2	3	0	0
GSM972241	61	1	2	3	0	0
GSM972329	61	1	2	3	0	0
GSM972384	61	1	2	3	0	0
GSM2325426	61.5	1	2	3	0	0
GSM2325290	61.9	1	2	3	0	0
GSM972187	62	1	2	3	0	0
GSM972387	62	1	2	3	0	0
GSM2325314	62.3	1	2	3	0	0
GSM2325418	62.5	1	2	3	0	0
GSM2325240	62.7	1	2	3	0	0
GSM2325264	62.7	1	2	3	0	0
GSM972078	63	1	2	3	0	0
GSM972381	63	1	2	3	0	0
GSM972427	63	1	2	3	0	0
GSM2325359	63.7	1	2	3	0	0
GSM972128	64	1	2	3	0	0
GSM972149	64	1	2	3	0	0
GSM972418	64	1	2	3	0	0
GSM972283	65	1	2	3	0	0
GSM972398	65	1	2	3	0	0
GSM972458	65	1	2	3	0	0
GSM972488	65	1	2	3	0	0
GSM2325409	65.2	1	2	3	0	0
GSM2325282	65.6	1	2	3	0	0
GSM972060	66	1	2	3	0	0
GSM972243	66	1	2	3	0	0
GSM972408	66	1	2	3	0	0
GSM971986	66.3	1	2	3	0	0
GSM971987	66.7	1	2	3	0	0
GSM2325439	66.8	1	2	3	0	0
GSM972091	67	1	2	3	0	0
GSM972233	67	1	2	3	0	0
GSM972473	67	1	2	3	0	0
GSM972490	67	1	2	3	0	0
GSM971993	67.5	1	2	3	0	0
GSM972069	68	1	2	3	0	0
GSM972137	68	1	2	3	0	0
GSM972190	68	1	2	3	0	0
GSM972228	68	1	2	3	0	0
GSM972391	68	1	2	3	0	0
GSM972404	68	1	2	3	0	0
GSM972484	68	1	2	3	0	0
GSM972506	68	1	2	3	0	0
GSM2325306	68.2	1	2	3	0	0
GSM2325419	68.5	1	2	3	0	0
GSM972338	69	1	2	3	0	0
GSM972401	69	1	2	3	0	0
GSM972485	69	1	2	3	0	0
GSM972502	69	1	2	3	0	0
GSM972505	69	1	2	3	0	0
GSM2325259	69.4	1	2	3	0	0
GSM2325393	69.9	1	2	3	0	0
GSM972057	70	1	2	3	0	0
GSM972306	70	1	2	3	0	0
GSM972385	70	1	2	3	0	0
GSM972424	70	1	2	3	0	0
GSM2325398	70.6	1	2	3	0	0
GSM2325244	70.7	1	2	3	0	0
GSM2325357	70.9	1	2	3	0	0
GSM972153	71	1	2	3	0	0
GSM972312	71	1	2	3	0	0
GSM972447	71	1	2	3	0	0
GSM2325299	71.2	1	2	3	0	0
GSM971991	71.3	1	2	3	0	0
GSM972324	72	1	2	3	0	0
GSM972355	72	1	2	3	0	0
GSM972396	72	1	2	3	0	0
GSM2325422	72	1	2	3	0	0
GSM972160	73	1	2	3	0	0
GSM972465	73	1	2	3	0	0
GSM972468	73	1	2	3	0	0
GSM2325266	73.3	1	2	3	0	0
GSM972294	74	1	2	3	0	0
GSM972491	74	1	2	3	0	0
GSM2325287	74.1	1	2	3	0	0
GSM972082	75	1	2	3	0	0
GSM972340	75	1	2	3	0	0
GSM972477	75	1	2	3	0	0
GSM2325270	75.5	1	2	3	0	0
GSM2325348	75.5	1	2	3	0	0
GSM972393	76	1	2	3	0	0
GSM2325321	76.7	1	2	3	0	0
GSM972034	77	1	2	3	0	0
GSM972138	77	1	2	3	0	0
GSM972287	77	1	2	3	0	0
GSM2325402	77.7	1	2	3	0	0
GSM2325338	77.8	1	2	3	0	0
GSM972041	78	1	2	3	0	0
GSM972223	78	1	2	3	0	0
GSM972309	78	1	2	3	0	0
GSM972480	78	1	2	3	0	0
GSM971963	78.2	1	2	3	0	0
GSM972049	79	1	2	3	0	0
GSM972147	79	1	2	3	0	0
GSM972331	79	1	2	3	0	0
GSM972450	80	1	2	3	0	0
GSM972459	80	1	2	3	0	0
GSM972478	80	1	2	3	0	0
GSM971994	80.9	1	2	3	0	0
GSM972031	81	1	2	3	0	0
GSM972040	81	1	2	3	0	0
GSM972086	81	1	2	3	0	0
GSM2325313	81.5	1	2	3	0	0
GSM971981	81.8	1	2	3	0	0
GSM972054	82	1	2	3	0	0
GSM972267	82	1	2	3	0	0
GSM972516	82	1	2	3	0	0
GSM972042	83	1	2	3	0	0
GSM972487	84	1	2	3	0	0
GSM972317	85	1	2	3	0	0
GSM972343	86	1	2	3	0	0
GSM972486	87	1	2	3	0	0
GSM972510	89	1	2	3	0	0
GSM972055	31	0	2	4	0	0
GSM972407	42	0	2	4	0	0
GSM972062	43	0	2	4	0	0
GSM971968	44.9	0	2	4	0	0
GSM972033	45	0	2	4	0	0
GSM971976	45.2	0	2	4	0	0
GSM972353	46	0	2	4	0	0
GSM972036	47	0	2	4	0	0
GSM972093	55	0	2	4	0	0
GSM972173	59	0	2	4	0	0
GSM971995	61.8	0	2	4	0	0
GSM972070	64	0	2	4	0	0
GSM971984	68	0	2	4	0	0
GSM972072	70	0	2	4	0	0
GSM972074	70	0	2	4	0	0
GSM972405	70	0	2	4	0	0
GSM972259	72	0	2	4	0	0
GSM972409	72	0	2	4	0	0
GSM972088	73	0	2	4	0	0
GSM972270	75	0	2	4	0	0
GSM972392	75	0	2	4	0	0
GSM972258	77	0	2	4	0	0
GSM972056	78	0	2	4	0	0
GSM972061	78	0	2	4	0	0
GSM972280	79	0	2	4	0	0
GSM972172	88	0	2	4	0	0
GSM972257	88	0	2	4	0	0
GSM972277	88	0	2	4	0	0
GSM971959	36.9	1	2	4	0	0
GSM972075	42	1	2	4	0	0
GSM972068	44	1	2	4	0	0
GSM972445	48	1	2	4	0	0
GSM972416	49	1	2	4	0	0
GSM972169	50	1	2	4	0	0
GSM972182	53	1	2	4	0	0
GSM972143	57	1	2	4	0	0
GSM972226	57	1	2	4	0	0
GSM972044	58	1	2	4	0	0
GSM972451	58	1	2	4	0	0
GSM972472	58	1	2	4	0	0
GSM972080	61	1	2	4	0	0
GSM972140	64	1	2	4	0	0
GSM2325397	65.3	1	2	4	0	0
GSM972165	67	1	2	4	0	0
GSM972163	71	1	2	4	0	0
GSM972351	71	1	2	4	0	0
GSM972130	76	1	2	4	0	0
GSM972275	76	1	2	4	0	0
GSM972389	77	1	2	4	0	0
GSM972037	78	1	2	4	0	0
GSM972247	79	1	2	4	0	0
GSM971992	85.6	1	2	4	0	0
GSM972236	71	1	4	1	1	0
GSM972051	34	0	4	3	1	0
GSM2325258	61.1	0	4	3	1	0
GSM972006	67.5	0	4	3	1	0
GSM972213	71	0	4	3	1	0
GSM972254	77	0	4	3	1	0
GSM972043	56	1	4	3	1	0
GSM972014	65.8	1	4	3	1	0
GSM2325436	68.1	1	4	3	1	0
GSM972402	71	1	2	3	1	0
GSM972045	71	1	4	3	1	0
GSM972048	50	0	4	4	1	0
GSM972064	60	1	4	4	1	0
GSM972039	65	1	4	4	1	0
GSM972066	69	1	4	4	1	0
GSM972411	48	0	3	1	0	1
GSM972374	65	1	3	1	0	1
GSM972238	53	0	3	2	0	1
GSM972235	57	0	3	2	0	1
GSM972096	63	0	3	2	0	1
GSM972379	63	0	3	2	0	1
GSM2325349	68.3	0	3	2	0	1
GSM972497	77	0	3	2	0	1
GSM972514	79	0	3	2	0	1
GSM972263	32	1	3	2	0	1
GSM2325333	60.7	1	3	2	0	1
GSM2325392	61.5	1	3	2	0	1
GSM2325434	61.9	1	3	2	0	1
GSM972320	64	1	3	2	0	1
GSM972268	67	1	3	2	0	1
GSM972001	71.5	1	3	2	0	1
GSM2325428	36.2	0	3	3	0	1
GSM971966	40.5	0	3	3	0	1
GSM2325327	41.8	0	3	3	0	1
GSM2325377	41.8	0	3	3	0	1
GSM972375	46	0	3	3	0	1
GSM2325351	46.3	0	3	3	0	1
GSM2325298	48.4	0	3	3	0	1
GSM972474	49	0	3	3	0	1
GSM972498	50	0	3	3	0	1
GSM2325375	50.5	0	3	3	0	1
GSM972193	51	0	3	3	0	1
GSM972453	51	0	3	3	0	1
GSM2325350	51.1	0	3	3	0	1
GSM2325389	51.7	0	3	3	0	1
GSM2325370	51.8	0	3	3	0	1
GSM972198	52	0	3	3	0	1
GSM2325242	52.1	0	3	3	0	1
GSM972360	54	0	3	3	0	1
GSM2325303	54	0	3	3	0	1
GSM972150	55	0	3	3	0	1
GSM2325365	56.3	0	3	3	0	1
GSM2325390	56.5	0	3	3	0	1
GSM972202	57	0	3	3	0	1
GSM2325320	58.3	0	3	3	0	1
GSM972023	59	0	3	3	0	1
GSM972377	59	0	3	3	0	1
GSM2325395	59	0	3	3	0	1
GSM2325352	59.4	0	3	3	0	1
GSM2325330	59.5	0	3	3	0	1
GSM2325416	61.6	0	3	3	0	1
GSM2325322	62.6	0	3	3	0	1
GSM971996	63	0	3	3	0	1
GSM972113	63	0	3	3	0	1
GSM2325346	63.2	0	3	3	0	1
GSM2325394	63.6	0	3	3	0	1
GSM2325315	63.7	0	3	3	0	1
GSM2325386	63.7	0	3	3	0	1
GSM2325363	65.1	0	3	3	0	1
GSM2325281	66.3	0	3	3	0	1
GSM972279	67	0	3	3	0	1
GSM972323	67	0	3	3	0	1
GSM2325437	67.1	0	3	3	0	1
GSM2325324	67.8	0	3	3	0	1
GSM972363	68	0	3	3	0	1
GSM972139	69	0	3	3	0	1
GSM972495	69	0	3	3	0	1
GSM2325362	69.6	0	3	3	0	1
GSM972152	70	0	3	3	0	1
GSM972368	70	0	3	3	0	1
GSM2325353	70.9	0	3	3	0	1
GSM2325412	70.9	0	3	3	0	1
GSM972364	71	0	3	3	0	1
GSM972425	72	0	3	3	0	1
GSM972162	73	0	3	3	0	1
GSM972370	73	0	3	3	0	1
GSM972466	73	0	3	3	0	1
GSM2325356	73	0	3	3	0	1
GSM2325373	73.7	0	3	3	0	1
GSM2325374	73.9	0	3	3	0	1
GSM972457	74	0	3	3	0	1
GSM2325340	74.6	0	3	3	0	1
GSM972151	75	0	3	3	0	1
GSM972501	76	0	3	3	0	1
GSM2325376	77	0	3	3	0	1
GSM972117	78	0	3	3	0	1
GSM972265	78	0	3	3	0	1
GSM2325384	78.8	0	3	3	0	1
GSM972308	79	0	3	3	0	1
GSM972310	80	0	3	3	0	1
GSM972337	80	0	3	3	0	1
GSM2325271	80	0	3	3	0	1
GSM2325309	81.4	0	3	3	0	1
GSM972346	82	0	3	3	0	1
GSM972175	83	0	3	3	0	1
GSM972507	83	0	3	3	0	1
GSM972350	84	0	3	3	0	1
GSM972314	86	0	3	3	0	1
GSM972341	89	0	3	3	0	1
GSM972455	89	0	3	3	0	1
GSM972246	92	0	3	3	0	1
GSM972106	96	0	3	3	0	1
GSM972120	96	0	3	3	0	1
GSM972102	22	1	3	3	0	1
GSM2325337	35.7	1	3	3	0	1
GSM2325257	38.2	1	3	3	0	1
GSM972371	47	1	3	3	0	1
GSM2325263	47	1	3	3	0	1
GSM2325401	47.5	1	3	3	0	1
GSM972191	49	1	3	3	0	1
GSM972362	50	1	3	3	0	1
GSM2325265	51.3	1	3	3	0	1
GSM972250	52	1	3	3	0	1
GSM2325404	52.4	1	3	3	0	1
GSM2325301	52.7	1	3	3	0	1
GSM2325247	53.1	1	3	3	0	1
GSM2325331	53.7	1	3	3	0	1
GSM2325414	53.7	1	3	3	0	1
GSM972136	54	1	3	3	0	1
GSM2325344	54.8	1	3	3	0	1
GSM2325432	54.9	1	3	3	0	1
GSM972230	55	1	3	3	0	1
GSM972325	55	1	3	3	0	1
GSM2325335	55.5	1	3	3	0	1
GSM2325415	55.8	1	3	3	0	1
GSM972101	56	1	3	3	0	1
GSM2325413	56.3	1	3	3	0	1
GSM2325332	56.9	1	3	3	0	1
GSM972157	57	1	3	3	0	1
GSM2325385	57.3	1	3	3	0	1
GSM2325312	57.4	1	3	3	0	1
GSM2325371	57.5	1	3	3	0	1
GSM2325276	57.6	1	3	3	0	1
GSM972148	59	1	3	3	0	1
GSM972431	59	1	3	3	0	1
GSM2325405	59.1	1	3	3	0	1
GSM2325311	59.3	1	3	3	0	1
GSM2325354	59.8	1	3	3	0	1
GSM2325305	60	1	3	3	0	1
GSM2325364	60.2	1	3	3	0	1
GSM2325245	60.7	1	3	3	0	1
GSM2325387	60.7	1	3	3	0	1
GSM2325272	60.9	1	3	3	0	1
GSM2325262	61.3	1	3	3	0	1
GSM2325431	61.3	1	3	3	0	1
GSM2325280	61.4	1	3	3	0	1
GSM971999	61.5	1	3	3	0	1
GSM2325345	61.5	1	3	3	0	1
GSM2325241	61.8	1	3	3	0	1
GSM2325380	61.9	1	3	3	0	1
GSM2325296	62.1	1	3	3	0	1
GSM2325388	62.5	1	3	3	0	1
GSM2325420	62.6	1	3	3	0	1
GSM972336	63	1	3	3	0	1
GSM2325341	63	1	3	3	0	1
GSM2325325	63.4	1	3	3	0	1
GSM2325433	63.6	1	3	3	0	1
GSM2325293	63.7	1	3	3	0	1
GSM2325347	63.9	1	3	3	0	1
GSM972207	65	1	3	3	0	1
GSM972211	65	1	3	3	0	1
GSM2325339	65.1	1	3	3	0	1
GSM2325291	65.4	1	3	3	0	1
GSM2325239	65.6	1	3	3	0	1
GSM2325307	65.7	1	3	3	0	1
GSM2325329	65.8	1	3	3	0	1
GSM972373	66	1	3	3	0	1
GSM972413	66	1	3	3	0	1
GSM2325366	66.2	1	3	3	0	1
GSM2325310	66.3	1	3	3	0	1
GSM2325295	66.4	1	3	3	0	1
GSM972156	67	1	3	3	0	1
GSM972159	67	1	3	3	0	1
GSM972339	67	1	3	3	0	1
GSM2325368	67.5	1	3	3	0	1
GSM2325250	68.5	1	3	3	0	1
GSM2325382	68.7	1	3	3	0	1
GSM972415	69	1	3	3	0	1
GSM2325406	69	1	3	3	0	1
GSM2325302	70.3	1	3	3	0	1
GSM2325425	70.5	1	3	3	0	1
GSM972367	72	1	3	3	0	1
GSM2325438	72	1	3	3	0	1
GSM2325278	72.4	1	3	3	0	1
GSM972114	73	1	3	3	0	1
GSM2325378	73.1	1	3	3	0	1
GSM2325342	73.3	1	3	3	0	1
GSM2325343	73.3	1	3	3	0	1
GSM971998	74.8	1	3	3	0	1
GSM2325391	74.9	1	3	3	0	1
GSM972174	75	1	3	3	0	1
GSM971983	75.3	1	3	3	0	1
GSM972107	76	1	3	3	0	1
GSM972520	76	1	3	3	0	1
GSM2325273	76.3	1	3	3	0	1
GSM2325279	76.3	1	3	3	0	1
GSM2325318	76.8	1	3	3	0	1
GSM2325277	77.3	1	3	3	0	1
GSM972099	78	1	3	3	0	1
GSM2325308	79.7	1	3	3	0	1
GSM2325367	79.9	1	3	3	0	1
GSM972220	81	1	3	3	0	1
GSM972394	81	1	3	3	0	1
GSM2325355	81.1	1	3	3	0	1
GSM972513	85	1	3	3	0	1
GSM972390	87	1	3	3	0	1
GSM972109	96	1	3	3	0	1
GSM972121	96	1	3	3	0	1
GSM971977	40.8	0	3	4	0	1
GSM972449	51	0	3	4	0	1
GSM972399	54	0	3	4	0	1
GSM972171	70	0	3	4	0	1
GSM2325317	71.5	0	3	4	0	1
GSM972261	79	0	3	4	0	1
GSM972349	79	0	3	4	0	1
GSM972518	82	0	3	4	0	1
GSM972122	97	0	3	4	0	1
GSM2325269	38.8	1	3	4	0	1
GSM2325410	47.6	1	3	4	0	1
GSM2325288	48.2	1	3	4	0	1
GSM2325429	58.6	1	3	4	0	1
GSM972476	61	1	3	4	0	1
GSM2325358	63.8	1	3	4	0	1
GSM2325400	63.9	1	3	4	0	1
GSM972097	64	1	3	4	0	1
GSM972108	64	1	3	4	0	1
GSM972395	64	1	3	4	0	1
GSM2325379	67	1	3	4	0	1
GSM972295	68	1	3	4	0	1
GSM2325423	70.9	1	3	4	0	1
GSM971980	76.9	1	3	4	0	1
GSM972002	77.8	1	3	4	0	1
GSM972302	79	1	3	4	0	1
GSM972271	92	1	3	4	0	1
GSM972119	96	1	3	4	0	1
GSM972013	89.4	0	4	2	1	1
GSM2325251	58.8	1	4	2	1	1
GSM972252	37	0	4	3	1	1
GSM971961	39.2	0	4	3	1	1
GSM972272	47	0	4	3	1	1
GSM2325267	47.2	0	4	3	1	1
GSM972212	54	0	4	3	1	1
GSM2325238	55.6	0	4	3	1	1
GSM2325383	59.4	0	4	3	1	1
GSM972004	62.9	0	4	3	1	1
GSM972240	67	0	4	3	1	1
GSM972012	86.8	0	4	3	1	1
GSM2325435	41.7	1	4	3	1	1
GSM2325361	51.9	1	4	3	1	1
GSM972231	54	1	4	3	1	1
GSM972439	65	1	4	3	1	1
GSM2325360	72.3	1	4	3	1	1
GSM972217	73	1	4	3	1	1
GSM972010	74.5	1	4	3	1	1
GSM972234	79	1	4	3	1	1
GSM971974	40.7	0	4	4	1	1
GSM972256	63	0	4	4	1	1
GSM2325440	69.4	0	4	4	1	1
GSM972011	75.3	0	4	4	1	1
GSM971988	77.2	0	4	4	1	1
GSM972438	44	1	4	4	1	1
GSM972288	53	1	4	4	1	1
GSM972251	57	1	4	4	1	1
GSM972005	66.1	1	4	4	1	1
GSM972289	72	1	4	4	1	1
GSM972245	77	1	4	4	1	1
GSM971964	35.4	0	3	2	0	2
GSM972170	67	0	3	2	0	2
GSM972018	68	0	3	2	0	2
GSM972024	62	1	3	2	0	2
GSM972158	45	0	3	3	0	2
GSM972028	46	0	3	3	0	2
GSM972020	49	0	3	3	0	2
GSM972021	58	0	3	3	0	2
GSM972188	58	0	3	3	0	2
GSM972365	59	0	3	3	0	2
GSM972145	63	0	3	3	0	2
GSM972112	64	0	3	3	0	2
GSM972380	64	0	3	3	0	2
GSM972203	66	0	3	3	0	2
GSM972354	68	0	3	3	0	2
GSM972027	70	0	3	3	0	2
GSM972017	73	0	3	3	0	2
GSM972376	73	0	3	3	0	2
GSM972452	75	0	3	3	0	2
GSM972022	76	0	3	3	0	2
GSM972000	76.4	0	3	3	0	2
GSM972116	79	0	3	3	0	2
GSM972334	79	0	3	3	0	2
GSM972419	85	0	3	3	0	2
GSM972142	86	0	3	3	0	2
GSM972155	42	1	3	3	0	2
GSM972194	43	1	3	3	0	2
GSM972025	49	1	3	3	0	2
GSM972366	50	1	3	3	0	2
GSM972321	52	1	3	3	0	2
GSM972467	54	1	3	3	0	2
GSM972141	58	1	3	3	0	2
GSM972369	58	1	3	3	0	2
GSM972276	59	1	3	3	0	2
GSM972146	60	1	3	3	0	2
GSM972428	62	1	3	3	0	2
GSM972111	63	1	3	3	0	2
GSM972118	64	1	3	3	0	2
GSM972103	66	1	3	3	0	2
GSM972352	66	1	3	3	0	2
GSM972481	67	1	3	3	0	2
GSM971997	72	1	3	3	0	2
GSM972199	73	1	3	3	0	2
GSM972134	74	1	3	3	0	2
GSM972301	74	1	3	3	0	2
GSM972328	74	1	3	3	0	2
GSM972026	75	1	3	3	0	2
GSM972511	75	1	3	3	0	2
GSM972201	78	1	3	3	0	2
GSM972378	78	1	3	3	0	2
GSM972412	78	1	3	3	0	2
GSM972504	80	1	3	3	0	2
GSM972345	83	1	3	3	0	2
GSM972420	83	1	3	3	0	2
GSM972154	49	0	3	4	0	2
GSM972100	71	0	3	4	0	2
GSM972361	72	0	3	4	0	2
GSM972215	73	0	3	4	0	2
GSM972305	82	0	3	4	0	2
GSM972176	85	0	3	4	0	2
GSM972274	91	0	3	4	0	2
GSM972291	46	1	3	4	0	2
GSM972029	58	1	3	4	0	2
GSM972372	59	1	3	4	0	2
GSM971962	60.9	1	3	4	0	2
GSM972512	62	1	3	4	0	2
GSM972429	64	1	3	4	0	2
GSM972098	66	1	3	4	0	2
GSM972463	67	1	3	4	0	2
GSM972224	74	1	3	4	0	2
GSM972110	76	1	3	4	0	2
GSM972479	79	1	3	4	0	2
GSM971982	79.3	1	3	4	0	2
GSM972499	82	1	3	4	0	2
GSM971958	36.4	0	4	3	1	2
GSM972216	45	0	4	3	1	2
GSM972437	48	0	4	3	1	2
GSM972442	54	0	4	3	1	2
GSM972253	56	0	4	3	1	2
GSM972214	88	0	4	3	1	2
GSM972209	54	1	4	3	1	2
GSM972219	60	1	4	3	1	2
GSM972227	61	1	4	3	1	2
GSM972003	64.6	1	4	3	1	2
GSM972009	68.1	1	4	3	1	2
GSM972260	70	1	4	3	1	2
GSM971971	34.7	0	4	4	1	2
GSM972441	49	0	4	4	1	2
GSM972299	54	0	4	4	1	2
GSM972284	63	0	4	4	1	2
GSM972400	67.8	0	4	4	1	2
GSM971957	34.5	1	4	4	1	2
GSM972266	56	1	4	4	1	2
GSM972208	63	1	4	4	1	2
GSM972008	67.3	1	4	4	1	2
GSM972232	69	1	4	4	1	2
GSM972007	71	1	4	4	1	2
GSM972105	53	1	3	2	0	3
GSM972115	59	0	3	3	0	3
GSM972030	68	0	3	3	0	3
GSM972104	72	0	3	3	0	3
GSM972019	54	1	3	3	0	3
GSM972218	75	0	4	4	1	3

## Sheet: seer
id	survival_time	status	age	sex	stage	stage_T	stage_N	stage_M
GSM972244	168	0	2	0	1	1	0	0		age
GSM972237	300	0	2	0	1	1	0	0		<50	1
GSM972315	1008	0	3	0	1	1	0	0		50-59	2
GSM972508	1608	0	3	0	1	1	0	0		60-69	3
GSM972249	168	0	4	0	1	1	0	0		70-79	4
GSM971969	756	0	1	1	1	1	0	0		>=80	5
GSM972281	672	0	3	1	1	1	0	0		Female	0
GSM972297	552	1	4	1	1	1	0	0		male	1
GSM971970	1032	0	1	0	1	2	0	0
GSM971960	888	0	1	0	1	2	0	0
GSM972494	684	0	1	0	1	2	0	0
GSM972496	1704	0	3	0	1	2	0	0
GSM972290	468	0	4	0	1	2	0	0
GSM971978	1308	0	4	0	1	2	0	0
GSM972278	540	0	4	0	1	2	0	0
GSM972509	168	0	4	0	1	2	0	0
GSM972464	1032	0	4	0	1	2	0	0
GSM972282	612	0	4	0	1	2	0	0
GSM972303	228	0	5	0	1	2	0	0
GSM972313	1092	1	5	0	1	2	0	0
GSM971972	900	0	1	1	1	2	0	0
GSM972454	900	0	3	1	1	2	0	0
GSM972242	204	0	3	1	1	2	0	0
GSM972492	816	0	3	1	1	2	0	0
GSM972469	1032	0	3	1	1	2	0	0
GSM972269	948	0	4	1	1	2	0	0
GSM971989	288	1	4	1	1	2	0	0
GSM972462	1056	0	4	1	1	2	0	0
GSM972335	552	1	4	1	1	2	0	0
GSM972342	336	0	4	1	1	2	0	0
GSM971990	144	1	5	1	1	2	0	0
GSM972053	348	0	2	1	2	2	0	0
GSM972052	180	0	3	1	2	2	0	0
GSM972285	24	1	4	1	2	2	0	0
GSM972129	132	0	4	1	2	2	0	0
GSM971965	396	0	1	0	2	3	0	0
GSM971975	552	0	1	0	2	3	0	0
GSM972503	1752	0	1	0	2	3	0	0
GSM972430	636	0	1	0	2	3	0	0
GSM972124	900	0	1	0	2	3	0	0
GSM2325274	151.08	0	2	0	2	3	0	0
GSM972414	636	0	2	0	2	3	0	0
GSM972358	972	0	2	0	2	3	0	0
GSM972522	1188	0	2	0	2	3	0	0
GSM2325396	717.6	0	2	0	2	3	0	0
GSM972195	1440	0	2	0	2	3	0	0
GSM972359	360	1	2	0	2	3	0	0
GSM2325289	8.28	0	2	0	2	3	0	0
GSM2325261	87.96	0	2	0	2	3	0	0
GSM972077	372	1	2	0	2	3	0	0
GSM2325294	1335	0	2	0	2	3	0	0
GSM972304	360	0	3	0	2	3	0	0
GSM972292	300	0	3	0	2	3	0	0
GSM972144	1452	0	3	0	2	3	0	0
GSM972032	720	0	3	0	2	3	0	0
GSM972125	816	0	3	0	2	3	0	0
GSM2325334	881.76	1	3	0	2	3	0	0
GSM972083	1524	0	3	0	2	3	0	0
GSM972127	1020	0	3	0	2	3	0	0
GSM972406	1272	0	3	0	2	3	0	0
GSM971979	636	0	3	0	2	3	0	0
GSM2325316	955.56	0	3	0	2	3	0	0
GSM972094	732	0	3	0	2	3	0	0
GSM2325424	1009.56	0	3	0	2	3	0	0
GSM972081	312	0	3	0	2	3	0	0
GSM972089	1044	0	3	0	2	3	0	0
GSM972475	1044	0	3	0	2	3	0	0
GSM972410	1092	0	3	0	2	3	0	0
GSM972071	2196	0	3	0	2	3	0	0
GSM972222	684	0	3	0	2	3	0	0
GSM972196	876	0	3	0	2	3	0	0
GSM972403	672	0	4	0	2	3	0	0
GSM972344	900	0	4	0	2	3	0	0
GSM972383	1104	0	4	0	2	3	0	0
GSM972460	1152	0	4	0	2	3	0	0
GSM972307	984	0	4	0	2	3	0	0
GSM972326	1020	0	4	0	2	3	0	0
GSM972319	936	1	4	0	2	3	0	0
GSM2325300	1318.08	0	4	0	2	3	0	0
GSM972090	828	0	4	0	2	3	0	0
GSM972332	1044	0	4	0	2	3	0	0
GSM972515	1416	0	4	0	2	3	0	0
GSM972192	1896	0	4	0	2	3	0	0
GSM2325268	194.52	0	4	0	2	3	0	0
GSM972347	84	0	4	0	2	3	0	0
GSM972084	1548	0	4	0	2	3	0	0
GSM972356	636	1	4	0	2	3	0	0
GSM972016	192	1	4	0	2	3	0	0
GSM972050	228	0	4	0	2	3	0	0
GSM972058	720	0	4	0	2	3	0	0
GSM972221	780	0	4	0	2	3	0	0
GSM972388	996	1	4	0	2	3	0	0
GSM972092	564	0	4	0	2	3	0	0
GSM972059	708	0	4	0	2	3	0	0
GSM2325326	859.32	0	4	0	2	3	0	0
GSM2325319	905.76	0	4	0	2	3	0	0
GSM972489	888	0	4	0	2	3	0	0
GSM972316	996	0	4	0	2	3	0	0
GSM972386	1080	0	4	0	2	3	0	0
GSM972197	600	0	4	0	2	3	0	0
GSM972131	1032	0	4	0	2	3	0	0
GSM972135	156	1	4	0	2	3	0	0
GSM972330	1032	0	4	0	2	3	0	0
GSM972073	1956	0	5	0	2	3	0	0
GSM972483	336	1	5	0	2	3	0	0
GSM972255	60	0	5	0	2	3	0	0
GSM972298	108	0	5	0	2	3	0	0
GSM972397	1260	0	5	0	2	3	0	0
GSM972067	2196	1	5	0	2	3	0	0
GSM972087	384	1	5	0	2	3	0	0
GSM972318	432	1	5	0	2	3	0	0
GSM972132	732	1	5	0	2	3	0	0
GSM972517	444	1	5	0	2	3	0	0
GSM972357	504	1	5	0	2	3	0	0
GSM972493	708	0	5	0	2	3	0	0
GSM972482	504	0	5	0	2	3	0	0
GSM972521	912	1	5	0	2	3	0	0
GSM972161	132	1	5	0	2	3	0	0
GSM972015	1092	0	5	0	2	3	0	0
GSM972047	396	0	5	0	2	3	0	0
GSM972035	468	0	5	0	2	3	0	0
GSM972286	444	0	1	1	2	3	0	0
GSM971973	552	0	1	1	2	3	0	0
GSM2325381	931.08	0	1	1	2	3	0	0
GSM971967	372	1	1	1	2	3	0	0
GSM972079	2016	0	1	1	2	3	0	0
GSM972264	876	0	1	1	2	3	0	0
GSM972322	1032	1	1	1	2	3	0	0
GSM2325399	601.68	0	1	1	2	3	0	0
GSM972167	540	1	1	1	2	3	0	0
GSM972065	552	0	1	1	2	3	0	0
GSM972076	1836	0	1	1	2	3	0	0
GSM972443	576	0	1	1	2	3	0	0
GSM972333	960	0	1	1	2	3	0	0
GSM972426	972	0	1	1	2	3	0	0
GSM2325292	1731.6	0	1	1	2	3	0	0
GSM2325275	138.84	0	2	1	2	3	0	0
GSM972440	624	0	2	1	2	3	0	0
GSM972095	804	0	2	1	2	3	0	0
GSM972470	1020	0	2	1	2	3	0	0
GSM2325336	1261.68	0	2	1	2	3	0	0
GSM972225	444	0	2	1	2	3	0	0
GSM2325323	922.44	0	2	1	2	3	0	0
GSM972123	852	0	2	1	2	3	0	0
GSM2325304	1012.32	1	2	1	2	3	0	0
GSM2325430	1167.36	0	2	1	2	3	0	0
GSM2325427	926.76	1	2	1	2	3	0	0
GSM972046	696	0	2	1	2	3	0	0
GSM972063	840	0	2	1	2	3	0	0
GSM2325260	285.6	0	2	1	2	3	0	0
GSM2325372	869.16	0	2	1	2	3	0	0
GSM2325246	336.96	0	2	1	2	3	0	0
GSM972311	1272	0	2	1	2	3	0	0
GSM972461	1152	0	2	1	2	3	0	0
GSM972085	1164	0	2	1	2	3	0	0
GSM2325297	848.64	1	2	1	2	3	0	0
GSM972248	168	0	2	1	2	3	0	0
GSM972519	168	1	2	1	2	3	0	0
GSM972382	456	1	2	1	2	3	0	0
GSM2325328	1099.56	0	2	1	2	3	0	0
GSM2325249	179.16	0	2	1	2	3	0	0
GSM972239	168	0	2	1	2	3	0	0
GSM972417	1752	0	2	1	2	3	0	0
GSM2325243	414.24	0	2	1	2	3	0	0
GSM2325417	257.28	1	2	1	2	3	0	0
GSM972348	744	0	3	1	2	3	0	0
GSM972327	996	0	3	1	2	3	0	0
GSM2325411	1331.52	0	3	1	2	3	0	0
GSM2325421	887.28	1	3	1	2	3	0	0
GSM2325369	757.08	0	3	1	2	3	0	0
GSM972200	648	0	3	1	2	3	0	0
GSM972126	756	0	3	1	2	3	0	0
GSM972329	936	0	3	1	2	3	0	0
GSM972038	12	1	3	1	2	3	0	0
GSM972241	204	1	3	1	2	3	0	0
GSM972384	1272	1	3	1	2	3	0	0
GSM2325426	1381.2	0	3	1	2	3	0	0
GSM2325290	1814.04	0	3	1	2	3	0	0
GSM972187	588	0	3	1	2	3	0	0
GSM972387	1476	0	3	1	2	3	0	0
GSM2325314	412.68	0	3	1	2	3	0	0
GSM2325418	1027.68	1	3	1	2	3	0	0
GSM2325264	266.64	0	3	1	2	3	0	0
GSM2325240	355.44	0	3	1	2	3	0	0
GSM972427	636	0	3	1	2	3	0	0
GSM972381	576	1	3	1	2	3	0	0
GSM972078	1740	1	3	1	2	3	0	0
GSM2325359	761.04	0	3	1	2	3	0	0
GSM972418	840	0	3	1	2	3	0	0
GSM972128	1116	0	3	1	2	3	0	0
GSM972149	1584	0	3	1	2	3	0	0
GSM972488	588	0	3	1	2	3	0	0
GSM972283	612	0	3	1	2	3	0	0
GSM972458	204	1	3	1	2	3	0	0
GSM972398	768	1	3	1	2	3	0	0
GSM2325409	64.68	0	3	1	2	3	0	0
GSM972243	24	0	3	1	2	3	0	0
GSM972060	984	0	3	1	2	3	0	0
GSM972408	384	1	3	1	2	3	0	0
GSM971986	816	0	3	1	2	3	0	0
GSM971987	816	0	3	1	2	3	0	0
GSM2325439	841.08	0	3	1	2	3	0	0
GSM972233	180	0	3	1	2	3	0	0
GSM972091	840	0	3	1	2	3	0	0
GSM972490	888	0	3	1	2	3	0	0
GSM972473	1404	0	3	1	2	3	0	0
GSM971993	672	0	3	1	2	3	0	0
GSM972228	12	0	3	1	2	3	0	0
GSM972404	576	0	3	1	2	3	0	0
GSM972484	912	0	3	1	2	3	0	0
GSM972190	1296	0	3	1	2	3	0	0
GSM972137	1548	0	3	1	2	3	0	0
GSM972506	1692	0	3	1	2	3	0	0
GSM972069	2412	0	3	1	2	3	0	0
GSM972391	624	1	3	1	2	3	0	0
GSM2325306	1127.52	0	3	1	2	3	0	0
GSM2325419	1237.2	0	3	1	2	3	0	0
GSM972338	888	0	3	1	2	3	0	0
GSM972485	900	0	3	1	2	3	0	0
GSM972502	1572	0	3	1	2	3	0	0
GSM972505	1728	0	3	1	2	3	0	0
GSM2325259	279.36	0	3	1	2	3	0	0
GSM2325393	813.12	0	4	1	2	3	0	0
GSM972306	672	0	4	1	2	3	0	0
GSM972385	756	0	4	1	2	3	0	0
GSM972424	1248	0	4	1	2	3	0	0
GSM972057	312	1	4	1	2	3	0	0
GSM2325398	352.32	0	4	1	2	3	0	0
GSM2325244	392.16	0	4	1	2	3	0	0
GSM2325357	860.88	0	4	1	2	3	0	0
GSM972447	372	0	4	1	2	3	0	0
GSM972153	792	1	4	1	2	3	0	0
GSM972312	1164	1	4	1	2	3	0	0
GSM2325299	954.36	0	4	1	2	3	0	0
GSM971991	660	1	4	1	2	3	0	0
GSM972324	984	0	4	1	2	3	0	0
GSM972396	1284	0	4	1	2	3	0	0
GSM2325422	1443.12	0	4	1	2	3	0	0
GSM972355	408	1	4	1	2	3	0	0
GSM972160	924	0	4	1	2	3	0	0
GSM972468	288	1	4	1	2	3	0	0
GSM972465	1008	1	4	1	2	3	0	0
GSM2325266	75	0	4	1	2	3	0	0
GSM972294	300	0	4	1	2	3	0	0
GSM972491	840	0	4	1	2	3	0	0
GSM2325287	348.36	0	4	1	2	3	0	0
GSM972477	972	0	4	1	2	3	0	0
GSM972340	1008	0	4	1	2	3	0	0
GSM972082	1584	1	4	1	2	3	0	0
GSM2325270	156.24	0	4	1	2	3	0	0
GSM2325348	243.84	1	4	1	2	3	0	0
GSM972393	564	1	4	1	2	3	0	0
GSM2325321	1184.4	0	4	1	2	3	0	0
GSM972287	516	0	4	1	2	3	0	0
GSM972034	600	0	4	1	2	3	0	0
GSM972138	636	1	4	1	2	3	0	0
GSM2325402	92.76	0	4	1	2	3	0	0
GSM2325338	1093.56	0	4	1	2	3	0	0
GSM972041	660	0	4	1	2	3	0	0
GSM972480	828	0	4	1	2	3	0	0
GSM972309	1140	0	4	1	2	3	0	0
GSM972223	396	1	4	1	2	3	0	0
GSM971963	240	1	4	1	2	3	0	0
GSM972049	312	0	4	1	2	3	0	0
GSM972147	1680	0	4	1	2	3	0	0
GSM972331	900	1	4	1	2	3	0	0
GSM972459	144	0	5	1	2	3	0	0
GSM972478	828	0	5	1	2	3	0	0
GSM972450	564	1	5	1	2	3	0	0
GSM971994	516	0	5	1	2	3	0	0
GSM972031	660	0	5	1	2	3	0	0
GSM972040	756	0	5	1	2	3	0	0
GSM972086	516	1	5	1	2	3	0	0
GSM2325313	471	0	5	1	2	3	0	0
GSM971981	576	0	5	1	2	3	0	0
GSM972054	312	0	5	1	2	3	0	0
GSM972516	792	0	5	1	2	3	0	0
GSM972267	804	1	5	1	2	3	0	0
GSM972042	612	0	5	1	2	3	0	0
GSM972487	804	0	5	1	2	3	0	0
GSM972317	360	1	5	1	2	3	0	0
GSM972343	624	1	5	1	2	3	0	0
GSM972486	396	0	5	1	2	3	0	0
GSM972510	1032	0	5	1	2	3	0	0
GSM972055	1116	0	1	0	2	4	0	0
GSM972407	1584	0	1	0	2	4	0	0
GSM972062	276	1	1	0	2	4	0	0
GSM971968	1344	0	1	0	2	4	0	0
GSM972033	600	0	1	0	2	4	0	0
GSM971976	432	0	1	0	2	4	0	0
GSM972353	1596	0	1	0	2	4	0	0
GSM972036	600	0	1	0	2	4	0	0
GSM972093	888	0	2	0	2	4	0	0
GSM972173	312	1	2	0	2	4	0	0
GSM971995	300	0	3	0	2	4	0	0
GSM972070	816	1	3	0	2	4	0	0
GSM971984	972	0	3	0	2	4	0	0
GSM972072	2064	0	4	0	2	4	0	0
GSM972074	900	1	4	0	2	4	0	0
GSM972405	948	1	4	0	2	4	0	0
GSM972259	348	0	4	0	2	4	0	0
GSM972409	1248	0	4	0	2	4	0	0
GSM972088	948	0	4	0	2	4	0	0
GSM972270	780	0	4	0	2	4	0	0
GSM972392	528	1	4	0	2	4	0	0
GSM972056	1104	0	4	0	2	4	0	0
GSM972061	516	1	4	0	2	4	0	0
GSM972280	552	1	4	0	2	4	0	0
GSM972277	612	0	5	0	2	4	0	0
GSM972172	60	1	5	0	2	4	0	0
GSM972257	252	1	5	0	2	4	0	0
GSM971959	624	0	1	1	2	4	0	0
GSM972075	528	1	1	1	2	4	0	0
GSM972068	264	1	1	1	2	4	0	0
GSM972445	420	0	1	1	2	4	0	0
GSM972416	96	1	1	1	2	4	0	0
GSM972169	1968	0	2	1	2	4	0	0
GSM972182	696	1	2	1	2	4	0	0
GSM972226	240	0	2	1	2	4	0	0
GSM972143	1848	0	2	1	2	4	0	0
GSM972044	504	0	2	1	2	4	0	0
GSM972472	960	0	2	1	2	4	0	0
GSM972451	1164	0	2	1	2	4	0	0
GSM972080	1980	0	3	1	2	4	0	0
GSM972140	2064	0	3	1	2	4	0	0
GSM2325397	444.24	0	3	1	2	4	0	0
GSM972165	1044	1	3	1	2	4	0	0
GSM972351	288	0	4	1	2	4	0	0
GSM972163	492	0	4	1	2	4	0	0
GSM972130	660	0	4	1	2	4	0	0
GSM972275	48	1	4	1	2	4	0	0
GSM972389	1116	0	4	1	2	4	0	0
GSM972037	396	0	4	1	2	4	0	0
GSM972247	72	0	4	1	2	4	0	0
GSM971992	240	1	5	1	2	4	0	0
GSM972411	1500	0	1	0	3	1	1	0
GSM972374	1080	0	3	1	3	1	1	0
GSM972238	228	0	2	0	3	2	1	0
GSM972235	84	0	2	0	3	2	1	0
GSM972096	180	0	3	0	3	2	1	0
GSM972379	1140	0	3	0	3	2	1	0
GSM2325349	1148.88	0	3	0	3	2	1	0
GSM972497	12	0	4	0	3	2	1	0
GSM972514	384	1	4	0	3	2	1	0
GSM972263	912	0	1	1	3	2	1	0
GSM2325333	1311.84	0	3	1	3	2	1	0
GSM2325392	858.48	0	3	1	3	2	1	0
GSM2325434	1033.2	0	3	1	3	2	1	0
GSM972320	696	1	3	1	3	2	1	0
GSM972268	576	0	3	1	3	2	1	0
GSM972001	876	0	4	1	3	2	1	0
GSM2325428	172.44	1	1	0	3	3	1	0
GSM971966	756	0	1	0	3	3	1	0
GSM2325377	861.6	0	1	0	3	3	1	0
GSM2325327	1131.12	0	1	0	3	3	1	0
GSM972375	1404	0	1	0	3	3	1	0
GSM2325351	1153.56	0	1	0	3	3	1	0
GSM2325298	1346.88	0	1	0	3	3	1	0
GSM972474	1428	0	1	0	3	3	1	0
GSM972498	708	1	2	0	3	3	1	0
GSM2325375	510.48	0	2	0	3	3	1	0
GSM972193	876	0	2	0	3	3	1	0
GSM972453	1200	0	2	0	3	3	1	0
GSM2325350	435.96	0	2	0	3	3	1	0
GSM2325389	828.48	0	2	0	3	3	1	0
GSM2325370	854.88	0	2	0	3	3	1	0
GSM972198	684	0	2	0	3	3	1	0
GSM2325242	379.08	0	2	0	3	3	1	0
GSM2325303	1372.2	0	2	0	3	3	1	0
GSM972360	1692	0	2	0	3	3	1	0
GSM972150	1308	0	2	0	3	3	1	0
GSM2325365	788.64	0	2	0	3	3	1	0
GSM2325390	841.08	0	2	0	3	3	1	0
GSM972202	636	0	2	0	3	3	1	0
GSM2325320	1152.36	0	2	0	3	3	1	0
GSM972023	192	0	2	0	3	3	1	0
GSM972377	984	0	2	0	3	3	1	0
GSM2325395	325.44	1	2	0	3	3	1	0
GSM2325352	880.56	0	2	0	3	3	1	0
GSM2325330	762.24	0	3	0	3	3	1	0
GSM2325416	695.16	1	3	0	3	3	1	0
GSM2325322	954	1	3	0	3	3	1	0
GSM972113	324	0	3	0	3	3	1	0
GSM971996	912	0	3	0	3	3	1	0
GSM2325346	353.52	1	3	0	3	3	1	0
GSM2325394	864.36	0	3	0	3	3	1	0
GSM2325386	891.96	0	3	0	3	3	1	0
GSM2325315	1065.96	0	3	0	3	3	1	0
GSM2325363	726.36	0	3	0	3	3	1	0
GSM972279	624	0	3	0	3	3	1	0
GSM972323	960	0	3	0	3	3	1	0
GSM2325437	41.76	0	3	0	3	3	1	0
GSM2325324	357.84	0	3	0	3	3	1	0
GSM972363	1680	0	3	0	3	3	1	0
GSM972139	1224	0	3	0	3	3	1	0
GSM972495	324	1	3	0	3	3	1	0
GSM2325362	764.64	0	4	0	3	3	1	0
GSM972152	672	0	4	0	3	3	1	0
GSM972368	1104	0	4	0	3	3	1	0
GSM2325353	546.84	0	4	0	3	3	1	0
GSM2325412	1829.76	0	4	0	3	3	1	0
GSM972364	1236	0	4	0	3	3	1	0
GSM972425	708	0	4	0	3	3	1	0
GSM2325356	842.28	0	4	0	3	3	1	0
GSM972466	900	0	4	0	3	3	1	0
GSM972162	924	0	4	0	3	3	1	0
GSM972370	852	1	4	0	3	3	1	0
GSM2325373	736.92	0	4	0	3	3	1	0
GSM2325374	515.64	1	4	0	3	3	1	0
GSM972457	816	0	4	0	3	3	1	0
GSM2325340	292.68	1	4	0	3	3	1	0
GSM972151	924	0	4	0	3	3	1	0
GSM972501	1272	1	4	0	3	3	1	0
GSM2325376	994.56	0	4	0	3	3	1	0
GSM972117	384	0	4	0	3	3	1	0
GSM972265	720	0	4	0	3	3	1	0
GSM2325384	774	0	4	0	3	3	1	0
GSM972308	1104	0	4	0	3	3	1	0
GSM2325271	35.52	0	5	0	3	3	1	0
GSM972310	300	0	5	0	3	3	1	0
GSM972337	492	1	5	0	3	3	1	0
GSM2325309	995.76	0	5	0	3	3	1	0
GSM972346	864	1	5	0	3	3	1	0
GSM972507	504	0	5	0	3	3	1	0
GSM972175	516	1	5	0	3	3	1	0
GSM972350	108	1	5	0	3	3	1	0
GSM972314	552	0	5	0	3	3	1	0
GSM972341	828	0	5	0	3	3	1	0
GSM972455	888	0	5	0	3	3	1	0
GSM972120	432	0	5	0	3	3	1	0
GSM972106	864	0	5	0	3	3	1	0
GSM972102	552	0	1	1	3	3	1	0
GSM2325337	1098.36	1	1	1	3	3	1	0
GSM2325257	99	0	1	1	3	3	1	0
GSM2325263	270.6	0	1	1	3	3	1	0
GSM972371	972	0	1	1	3	3	1	0
GSM2325401	85.2	0	1	1	3	3	1	0
GSM972191	1464	0	1	1	3	3	1	0
GSM972362	1176	0	2	1	3	3	1	0
GSM2325265	215.76	0	2	1	3	3	1	0
GSM972250	144	0	2	1	3	3	1	0
GSM2325404	142.8	0	2	1	3	3	1	0
GSM2325301	1322.04	1	2	1	3	3	1	0
GSM2325247	330.6	0	2	1	3	3	1	0
GSM2325414	1720.92	0	2	1	3	3	1	0
GSM2325331	403.2	1	2	1	3	3	1	0
GSM972136	1560	0	2	1	3	3	1	0
GSM2325344	946.08	0	2	1	3	3	1	0
GSM2325432	800.88	0	2	1	3	3	1	0
GSM972230	324	0	2	1	3	3	1	0
GSM972325	852	0	2	1	3	3	1	0
GSM2325335	306.12	1	2	1	3	3	1	0
GSM2325415	1159.92	0	2	1	3	3	1	0
GSM972101	420	0	2	1	3	3	1	0
GSM2325413	1520.88	0	2	1	3	3	1	0
GSM2325332	1048.2	0	2	1	3	3	1	0
GSM972157	1416	0	2	1	3	3	1	0
GSM2325385	870.72	0	2	1	3	3	1	0
GSM2325312	1007.64	0	2	1	3	3	1	0
GSM2325371	39.84	1	2	1	3	3	1	0
GSM2325276	117.96	0	2	1	3	3	1	0
GSM972431	648	0	2	1	3	3	1	0
GSM972148	1524	0	2	1	3	3	1	0
GSM2325311	735	0	2	1	3	3	1	0
GSM2325354	778.44	0	3	1	3	3	1	0
GSM2325305	1041.48	0	3	1	3	3	1	0
GSM2325364	886.08	0	3	1	3	3	1	0
GSM2325245	363.72	0	3	1	3	3	1	0
GSM2325387	489.96	1	3	1	3	3	1	0
GSM2325272	156.6	0	3	1	3	3	1	0
GSM2325262	289.2	0	3	1	3	3	1	0
GSM2325431	878.64	0	3	1	3	3	1	0
GSM971999	12	0	3	1	3	3	1	0
GSM2325345	28.8	0	3	1	3	3	1	0
GSM2325241	391.8	0	3	1	3	3	1	0
GSM2325380	880.56	0	3	1	3	3	1	0
GSM2325296	37.92	0	3	1	3	3	1	0
GSM2325388	865.2	0	3	1	3	3	1	0
GSM2325420	1722.48	0	3	1	3	3	1	0
GSM972336	600	0	3	1	3	3	1	0
GSM2325341	1208.4	0	3	1	3	3	1	0
GSM2325325	1080.24	0	3	1	3	3	1	0
GSM2325433	832.08	0	3	1	3	3	1	0
GSM2325293	1344.12	0	3	1	3	3	1	0
GSM2325347	276.6	0	3	1	3	3	1	0
GSM972211	684	0	3	1	3	3	1	0
GSM972207	984	0	3	1	3	3	1	0
GSM2325339	957.48	0	3	1	3	3	1	0
GSM2325291	1092	0	3	1	3	3	1	0
GSM2325239	483.24	0	3	1	3	3	1	0
GSM2325307	618.24	1	3	1	3	3	1	0
GSM2325329	729.48	0	3	1	3	3	1	0
GSM972373	948	0	3	1	3	3	1	0
GSM972413	240	1	3	1	3	3	1	0
GSM2325366	725.52	0	3	1	3	3	1	0
GSM2325310	855.72	0	3	1	3	3	1	0
GSM2325295	1200.48	0	3	1	3	3	1	0
GSM972339	912	0	3	1	3	3	1	0
GSM972159	1116	0	3	1	3	3	1	0
GSM972156	1344	1	3	1	3	3	1	0
GSM2325368	821.76	0	3	1	3	3	1	0
GSM2325250	280.56	0	3	1	3	3	1	0
GSM2325382	488.04	0	3	1	3	3	1	0
GSM2325406	70.2	0	3	1	3	3	1	0
GSM972415	504	1	3	1	3	3	1	0
GSM2325302	548.76	0	4	1	3	3	1	0
GSM2325425	482.88	1	4	1	3	3	1	0
GSM2325438	866.76	0	4	1	3	3	1	0
GSM972367	1140	0	4	1	3	3	1	0
GSM2325278	272.16	0	4	1	3	3	1	0
GSM972114	552	0	4	1	3	3	1	0
GSM2325378	761.76	0	4	1	3	3	1	0
GSM2325343	908.64	0	4	1	3	3	1	0
GSM2325342	1030.08	0	4	1	3	3	1	0
GSM971998	276	1	4	1	3	3	1	0
GSM2325391	26.4	0	4	1	3	3	1	0
GSM972174	1164	0	4	1	3	3	1	0
GSM971983	1044	0	4	1	3	3	1	0
GSM972107	720	1	4	1	3	3	1	0
GSM972520	744	1	4	1	3	3	1	0
GSM2325273	20.88	0	4	1	3	3	1	0
GSM2325279	242.28	0	4	1	3	3	1	0
GSM2325318	934.2	0	4	1	3	3	1	0
GSM2325277	99.36	0	4	1	3	3	1	0
GSM972099	180	0	4	1	3	3	1	0
GSM2325308	1059.24	0	5	1	3	3	1	0
GSM2325367	869.16	0	5	1	3	3	1	0
GSM972220	12	0	5	1	3	3	1	0
GSM972394	132	1	5	1	3	3	1	0
GSM2325355	535.32	0	5	1	3	3	1	0
GSM972513	576	1	5	1	3	3	1	0
GSM972390	96	1	5	1	3	3	1	0
GSM972121	420	0	5	1	3	3	1	0
GSM972109	432	0	5	1	3	3	1	0
GSM971977	588	0	1	0	3	4	1	0
GSM972449	492	1	2	0	3	4	1	0
GSM972399	1080	0	2	0	3	4	1	0
GSM972171	1560	0	4	0	3	4	1	0
GSM2325317	993.84	0	4	0	3	4	1	0
GSM972349	60	1	4	0	3	4	1	0
GSM972261	84	1	4	0	3	4	1	0
GSM972518	420	1	5	0	3	4	1	0
GSM972122	228	1	5	0	3	4	1	0
GSM2325269	76.56	0	1	1	3	4	1	0
GSM2325288	21.36	0	1	1	3	4	1	0
GSM2325429	1038	0	2	1	3	4	1	0
GSM972476	768	0	3	1	3	4	1	0
GSM2325358	598.92	1	3	1	3	4	1	0
GSM2325400	200.76	0	3	1	3	4	1	0
GSM972108	1236	0	3	1	3	4	1	0
GSM972395	1764	0	3	1	3	4	1	0
GSM972097	144	1	3	1	3	4	1	0
GSM2325379	944.52	0	3	1	3	4	1	0
GSM972295	732	0	3	1	3	4	1	0
GSM2325423	1079.04	0	4	1	3	4	1	0
GSM971980	708	0	4	1	3	4	1	0
GSM972002	312	0	4	1	3	4	1	0
GSM972302	324	1	4	1	3	4	1	0
GSM972271	168	1	5	1	3	4	1	0
GSM972119	444	0	5	1	3	4	1	0
GSM971964	420	0	1	0	3	2	2	0
GSM972170	876	0	3	0	3	2	2	0
GSM972018	1404	0	3	0	3	2	2	0
GSM972024	516	0	3	1	3	2	2	0
GSM972158	1440	0	1	0	3	3	2	0
GSM972028	936	0	1	0	3	3	2	0
GSM972020	936	0	1	0	3	3	2	0
GSM972188	264	0	2	0	3	3	2	0
GSM972021	444	1	2	0	3	3	2	0
GSM972365	564	0	2	0	3	3	2	0
GSM972145	1620	0	3	0	3	3	2	0
GSM972380	180	1	3	0	3	3	2	0
GSM972112	384	1	3	0	3	3	2	0
GSM972203	648	0	3	0	3	3	2	0
GSM972354	1140	1	3	0	3	3	2	0
GSM972027	1128	0	4	0	3	3	2	0
GSM972017	516	0	4	0	3	3	2	0
GSM972376	1044	0	4	0	3	3	2	0
GSM972452	1188	0	4	0	3	3	2	0
GSM972022	984	0	4	0	3	3	2	0
GSM972000	108	0	4	0	3	3	2	0
GSM972334	924	0	4	0	3	3	2	0
GSM972116	348	1	4	0	3	3	2	0
GSM972419	384	1	5	0	3	3	2	0
GSM972142	420	1	5	0	3	3	2	0
GSM972155	288	1	1	1	3	3	2	0
GSM972194	996	0	1	1	3	3	2	0
GSM972025	636	0	1	1	3	3	2	0
GSM972366	288	1	2	1	3	3	2	0
GSM972321	108	0	2	1	3	3	2	0
GSM972467	864	0	2	1	3	3	2	0
GSM972141	1008	0	2	1	3	3	2	0
GSM972369	1224	1	2	1	3	3	2	0
GSM972276	516	0	2	1	3	3	2	0
GSM972146	792	0	3	1	3	3	2	0
GSM972428	660	0	3	1	3	3	2	0
GSM972111	264	0	3	1	3	3	2	0
GSM972118	360	0	3	1	3	3	2	0
GSM972103	696	0	3	1	3	3	2	0
GSM972352	1668	0	3	1	3	3	2	0
GSM972481	780	1	3	1	3	3	2	0
GSM971997	1068	0	4	1	3	3	2	0
GSM972199	792	0	4	1	3	3	2	0
GSM972328	984	0	4	1	3	3	2	0
GSM972134	168	1	4	1	3	3	2	0
GSM972301	1260	1	4	1	3	3	2	0
GSM972026	408	1	4	1	3	3	2	0
GSM972511	564	1	4	1	3	3	2	0
GSM972201	804	0	4	1	3	3	2	0
GSM972378	1032	0	4	1	3	3	2	0
GSM972412	96	1	4	1	3	3	2	0
GSM972504	360	1	5	1	3	3	2	0
GSM972420	72	1	5	1	3	3	2	0
GSM972345	504	1	5	1	3	3	2	0
GSM972154	528	1	1	0	3	4	2	0
GSM972100	300	0	4	0	3	4	2	0
GSM972361	228	1	4	0	3	4	2	0
GSM972215	564	0	4	0	3	4	2	0
GSM972305	372	0	5	0	3	4	2	0
GSM972176	432	1	5	0	3	4	2	0
GSM972274	684	0	5	0	3	4	2	0
GSM972291	384	0	1	1	3	4	2	0
GSM972029	432	0	2	1	3	4	2	0
GSM972372	600	1	2	1	3	4	2	0
GSM971962	876	0	3	1	3	4	2	0
GSM972512	276	1	3	1	3	4	2	0
GSM972429	744	0	3	1	3	4	2	0
GSM972098	180	1	3	1	3	4	2	0
GSM972463	24	1	3	1	3	4	2	0
GSM972224	300	1	4	1	3	4	2	0
GSM972110	84	1	4	1	3	4	2	0
GSM972479	36	0	4	1	3	4	2	0
GSM971982	504	1	4	1	3	4	2	0
GSM972499	864	0	5	1	3	4	2	0
GSM972105	384	0	2	1	3	2	3	0
GSM972115	900	1	2	0	3	3	3	0
GSM972030	624	0	3	0	3	3	3	0
GSM972104	492	0	4	0	3	3	3	0
GSM972019	300	1	2	1	3	3	3	0
GSM972236	144	0	4	1	4	1	0	1
GSM972402	372	1	4	1	2	3	0	1
GSM972051	336	1	1	0	4	3	0	1
GSM2325258	69	1	3	0	4	3	0	1
GSM972006	276	1	3	0	4	3	0	1
GSM972213	12	1	4	0	4	3	0	1
GSM972254	168	0	4	0	4	3	0	1
GSM972043	324	1	2	1	4	3	0	1
GSM972014	348	1	3	1	4	3	0	1
GSM2325436	488.76	0	3	1	4	3	0	1
GSM972045	132	1	4	1	4	3	0	1
GSM972048	360	0	2	0	4	4	0	1
GSM972064	264	1	3	1	4	4	0	1
GSM972039	624	1	3	1	4	4	0	1
GSM972066	588	0	3	1	4	4	0	1
GSM972013	516	1	5	0	4	2	1	1
GSM2325251	309.72	0	2	1	4	2	1	1
GSM972252	192	0	1	0	4	3	1	1
GSM971961	384	1	1	0	4	3	1	1
GSM972272	180	1	1	0	4	3	1	1
GSM2325267	157.44	0	1	0	4	3	1	1
GSM972212	216	1	2	0	4	3	1	1
GSM2325238	503.04	0	2	0	4	3	1	1
GSM2325383	429.6	1	2	0	4	3	1	1
GSM972004	1068	0	3	0	4	3	1	1
GSM972240	168	0	3	0	4	3	1	1
GSM972012	1212	0	5	0	4	3	1	1
GSM2325435	735.84	0	1	1	4	3	1	1
GSM2325361	105.72	1	2	1	4	3	1	1
GSM972231	168	0	2	1	4	3	1	1
GSM972439	24	1	3	1	4	3	1	1
GSM2325360	1097.16	0	4	1	4	3	1	1
GSM972217	840	0	4	1	4	3	1	1
GSM972010	552	1	4	1	4	3	1	1
GSM972234	120	1	4	1	4	3	1	1
GSM971974	672	0	1	0	4	4	1	1
GSM972256	228	0	3	0	4	4	1	1
GSM2325440	861.24	0	3	0	4	4	1	1
GSM972011	240	1	4	0	4	4	1	1
GSM971988	216	1	4	0	4	4	1	1
GSM972438	360	1	1	1	4	4	1	1
GSM972288	420	1	2	1	4	4	1	1
GSM972251	84	1	2	1	4	4	1	1
GSM972005	528	0	3	1	4	4	1	1
GSM972289	204	1	4	1	4	4	1	1
GSM971958	108	1	1	0	4	3	2	1
GSM972216	1128	0	1	0	4	3	2	1
GSM972437	84	1	1	0	4	3	2	1
GSM972442	72	1	2	0	4	3	2	1
GSM972253	192	0	2	0	4	3	2	1
GSM972214	24	1	5	0	4	3	2	1
GSM972209	156	1	2	1	4	3	2	1
GSM972219	636	0	3	1	4	3	2	1
GSM972227	240	1	3	1	4	3	2	1
GSM972003	324	1	3	1	4	3	2	1
GSM972009	120	1	3	1	4	3	2	1
GSM972260	156	0	4	1	4	3	2	1
GSM971971	780	0	1	0	4	4	2	1
GSM972441	816	0	1	0	4	4	2	1
GSM972299	492	1	2	0	4	4	2	1
GSM972284	324	1	3	0	4	4	2	1
GSM972400	132	1	3	0	4	4	2	1
GSM971957	120	1	1	1	4	4	2	1
GSM972266	240	1	2	1	4	4	2	1
GSM972208	300	1	3	1	4	4	2	1
GSM972008	864	1	3	1	4	4	2	1
GSM972232	252	0	3	1	4	4	2	1
GSM972007	24	1	4	1	4	4	2	1
GSM972218	84	1	4	0	4	4	3	1

## Sheet: seer两分类
id	survival_time	status	age	sex	stage	stage_T	stage_N	stage_M				age
GSM972055	1116	0	1	0	1	2	0	0				≤65	1
GSM972407	1584	0	1	0	1	2	0	0				＞65	2
GSM972062	276	1	1	0	1	2	0	0				分期
GSM971968	1344	0	1	0	1	2	0	0				I-II	1
GSM972033	600	0	1	0	1	2	0	0				III-IV	2
GSM971976	432	0	1	0	1	2	0	0
GSM972353	1596	0	1	0	1	2	0	0				T1-2	1
GSM972036	600	0	1	0	1	2	0	0				T3-4	2
GSM972093	888	0	1	0	1	2	0	0
GSM972173	312	1	1	0	1	2	0	0				N0	0
GSM971995	300	0	1	0	1	2	0	0				N1-3	1
GSM972070	816	1	1	0	1	2	0	0
GSM971984	972	0	2	0	1	2	0	0				Female	0
GSM972405	948	1	2	0	1	2	0	0				Male	1
GSM972074	900	1	2	0	1	2	0	0
GSM972072	2064	0	2	0	1	2	0	0
GSM972409	1248	0	2	0	1	2	0	0
GSM972259	348	0	2	0	1	2	0	0
GSM972088	948	0	2	0	1	2	0	0
GSM972392	528	1	2	0	1	2	0	0
GSM972270	780	0	2	0	1	2	0	0
GSM972061	516	1	2	0	1	2	0	0
GSM972056	1104	0	2	0	1	2	0	0
GSM972280	552	1	2	0	1	2	0	0
GSM972257	252	1	2	0	1	2	0	0
GSM972172	60	1	2	0	1	2	0	0
GSM972277	612	0	2	0	1	2	0	0
GSM971959	624	0	1	1	1	2	0	0
GSM972075	528	1	1	1	1	2	0	0
GSM972068	264	1	1	1	1	2	0	0
GSM972445	420	0	1	1	1	2	0	0
GSM972416	96	1	1	1	1	2	0	0
GSM972169	1968	0	1	1	1	2	0	0
GSM972182	696	1	1	1	1	2	0	0
GSM972143	1848	0	1	1	1	2	0	0
GSM972226	240	0	1	1	1	2	0	0
GSM972451	1164	0	1	1	1	2	0	0
GSM972472	960	0	1	1	1	2	0	0
GSM972044	504	0	1	1	1	2	0	0
GSM972080	1980	0	1	1	1	2	0	0
GSM972140	2064	0	1	1	1	2	0	0
GSM2325397	444.24	0	1	1	1	2	0	0
GSM972165	1044	1	2	1	1	2	0	0
GSM972163	492	0	2	1	1	2	0	0
GSM972351	288	0	2	1	1	2	0	0
GSM972275	48	1	2	1	1	2	0	0
GSM972130	660	0	2	1	1	2	0	0
GSM972389	1116	0	2	1	1	2	0	0
GSM972037	396	0	2	1	1	2	0	0
GSM972247	72	0	2	1	1	2	0	0
GSM971992	240	1	2	1	1	2	0	0
GSM971965	396	0	1	0	1	2	0	0
GSM971975	552	0	1	0	1	2	0	0
GSM972503	1752	0	1	0	1	2	0	0
GSM972430	636	0	1	0	1	2	0	0
GSM972124	900	0	1	0	1	2	0	0
GSM2325274	151.08	0	1	0	1	2	0	0
GSM972414	636	0	1	0	1	2	0	0
GSM972522	1188	0	1	0	1	2	0	0
GSM972358	972	0	1	0	1	2	0	0
GSM2325396	717.6	0	1	0	1	2	0	0
GSM972195	1440	0	1	0	1	2	0	0
GSM972359	360	1	1	0	1	2	0	0
GSM2325289	8.28	0	1	0	1	2	0	0
GSM2325261	87.96	0	1	0	1	2	0	0
GSM972077	372	1	1	0	1	2	0	0
GSM2325294	1335	0	1	0	1	2	0	0
GSM972304	360	0	1	0	1	2	0	0
GSM972292	300	0	1	0	1	2	0	0
GSM972144	1452	0	1	0	1	2	0	0
GSM972125	816	0	1	0	1	2	0	0
GSM972032	720	0	1	0	1	2	0	0
GSM2325334	881.76	1	1	0	1	2	0	0
GSM972083	1524	0	1	0	1	2	0	0
GSM972406	1272	0	2	0	1	2	0	0
GSM972127	1020	0	2	0	1	2	0	0
GSM971979	636	0	2	0	1	2	0	0
GSM2325316	955.56	0	2	0	1	2	0	0
GSM972094	732	0	2	0	1	2	0	0
GSM2325424	1009.56	0	2	0	1	2	0	0
GSM972071	2196	0	2	0	1	2	0	0
GSM972410	1092	0	2	0	1	2	0	0
GSM972089	1044	0	2	0	1	2	0	0
GSM972475	1044	0	2	0	1	2	0	0
GSM972081	312	0	2	0	1	2	0	0
GSM972196	876	0	2	0	1	2	0	0
GSM972222	684	0	2	0	1	2	0	0
GSM972460	1152	0	2	0	1	2	0	0
GSM972383	1104	0	2	0	1	2	0	0
GSM972344	900	0	2	0	1	2	0	0
GSM972403	672	0	2	0	1	2	0	0
GSM972319	936	1	2	0	1	2	0	0
GSM972326	1020	0	2	0	1	2	0	0
GSM972307	984	0	2	0	1	2	0	0
GSM2325300	1318.08	0	2	0	1	2	0	0
GSM972192	1896	0	2	0	1	2	0	0
GSM972515	1416	0	2	0	1	2	0	0
GSM972332	1044	0	2	0	1	2	0	0
GSM972090	828	0	2	0	1	2	0	0
GSM2325268	194.52	0	2	0	1	2	0	0
GSM972356	636	1	2	0	1	2	0	0
GSM972084	1548	0	2	0	1	2	0	0
GSM972347	84	0	2	0	1	2	0	0
GSM972016	192	1	2	0	1	2	0	0
GSM972388	996	1	2	0	1	2	0	0
GSM972221	780	0	2	0	1	2	0	0
GSM972058	720	0	2	0	1	2	0	0
GSM972050	228	0	2	0	1	2	0	0
GSM972059	708	0	2	0	1	2	0	0
GSM972092	564	0	2	0	1	2	0	0
GSM2325326	859.32	0	2	0	1	2	0	0
GSM2325319	905.76	0	2	0	1	2	0	0
GSM972386	1080	0	2	0	1	2	0	0
GSM972316	996	0	2	0	1	2	0	0
GSM972489	888	0	2	0	1	2	0	0
GSM972135	156	1	2	0	1	2	0	0
GSM972131	1032	0	2	0	1	2	0	0
GSM972197	600	0	2	0	1	2	0	0
GSM972330	1032	0	2	0	1	2	0	0
GSM972483	336	1	2	0	1	2	0	0
GSM972073	1956	0	2	0	1	2	0	0
GSM972255	60	0	2	0	1	2	0	0
GSM972067	2196	1	2	0	1	2	0	0
GSM972397	1260	0	2	0	1	2	0	0
GSM972298	108	0	2	0	1	2	0	0
GSM972318	432	1	2	0	1	2	0	0
GSM972087	384	1	2	0	1	2	0	0
GSM972132	732	1	2	0	1	2	0	0
GSM972357	504	1	2	0	1	2	0	0
GSM972517	444	1	2	0	1	2	0	0
GSM972493	708	0	2	0	1	2	0	0
GSM972521	912	1	2	0	1	2	0	0
GSM972482	504	0	2	0	1	2	0	0
GSM972161	132	1	2	0	1	2	0	0
GSM972015	1092	0	2	0	1	2	0	0
GSM972047	396	0	2	0	1	2	0	0
GSM972035	468	0	2	0	1	2	0	0
GSM972286	444	0	1	1	1	2	0	0
GSM971973	552	0	1	1	1	2	0	0
GSM2325381	931.08	0	1	1	1	2	0	0
GSM971967	372	1	1	1	1	2	0	0
GSM972079	2016	0	1	1	1	2	0	0
GSM972322	1032	1	1	1	1	2	0	0
GSM972264	876	0	1	1	1	2	0	0
GSM2325399	601.68	0	1	1	1	2	0	0
GSM972167	540	1	1	1	1	2	0	0
GSM972076	1836	0	1	1	1	2	0	0
GSM972065	552	0	1	1	1	2	0	0
GSM972426	972	0	1	1	1	2	0	0
GSM972333	960	0	1	1	1	2	0	0
GSM972443	576	0	1	1	1	2	0	0
GSM2325292	1731.6	0	1	1	1	2	0	0
GSM2325275	138.84	0	1	1	1	2	0	0
GSM2325336	1261.68	0	1	1	1	2	0	0
GSM972470	1020	0	1	1	1	2	0	0
GSM972095	804	0	1	1	1	2	0	0
GSM972440	624	0	1	1	1	2	0	0
GSM972225	444	0	1	1	1	2	0	0
GSM2325323	922.44	0	1	1	1	2	0	0
GSM972123	852	0	1	1	1	2	0	0
GSM2325304	1012.32	1	1	1	1	2	0	0
GSM2325427	926.76	1	1	1	1	2	0	0
GSM2325430	1167.36	0	1	1	1	2	0	0
GSM972063	840	0	1	1	1	2	0	0
GSM972046	696	0	1	1	1	2	0	0
GSM2325260	285.6	0	1	1	1	2	0	0
GSM2325372	869.16	0	1	1	1	2	0	0
GSM972311	1272	0	1	1	1	2	0	0
GSM2325246	336.96	0	1	1	1	2	0	0
GSM972085	1164	0	1	1	1	2	0	0
GSM972461	1152	0	1	1	1	2	0	0
GSM2325297	848.64	1	1	1	1	2	0	0
GSM972382	456	1	1	1	1	2	0	0
GSM972519	168	1	1	1	1	2	0	0
GSM972248	168	0	1	1	1	2	0	0
GSM2325328	1099.56	0	1	1	1	2	0	0
GSM2325249	179.16	0	1	1	1	2	0	0
GSM972417	1752	0	1	1	1	2	0	0
GSM972239	168	0	1	1	1	2	0	0
GSM2325243	414.24	0	1	1	1	2	0	0
GSM2325417	257.28	1	1	1	1	2	0	0
GSM972327	996	0	1	1	1	2	0	0
GSM972348	744	0	1	1	1	2	0	0
GSM2325421	887.28	1	1	1	1	2	0	0
GSM2325411	1331.52	0	1	1	1	2	0	0
GSM2325369	757.08	0	1	1	1	2	0	0
GSM972384	1272	1	1	1	1	2	0	0
GSM972241	204	1	1	1	1	2	0	0
GSM972038	12	1	1	1	1	2	0	0
GSM972329	936	0	1	1	1	2	0	0
GSM972126	756	0	1	1	1	2	0	0
GSM972200	648	0	1	1	1	2	0	0
GSM2325426	1381.2	0	1	1	1	2	0	0
GSM2325290	1814.04	0	1	1	1	2	0	0
GSM972387	1476	0	1	1	1	2	0	0
GSM972187	588	0	1	1	1	2	0	0
GSM2325314	412.68	0	1	1	1	2	0	0
GSM2325418	1027.68	1	1	1	1	2	0	0
GSM2325240	355.44	0	1	1	1	2	0	0
GSM2325264	266.64	0	1	1	1	2	0	0
GSM972078	1740	1	1	1	1	2	0	0
GSM972381	576	1	1	1	1	2	0	0
GSM972427	636	0	1	1	1	2	0	0
GSM2325359	761.04	0	1	1	1	2	0	0
GSM972149	1584	0	1	1	1	2	0	0
GSM972128	1116	0	1	1	1	2	0	0
GSM972418	840	0	1	1	1	2	0	0
GSM972398	768	1	1	1	1	2	0	0
GSM972458	204	1	1	1	1	2	0	0
GSM972283	612	0	1	1	1	2	0	0
GSM972488	588	0	1	1	1	2	0	0
GSM2325409	64.68	0	1	1	1	2	0	0
GSM972408	384	1	2	1	1	2	0	0
GSM972060	984	0	2	1	1	2	0	0
GSM972243	24	0	2	1	1	2	0	0
GSM971986	816	0	2	1	1	2	0	0
GSM971987	816	0	2	1	1	2	0	0
GSM2325439	841.08	0	2	1	1	2	0	0
GSM972473	1404	0	2	1	1	2	0	0
GSM972490	888	0	2	1	1	2	0	0
GSM972091	840	0	2	1	1	2	0	0
GSM972233	180	0	2	1	1	2	0	0
GSM971993	672	0	2	1	1	2	0	0
GSM972391	624	1	2	1	1	2	0	0
GSM972069	2412	0	2	1	1	2	0	0
GSM972506	1692	0	2	1	1	2	0	0
GSM972137	1548	0	2	1	1	2	0	0
GSM972190	1296	0	2	1	1	2	0	0
GSM972484	912	0	2	1	1	2	0	0
GSM972404	576	0	2	1	1	2	0	0
GSM972228	12	0	2	1	1	2	0	0
GSM2325306	1127.52	0	2	1	1	2	0	0
GSM2325419	1237.2	0	2	1	1	2	0	0
GSM972505	1728	0	2	1	1	2	0	0
GSM972502	1572	0	2	1	1	2	0	0
GSM972485	900	0	2	1	1	2	0	0
GSM972338	888	0	2	1	1	2	0	0
GSM2325259	279.36	0	2	1	1	2	0	0
GSM2325393	813.12	0	2	1	1	2	0	0
GSM972057	312	1	2	1	1	2	0	0
GSM972424	1248	0	2	1	1	2	0	0
GSM972385	756	0	2	1	1	2	0	0
GSM972306	672	0	2	1	1	2	0	0
GSM2325398	352.32	0	2	1	1	2	0	0
GSM2325244	392.16	0	2	1	1	2	0	0
GSM2325357	860.88	0	2	1	1	2	0	0
GSM972312	1164	1	2	1	1	2	0	0
GSM972153	792	1	2	1	1	2	0	0
GSM972447	372	0	2	1	1	2	0	0
GSM2325299	954.36	0	2	1	1	2	0	0
GSM971991	660	1	2	1	1	2	0	0
GSM972355	408	1	2	1	1	2	0	0
GSM2325422	1443.12	0	2	1	1	2	0	0
GSM972396	1284	0	2	1	1	2	0	0
GSM972324	984	0	2	1	1	2	0	0
GSM972465	1008	1	2	1	1	2	0	0
GSM972468	288	1	2	1	1	2	0	0
GSM972160	924	0	2	1	1	2	0	0
GSM2325266	75	0	2	1	1	2	0	0
GSM972491	840	0	2	1	1	2	0	0
GSM972294	300	0	2	1	1	2	0	0
GSM2325287	348.36	0	2	1	1	2	0	0
GSM972082	1584	1	2	1	1	2	0	0
GSM972340	1008	0	2	1	1	2	0	0
GSM972477	972	0	2	1	1	2	0	0
GSM2325348	243.84	1	2	1	1	2	0	0
GSM2325270	156.24	0	2	1	1	2	0	0
GSM972393	564	1	2	1	1	2	0	0
GSM2325321	1184.4	0	2	1	1	2	0	0
GSM972138	636	1	2	1	1	2	0	0
GSM972034	600	0	2	1	1	2	0	0
GSM972287	516	0	2	1	1	2	0	0
GSM2325402	92.76	0	2	1	1	2	0	0
GSM2325338	1093.56	0	2	1	1	2	0	0
GSM972223	396	1	2	1	1	2	0	0
GSM972309	1140	0	2	1	1	2	0	0
GSM972480	828	0	2	1	1	2	0	0
GSM972041	660	0	2	1	1	2	0	0
GSM971963	240	1	2	1	1	2	0	0
GSM972331	900	1	2	1	1	2	0	0
GSM972147	1680	0	2	1	1	2	0	0
GSM972049	312	0	2	1	1	2	0	0
GSM972450	564	1	2	1	1	2	0	0
GSM972478	828	0	2	1	1	2	0	0
GSM972459	144	0	2	1	1	2	0	0
GSM971994	516	0	2	1	1	2	0	0
GSM972086	516	1	2	1	1	2	0	0
GSM972040	756	0	2	1	1	2	0	0
GSM972031	660	0	2	1	1	2	0	0
GSM2325313	471	0	2	1	1	2	0	0
GSM971981	576	0	2	1	1	2	0	0
GSM972267	804	1	2	1	1	2	0	0
GSM972516	792	0	2	1	1	2	0	0
GSM972054	312	0	2	1	1	2	0	0
GSM972042	612	0	2	1	1	2	0	0
GSM972487	804	0	2	1	1	2	0	0
GSM972317	360	1	2	1	1	2	0	0
GSM972343	624	1	2	1	1	2	0	0
GSM972486	396	0	2	1	1	2	0	0
GSM972510	1032	0	2	1	1	2	0	0
GSM972053	348	0	1	1	1	1	0	0
GSM972052	180	0	2	1	1	1	0	0
GSM972285	24	1	2	1	1	1	0	0
GSM972129	132	0	2	1	1	1	0	0
GSM971970	1032	0	1	0	1	1	0	0
GSM971960	888	0	1	0	1	1	0	0
GSM972494	684	0	1	0	1	1	0	0
GSM972496	1704	0	1	0	1	1	0	0
GSM972290	468	0	2	0	1	1	0	0
GSM971978	1308	0	2	0	1	1	0	0
GSM972278	540	0	2	0	1	1	0	0
GSM972509	168	0	2	0	1	1	0	0
GSM972464	1032	0	2	0	1	1	0	0
GSM972282	612	0	2	0	1	1	0	0
GSM972303	228	0	2	0	1	1	0	0
GSM972313	1092	1	2	0	1	1	0	0
GSM971972	900	0	1	1	1	1	0	0
GSM972454	900	0	1	1	1	1	0	0
GSM972469	1032	0	2	1	1	1	0	0
GSM972492	816	0	2	1	1	1	0	0
GSM972242	204	0	2	1	1	1	0	0
GSM972269	948	0	2	1	1	1	0	0
GSM971989	288	1	2	1	1	1	0	0
GSM972462	1056	0	2	1	1	1	0	0
GSM972335	552	1	2	1	1	1	0	0
GSM972342	336	0	2	1	1	1	0	0
GSM971990	144	1	2	1	1	1	0	0
GSM972244	168	0	1	0	1	1	0	0
GSM972237	300	0	1	0	1	1	0	0
GSM972315	1008	0	1	0	1	1	0	0
GSM972508	1608	0	2	0	1	1	0	0
GSM972249	168	0	2	0	1	1	0	0
GSM971969	756	0	1	1	1	1	0	0
GSM972281	672	0	1	1	1	1	0	0
GSM972297	552	1	2	1	1	1	0	0
GSM971977	588	0	1	0	2	2	1	0
GSM972449	492	1	1	0	2	2	1	0
GSM972399	1080	0	1	0	2	2	1	0
GSM972171	1560	0	2	0	2	2	1	0
GSM2325317	993.84	0	2	0	2	2	1	0
GSM972261	84	1	2	0	2	2	1	0
GSM972349	60	1	2	0	2	2	1	0
GSM972518	420	1	2	0	2	2	1	0
GSM972122	228	1	2	0	2	2	1	0
GSM2325269	76.56	0	1	1	2	2	1	0
GSM2325288	21.36	0	1	1	2	2	1	0
GSM2325429	1038	0	1	1	2	2	1	0
GSM972476	768	0	1	1	2	2	1	0
GSM2325358	598.92	1	1	1	2	2	1	0
GSM2325400	200.76	0	1	1	2	2	1	0
GSM972097	144	1	1	1	2	2	1	0
GSM972395	1764	0	1	1	2	2	1	0
GSM972108	1236	0	1	1	2	2	1	0
GSM2325379	944.52	0	2	1	2	2	1	0
GSM972295	732	0	2	1	2	2	1	0
GSM2325423	1079.04	0	2	1	2	2	1	0
GSM971980	708	0	2	1	2	2	1	0
GSM972002	312	0	2	1	2	2	1	0
GSM972302	324	1	2	1	2	2	1	0
GSM972271	168	1	2	1	2	2	1	0
GSM972119	444	0	2	1	2	2	1	0
GSM2325428	172.44	1	1	0	2	2	1	0
GSM971966	756	0	1	0	2	2	1	0
GSM2325327	1131.12	0	1	0	2	2	1	0
GSM2325377	861.6	0	1	0	2	2	1	0
GSM972375	1404	0	1	0	2	2	1	0
GSM2325351	1153.56	0	1	0	2	2	1	0
GSM2325298	1346.88	0	1	0	2	2	1	0
GSM972474	1428	0	1	0	2	2	1	0
GSM972498	708	1	1	0	2	2	1	0
GSM2325375	510.48	0	1	0	2	2	1	0
GSM972453	1200	0	1	0	2	2	1	0
GSM972193	876	0	1	0	2	2	1	0
GSM2325350	435.96	0	1	0	2	2	1	0
GSM2325389	828.48	0	1	0	2	2	1	0
GSM2325370	854.88	0	1	0	2	2	1	0
GSM972198	684	0	1	0	2	2	1	0
GSM2325242	379.08	0	1	0	2	2	1	0
GSM972360	1692	0	1	0	2	2	1	0
GSM2325303	1372.2	0	1	0	2	2	1	0
GSM972150	1308	0	1	0	2	2	1	0
GSM2325365	788.64	0	1	0	2	2	1	0
GSM2325390	841.08	0	1	0	2	2	1	0
GSM972202	636	0	1	0	2	2	1	0
GSM2325320	1152.36	0	1	0	2	2	1	0
GSM2325395	325.44	1	1	0	2	2	1	0
GSM972377	984	0	1	0	2	2	1	0
GSM972023	192	0	1	0	2	2	1	0
GSM2325352	880.56	0	1	0	2	2	1	0
GSM2325330	762.24	0	1	0	2	2	1	0
GSM2325416	695.16	1	1	0	2	2	1	0
GSM2325322	954	1	1	0	2	2	1	0
GSM971996	912	0	1	0	2	2	1	0
GSM972113	324	0	1	0	2	2	1	0
GSM2325346	353.52	1	1	0	2	2	1	0
GSM2325394	864.36	0	1	0	2	2	1	0
GSM2325315	1065.96	0	1	0	2	2	1	0
GSM2325386	891.96	0	1	0	2	2	1	0
GSM2325363	726.36	0	1	0	2	2	1	0
GSM972323	960	0	2	0	2	2	1	0
GSM972279	624	0	2	0	2	2	1	0
GSM2325437	41.76	0	2	0	2	2	1	0
GSM2325324	357.84	0	2	0	2	2	1	0
GSM972363	1680	0	2	0	2	2	1	0
GSM972495	324	1	2	0	2	2	1	0
GSM972139	1224	0	2	0	2	2	1	0
GSM2325362	764.64	0	2	0	2	2	1	0
GSM972368	1104	0	2	0	2	2	1	0
GSM972152	672	0	2	0	2	2	1	0
GSM2325412	1829.76	0	2	0	2	2	1	0
GSM2325353	546.84	0	2	0	2	2	1	0
GSM972364	1236	0	2	0	2	2	1	0
GSM972425	708	0	2	0	2	2	1	0
GSM972370	852	1	2	0	2	2	1	0
GSM972162	924	0	2	0	2	2	1	0
GSM972466	900	0	2	0	2	2	1	0
GSM2325356	842.28	0	2	0	2	2	1	0
GSM2325373	736.92	0	2	0	2	2	1	0
GSM2325374	515.64	1	2	0	2	2	1	0
GSM972457	816	0	2	0	2	2	1	0
GSM2325340	292.68	1	2	0	2	2	1	0
GSM972151	924	0	2	0	2	2	1	0
GSM972501	1272	1	2	0	2	2	1	0
GSM2325376	994.56	0	2	0	2	2	1	0
GSM972265	720	0	2	0	2	2	1	0
GSM972117	384	0	2	0	2	2	1	0
GSM2325384	774	0	2	0	2	2	1	0
GSM972308	1104	0	2	0	2	2	1	0
GSM972337	492	1	2	0	2	2	1	0
GSM972310	300	0	2	0	2	2	1	0
GSM2325271	35.52	0	2	0	2	2	1	0
GSM2325309	995.76	0	2	0	2	2	1	0
GSM972346	864	1	2	0	2	2	1	0
GSM972175	516	1	2	0	2	2	1	0
GSM972507	504	0	2	0	2	2	1	0
GSM972350	108	1	2	0	2	2	1	0
GSM972314	552	0	2	0	2	2	1	0
GSM972455	888	0	2	0	2	2	1	0
GSM972341	828	0	2	0	2	2	1	0
GSM972106	864	0	2	0	2	2	1	0
GSM972120	432	0	2	0	2	2	1	0
GSM972102	552	0	1	1	2	2	1	0
GSM2325337	1098.36	1	1	1	2	2	1	0
GSM2325257	99	0	1	1	2	2	1	0
GSM972371	972	0	1	1	2	2	1	0
GSM2325263	270.6	0	1	1	2	2	1	0
GSM2325401	85.2	0	1	1	2	2	1	0
GSM972191	1464	0	1	1	2	2	1	0
GSM972362	1176	0	1	1	2	2	1	0
GSM2325265	215.76	0	1	1	2	2	1	0
GSM972250	144	0	1	1	2	2	1	0
GSM2325404	142.8	0	1	1	2	2	1	0
GSM2325301	1322.04	1	1	1	2	2	1	0
GSM2325247	330.6	0	1	1	2	2	1	0
GSM2325331	403.2	1	1	1	2	2	1	0
GSM2325414	1720.92	0	1	1	2	2	1	0
GSM972136	1560	0	1	1	2	2	1	0
GSM2325344	946.08	0	1	1	2	2	1	0
GSM2325432	800.88	0	1	1	2	2	1	0
GSM972325	852	0	1	1	2	2	1	0
GSM972230	324	0	1	1	2	2	1	0
GSM2325335	306.12	1	1	1	2	2	1	0
GSM2325415	1159.92	0	1	1	2	2	1	0
GSM972101	420	0	1	1	2	2	1	0
GSM2325413	1520.88	0	1	1	2	2	1	0
GSM2325332	1048.2	0	1	1	2	2	1	0
GSM972157	1416	0	1	1	2	2	1	0
GSM2325385	870.72	0	1	1	2	2	1	0
GSM2325312	1007.64	0	1	1	2	2	1	0
GSM2325371	39.84	1	1	1	2	2	1	0
GSM2325276	117.96	0	1	1	2	2	1	0
GSM972148	1524	0	1	1	2	2	1	0
GSM972431	648	0	1	1	2	2	1	0
GSM2325311	735	0	1	1	2	2	1	0
GSM2325354	778.44	0	1	1	2	2	1	0
GSM2325305	1041.48	0	1	1	2	2	1	0
GSM2325364	886.08	0	1	1	2	2	1	0
GSM2325387	489.96	1	1	1	2	2	1	0
GSM2325245	363.72	0	1	1	2	2	1	0
GSM2325272	156.6	0	1	1	2	2	1	0
GSM2325431	878.64	0	1	1	2	2	1	0
GSM2325262	289.2	0	1	1	2	2	1	0
GSM2325345	28.8	0	1	1	2	2	1	0
GSM971999	12	0	1	1	2	2	1	0
GSM2325241	391.8	0	1	1	2	2	1	0
GSM2325380	880.56	0	1	1	2	2	1	0
GSM2325296	37.92	0	1	1	2	2	1	0
GSM2325388	865.2	0	1	1	2	2	1	0
GSM2325420	1722.48	0	1	1	2	2	1	0
GSM2325341	1208.4	0	1	1	2	2	1	0
GSM972336	600	0	1	1	2	2	1	0
GSM2325325	1080.24	0	1	1	2	2	1	0
GSM2325433	832.08	0	1	1	2	2	1	0
GSM2325293	1344.12	0	1	1	2	2	1	0
GSM2325347	276.6	0	1	1	2	2	1	0
GSM972207	984	0	1	1	2	2	1	0
GSM972211	684	0	1	1	2	2	1	0
GSM2325339	957.48	0	1	1	2	2	1	0
GSM2325291	1092	0	1	1	2	2	1	0
GSM2325239	483.24	0	2	1	2	2	1	0
GSM2325307	618.24	1	2	1	2	2	1	0
GSM2325329	729.48	0	2	1	2	2	1	0
GSM972413	240	1	2	1	2	2	1	0
GSM972373	948	0	2	1	2	2	1	0
GSM2325366	725.52	0	2	1	2	2	1	0
GSM2325310	855.72	0	2	1	2	2	1	0
GSM2325295	1200.48	0	2	1	2	2	1	0
GSM972156	1344	1	2	1	2	2	1	0
GSM972159	1116	0	2	1	2	2	1	0
GSM972339	912	0	2	1	2	2	1	0
GSM2325368	821.76	0	2	1	2	2	1	0
GSM2325250	280.56	0	2	1	2	2	1	0
GSM2325382	488.04	0	2	1	2	2	1	0
GSM972415	504	1	2	1	2	2	1	0
GSM2325406	70.2	0	2	1	2	2	1	0
GSM2325302	548.76	0	2	1	2	2	1	0
GSM2325425	482.88	1	2	1	2	2	1	0
GSM972367	1140	0	2	1	2	2	1	0
GSM2325438	866.76	0	2	1	2	2	1	0
GSM2325278	272.16	0	2	1	2	2	1	0
GSM972114	552	0	2	1	2	2	1	0
GSM2325378	761.76	0	2	1	2	2	1	0
GSM2325342	1030.08	0	2	1	2	2	1	0
GSM2325343	908.64	0	2	1	2	2	1	0
GSM971998	276	1	2	1	2	2	1	0
GSM2325391	26.4	0	2	1	2	2	1	0
GSM972174	1164	0	2	1	2	2	1	0
GSM971983	1044	0	2	1	2	2	1	0
GSM972520	744	1	2	1	2	2	1	0
GSM972107	720	1	2	1	2	2	1	0
GSM2325279	242.28	0	2	1	2	2	1	0
GSM2325273	20.88	0	2	1	2	2	1	0
GSM2325318	934.2	0	2	1	2	2	1	0
GSM2325277	99.36	0	2	1	2	2	1	0
GSM972099	180	0	2	1	2	2	1	0
GSM2325308	1059.24	0	2	1	2	2	1	0
GSM2325367	869.16	0	2	1	2	2	1	0
GSM972394	132	1	2	1	2	2	1	0
GSM972220	12	0	2	1	2	2	1	0
GSM2325355	535.32	0	2	1	2	2	1	0
GSM972513	576	1	2	1	2	2	1	0
GSM972390	96	1	2	1	2	2	1	0
GSM972109	432	0	2	1	2	2	1	0
GSM972121	420	0	2	1	2	2	1	0
GSM972238	228	0	1	0	2	1	1	0
GSM972235	84	0	1	0	2	1	1	0
GSM972379	1140	0	1	0	2	1	1	0
GSM972096	180	0	1	0	2	1	1	0
GSM2325349	1148.88	0	2	0	2	1	1	0
GSM972497	12	0	2	0	2	1	1	0
GSM972514	384	1	2	0	2	1	1	0
GSM972263	912	0	1	1	2	1	1	0
GSM2325333	1311.84	0	1	1	2	1	1	0
GSM2325392	858.48	0	1	1	2	1	1	0
GSM2325434	1033.2	0	1	1	2	1	1	0
GSM972320	696	1	1	1	2	1	1	0
GSM972268	576	0	2	1	2	1	1	0
GSM972001	876	0	2	1	2	1	1	0
GSM972411	1500	0	1	0	2	1	1	0
GSM972374	1080	0	1	1	2	1	1	0
GSM972154	528	1	1	0	2	2	1	0
GSM972100	300	0	2	0	2	2	1	0
GSM972361	228	1	2	0	2	2	1	0
GSM972215	564	0	2	0	2	2	1	0
GSM972305	372	0	2	0	2	2	1	0
GSM972176	432	1	2	0	2	2	1	0
GSM972274	684	0	2	0	2	2	1	0
GSM972291	384	0	1	1	2	2	1	0
GSM972029	432	0	1	1	2	2	1	0
GSM972372	600	1	1	1	2	2	1	0
GSM971962	876	0	1	1	2	2	1	0
GSM972512	276	1	1	1	2	2	1	0
GSM972429	744	0	1	1	2	2	1	0
GSM972098	180	1	2	1	2	2	1	0
GSM972463	24	1	2	1	2	2	1	0
GSM972224	300	1	2	1	2	2	1	0
GSM972110	84	1	2	1	2	2	1	0
GSM972479	36	0	2	1	2	2	1	0
GSM971982	504	1	2	1	2	2	1	0
GSM972499	864	0	2	1	2	2	1	0
GSM972158	1440	0	1	0	2	2	1	0
GSM972028	936	0	1	0	2	2	1	0
GSM972020	936	0	1	0	2	2	1	0
GSM972021	444	1	1	0	2	2	1	0
GSM972188	264	0	1	0	2	2	1	0
GSM972365	564	0	1	0	2	2	1	0
GSM972145	1620	0	1	0	2	2	1	0
GSM972112	384	1	1	0	2	2	1	0
GSM972380	180	1	1	0	2	2	1	0
GSM972203	648	0	2	0	2	2	1	0
GSM972354	1140	1	2	0	2	2	1	0
GSM972027	1128	0	2	0	2	2	1	0
GSM972376	1044	0	2	0	2	2	1	0
GSM972017	516	0	2	0	2	2	1	0
GSM972452	1188	0	2	0	2	2	1	0
GSM972022	984	0	2	0	2	2	1	0
GSM972000	108	0	2	0	2	2	1	0
GSM972116	348	1	2	0	2	2	1	0
GSM972334	924	0	2	0	2	2	1	0
GSM972419	384	1	2	0	2	2	1	0
GSM972142	420	1	2	0	2	2	1	0
GSM972155	288	1	1	1	2	2	1	0
GSM972194	996	0	1	1	2	2	1	0
GSM972025	636	0	1	1	2	2	1	0
GSM972366	288	1	1	1	2	2	1	0
GSM972321	108	0	1	1	2	2	1	0
GSM972467	864	0	1	1	2	2	1	0
GSM972369	1224	1	1	1	2	2	1	0
GSM972141	1008	0	1	1	2	2	1	0
GSM972276	516	0	1	1	2	2	1	0
GSM972146	792	0	1	1	2	2	1	0
GSM972428	660	0	1	1	2	2	1	0
GSM972111	264	0	1	1	2	2	1	0
GSM972118	360	0	1	1	2	2	1	0
GSM972352	1668	0	2	1	2	2	1	0
GSM972103	696	0	2	1	2	2	1	0
GSM972481	780	1	2	1	2	2	1	0
GSM971997	1068	0	2	1	2	2	1	0
GSM972199	792	0	2	1	2	2	1	0
GSM972301	1260	1	2	1	2	2	1	0
GSM972134	168	1	2	1	2	2	1	0
GSM972328	984	0	2	1	2	2	1	0
GSM972511	564	1	2	1	2	2	1	0
GSM972026	408	1	2	1	2	2	1	0
GSM972412	96	1	2	1	2	2	1	0
GSM972378	1032	0	2	1	2	2	1	0
GSM972201	804	0	2	1	2	2	1	0
GSM972504	360	1	2	1	2	2	1	0
GSM972345	504	1	2	1	2	2	1	0
GSM972420	72	1	2	1	2	2	1	0
GSM971964	420	0	1	0	2	1	1	0
GSM972170	876	0	2	0	2	1	1	0
GSM972018	1404	0	2	0	2	1	1	0
GSM972024	516	0	1	1	2	1	1	0
GSM972115	900	1	1	0	2	2	1	0
GSM972030	624	0	2	0	2	2	1	0
GSM972104	492	0	2	0	2	2	1	0
GSM972019	300	1	1	1	2	2	1	0
GSM972105	384	0	1	1	2	1	1	0
GSM972048	360	0	1	0	2	2	0	1
GSM972064	264	1	1	1	2	2	0	1
GSM972039	624	1	1	1	2	2	0	1
GSM972066	588	0	2	1	2	2	0	1
GSM972051	336	1	1	0	2	2	0	1
GSM2325258	69	1	1	0	2	2	0	1
GSM972006	276	1	2	0	2	2	0	1
GSM972213	12	1	2	0	2	2	0	1
GSM972254	168	0	2	0	2	2	0	1
GSM972043	324	1	1	1	2	2	0	1
GSM972014	348	1	2	1	2	2	0	1
GSM2325436	488.76	0	2	1	2	2	0	1
GSM972045	132	1	2	1	2	2	0	1
GSM972402	372	1	2	1	1	2	0	1
GSM972236	144	0	2	1	2	1	0	1
GSM971974	672	0	1	0	2	2	1	1
GSM972256	228	0	1	0	2	2	1	1
GSM2325440	861.24	0	2	0	2	2	1	1
GSM972011	240	1	2	0	2	2	1	1
GSM971988	216	1	2	0	2	2	1	1
GSM972438	360	1	1	1	2	2	1	1
GSM972288	420	1	1	1	2	2	1	1
GSM972251	84	1	1	1	2	2	1	1
GSM972005	528	0	2	1	2	2	1	1
GSM972289	204	1	2	1	2	2	1	1
GSM972252	192	0	1	0	2	2	1	1
GSM971961	384	1	1	0	2	2	1	1
GSM972272	180	1	1	0	2	2	1	1
GSM2325267	157.44	0	1	0	2	2	1	1
GSM972212	216	1	1	0	2	2	1	1
GSM2325238	503.04	0	1	0	2	2	1	1
GSM2325383	429.6	1	1	0	2	2	1	1
GSM972004	1068	0	1	0	2	2	1	1
GSM972240	168	0	2	0	2	2	1	1
GSM972012	1212	0	2	0	2	2	1	1
GSM2325435	735.84	0	1	1	2	2	1	1
GSM2325361	105.72	1	1	1	2	2	1	1
GSM972231	168	0	1	1	2	2	1	1
GSM972439	24	1	1	1	2	2	1	1
GSM2325360	1097.16	0	2	1	2	2	1	1
GSM972217	840	0	2	1	2	2	1	1
GSM972010	552	1	2	1	2	2	1	1
GSM972234	120	1	2	1	2	2	1	1
GSM972013	516	1	2	0	2	1	1	1
GSM2325251	309.72	0	1	1	2	1	1	1
GSM971971	780	0	1	0	2	2	1	1
GSM972441	816	0	1	0	2	2	1	1
GSM972299	492	1	1	0	2	2	1	1
GSM972284	324	1	1	0	2	2	1	1
GSM972400	132	1	2	0	2	2	1	1
GSM971957	120	1	1	1	2	2	1	1
GSM972266	240	1	1	1	2	2	1	1
GSM972208	300	1	1	1	2	2	1	1
GSM972008	864	1	2	1	2	2	1	1
GSM972232	252	0	2	1	2	2	1	1
GSM972007	24	1	2	1	2	2	1	1
GSM971958	108	1	1	0	2	2	1	1
GSM972216	1128	0	1	0	2	2	1	1
GSM972437	84	1	1	0	2	2	1	1
GSM972442	72	1	1	0	2	2	1	1
GSM972253	192	0	1	0	2	2	1	1
GSM972214	24	1	2	0	2	2	1	1
GSM972209	156	1	1	1	2	2	1	1
GSM972219	636	0	1	1	2	2	1	1
GSM972227	240	1	1	1	2	2	1	1
GSM972003	324	1	1	1	2	2	1	1
GSM972009	120	1	2	1	2	2	1	1
GSM972260	156	0	2	1	2	2	1	1
GSM972218	84	1	2	0	2	2	1	1

## Sheet: seer全部
id	survival_time	status	age	sex	stage	stage_T	stage_N	stage_M
GSM972244	168	0	2	0	1	1	0	0				age
GSM972237	300	0	2	0	1	1	0	0				<50	1
GSM972315	1008	0	3	0	1	1	0	0				50-59	2
GSM972508	1608	0	3	0	1	1	0	0				60-69	3
GSM972249	168	0	4	0	1	1	0	0				70-79	4
GSM971969	756	0	1	1	1	1	0	0				>=80	5
GSM972281	672	0	3	1	1	1	0	0				0	0
GSM972297	552	1	4	1	1	1	0	0				1	1
GSM972053	348	0	2	1	2	2	0	0
GSM972052	180	0	3	1	2	2	0	0
GSM972285	24	1	4	1	2	2	0	0
GSM972129	132	0	4	1	2	2	0	0
GSM971970	1032	0	1	0	1	2	0	0
GSM971960	888	0	1	0	1	2	0	0
GSM972494	684	0	1	0	1	2	0	0
GSM972496	1704	0	3	0	1	2	0	0
GSM972290	468	0	4	0	1	2	0	0
GSM971978	1308	0	4	0	1	2	0	0
GSM972278	540	0	4	0	1	2	0	0
GSM972509	168	0	4	0	1	2	0	0
GSM972464	1032	0	4	0	1	2	0	0
GSM972282	612	0	4	0	1	2	0	0
GSM972303	228	0	5	0	1	2	0	0
GSM972313	1092	1	5	0	1	2	0	0
GSM971972	900	0	1	1	1	2	0	0
GSM972454	900	0	3	1	1	2	0	0
GSM972242	204	0	3	1	1	2	0	0
GSM972492	816	0	3	1	1	2	0	0
GSM972469	1032	0	3	1	1	2	0	0
GSM972269	948	0	4	1	1	2	0	0
GSM971989	288	1	4	1	1	2	0	0
GSM972462	1056	0	4	1	1	2	0	0
GSM972335	552	1	4	1	1	2	0	0
GSM972342	336	0	4	1	1	2	0	0
GSM971990	144	1	5	1	1	2	0	0
GSM971965	396	0	1	0	2	3	0	0
GSM971975	552	0	1	0	2	3	0	0
GSM972503	1752	0	1	0	2	3	0	0
GSM972430	636	0	1	0	2	3	0	0
GSM972124	900	0	1	0	2	3	0	0
GSM2325274	151.08	0	1	0	2	3	0	0
GSM972414	636	0	2	0	2	3	0	0
GSM972358	972	0	2	0	2	3	0	0
GSM972522	1188	0	2	0	2	3	0	0
GSM2325396	717.6	0	2	0	2	3	0	0
GSM972195	1440	0	2	0	2	3	0	0
GSM972359	360	1	2	0	2	3	0	0
GSM2325289	8.28	0	2	0	2	3	0	0
GSM2325403	0	0	2	0	2	3	0	0
GSM2325261	87.96	0	2	0	2	3	0	0
GSM972077	372	1	2	0	2	3	0	0
GSM2325294	1335	0	2	0	2	3	0	0
GSM972304	360	0	3	0	2	3	0	0
GSM972292	300	0	3	0	2	3	0	0
GSM972144	1452	0	3	0	2	3	0	0
GSM972032	720	0	3	0	2	3	0	0
GSM972125	816	0	3	0	2	3	0	0
GSM2325334	881.76	1	3	0	2	3	0	0
GSM972083	1524	0	3	0	2	3	0	0
GSM972127	1020	0	3	0	2	3	0	0
GSM972406	1272	0	3	0	2	3	0	0
GSM971979	636	0	3	0	2	3	0	0
GSM2325316	955.56	0	3	0	2	3	0	0
GSM972094	732	0	3	0	2	3	0	0
GSM2325424	1009.56	0	3	0	2	3	0	0
GSM972081	312	0	3	0	2	3	0	0
GSM972089	1044	0	3	0	2	3	0	0
GSM972475	1044	0	3	0	2	3	0	0
GSM972410	1092	0	3	0	2	3	0	0
GSM972071	2196	0	3	0	2	3	0	0
GSM972222	684	0	3	0	2	3	0	0
GSM972196	876	0	3	0	2	3	0	0
GSM972403	672	0	4	0	2	3	0	0
GSM972344	900	0	4	0	2	3	0	0
GSM972383	1104	0	4	0	2	3	0	0
GSM972460	1152	0	4	0	2	3	0	0
GSM972307	984	0	4	0	2	3	0	0
GSM972326	1020	0	4	0	2	3	0	0
GSM972319	936	1	4	0	2	3	0	0
GSM2325300	1318.08	0	4	0	2	3	0	0
GSM972090	828	0	4	0	2	3	0	0
GSM972332	1044	0	4	0	2	3	0	0
GSM972515	1416	0	4	0	2	3	0	0
GSM972192	1896	0	4	0	2	3	0	0
GSM2325268	194.52	0	4	0	2	3	0	0
GSM972347	84	0	4	0	2	3	0	0
GSM972084	1548	0	4	0	2	3	0	0
GSM972356	636	1	4	0	2	3	0	0
GSM972016	192	1	4	0	2	3	0	0
GSM972050	228	0	4	0	2	3	0	0
GSM972058	720	0	4	0	2	3	0	0
GSM972221	780	0	4	0	2	3	0	0
GSM972388	996	1	4	0	2	3	0	0
GSM972092	564	0	4	0	2	3	0	0
GSM972059	708	0	4	0	2	3	0	0
GSM2325326	859.32	0	4	0	2	3	0	0
GSM2325319	905.76	0	4	0	2	3	0	0
GSM972489	888	0	4	0	2	3	0	0
GSM972316	996	0	4	0	2	3	0	0
GSM972386	1080	0	4	0	2	3	0	0
GSM972197	600	0	4	0	2	3	0	0
GSM972131	1032	0	4	0	2	3	0	0
GSM972135	156	1	4	0	2	3	0	0
GSM972330	1032	0	4	0	2	3	0	0
GSM972073	1956	0	5	0	2	3	0	0
GSM972483	336	1	5	0	2	3	0	0
GSM972229	0	0	5	0	2	3	0	0
GSM972255	60	0	5	0	2	3	0	0
GSM972456	0	1	5	0	2	3	0	0
GSM972298	108	0	5	0	2	3	0	0
GSM972397	1260	0	5	0	2	3	0	0
GSM972067	2196	1	5	0	2	3	0	0
GSM972087	384	1	5	0	2	3	0	0
GSM972318	432	1	5	0	2	3	0	0
GSM972132	732	1	5	0	2	3	0	0
GSM972517	444	1	5	0	2	3	0	0
GSM972357	504	1	5	0	2	3	0	0
GSM972493	708	0	5	0	2	3	0	0
GSM972482	504	0	5	0	2	3	0	0
GSM972521	912	1	5	0	2	3	0	0
GSM972161	132	1	5	0	2	3	0	0
GSM972015	1092	0	5	0	2	3	0	0
GSM972047	396	0	5	0	2	3	0	0
GSM972035	468	0	5	0	2	3	0	0
GSM972286	444	0	1	1	2	3	0	0
GSM971973	552	0	1	1	2	3	0	0
GSM2325381	931.08	0	1	1	2	3	0	0
GSM971967	372	1	1	1	2	3	0	0
GSM972079	2016	0	1	1	2	3	0	0
GSM972264	876	0	1	1	2	3	0	0
GSM972322	1032	1	1	1	2	3	0	0
GSM2325399	601.68	0	1	1	2	3	0	0
GSM972167	540	1	1	1	2	3	0	0
GSM972065	552	0	1	1	2	3	0	0
GSM972076	1836	0	1	1	2	3	0	0
GSM972443	576	0	1	1	2	3	0	0
GSM972333	960	0	1	1	2	3	0	0
GSM972426	972	0	1	1	2	3	0	0
GSM2325292	1731.6	0	1	1	2	3	0	0
GSM2325275	138.84	0	1	1	2	3	0	0
GSM972440	624	0	2	1	2	3	0	0
GSM972095	804	0	2	1	2	3	0	0
GSM972470	1020	0	2	1	2	3	0	0
GSM2325336	1261.68	0	2	1	2	3	0	0
GSM972225	444	0	2	1	2	3	0	0
GSM2325323	922.44	0	2	1	2	3	0	0
GSM972123	852	0	2	1	2	3	0	0
GSM2325304	1012.32	1	2	1	2	3	0	0
GSM2325430	1167.36	0	2	1	2	3	0	0
GSM2325427	926.76	1	2	1	2	3	0	0
GSM972046	696	0	2	1	2	3	0	0
GSM972063	840	0	2	1	2	3	0	0
GSM2325260	285.6	0	2	1	2	3	0	0
GSM2325372	869.16	0	2	1	2	3	0	0
GSM2325246	336.96	0	2	1	2	3	0	0
GSM972311	1272	0	2	1	2	3	0	0
GSM972461	1152	0	2	1	2	3	0	0
GSM972085	1164	0	2	1	2	3	0	0
GSM2325297	848.64	1	2	1	2	3	0	0
GSM972248	168	0	2	1	2	3	0	0
GSM972519	168	1	2	1	2	3	0	0
GSM972382	456	1	2	1	2	3	0	0
GSM2325328	1099.56	0	2	1	2	3	0	0
GSM2325249	179.16	0	2	1	2	3	0	0
GSM972239	168	0	2	1	2	3	0	0
GSM972417	1752	0	2	1	2	3	0	0
GSM2325243	414.24	0	2	1	2	3	0	0
GSM2325417	257.28	1	2	1	2	3	0	0
GSM972348	744	0	3	1	2	3	0	0
GSM972327	996	0	3	1	2	3	0	0
GSM2325411	1331.52	0	3	1	2	3	0	0
GSM2325421	887.28	1	3	1	2	3	0	0
GSM2325369	757.08	0	3	1	2	3	0	0
GSM972200	648	0	3	1	2	3	0	0
GSM972126	756	0	3	1	2	3	0	0
GSM972329	936	0	3	1	2	3	0	0
GSM972038	12	1	3	1	2	3	0	0
GSM972241	204	1	3	1	2	3	0	0
GSM972384	1272	1	3	1	2	3	0	0
GSM2325426	1381.2	0	3	1	2	3	0	0
GSM2325290	1814.04	0	3	1	2	3	0	0
GSM972187	588	0	3	1	2	3	0	0
GSM972387	1476	0	3	1	2	3	0	0
GSM2325314	412.68	0	3	1	2	3	0	0
GSM2325418	1027.68	1	3	1	2	3	0	0
GSM2325264	266.64	0	3	1	2	3	0	0
GSM2325240	355.44	0	3	1	2	3	0	0
GSM972427	636	0	3	1	2	3	0	0
GSM972381	576	1	3	1	2	3	0	0
GSM972078	1740	1	3	1	2	3	0	0
GSM2325359	761.04	0	3	1	2	3	0	0
GSM972418	840	0	3	1	2	3	0	0
GSM972128	1116	0	3	1	2	3	0	0
GSM972149	1584	0	3	1	2	3	0	0
GSM972488	588	0	3	1	2	3	0	0
GSM972283	612	0	3	1	2	3	0	0
GSM972458	204	1	3	1	2	3	0	0
GSM972398	768	1	3	1	2	3	0	0
GSM2325409	64.68	0	3	1	2	3	0	0
GSM2325282	0	0	3	1	2	3	0	0
GSM972243	24	0	3	1	2	3	0	0
GSM972060	984	0	3	1	2	3	0	0
GSM972408	384	1	3	1	2	3	0	0
GSM971986	816	0	3	1	2	3	0	0
GSM971987	816	0	3	1	2	3	0	0
GSM2325439	841.08	0	3	1	2	3	0	0
GSM972233	180	0	3	1	2	3	0	0
GSM972091	840	0	3	1	2	3	0	0
GSM972490	888	0	3	1	2	3	0	0
GSM972473	1404	0	3	1	2	3	0	0
GSM971993	672	0	3	1	2	3	0	0
GSM972228	12	0	3	1	2	3	0	0
GSM972404	576	0	3	1	2	3	0	0
GSM972484	912	0	3	1	2	3	0	0
GSM972190	1296	0	3	1	2	3	0	0
GSM972137	1548	0	3	1	2	3	0	0
GSM972506	1692	0	3	1	2	3	0	0
GSM972069	2412	0	3	1	2	3	0	0
GSM972391	624	1	3	1	2	3	0	0
GSM2325306	1127.52	0	3	1	2	3	0	0
GSM2325419	1237.2	0	3	1	2	3	0	0
GSM972338	888	0	3	1	2	3	0	0
GSM972485	900	0	3	1	2	3	0	0
GSM972502	1572	0	3	1	2	3	0	0
GSM972505	1728	0	3	1	2	3	0	0
GSM972401	0	1	3	1	2	3	0	0
GSM2325259	279.36	0	3	1	2	3	0	0
GSM2325393	813.12	0	3	1	2	3	0	0
GSM972306	672	0	4	1	2	3	0	0
GSM972385	756	0	4	1	2	3	0	0
GSM972424	1248	0	4	1	2	3	0	0
GSM972057	312	1	4	1	2	3	0	0
GSM2325398	352.32	0	4	1	2	3	0	0
GSM2325244	392.16	0	4	1	2	3	0	0
GSM2325357	860.88	0	4	1	2	3	0	0
GSM972447	372	0	4	1	2	3	0	0
GSM972153	792	1	4	1	2	3	0	0
GSM972312	1164	1	4	1	2	3	0	0
GSM2325299	954.36	0	4	1	2	3	0	0
GSM971991	660	1	4	1	2	3	0	0
GSM972324	984	0	4	1	2	3	0	0
GSM972396	1284	0	4	1	2	3	0	0
GSM2325422	1443.12	0	4	1	2	3	0	0
GSM972355	408	1	4	1	2	3	0	0
GSM972160	924	0	4	1	2	3	0	0
GSM972468	288	1	4	1	2	3	0	0
GSM972465	1008	1	4	1	2	3	0	0
GSM2325266	75	0	4	1	2	3	0	0
GSM972294	300	0	4	1	2	3	0	0
GSM972491	840	0	4	1	2	3	0	0
GSM2325287	348.36	0	4	1	2	3	0	0
GSM972477	972	0	4	1	2	3	0	0
GSM972340	1008	0	4	1	2	3	0	0
GSM972082	1584	1	4	1	2	3	0	0
GSM2325270	156.24	0	4	1	2	3	0	0
GSM2325348	243.84	1	4	1	2	3	0	0
GSM972393	564	1	4	1	2	3	0	0
GSM2325321	1184.4	0	4	1	2	3	0	0
GSM972287	516	0	4	1	2	3	0	0
GSM972034	600	0	4	1	2	3	0	0
GSM972138	636	1	4	1	2	3	0	0
GSM2325402	92.76	0	4	1	2	3	0	0
GSM2325338	1093.56	0	4	1	2	3	0	0
GSM972041	660	0	4	1	2	3	0	0
GSM972480	828	0	4	1	2	3	0	0
GSM972309	1140	0	4	1	2	3	0	0
GSM972223	396	1	4	1	2	3	0	0
GSM971963	240	1	4	1	2	3	0	0
GSM972049	312	0	4	1	2	3	0	0
GSM972147	1680	0	4	1	2	3	0	0
GSM972331	900	1	4	1	2	3	0	0
GSM972459	144	0	5	1	2	3	0	0
GSM972478	828	0	5	1	2	3	0	0
GSM972450	564	1	5	1	2	3	0	0
GSM971994	516	0	5	1	2	3	0	0
GSM972031	660	0	5	1	2	3	0	0
GSM972040	756	0	5	1	2	3	0	0
GSM972086	516	1	5	1	2	3	0	0
GSM2325313	471	0	5	1	2	3	0	0
GSM971981	576	0	5	1	2	3	0	0
GSM972054	312	0	5	1	2	3	0	0
GSM972516	792	0	5	1	2	3	0	0
GSM972267	804	1	5	1	2	3	0	0
GSM972042	612	0	5	1	2	3	0	0
GSM972487	804	0	5	1	2	3	0	0
GSM972317	360	1	5	1	2	3	0	0
GSM972343	624	1	5	1	2	3	0	0
GSM972486	396	0	5	1	2	3	0	0
GSM972510	1032	0	5	1	2	3	0	0
GSM972055	1116	0	1	0	2	4	0	0
GSM972407	1584	0	1	0	2	4	0	0
GSM972062	276	1	1	0	2	4	0	0
GSM971968	1344	0	1	0	2	4	0	0
GSM972033	600	0	1	0	2	4	0	0
GSM971976	432	0	1	0	2	4	0	0
GSM972353	1596	0	1	0	2	4	0	0
GSM972036	600	0	1	0	2	4	0	0
GSM972093	888	0	2	0	2	4	0	0
GSM972173	312	1	2	0	2	4	0	0
GSM971995	300	0	3	0	2	4	0	0
GSM972070	816	1	3	0	2	4	0	0
GSM971984	972	0	3	0	2	4	0	0
GSM972072	2064	0	4	0	2	4	0	0
GSM972074	900	1	4	0	2	4	0	0
GSM972405	948	1	4	0	2	4	0	0
GSM972259	348	0	4	0	2	4	0	0
GSM972409	1248	0	4	0	2	4	0	0
GSM972088	948	0	4	0	2	4	0	0
GSM972270	780	0	4	0	2	4	0	0
GSM972392	528	1	4	0	2	4	0	0
GSM972258	0	1	4	0	2	4	0	0
GSM972056	1104	0	4	0	2	4	0	0
GSM972061	516	1	4	0	2	4	0	0
GSM972280	552	1	4	0	2	4	0	0
GSM972277	612	0	5	0	2	4	0	0
GSM972172	60	1	5	0	2	4	0	0
GSM972257	252	1	5	0	2	4	0	0
GSM971959	624	0	1	1	2	4	0	0
GSM972075	528	1	1	1	2	4	0	0
GSM972068	264	1	1	1	2	4	0	0
GSM972445	420	0	1	1	2	4	0	0
GSM972416	96	1	1	1	2	4	0	0
GSM972169	1968	0	2	1	2	4	0	0
GSM972182	696	1	2	1	2	4	0	0
GSM972226	240	0	2	1	2	4	0	0
GSM972143	1848	0	2	1	2	4	0	0
GSM972044	504	0	2	1	2	4	0	0
GSM972472	960	0	2	1	2	4	0	0
GSM972451	1164	0	2	1	2	4	0	0
GSM972080	1980	0	3	1	2	4	0	0
GSM972140	2064	0	3	1	2	4	0	0
GSM2325397	444.24	0	3	1	2	4	0	0
GSM972165	1044	1	3	1	2	4	0	0
GSM972351	288	0	4	1	2	4	0	0
GSM972163	492	0	4	1	2	4	0	0
GSM972130	660	0	4	1	2	4	0	0
GSM972275	48	1	4	1	2	4	0	0
GSM972389	1116	0	4	1	2	4	0	0
GSM972037	396	0	4	1	2	4	0	0
GSM972247	72	0	4	1	2	4	0	0
GSM971992	240	1	5	1	2	4	0	0
GSM972236	144	0	4	1	4	1	0	1
GSM972051	336	1	1	0	4	3	0	1
GSM2325258	69	1	3	0	4	3	0	1
GSM972006	276	1	3	0	4	3	0	1
GSM972213	12	1	4	0	4	3	0	1
GSM972254	168	0	4	0	4	3	0	1
GSM972043	324	1	2	1	4	3	0	1
GSM972014	348	1	3	1	4	3	0	1
GSM2325436	488.76	0	3	1	4	3	0	1
GSM972045	132	1	4	1	4	3	0	1
GSM972402	372	1	4	1	2	3	0	1
GSM972048	360	0	2	0	4	4	0	1
GSM972064	264	1	3	1	4	4	0	1
GSM972039	624	1	3	1	4	4	0	1
GSM972066	588	0	3	1	4	4	0	1
GSM972411	1500	0	1	0	3	1	1	0
GSM972374	1080	0	3	1	3	1	1	0
GSM972238	228	0	2	0	3	2	1	0
GSM972235	84	0	2	0	3	2	1	0
GSM972096	180	0	3	0	3	2	1	0
GSM972379	1140	0	3	0	3	2	1	0
GSM2325349	1148.88	0	3	0	3	2	1	0
GSM972497	12	0	4	0	3	2	1	0
GSM972514	384	1	4	0	3	2	1	0
GSM972263	912	0	1	1	3	2	1	0
GSM2325333	1311.84	0	3	1	3	2	1	0
GSM2325392	858.48	0	3	1	3	2	1	0
GSM2325434	1033.2	0	3	1	3	2	1	0
GSM972320	696	1	3	1	3	2	1	0
GSM972268	576	0	3	1	3	2	1	0
GSM972001	876	0	4	1	3	2	1	0
GSM2325428	172.44	1	1	0	3	3	1	0
GSM971966	756	0	1	0	3	3	1	0
GSM2325377	861.6	0	1	0	3	3	1	0
GSM2325327	1131.12	0	1	0	3	3	1	0
GSM972375	1404	0	1	0	3	3	1	0
GSM2325351	1153.56	0	1	0	3	3	1	0
GSM2325298	1346.88	0	1	0	3	3	1	0
GSM972474	1428	0	1	0	3	3	1	0
GSM972498	708	1	2	0	3	3	1	0
GSM2325375	510.48	0	2	0	3	3	1	0
GSM972193	876	0	2	0	3	3	1	0
GSM972453	1200	0	2	0	3	3	1	0
GSM2325350	435.96	0	2	0	3	3	1	0
GSM2325389	828.48	0	2	0	3	3	1	0
GSM2325370	854.88	0	2	0	3	3	1	0
GSM972198	684	0	2	0	3	3	1	0
GSM2325242	379.08	0	2	0	3	3	1	0
GSM2325303	1372.2	0	2	0	3	3	1	0
GSM972360	1692	0	2	0	3	3	1	0
GSM972150	1308	0	2	0	3	3	1	0
GSM2325365	788.64	0	2	0	3	3	1	0
GSM2325390	841.08	0	2	0	3	3	1	0
GSM972202	636	0	2	0	3	3	1	0
GSM2325320	1152.36	0	2	0	3	3	1	0
GSM972023	192	0	2	0	3	3	1	0
GSM972377	984	0	2	0	3	3	1	0
GSM2325395	325.44	1	2	0	3	3	1	0
GSM2325352	880.56	0	2	0	3	3	1	0
GSM2325330	762.24	0	2	0	3	3	1	0
GSM2325416	695.16	1	3	0	3	3	1	0
GSM2325322	954	1	3	0	3	3	1	0
GSM972113	324	0	3	0	3	3	1	0
GSM971996	912	0	3	0	3	3	1	0
GSM2325346	353.52	1	3	0	3	3	1	0
GSM2325394	864.36	0	3	0	3	3	1	0
GSM2325386	891.96	0	3	0	3	3	1	0
GSM2325315	1065.96	0	3	0	3	3	1	0
GSM2325363	726.36	0	3	0	3	3	1	0
GSM2325281	0	0	3	0	3	3	1	0
GSM972279	624	0	3	0	3	3	1	0
GSM972323	960	0	3	0	3	3	1	0
GSM2325437	41.76	0	3	0	3	3	1	0
GSM2325324	357.84	0	3	0	3	3	1	0
GSM972363	1680	0	3	0	3	3	1	0
GSM972139	1224	0	3	0	3	3	1	0
GSM972495	324	1	3	0	3	3	1	0
GSM2325362	764.64	0	3	0	3	3	1	0
GSM972152	672	0	4	0	3	3	1	0
GSM972368	1104	0	4	0	3	3	1	0
GSM2325353	546.84	0	4	0	3	3	1	0
GSM2325412	1829.76	0	4	0	3	3	1	0
GSM972364	1236	0	4	0	3	3	1	0
GSM972425	708	0	4	0	3	3	1	0
GSM2325356	842.28	0	4	0	3	3	1	0
GSM972466	900	0	4	0	3	3	1	0
GSM972162	924	0	4	0	3	3	1	0
GSM972370	852	1	4	0	3	3	1	0
GSM2325373	736.92	0	4	0	3	3	1	0
GSM2325374	515.64	1	4	0	3	3	1	0
GSM972457	816	0	4	0	3	3	1	0
GSM2325340	292.68	1	4	0	3	3	1	0
GSM972151	924	0	4	0	3	3	1	0
GSM972501	1272	1	4	0	3	3	1	0
GSM2325376	994.56	0	4	0	3	3	1	0
GSM972117	384	0	4	0	3	3	1	0
GSM972265	720	0	4	0	3	3	1	0
GSM2325384	774	0	4	0	3	3	1	0
GSM972308	1104	0	4	0	3	3	1	0
GSM2325271	35.52	0	5	0	3	3	1	0
GSM972310	300	0	5	0	3	3	1	0
GSM972337	492	1	5	0	3	3	1	0
GSM2325309	995.76	0	5	0	3	3	1	0
GSM972346	864	1	5	0	3	3	1	0
GSM972507	504	0	5	0	3	3	1	0
GSM972175	516	1	5	0	3	3	1	0
GSM972350	108	1	5	0	3	3	1	0
GSM972314	552	0	5	0	3	3	1	0
GSM972341	828	0	5	0	3	3	1	0
GSM972455	888	0	5	0	3	3	1	0
GSM972246	0	0	5	0	3	3	1	0
GSM972120	432	0	5	0	3	3	1	0
GSM972106	864	0	5	0	3	3	1	0
GSM972102	552	0	1	1	3	3	1	0
GSM2325337	1098.36	1	1	1	3	3	1	0
GSM2325257	99	0	1	1	3	3	1	0
GSM2325263	270.6	0	1	1	3	3	1	0
GSM972371	972	0	1	1	3	3	1	0
GSM2325401	85.2	0	1	1	3	3	1	0
GSM972191	1464	0	1	1	3	3	1	0
GSM972362	1176	0	2	1	3	3	1	0
GSM2325265	215.76	0	2	1	3	3	1	0
GSM972250	144	0	2	1	3	3	1	0
GSM2325404	142.8	0	2	1	3	3	1	0
GSM2325301	1322.04	1	2	1	3	3	1	0
GSM2325247	330.6	0	2	1	3	3	1	0
GSM2325414	1720.92	0	2	1	3	3	1	0
GSM2325331	403.2	1	2	1	3	3	1	0
GSM972136	1560	0	2	1	3	3	1	0
GSM2325344	946.08	0	2	1	3	3	1	0
GSM2325432	800.88	0	2	1	3	3	1	0
GSM972230	324	0	2	1	3	3	1	0
GSM972325	852	0	2	1	3	3	1	0
GSM2325335	306.12	1	2	1	3	3	1	0
GSM2325415	1159.92	0	2	1	3	3	1	0
GSM972101	420	0	2	1	3	3	1	0
GSM2325413	1520.88	0	2	1	3	3	1	0
GSM2325332	1048.2	0	2	1	3	3	1	0
GSM972157	1416	0	2	1	3	3	1	0
GSM2325385	870.72	0	2	1	3	3	1	0
GSM2325312	1007.64	0	2	1	3	3	1	0
GSM2325371	39.84	1	2	1	3	3	1	0
GSM2325276	117.96	0	2	1	3	3	1	0
GSM972431	648	0	2	1	3	3	1	0
GSM972148	1524	0	2	1	3	3	1	0
GSM2325405	0	0	2	1	3	3	1	0
GSM2325311	735	0	2	1	3	3	1	0
GSM2325354	778.44	0	2	1	3	3	1	0
GSM2325305	1041.48	0	3	1	3	3	1	0
GSM2325364	886.08	0	3	1	3	3	1	0
GSM2325245	363.72	0	3	1	3	3	1	0
GSM2325387	489.96	1	3	1	3	3	1	0
GSM2325272	156.6	0	3	1	3	3	1	0
GSM2325262	289.2	0	3	1	3	3	1	0
GSM2325431	878.64	0	3	1	3	3	1	0
GSM2325280	0	0	3	1	3	3	1	0
GSM971999	12	0	3	1	3	3	1	0
GSM2325345	28.8	0	3	1	3	3	1	0
GSM2325241	391.8	0	3	1	3	3	1	0
GSM2325380	880.56	0	3	1	3	3	1	0
GSM2325296	37.92	0	3	1	3	3	1	0
GSM2325388	865.2	0	3	1	3	3	1	0
GSM2325420	1722.48	0	3	1	3	3	1	0
GSM972336	600	0	3	1	3	3	1	0
GSM2325341	1208.4	0	3	1	3	3	1	0
GSM2325325	1080.24	0	3	1	3	3	1	0
GSM2325433	832.08	0	3	1	3	3	1	0
GSM2325293	1344.12	0	3	1	3	3	1	0
GSM2325347	276.6	0	3	1	3	3	1	0
GSM972211	684	0	3	1	3	3	1	0
GSM972207	984	0	3	1	3	3	1	0
GSM2325339	957.48	0	3	1	3	3	1	0
GSM2325291	1092	0	3	1	3	3	1	0
GSM2325239	483.24	0	3	1	3	3	1	0
GSM2325307	618.24	1	3	1	3	3	1	0
GSM2325329	729.48	0	3	1	3	3	1	0
GSM972373	948	0	3	1	3	3	1	0
GSM972413	240	1	3	1	3	3	1	0
GSM2325366	725.52	0	3	1	3	3	1	0
GSM2325310	855.72	0	3	1	3	3	1	0
GSM2325295	1200.48	0	3	1	3	3	1	0
GSM972339	912	0	3	1	3	3	1	0
GSM972159	1116	0	3	1	3	3	1	0
GSM972156	1344	1	3	1	3	3	1	0
GSM2325368	821.76	0	3	1	3	3	1	0
GSM2325250	280.56	0	3	1	3	3	1	0
GSM2325382	488.04	0	3	1	3	3	1	0
GSM2325406	70.2	0	3	1	3	3	1	0
GSM972415	504	1	3	1	3	3	1	0
GSM2325302	548.76	0	4	1	3	3	1	0
GSM2325425	482.88	1	4	1	3	3	1	0
GSM2325438	866.76	0	4	1	3	3	1	0
GSM972367	1140	0	4	1	3	3	1	0
GSM2325278	272.16	0	4	1	3	3	1	0
GSM972114	552	0	4	1	3	3	1	0
GSM2325378	761.76	0	4	1	3	3	1	0
GSM2325343	908.64	0	4	1	3	3	1	0
GSM2325342	1030.08	0	4	1	3	3	1	0
GSM971998	276	1	4	1	3	3	1	0
GSM2325391	26.4	0	4	1	3	3	1	0
GSM972174	1164	0	4	1	3	3	1	0
GSM971983	1044	0	4	1	3	3	1	0
GSM972107	720	1	4	1	3	3	1	0
GSM972520	744	1	4	1	3	3	1	0
GSM2325273	20.88	0	4	1	3	3	1	0
GSM2325279	242.28	0	4	1	3	3	1	0
GSM2325318	934.2	0	4	1	3	3	1	0
GSM2325277	99.36	0	4	1	3	3	1	0
GSM972099	180	0	4	1	3	3	1	0
GSM2325308	1059.24	0	4	1	3	3	1	0
GSM2325367	869.16	0	4	1	3	3	1	0
GSM972220	12	0	5	1	3	3	1	0
GSM972394	132	1	5	1	3	3	1	0
GSM2325355	535.32	0	5	1	3	3	1	0
GSM972513	576	1	5	1	3	3	1	0
GSM972390	96	1	5	1	3	3	1	0
GSM972121	420	0	5	1	3	3	1	0
GSM972109	432	0	5	1	3	3	1	0
GSM971977	588	0	1	0	3	4	1	0
GSM972449	492	1	2	0	3	4	1	0
GSM972399	1080	0	2	0	3	4	1	0
GSM972171	1560	0	4	0	3	4	1	0
GSM2325317	993.84	0	4	0	3	4	1	0
GSM972349	60	1	4	0	3	4	1	0
GSM972261	84	1	4	0	3	4	1	0
GSM972518	420	1	5	0	3	4	1	0
GSM972122	228	1	5	0	3	4	1	0
GSM2325269	76.56	0	1	1	3	4	1	0
GSM2325410	0	0	1	1	3	4	1	0
GSM2325288	21.36	0	1	1	3	4	1	0
GSM2325429	1038	0	2	1	3	4	1	0
GSM972476	768	0	3	1	3	4	1	0
GSM2325358	598.92	1	3	1	3	4	1	0
GSM2325400	200.76	0	3	1	3	4	1	0
GSM972108	1236	0	3	1	3	4	1	0
GSM972395	1764	0	3	1	3	4	1	0
GSM972097	144	1	3	1	3	4	1	0
GSM2325379	944.52	0	3	1	3	4	1	0
GSM972295	732	0	3	1	3	4	1	0
GSM2325423	1079.04	0	4	1	3	4	1	0
GSM971980	708	0	4	1	3	4	1	0
GSM972002	312	0	4	1	3	4	1	0
GSM972302	324	1	4	1	3	4	1	0
GSM972271	168	1	5	1	3	4	1	0
GSM972119	444	0	5	1	3	4	1	0
GSM972013	516	1	5	0	4	2	1	1
GSM2325251	309.72	0	2	1	4	2	1	1
GSM972252	192	0	1	0	4	3	1	1
GSM971961	384	1	1	0	4	3	1	1
GSM972272	180	1	1	0	4	3	1	1
GSM2325267	157.44	0	1	0	4	3	1	1
GSM972212	216	1	2	0	4	3	1	1
GSM2325238	503.04	0	2	0	4	3	1	1
GSM2325383	429.6	1	2	0	4	3	1	1
GSM972004	1068	0	3	0	4	3	1	1
GSM972240	168	0	3	0	4	3	1	1
GSM972012	1212	0	5	0	4	3	1	1
GSM2325435	735.84	0	1	1	4	3	1	1
GSM2325361	105.72	1	2	1	4	3	1	1
GSM972231	168	0	2	1	4	3	1	1
GSM972439	24	1	3	1	4	3	1	1
GSM2325360	1097.16	0	4	1	4	3	1	1
GSM972217	840	0	4	1	4	3	1	1
GSM972010	552	1	4	1	4	3	1	1
GSM972234	120	1	4	1	4	3	1	1
GSM971974	672	0	1	0	4	4	1	1
GSM972256	228	0	3	0	4	4	1	1
GSM2325440	861.24	0	3	0	4	4	1	1
GSM972011	240	1	4	0	4	4	1	1
GSM971988	216	1	4	0	4	4	1	1
GSM972438	360	1	1	1	4	4	1	1
GSM972288	420	1	2	1	4	4	1	1
GSM972251	84	1	2	1	4	4	1	1
GSM972005	528	0	3	1	4	4	1	1
GSM972289	204	1	4	1	4	4	1	1
GSM972245	0	1	4	1	4	4	1	1
GSM971964	420	0	1	0	3	2	2	0
GSM972170	876	0	3	0	3	2	2	0
GSM972018	1404	0	3	0	3	2	2	0
GSM972024	516	0	3	1	3	2	2	0
GSM972158	1440	0	1	0	3	3	2	0
GSM972028	936	0	1	0	3	3	2	0
GSM972020	936	0	1	0	3	3	2	0
GSM972188	264	0	2	0	3	3	2	0
GSM972021	444	1	2	0	3	3	2	0
GSM972365	564	0	2	0	3	3	2	0
GSM972145	1620	0	3	0	3	3	2	0
GSM972380	180	1	3	0	3	3	2	0
GSM972112	384	1	3	0	3	3	2	0
GSM972203	648	0	3	0	3	3	2	0
GSM972354	1140	1	3	0	3	3	2	0
GSM972027	1128	0	4	0	3	3	2	0
GSM972017	516	0	4	0	3	3	2	0
GSM972376	1044	0	4	0	3	3	2	0
GSM972452	1188	0	4	0	3	3	2	0
GSM972022	984	0	4	0	3	3	2	0
GSM972000	108	0	4	0	3	3	2	0
GSM972334	924	0	4	0	3	3	2	0
GSM972116	348	1	4	0	3	3	2	0
GSM972419	384	1	5	0	3	3	2	0
GSM972142	420	1	5	0	3	3	2	0
GSM972155	288	1	1	1	3	3	2	0
GSM972194	996	0	1	1	3	3	2	0
GSM972025	636	0	1	1	3	3	2	0
GSM972366	288	1	2	1	3	3	2	0
GSM972321	108	0	2	1	3	3	2	0
GSM972467	864	0	2	1	3	3	2	0
GSM972141	1008	0	2	1	3	3	2	0
GSM972369	1224	1	2	1	3	3	2	0
GSM972276	516	0	2	1	3	3	2	0
GSM972146	792	0	3	1	3	3	2	0
GSM972428	660	0	3	1	3	3	2	0
GSM972111	264	0	3	1	3	3	2	0
GSM972118	360	0	3	1	3	3	2	0
GSM972103	696	0	3	1	3	3	2	0
GSM972352	1668	0	3	1	3	3	2	0
GSM972481	780	1	3	1	3	3	2	0
GSM971997	1068	0	4	1	3	3	2	0
GSM972199	792	0	4	1	3	3	2	0
GSM972328	984	0	4	1	3	3	2	0
GSM972134	168	1	4	1	3	3	2	0
GSM972301	1260	1	4	1	3	3	2	0
GSM972026	408	1	4	1	3	3	2	0
GSM972511	564	1	4	1	3	3	2	0
GSM972201	804	0	4	1	3	3	2	0
GSM972378	1032	0	4	1	3	3	2	0
GSM972412	96	1	4	1	3	3	2	0
GSM972504	360	1	5	1	3	3	2	0
GSM972420	72	1	5	1	3	3	2	0
GSM972345	504	1	5	1	3	3	2	0
GSM972154	528	1	1	0	3	4	2	0
GSM972100	300	0	4	0	3	4	2	0
GSM972361	228	1	4	0	3	4	2	0
GSM972215	564	0	4	0	3	4	2	0
GSM972305	372	0	5	0	3	4	2	0
GSM972176	432	1	5	0	3	4	2	0
GSM972274	684	0	5	0	3	4	2	0
GSM972291	384	0	1	1	3	4	2	0
GSM972029	432	0	2	1	3	4	2	0
GSM972372	600	1	2	1	3	4	2	0
GSM971962	876	0	3	1	3	4	2	0
GSM972512	276	1	3	1	3	4	2	0
GSM972429	744	0	3	1	3	4	2	0
GSM972098	180	1	3	1	3	4	2	0
GSM972463	24	1	3	1	3	4	2	0
GSM972224	300	1	4	1	3	4	2	0
GSM972110	84	1	4	1	3	4	2	0
GSM972479	36	0	4	1	3	4	2	0
GSM971982	504	1	4	1	3	4	2	0
GSM972499	864	0	5	1	3	4	2	0
GSM971958	108	1	1	0	4	3	2	1
GSM972216	1128	0	1	0	4	3	2	1
GSM972437	84	1	1	0	4	3	2	1
GSM972442	72	1	2	0	4	3	2	1
GSM972253	192	0	2	0	4	3	2	1
GSM972214	24	1	5	0	4	3	2	1
GSM972209	156	1	2	1	4	3	2	1
GSM972219	636	0	3	1	4	3	2	1
GSM972227	240	1	3	1	4	3	2	1
GSM972003	324	1	3	1	4	3	2	1
GSM972009	120	1	3	1	4	3	2	1
GSM972260	156	0	4	1	4	3	2	1
GSM971971	780	0	1	0	4	4	2	1
GSM972441	816	0	1	0	4	4	2	1
GSM972299	492	1	2	0	4	4	2	1
GSM972284	324	1	3	0	4	4	2	1
GSM972400	132	1	3	0	4	4	2	1
GSM971957	120	1	1	1	4	4	2	1
GSM972266	240	1	2	1	4	4	2	1
GSM972208	300	1	3	1	4	4	2	1
GSM972008	864	1	3	1	4	4	2	1
GSM972232	252	0	3	1	4	4	2	1
GSM972007	24	1	4	1	4	4	2	1
GSM972105	384	0	2	1	3	2	3	0
GSM972115	900	1	2	0	3	3	3	0
GSM972030	624	0	3	0	3	3	3	0
GSM972104	492	0	4	0	3	3	3	0
GSM972019	300	1	2	1	3	3	3	0
GSM972218	84	1	4	0	4	4	3	1
