# Supplementary material for: Construction and validation of an RNA-binding protein-associated prognostic model for colorectal cancer
Source: PeerJ. 2021 Apr 5;9:e11219. doi: 10.7717/peerj.11219 (PMC8029696; doi:10.7717/peerj.11219)
Supplement: Supplemental Information 6 [file peerj-09-11219-s006.zip › raw data/29.nomogram/20.C-index/TCGA/C-index.R]

#Ã»ÓÐ°²×°¹ýÕâÐ©°üµÄÒª°²×°
#install.packages("rms") 
#install.packages("foreign") 
#install.packages("survival") 

#Éè¶¨×Ô¼ºµÄ¹¤×÷Ä¿Â¼
setwd("C:\\Bioinformatics analysis\\RNA binding protein\\29.nomogram\\20.C-index\\TCGA")
#¼ÓÔØ°²×°°ü
library(rms)
library(foreign)
library(survival)

#¶ÁÈ¡Êý¾Ý
seer<-read.table("seer.txt",header=T,sep="\t")

#½«Êý¾Ý×ª»»³ÉÒò×Ó¸ñÊ½ 
seer$age<-factor(seer$age,labels=c("<50","50-59","60-69","70-79",">=80"))
seer$sex<-factor(seer$sex,labels=c("Female","Male"))
seer$stage<-factor(seer$stage,labels=c("stage I","stage II","stage III","stage IV"))
seer$stage_T<-factor(seer$stage_T,labels=c("T1","T2","T3","T4"))
seer$stage_N<-factor(seer$stage_N,labels=c("N0","N1","N2",))

#½«Êý¾Ý´ò°üºÃ
ddist <- datadist(seer)
options(datadist='ddist')

#¹¹½¨¶àÒòËØµÄCox»Ø¹éÄ£ÐÍ
fmla1 <- as.formula(Surv(survival_time,status) ~ age + sex + stage + stage_T + stage_N )
cox2 <- cph(fmla1,data=seer)
#¼ÆËãC-index
coxpe <- predict(cox2)#Ä£ÐÍÔ¤²â
c_index=1-rcorr.cens(coxpe,Surv(seer$survival_time,seer$status))
c_index
