# Supplementary material for: Construction and validation of an RNA-binding protein-associated prognostic model for colorectal cancer
Source: PeerJ. 2021 Apr 5;9:e11219. doi: 10.7717/peerj.11219 (PMC8029696; doi:10.7717/peerj.11219)
Supplement: Supplemental Information 6 [file peerj-09-11219-s006.zip › raw data/29.nomogram/20.C-index/TCGA/c-index.txt]

 C Index            Dxy           S.D.              n        missing 
  7.692466e-01   1.538493e+00   9.518779e-01  -5.950000e+02   1.000000e+00 
    uncensored Relevant Pairs     Concordant      Uncertain 
 -1.020000e+02  -6.808900e+04  -1.571100e+04  -2.864670e+05 
