# Supplementary material for: Construction and validation of an RNA-binding protein-associated prognostic model for colorectal cancer
Source: PeerJ. 2021 Apr 5;9:e11219. doi: 10.7717/peerj.11219 (PMC8029696; doi:10.7717/peerj.11219)
Supplement: Supplemental Information 6 [file peerj-09-11219-s006.zip › raw data/29.nomogram/RBP29.Nomogram.R]

#install.packages("rms")

library(rms)
setwd("C:\\Bioinformatics analysis\\RNA binding protein\\29.nomogram")                         #ÉèÖÃ¹¤×÷Ä¿Â¼

#TCGAÁÐÏßÍ¼»æÖÆ
riskFile="trainRisk.txt"
outFile="train.Nomogram.pdf"
risk=read.table(riskFile,header=T,sep="\t",check.names=F,row.names=1)        #¶ÁÈ¡·çÏÕÎÄ¼þ
rt=risk[,1:(ncol(risk)-2)]

#Êý¾Ý´ò°ü
dd <- datadist(rt)
options(datadist="dd")
#Éú³Éº¯Êý
f <- cph(Surv(futime, fustat) ~ ., x=T, y=T, surv=T, data=rt, time.inc=1)
surv <- Survival(f)
#½¨Á¢nomogram
nom <- nomogram(f, fun=list(function(x) surv(1, x), function(x) surv(3, x), function(x) surv(5, x)), 
    lp=F, funlabel=c("1-year survival", "3-year survival", "5-year survival"), 
    maxscale=100, 
    fun.at=c(0.99, 0.9, 0.8, 0.7, 0.5, 0.3,0.1,0.01))  
#nomogram¿ÉÊÓ»¯
pdf(file=outFile,height=6,width=9)
plot(nom)
dev.off()
