# Supplementary material for: Construction and validation of an RNA-binding protein-associated prognostic model for colorectal cancer
Source: PeerJ. 2021 Apr 5;9:e11219. doi: 10.7717/peerj.11219 (PMC8029696; doi:10.7717/peerj.11219)
Supplement: Supplemental Information 6 [file peerj-09-11219-s006.zip › raw data/31.conexpression/17.cor/cor.txt]

protein1	protein2	cor	pvalue
RRS1	BOP1	0.659	2.49771747101104e-87
PPARGC1A	RBM47	0.702	1.19164418900083e-103
PPARGC1A	RAVER2	0.659	2.06695904245576e-87
PPARGC1A	CPEB3	0.637	5.87336793248394e-80
PPARGC1B	RBM47	0.711	9.81603656364706e-108
PPARGC1B	RAVER2	0.627	8.56211569251764e-77
PPARGC1B	LRRFIP2	0.612	2.18551583761331e-72
CELF4	LUZP4	0.642	9.43299841423252e-82
NOVA1	RBFOX3	0.68	2.9541288827803e-95
NOVA1	ELAVL4	0.721	7.25423806623534e-112
NOVA1	DZIP1	0.709	1.2292608211169e-106
NOVA1	SAMD4A	0.608	4.93841276387636e-71
NOVA1	ZCCHC24	0.711	7.90156285007424e-108
NOVA1	AFF3	0.771	2.78421119558028e-137
NOVA1	RBM20	0.611	4.33320435490109e-72
NOVA1	ENOX1	0.74	5.51058410407169e-121
NOVA1	RBPMS2	0.854	2.14894483891632e-198
NOVA1	CPEB1	0.839	1.69618001758575e-184
